# Supplementary material for: The UIP/IPF fibroblastic focus is a collagen biosynthesis factory embedded in a distinct extracellular matrix
Source: JCI Insight. 2022 Aug 22;7(16):e156115. doi: 10.1172/jci.insight.156115 (PMC9462507; doi:10.1172/jci.insight.156115)
Supplement: Supplemental data set 1 [file jciinsight-7-156115-s054.xlsx]

## Sheet: Qualatative Analysis All Region
NOTES: We provide a color-coded key below to aid the reader. This list was shortlisted to create downstream graphs, but here we provide all the data for the reader to make their own analysis. If the sample is present in a given sample, it is denoted by the number one - 1 (absent if it has a zero - 0 value). For our analysis, the protein was detected in a given sample if it was detected in at leas…
KEY	Matrisome-associated		ECM-affiliated Proteins		Core matrisome		Proteoglycans		Cell surface Protein
	Matrisome-associated		ECM Regulators		Core matrisome		ECM Glycoproteins
	Matrisome-associated		Secreted Factors		Core matrisome		Collagens
UniProt ID	Protein.names	Gene.names	UIP/IPF_FF_1	IPF_FF_2	UIP/IPF_FF_3	IPF_FF_4	UIP/IPF_FF_5	UIP/IPF_FF_6	UIP/IPF_MtrScr_1	UIP/IPF_MtrScr_2	UIP/IPF_MtrScr_3	UIP/IPF_MtrScr_4	UIP/IPF_MtrScr_5	UIP/IPF_MtrScr_6	UIP/IPF_Alv_1	UIP/IPF_Alv_2	UIP/IPF_Alv_3	UIP/IPF_Alv_4	UIP/IPF_Alv_5	UIP/IPF_Alv_6	Non_fibrotic_Alv_1	Non_fibrotic_Alv_2	Non_fibrotic_Alv_3	Non_fibrotic_Alv_4	Non_fibrotic_Alv_5	Non_fibrotic_Alv_6
A0A0J9YY99	A0A0J9YY99	A0A0J9YY99	0	0	0	0	0	0	0	0	0	0	0	0	0	0	0	0	0	0	1	0	0	0	1	1
P04217	Alpha-1B-glycoprotein	A1BG	1	1	1	1	1	1	1	1	1	1	1	1	1	1	1	1	1	1	1	1	1	1	0	1
P01023	Alpha-2-macroglobulin	A2M	1	1	1	1	1	1	1	1	1	1	1	1	1	1	1	1	1	1	1	1	1	1	1	1
A8K2U0	Alpha-2-macroglobulin-like protein 1	A2ML1	0	0	1	1	0	1	1	1	1	0	1	1	0	1	1	1	0	1	1	0	0	0	0	0
Q9H7C9	Mth938 domain-containing protein	AAMDC	1	0	1	1	1	0	1	0	1	1	1	1	1	1	1	1	1	1	1	1	1	1	1	1
P49588	Alanine--tRNA ligase, cytoplasmic	AARS	1	1	1	1	1	1	1	1	1	1	1	1	1	1	1	1	1	1	1	1	1	1	1	1
Q9UDR5	Alpha-aminoadipic semialdehyde synthase, mitochondrial;Lysine ketoglutarate reductase;Saccharopine dehydrogenase	AASS	1	0	0	0	1	0	0	1	0	0	0	0	0	0	1	1	0	0	1	1	1	1	1	1
Q99758	ATP-binding cassette sub-family A member 3	ABCA3	1	1	1	0	1	1	1	1	1	1	1	1	1	1	1	1	1	1	1	1	1	1	1	1
Q9NP58	ATP-binding cassette sub-family B member 6, mitochondrial	ABCB6	1	0	0	0	0	0	0	1	0	0	0	0	1	0	0	0	0	0	0	1	1	1	1	1
O75027	ATP-binding cassette sub-family B member 7, mitochondrial	ABCB7	1	1	0	0	0	0	1	0	0	0	1	0	1	1	0	0	1	1	1	1	1	1	1	1
P33897	ATP-binding cassette sub-family D member 1	ABCD1	0	0	0	0	0	0	0	0	0	0	0	0	0	0	0	0	0	0	0	1	0	1	0	1
P28288	ATP-binding cassette sub-family D member 3	ABCD3	0	0	1	1	1	1	0	1	1	1	1	1	1	1	1	1	1	1	1	1	1	1	1	1
P61221	ATP-binding cassette sub-family E member 1	ABCE1	0	0	1	1	1	0	1	0	1	0	0	1	0	0	1	1	1	0	1	1	1	1	1	1
Q8NE71	ATP-binding cassette sub-family F member 1	ABCF1	1	0	1	0	1	0	1	0	1	0	1	0	1	0	1	0	1	0	1	1	1	1	1	1
Q9NUQ8	ATP-binding cassette sub-family F member 3	ABCF3	0	0	1	0	0	0	0	0	0	0	0	0	1	0	0	0	1	0	1	1	0	1	1	1
Q9NUJ1	Mycophenolic acid acyl-glucuronide esterase, mitochondrial	ABHD10	0	0	1	1	1	0	0	0	1	1	1	1	1	0	1	1	1	0	1	1	1	1	1	1
Q8NFV4	Alpha/beta hydrolase domain-containing protein 11	ABHD11	0	0	1	0	0	0	0	0	1	1	0	0	1	1	1	1	1	1	1	1	1	1	1	1
Q96IU4	Alpha/beta hydrolase domain-containing protein 14B	ABHD14B	1	1	1	1	1	1	1	1	1	1	1	1	1	1	1	1	1	1	1	1	1	1	1	1
O95870	Abhydrolase domain-containing protein 16A	ABHD16A	0	0	1	0	1	0	1	0	1	1	1	0	1	0	1	1	1	0	1	0	1	1	0	1
Q8IZP0	Abl interactor 1	ABI1	1	1	1	1	1	1	1	1	1	1	1	1	1	1	1	1	1	1	0	0	1	1	1	1
O14639	Actin-binding LIM protein 1	ABLIM1	0	0	0	0	0	0	0	0	0	1	0	0	1	1	1	0	0	0	1	1	1	1	1	1
Q12979	Active breakpoint cluster region-related protein	ABR	0	0	1	0	0	1	1	0	1	0	1	1	1	1	1	1	1	1	1	1	1	1	1	1
Q9P1F3	Costars family protein ABRACL	ABRACL	1	0	0	0	0	0	0	0	0	1	0	1	1	1	0	1	0	1	1	1	1	1	1	1
P09110	3-ketoacyl-CoA thiolase, peroxisomal	ACAA1	0	0	1	0	1	0	0	1	1	0	1	0	1	1	1	1	1	1	1	1	1	1	1	1
P42765	3-ketoacyl-CoA thiolase, mitochondrial	ACAA2	1	1	1	1	1	1	1	1	1	1	1	1	1	1	1	1	1	1	1	1	1	1	1	1
Q13085	Acetyl-CoA carboxylase 1;Biotin carboxylase	ACACA	1	1	0	0	0	1	0	0	1	0	1	0	1	1	1	1	1	0	1	1	1	1	1	1
Q9UKU7	Isobutyryl-CoA dehydrogenase, mitochondrial	ACAD8	1	0	0	0	1	0	0	1	0	1	1	0	1	1	1	1	1	1	1	1	1	1	1	1
Q9H845	Acyl-CoA dehydrogenase family member 9, mitochondrial	ACAD9	1	1	1	1	1	1	1	1	1	1	1	1	1	1	1	1	1	1	1	1	1	1	1	1
P28330	Long-chain specific acyl-CoA dehydrogenase, mitochondrial	ACADL	0	0	0	0	0	0	0	0	0	0	0	0	0	1	1	1	0	1	1	1	1	1	1	1
P11310	Medium-chain specific acyl-CoA dehydrogenase, mitochondrial	ACADM	1	1	1	0	1	1	1	1	1	1	1	1	1	1	1	1	1	1	1	1	1	1	1	1
P16219	Short-chain specific acyl-CoA dehydrogenase, mitochondrial	ACADS	0	0	1	0	0	0	1	0	1	1	1	1	1	1	1	1	1	1	1	1	1	1	1	1
P45954	Short/branched chain specific acyl-CoA dehydrogenase, mitochondrial	ACADSB	0	0	1	1	1	0	1	1	1	1	1	1	1	1	1	1	1	1	1	1	1	1	1	1
P49748	Very long-chain specific acyl-CoA dehydrogenase, mitochondrial	ACADVL	1	1	1	1	1	1	1	1	1	1	1	1	1	1	1	1	1	1	1	1	1	1	1	1
Q15027	Arf-GAP with coiled-coil, ANK repeat and PH domain-containing protein 1	ACAP1	1	1	1	1	1	1	0	1	1	1	1	1	1	1	1	1	1	1	1	1	1	1	1	1
P24752	Acetyl-CoA acetyltransferase, mitochondrial	ACAT1	1	1	1	1	1	1	1	1	1	1	1	1	1	1	1	1	1	1	1	1	1	1	1	1
Q9BWD1	Acetyl-CoA acetyltransferase, cytosolic	ACAT2	0	0	1	1	1	1	0	1	1	1	1	1	1	1	1	1	1	1	1	1	1	1	1	1
Q9H3P7	Golgi resident protein GCP60	ACBD3	1	1	1	1	1	1	1	1	1	1	1	1	1	1	1	1	1	1	1	1	1	1	1	1
P12821	Angiotensin-converting enzyme;Angiotensin-converting enzyme, soluble form	ACE	1	0	1	0	0	0	1	0	0	1	0	1	1	1	1	1	1	1	1	1	1	1	1	1
Q9UKV3	Apoptotic chromatin condensation inducer in the nucleus	ACIN1	1	0	1	1	1	1	1	1	1	0	1	1	1	1	1	0	1	1	1	1	1	1	1	1
P53396	ATP-citrate synthase	ACLY	1	1	1	1	1	1	1	1	1	1	1	1	1	1	1	1	1	1	1	1	1	1	1	1
P21399	Cytoplasmic aconitate hydratase	ACO1	1	1	1	1	1	1	1	1	1	1	1	1	1	1	1	1	1	1	1	1	1	1	1	1
Q99798	Aconitate hydratase, mitochondrial	ACO2	1	1	1	1	1	1	1	1	1	1	1	1	1	1	1	1	1	1	1	1	1	1	1	1
Q86TX2	Acyl-coenzyme A thioesterase 1	ACOT1	1	1	1	1	0	0	1	1	1	1	1	1	1	1	1	1	1	0	1	1	1	0	0	1
Q9NPJ3	Acyl-coenzyme A thioesterase 13;Acyl-coenzyme A thioesterase 13, N-terminally processed	ACOT13	1	0	1	0	0	0	1	1	0	1	0	0	1	1	1	1	1	1	1	1	1	1	1	1
Q9Y305	Acyl-coenzyme A thioesterase 9, mitochondrial	ACOT9	1	1	1	1	1	0	1	1	1	1	1	1	1	1	1	1	1	1	1	1	1	1	1	1
Q15067	Peroxisomal acyl-coenzyme A oxidase 1	ACOX1	1	1	0	1	0	0	1	0	0	0	0	0	1	1	1	0	0	1	1	1	1	1	1	1
P24666	Low molecular weight phosphotyrosine protein phosphatase	ACP1	1	0	1	1	1	1	1	1	1	1	1	1	1	1	1	1	1	1	1	1	1	1	1	1
P11117	Lysosomal acid phosphatase	ACP2	1	1	1	1	1	0	1	1	1	1	1	1	1	1	1	1	1	1	1	1	1	1	1	1
P13686	Tartrate-resistant acid phosphatase type 5	ACP5	0	0	0	1	0	0	0	0	1	1	0	0	1	1	1	1	0	0	1	1	1	1	1	1
Q96CM8	Acyl-CoA synthetase family member 2, mitochondrial	ACSF2	0	0	1	1	0	0	0	0	1	1	1	0	1	0	1	1	1	1	1	1	1	1	1	1
Q4G176	Acyl-CoA synthetase family member 3, mitochondrial	ACSF3	0	0	1	0	0	0	0	0	1	0	0	1	1	1	1	0	1	1	1	1	1	1	1	1
P33121	Long-chain-fatty-acid--CoA ligase 1	ACSL1	1	1	1	1	1	1	1	1	1	1	1	1	1	1	1	1	1	1	1	1	1	1	1	1
O95573	Long-chain-fatty-acid--CoA ligase 3	ACSL3	0	0	1	0	1	0	0	0	1	0	1	0	1	0	1	1	1	1	0	0	0	0	0	0
O60488	Long-chain-fatty-acid--CoA ligase 4	ACSL4	0	0	0	0	0	0	0	0	0	0	1	0	0	0	1	1	1	1	1	1	1	1	1	1
Q9ULC5	Long-chain-fatty-acid--CoA ligase 5	ACSL5	0	0	1	1	0	0	1	1	0	0	1	1	1	1	1	1	1	1	1	1	1	1	1	1
Q9NUB1	Acetyl-coenzyme A synthetase 2-like, mitochondrial	ACSS1	0	0	0	0	0	0	0	0	1	0	1	1	1	0	1	1	1	1	1	1	1	1	0	1
Q9NR19	Acetyl-coenzyme A synthetase, cytoplasmic	ACSS2	0	0	1	0	1	0	1	0	1	0	1	0	0	0	1	1	1	1	1	1	1	1	1	1
Q9H6R3	Acyl-CoA synthetase short-chain family member 3, mitochondrial	ACSS3	0	0	1	1	0	1	0	0	1	1	1	0	1	1	1	1	1	0	1	1	1	1	1	1
P62736;P63267	Actin, aortic smooth muscle;Actin, gamma-enteric smooth muscle	ACTA2;ACTG2	0	0	0	1	0	0	0	0	0	1	1	1	0	0	0	1	1	1	1	1	1	0	1	0
Q562R1	Beta-actin-like protein 2	ACTBL2	0	0	0	0	0	0	0	0	0	0	0	0	0	1	0	0	0	0	0	0	0	0	0	1
P63261;P60709	Actin, cytoplasmic 2;Actin, cytoplasmic 2, N-terminally processed;Actin, cytoplasmic 1;Actin, cytoplasmic 1, N-terminally processed	ACTG1;ACTB	1	1	1	1	1	1	1	1	1	1	1	1	1	1	1	1	1	1	1	1	1	1	1	1
O96019	Actin-like protein 6A	ACTL6A	1	1	0	0	0	0	1	1	0	0	0	0	1	1	1	0	0	0	1	1	1	1	1	1
P12814	Alpha-actinin-1	ACTN1	1	1	1	1	1	1	1	1	1	1	1	1	1	1	1	1	1	1	1	1	1	1	1	1
O43707	Alpha-actinin-4	ACTN4	1	1	1	1	1	1	1	1	1	1	1	1	1	1	1	1	1	1	1	1	1	1	1	1
P61163	Alpha-centractin	ACTR1A	1	0	1	1	1	0	1	1	1	1	1	0	1	1	1	1	1	0	1	1	1	1	1	1
P61160	Actin-related protein 2	ACTR2	1	1	1	1	1	1	1	1	1	1	1	1	1	1	1	1	1	1	1	1	1	1	1	1
P61158	Actin-related protein 3	ACTR3	1	1	1	1	1	1	1	1	1	1	1	1	1	1	1	1	1	1	1	1	1	1	1	1
Q9P1U1	Actin-related protein 3B	ACTR3B	0	0	0	0	0	0	0	0	0	0	0	0	1	0	0	0	0	0	0	1	1	0	0	1
O14672	Disintegrin and metalloproteinase domain-containing protein 10	ADAM10	1	0	1	0	1	0	1	1	1	0	1	1	1	1	1	0	1	1	1	1	1	1	1	1
O75173	A disintegrin and metalloproteinase with thrombospondin motifs 4	ADAMTS4	0	0	0	0	0	0	0	0	1	0	0	0	1	0	0	0	0	0	0	0	1	0	0	0
P55265	Double-stranded RNA-specific adenosine deaminase	ADAR	1	1	1	1	1	0	1	1	1	0	1	0	1	1	1	0	1	1	1	1	1	1	1	1
Q8NI60	Atypical kinase ADCK3, mitochondrial	ADCK3	0	1	0	0	0	0	0	1	0	1	0	0	0	1	0	1	1	0	0	1	1	1	0	1
P35611	Alpha-adducin	ADD1	1	1	1	1	1	1	1	1	1	1	1	1	1	1	1	1	1	1	1	1	1	1	1	1
P35612	Beta-adducin	ADD2	0	0	1	0	0	0	0	0	0	0	0	0	1	0	1	0	0	0	0	1	1	0	1	1
Q9UEY8	Gamma-adducin	ADD3	1	1	1	1	1	1	1	1	1	1	1	1	1	1	1	1	1	1	1	1	1	1	1	1
P00325	Alcohol dehydrogenase 1B	ADH1B	1	1	1	1	1	1	1	1	1	1	1	1	1	1	1	1	1	1	1	1	1	1	1	1
P00326	Alcohol dehydrogenase 1C	ADH1C	0	0	0	0	0	0	0	0	0	0	1	0	0	0	0	0	0	0	1	1	1	0	0	1
P11766	Alcohol dehydrogenase class-3	ADH5	1	1	1	1	1	1	1	1	1	1	1	1	1	1	1	1	1	1	1	1	1	1	1	1
Q15847	Adipogenesis regulatory factor	ADIRF	0	0	0	0	0	0	0	0	1	1	1	0	0	0	1	1	1	1	1	1	1	1	1	1
P55263	Adenosine kinase	ADK	1	1	0	1	1	1	1	1	0	1	1	1	1	1	1	1	1	1	1	1	1	1	1	1
Q9BRR6	ADP-dependent glucokinase	ADPGK	0	0	0	1	1	0	0	0	0	1	1	0	0	0	1	1	1	1	1	1	1	0	1	1
P54922	[Protein ADP-ribosylarginine] hydrolase	ADPRH	0	0	0	0	0	0	0	0	0	0	0	0	1	0	0	0	0	0	1	1	1	1	1	1
Q9NX46	Poly(ADP-ribose) glycohydrolase ARH3	ADPRHL2	1	1	1	0	1	0	1	1	1	0	1	1	1	1	1	1	1	1	1	1	1	1	1	1
P35626;P25098	Beta-adrenergic receptor kinase 2;Beta-adrenergic receptor kinase 1	ADRBK2;ADRBK1	1	1	1	1	0	0	0	1	1	1	1	1	1	1	1	1	1	0	1	1	1	1	0	1
Q16186	Proteasomal ubiquitin receptor ADRM1	ADRM1	0	0	0	0	0	0	0	0	0	0	0	0	1	0	0	0	0	0	1	1	1	1	0	0
P30566	Adenylosuccinate lyase	ADSL	0	1	1	1	1	0	1	1	1	1	1	1	1	1	1	1	1	1	1	1	1	1	1	1
P30520	Adenylosuccinate synthetase isozyme 2	ADSS	0	0	1	0	1	0	0	0	0	0	0	0	0	0	1	0	1	0	1	0	0	0	0	0
Q8IUX7	Adipocyte enhancer-binding protein 1	AEBP1	1	1	1	1	1	1	1	0	1	1	1	1	1	1	1	1	1	1	1	1	1	1	1	1
Q9Y4W6	AFG3-like protein 2	AFG3L2	1	1	1	1	1	0	1	1	1	1	1	1	1	1	1	1	1	1	1	1	1	1	1	1
P20933	N(4)-(beta-N-acetylglucosaminyl)-L-asparaginase;Glycosylasparaginase alpha chain;Glycosylasparaginase beta chain	AGA	1	1	1	1	1	1	0	1	1	1	1	1	1	1	1	1	1	1	1	1	1	1	1	1
Q15109	Advanced glycosylation end product-specific receptor	AGER	0	0	0	1	0	1	0	1	0	0	0	1	1	1	1	1	1	1	1	1	1	1	1	1
P35573	Glycogen debranching enzyme;4-alpha-glucanotransferase;Amylo-alpha-1,6-glucosidase	AGL	1	0	1	1	1	0	1	0	1	1	1	1	1	1	1	1	1	1	1	1	1	1	1	1
Q9UKV8	Protein argonaute-2	AGO2	1	1	1	1	1	0	0	1	0	1	1	0	1	0	1	1	1	0	1	1	1	1	1	1
O00116	Alkyldihydroxyacetonephosphate synthase, peroxisomal	AGPS	0	0	1	0	1	0	0	0	1	0	1	1	1	1	1	1	1	0	1	1	0	1	1	1
O95994	Anterior gradient protein 2 homolog	AGR2	1	0	1	1	1	1	0	1	1	1	1	1	1	1	1	1	1	1	1	1	1	1	1	1
Q8TD06	Anterior gradient protein 3 homolog	AGR3	0	0	1	0	1	1	1	1	1	1	1	1	1	1	1	1	1	1	1	1	1	1	1	1
O00468	Agrin;Agrin N-terminal 110 kDa subunit;Agrin C-terminal 110 kDa subunit;Agrin C-terminal 90 kDa fragment;Agrin C-terminal 22 kDa fragment	AGRN	1	1	1	1	1	0	1	1	1	1	1	0	1	1	1	1	1	1	1	1	1	1	1	1
P01019	Angiotensinogen;Angiotensin-1;Angiotensin-2;Angiotensin-3;Angiotensin-4;Angiotensin 1-9;Angiotensin 1-7;Angiotensin 1-5;Angiotensin 1-4	AGT	1	1	0	1	1	0	1	1	0	1	1	1	1	1	0	1	1	1	1	1	1	1	0	1
Q6RW13	Type-1 angiotensin II receptor-associated protein	AGTRAP	0	0	1	1	1	0	0	0	1	1	1	0	1	0	1	1	1	1	1	1	1	1	1	1
P23526	Adenosylhomocysteinase	AHCY	1	1	1	1	1	1	1	1	1	1	1	1	1	1	1	1	1	1	1	1	1	1	1	1
O43865	Putative adenosylhomocysteinase 2	AHCYL1	1	1	0	0	0	0	1	1	0	0	1	0	1	1	1	1	1	0	1	0	1	1	1	1
Q96HN2	Putative adenosylhomocysteinase 3	AHCYL2	1	1	1	1	1	1	1	1	1	0	1	0	1	1	1	1	1	1	1	1	1	1	1	1
Q09666	Neuroblast differentiation-associated protein AHNAK	AHNAK	1	1	1	1	1	1	1	1	1	1	1	1	1	1	1	1	1	1	1	1	1	1	1	1
O95433	Activator of 90 kDa heat shock protein ATPase homolog 1	AHSA1	0	0	0	0	0	0	0	0	0	0	0	0	1	1	0	0	1	0	1	1	1	1	1	1
P02765	Alpha-2-HS-glycoprotein;Alpha-2-HS-glycoprotein chain A;Alpha-2-HS-glycoprotein chain B	AHSG	1	1	1	1	1	1	1	1	1	1	1	1	1	1	1	1	1	1	1	1	1	1	1	1
Q96BJ3	Axin interactor, dorsalization-associated protein	AIDA	1	1	1	0	1	1	0	0	1	1	1	1	1	1	1	1	1	1	1	1	0	1	0	1
P55008	Allograft inflammatory factor 1	AIF1	0	0	0	0	1	0	0	0	0	0	1	1	1	0	1	0	1	0	1	1	0	1	0	1
O95831	Apoptosis-inducing factor 1, mitochondrial	AIFM1	1	1	1	1	1	1	0	1	1	1	1	1	1	1	1	1	1	1	1	1	1	1	1	1
Q12904	Aminoacyl tRNA synthase complex-interacting multifunctional protein 1;Endothelial monocyte-activating polypeptide 2	AIMP1	1	1	1	1	0	0	1	0	0	1	1	1	1	1	1	1	1	1	1	1	1	1	0	1
Q13155	Aminoacyl tRNA synthase complex-interacting multifunctional protein 2	AIMP2	1	0	1	0	1	0	0	0	1	0	1	0	0	0	1	1	1	0	1	1	1	1	1	1
O00170	AH receptor-interacting protein	AIP	1	1	1	1	1	0	1	1	1	1	1	1	1	1	1	1	1	1	1	1	1	1	1	1
P00568	Adenylate kinase isoenzyme 1	AK1	1	1	1	1	1	1	1	1	1	1	1	1	1	1	1	1	1	1	1	1	1	1	1	1
P54819	Adenylate kinase 2, mitochondrial;Adenylate kinase 2, mitochondrial, N-terminally processed	AK2	1	1	1	1	1	1	1	1	1	1	1	1	1	1	1	1	1	1	1	1	1	1	1	1
Q9UIJ7	GTP:AMP phosphotransferase AK3, mitochondrial	AK3	1	1	1	1	1	1	1	1	1	1	1	1	1	1	1	1	1	1	1	1	1	1	1	1
Q02952	A-kinase anchor protein 12	AKAP12	1	0	1	1	1	1	1	0	1	1	1	1	0	0	1	1	1	1	1	1	1	1	1	0
Q12802	A-kinase anchor protein 13	AKAP13	0	1	1	0	1	0	0	0	1	0	1	0	1	0	1	1	1	0	1	1	1	1	1	1
Q9Y2D5	A-kinase anchor protein 2	AKAP2	1	1	1	1	1	0	1	1	1	1	1	1	1	1	1	1	1	1	1	1	1	1	1	1
P14550	Alcohol dehydrogenase [NADP(+)]	AKR1A1	1	1	1	1	1	1	1	1	1	1	1	1	1	1	1	1	1	1	1	1	1	1	1	1
P15121	Aldose reductase	AKR1B1	1	1	1	1	1	1	1	1	1	1	1	1	1	1	1	1	1	1	1	1	1	1	1	1
P52895	Aldo-keto reductase family 1 member C2	AKR1C2	0	0	0	0	0	0	0	0	0	1	0	1	0	0	1	1	0	1	0	1	0	1	0	1
P42330	Aldo-keto reductase family 1 member C3	AKR1C3	0	0	0	0	0	0	0	0	0	0	0	0	0	0	0	0	0	0	1	1	1	1	1	1
P51857	3-oxo-5-beta-steroid 4-dehydrogenase	AKR1D1	1	1	1	0	0	0	1	1	0	0	1	0	1	1	1	1	0	0	1	1	1	1	0	1
O43488	Aflatoxin B1 aldehyde reductase member 2	AKR7A2	1	1	1	1	1	0	1	1	1	1	1	1	1	1	1	1	1	1	1	1	1	1	1	1
P13716	Delta-aminolevulinic acid dehydratase	ALAD	1	1	1	1	1	1	1	1	1	1	1	1	1	1	1	1	1	1	1	1	1	1	1	1
Q13740	CD166 antigen	ALCAM	0	0	1	0	0	0	1	1	1	0	1	0	1	1	0	0	1	1	1	1	1	1	1	1
Q8IZ83	Aldehyde dehydrogenase family 16 member A1	ALDH16A1	1	1	1	1	1	1	1	1	1	1	1	1	1	1	1	1	1	1	1	1	1	1	1	1
P54886	Delta-1-pyrroline-5-carboxylate synthase;Glutamate 5-kinase;Gamma-glutamyl phosphate reductase	ALDH18A1	1	1	1	1	1	1	1	1	1	1	1	1	1	1	1	1	1	1	1	1	1	1	1	1
P00352	Retinal dehydrogenase 1	ALDH1A1	1	1	1	1	1	1	1	1	1	1	1	1	1	1	1	1	1	1	1	1	1	1	1	1
P47895	Aldehyde dehydrogenase family 1 member A3	ALDH1A3	0	0	1	1	1	0	0	0	0	1	1	0	0	0	0	0	1	0	0	0	0	0	0	0
P30837	Aldehyde dehydrogenase X, mitochondrial	ALDH1B1	1	1	1	1	1	1	1	1	1	1	1	1	1	1	1	1	1	1	1	1	1	1	1	1
Q3SY69	Mitochondrial 10-formyltetrahydrofolate dehydrogenase	ALDH1L2	1	0	1	1	1	0	1	0	1	1	1	1	0	0	1	1	1	1	1	0	0	1	1	1
P05091	Aldehyde dehydrogenase, mitochondrial	ALDH2	1	1	1	1	1	1	1	1	1	1	1	1	1	1	1	1	1	1	1	1	1	1	1	1
P51648	Fatty aldehyde dehydrogenase	ALDH3A2	1	1	1	1	1	1	1	1	1	1	1	1	1	1	1	1	1	1	1	1	1	1	1	1
P43353	Aldehyde dehydrogenase family 3 member B1	ALDH3B1	0	0	0	1	0	0	0	0	0	1	0	0	1	1	1	1	1	1	1	1	1	1	1	1
P30038	Delta-1-pyrroline-5-carboxylate dehydrogenase, mitochondrial	ALDH4A1	0	0	1	1	0	0	1	0	1	1	1	1	1	1	1	1	1	1	1	1	1	1	1	1
P51649	Succinate-semialdehyde dehydrogenase, mitochondrial	ALDH5A1	0	0	1	0	0	0	0	1	1	0	1	1	1	1	1	1	1	0	1	1	1	1	1	1
Q02252	Methylmalonate-semialdehyde dehydrogenase [acylating], mitochondrial	ALDH6A1	1	1	1	1	1	1	1	1	1	1	1	1	1	1	1	1	1	1	1	1	1	1	1	1
P49419	Alpha-aminoadipic semialdehyde dehydrogenase	ALDH7A1	1	1	1	1	1	1	1	1	1	1	1	1	1	1	1	1	1	1	1	1	1	1	1	1
P49189	4-trimethylaminobutyraldehyde dehydrogenase	ALDH9A1	1	1	1	1	1	1	1	1	1	1	1	1	1	1	1	1	1	1	1	1	1	1	1	1
P04075	Fructose-bisphosphate aldolase A	ALDOA	1	1	1	1	1	1	1	1	1	1	1	1	1	1	1	1	1	1	1	1	1	1	1	1
P09972	Fructose-bisphosphate aldolase C	ALDOC	1	1	1	1	1	1	1	1	1	1	1	1	1	1	1	1	1	1	1	1	1	1	1	1
Q9H553	Alpha-1,3/1,6-mannosyltransferase ALG2	ALG2	0	0	0	0	0	0	0	0	0	0	1	0	0	0	1	0	1	0	0	1	0	1	0	1
Q9Y673	Dolichyl-phosphate beta-glucosyltransferase	ALG5	0	0	1	0	0	0	1	1	1	0	1	1	1	1	1	0	1	1	1	1	1	1	1	1
Q9H6U8	Alpha-1,2-mannosyltransferase ALG9	ALG9	0	0	0	0	0	0	0	0	0	0	0	0	0	0	0	0	0	0	0	1	0	0	0	1
O75342	Arachidonate 12-lipoxygenase, 12R-type	ALOX12B	0	0	1	1	1	1	1	0	1	0	1	1	0	0	1	0	1	0	0	0	0	0	0	0
O15296	Arachidonate 15-lipoxygenase B	ALOX15B	0	0	0	0	0	0	0	0	0	0	1	0	1	0	1	1	1	0	0	1	1	1	0	1
P09917	Arachidonate 5-lipoxygenase	ALOX5	1	0	1	1	0	0	1	1	1	1	1	1	1	1	1	1	1	1	1	1	1	1	1	1
P20292	Arachidonate 5-lipoxygenase-activating protein	ALOX5AP	1	1	1	1	1	1	1	1	1	1	1	1	1	1	1	1	1	1	1	1	1	1	1	1
P05186	Alkaline phosphatase, tissue-nonspecific isozyme	ALPL	0	1	1	1	0	0	0	1	1	1	1	1	1	1	1	1	1	1	1	1	0	1	0	1
Q86V81	THO complex subunit 4	ALYREF	1	1	1	1	1	1	1	1	1	1	1	1	1	1	1	1	1	1	1	1	1	1	1	1
P02760	Protein AMBP;Alpha-1-microglobulin;Inter-alpha-trypsin inhibitor light chain;Trypstatin	AMBP	1	1	1	1	1	1	1	1	1	1	1	1	1	1	1	1	1	1	1	1	1	1	1	1
Q9H1A4	Anaphase-promoting complex subunit 1	ANAPC1	1	0	0	1	0	1	0	0	0	0	0	1	0	0	1	0	0	0	0	0	1	0	1	1
Q9UKU9	Angiopoietin-related protein 2	ANGPTL2	1	1	0	0	0	0	0	1	0	0	0	0	0	0	0	0	0	0	0	1	0	0	0	1
P16157	Ankyrin-1	ANK1	1	0	1	1	1	1	1	1	1	1	1	1	1	0	1	1	1	1	1	1	1	1	1	1
Q12955	Ankyrin-3	ANK3	0	0	1	1	0	0	0	0	1	0	0	0	1	1	1	0	1	1	1	1	1	1	1	1
Q9P2R3	Rabankyrin-5	ANKFY1	1	0	1	0	1	1	1	1	1	1	1	1	1	1	1	1	1	1	1	1	1	1	1	1
Q4KMQ2	Anoctamin-6	ANO6	0	1	1	0	1	0	1	1	1	1	1	1	1	1	1	0	1	1	1	1	1	1	1	1
P39687	Acidic leucine-rich nuclear phosphoprotein 32 family member A	ANP32A	0	0	1	1	1	0	0	0	1	1	1	1	1	0	1	1	1	1	1	1	0	1	1	1
Q92688	Acidic leucine-rich nuclear phosphoprotein 32 family member B	ANP32B	1	1	0	0	0	0	1	1	1	0	1	0	1	1	1	0	1	0	1	1	1	1	1	1
Q9BTT0	Acidic leucine-rich nuclear phosphoprotein 32 family member E	ANP32E	1	1	1	1	1	0	1	1	1	1	1	0	1	1	1	1	1	1	1	1	1	1	1	1
P15144	Aminopeptidase N	ANPEP	1	0	1	1	1	1	1	0	1	1	1	1	1	1	1	1	1	1	1	1	0	1	1	1
P04083	Annexin A1	ANXA1	1	1	1	1	1	1	1	1	1	1	1	1	1	1	1	1	1	1	1	1	1	1	1	1
P50995	Annexin A11	ANXA11	1	1	1	1	1	1	1	1	1	1	1	1	1	1	1	1	1	1	1	1	1	1	1	1
P07355	Annexin A2	ANXA2	1	1	1	1	1	1	1	1	1	1	1	1	1	1	1	1	1	1	1	1	1	1	1	1
P12429	Annexin A3	ANXA3	1	1	1	1	1	1	1	1	1	1	1	1	1	1	1	1	1	1	1	1	1	1	1	1
P09525	Annexin A4	ANXA4	1	1	1	1	1	1	1	1	1	1	1	1	1	1	1	1	1	1	1	1	1	1	1	1
P08758	Annexin A5	ANXA5	1	1	1	1	1	1	1	1	1	1	1	1	1	1	1	1	1	1	1	1	1	1	1	1
P08133	Annexin A6	ANXA6	1	1	1	1	1	1	1	1	1	1	1	1	1	1	1	1	1	1	1	1	1	1	1	1
P20073	Annexin A7	ANXA7	1	1	1	1	1	1	1	1	1	1	1	1	1	1	1	1	1	1	1	1	1	1	1	1
Q5VT79;P13928	Annexin A8-like protein 2;Annexin A8	ANXA8L2;ANXA8	0	0	1	0	0	0	0	0	0	0	0	0	0	0	0	1	0	0	0	1	1	1	0	1
Q16853	Membrane primary amine oxidase	AOC3	1	1	1	1	1	1	1	1	1	1	1	1	1	1	1	1	1	1	1	1	1	1	1	1
Q06278	Aldehyde oxidase	AOX1	1	0	0	1	0	0	1	1	0	1	1	0	1	0	0	0	1	0	1	1	0	1	1	1
Q10567	AP-1 complex subunit beta-1	AP1B1	1	1	1	1	1	1	1	1	1	1	1	1	1	1	1	1	1	1	1	1	1	1	1	1
O43747	AP-1 complex subunit gamma-1	AP1G1	1	1	1	1	1	1	1	1	1	1	1	1	1	1	1	1	1	1	1	1	1	1	1	1
O75843	AP-1 complex subunit gamma-like 2	AP1G2	0	0	0	0	0	0	0	0	0	0	0	0	1	1	0	0	0	0	0	1	0	1	0	1
Q9BXS5	AP-1 complex subunit mu-1	AP1M1	1	1	1	1	1	1	1	1	1	1	1	0	1	1	1	1	1	0	1	1	1	1	1	1
Q9Y6Q5	AP-1 complex subunit mu-2	AP1M2	0	0	0	0	0	0	0	0	1	0	0	0	1	0	1	0	1	0	0	0	0	1	0	0
P61966	AP-1 complex subunit sigma-1A	AP1S1	1	1	0	1	0	0	0	1	0	0	0	0	1	1	1	1	1	0	1	1	0	1	1	1
P56377	AP-1 complex subunit sigma-2	AP1S2	0	0	1	1	1	0	1	1	1	1	1	0	1	1	1	1	1	1	1	1	1	1	1	1
O95782	AP-2 complex subunit alpha-1	AP2A1	1	1	1	1	1	1	1	1	1	1	1	1	1	1	1	1	1	1	1	1	1	1	1	1
O94973	AP-2 complex subunit alpha-2	AP2A2	1	1	1	1	1	1	1	1	1	1	1	1	1	1	1	1	1	1	1	1	1	1	1	1
P63010	AP-2 complex subunit beta	AP2B1	1	1	1	1	1	1	1	1	1	1	1	1	1	1	1	1	1	1	1	1	1	1	1	1
Q96CW1	AP-2 complex subunit mu	AP2M1	1	1	1	1	1	1	1	1	1	1	1	1	1	1	1	1	1	1	1	1	1	1	1	1
P53680	AP-2 complex subunit sigma	AP2S1	1	1	1	1	1	1	1	1	1	1	1	1	1	1	1	1	1	1	1	1	1	1	1	1
O00203	AP-3 complex subunit beta-1	AP3B1	1	1	1	1	1	1	1	1	1	1	1	1	1	1	1	1	1	1	1	1	1	1	1	1
O14617	AP-3 complex subunit delta-1	AP3D1	1	0	1	1	1	0	1	1	1	1	1	0	1	0	1	1	1	1	1	1	1	1	1	1
Q9Y2T2	AP-3 complex subunit mu-1	AP3M1	0	0	1	0	1	1	0	0	1	0	1	1	1	0	0	1	1	1	1	1	1	1	1	1
Q92572	AP-3 complex subunit sigma-1	AP3S1	1	1	1	0	1	0	1	1	1	0	1	0	1	1	1	0	1	0	1	1	1	1	1	1
P02743	Serum amyloid P-component;Serum amyloid P-component(1-203)	APCS	1	1	1	1	1	1	1	1	1	1	1	1	1	1	1	1	1	1	1	1	1	1	1	1
P13798	Acylamino-acid-releasing enzyme	APEH	1	1	1	1	1	1	1	1	1	1	1	1	1	1	1	1	1	1	1	1	1	1	1	1
P27695	DNA-(apurinic or apyrimidinic site) lyase;DNA-(apurinic or apyrimidinic site) lyase, mitochondrial	APEX1	1	1	1	1	1	1	1	1	1	1	1	1	1	1	1	1	1	1	1	1	1	1	1	1
Q9BZZ5	Apoptosis inhibitor 5	API5	1	1	1	1	1	1	1	0	1	1	1	1	1	1	1	1	1	1	1	1	1	1	1	1
Q96GX9	Methylthioribulose-1-phosphate dehydratase	APIP	0	0	0	0	0	0	0	0	0	0	0	0	0	0	0	0	0	0	0	0	0	1	0	0
Q9HDC9	Adipocyte plasma membrane-associated protein	APMAP	1	1	1	1	1	1	1	1	1	1	1	1	1	1	1	1	1	1	1	1	1	1	1	1
P02647	Apolipoprotein A-I;Proapolipoprotein A-I;Truncated apolipoprotein A-I	APOA1	1	1	1	1	1	1	1	1	1	1	1	1	1	1	1	1	1	1	1	1	1	1	1	1
P02652	Apolipoprotein A-II;Proapolipoprotein A-II;Truncated apolipoprotein A-II	APOA2	1	1	1	1	1	1	1	1	1	1	1	1	1	1	1	1	1	1	1	1	1	1	1	1
P06727	Apolipoprotein A-IV	APOA4	1	1	1	1	1	1	1	1	1	1	1	1	1	1	1	1	1	1	1	1	1	1	1	1
P04114	Apolipoprotein B-100;Apolipoprotein B-48	APOB	1	1	1	1	1	1	1	1	1	1	1	1	1	1	1	1	1	1	1	1	1	1	1	1
Q8IUX4;Q9HC16	DNA dC->dU-editing enzyme APOBEC-3F;DNA dC->dU-editing enzyme APOBEC-3G	APOBEC3F;APOBEC3G	0	0	0	0	0	0	0	0	0	0	0	0	0	1	0	0	0	0	1	1	1	1	1	1
Q0VD83	Apolipoprotein B receptor	APOBR	0	0	1	1	1	0	0	0	1	1	1	1	1	0	1	1	1	1	1	1	1	1	1	1
P02654	Apolipoprotein C-I;Truncated apolipoprotein C-I	APOC1	0	0	0	0	1	0	0	0	0	1	1	0	0	0	0	1	1	0	1	1	1	1	1	1
P02656	Apolipoprotein C-III	APOC3	0	0	1	1	1	1	1	0	1	1	1	1	1	0	1	1	1	1	1	1	1	1	1	1
P05090	Apolipoprotein D	APOD	1	1	1	1	1	1	1	1	1	1	1	1	1	1	1	1	1	1	1	1	1	1	1	1
P02649	Apolipoprotein E	APOE	1	1	1	1	1	0	1	1	1	1	1	1	1	1	1	1	1	1	1	1	1	1	1	1
O14791	Apolipoprotein L1	APOL1	0	0	0	0	0	0	0	0	1	1	1	0	1	0	0	1	0	0	1	1	0	1	1	1
Q9BQE5	Apolipoprotein L2	APOL2	0	1	0	0	0	0	1	0	1	0	1	1	1	1	1	1	1	1	1	1	1	1	1	1
O95236	Apolipoprotein L3	APOL3	0	0	1	0	0	0	0	0	1	0	0	0	0	0	1	1	0	1	0	0	1	1	1	1
Q9BUR5	Apolipoprotein O	APOO	0	0	0	0	0	0	0	0	0	0	1	0	1	1	0	0	1	1	1	1	1	1	1	1
Q9UKG1	DCC-interacting protein 13-alpha	APPL1	0	0	1	1	1	0	0	0	1	1	1	1	1	1	1	1	1	1	1	1	1	1	1	1
P07741	Adenine phosphoribosyltransferase	APRT	1	1	1	1	1	1	1	1	1	1	1	1	1	1	1	1	1	1	1	1	1	1	1	1
P29972	Aquaporin-1	AQP1	0	0	1	1	0	0	0	0	1	1	1	0	1	0	1	1	1	1	1	1	1	1	1	1
P55087	Aquaporin-4	AQP4	0	0	0	0	0	1	0	0	0	0	0	0	1	1	1	1	1	1	1	1	1	1	1	1
P55064	Aquaporin-5	AQP5	0	0	0	0	0	1	1	0	0	0	0	0	0	0	0	0	1	1	1	1	0	0	0	0
P10398	Serine/threonine-protein kinase A-Raf	ARAF	0	0	0	0	0	0	0	0	0	0	0	1	0	0	0	0	0	0	1	1	1	1	0	1
Q96P48	Arf-GAP with Rho-GAP domain, ANK repeat and PH domain-containing protein 1	ARAP1	1	1	1	1	1	1	1	1	1	1	1	0	1	1	1	1	1	0	1	1	1	1	1	1
P48444	Coatomer subunit delta	ARCN1	1	1	1	1	1	1	1	1	1	1	1	1	1	1	1	1	1	1	1	1	1	1	1	1
P84077;P61204	ADP-ribosylation factor 1;ADP-ribosylation factor 3	ARF1;ARF3	1	1	1	1	1	1	1	1	1	1	1	1	1	1	1	1	1	1	1	1	1	1	1	1
P84085	ADP-ribosylation factor 5	ARF5	1	0	1	0	1	1	1	1	0	0	1	1	1	1	1	0	1	1	1	1	1	1	1	1
P62330	ADP-ribosylation factor 6	ARF6	1	1	1	1	1	1	1	0	1	1	1	1	1	1	1	1	1	1	1	1	1	1	1	1
Q8N6T3	ADP-ribosylation factor GTPase-activating protein 1	ARFGAP1	0	0	1	0	1	0	0	0	0	0	1	0	0	0	1	0	1	0	0	0	0	0	0	0
Q8N6H7	ADP-ribosylation factor GTPase-activating protein 2	ARFGAP2	0	0	0	0	1	0	1	0	1	1	1	1	1	1	1	1	1	1	1	0	1	1	0	1
P53367	Arfaptin-1	ARFIP1	0	0	1	1	1	0	1	0	1	1	1	0	1	0	1	0	1	0	1	1	1	1	1	1
P05089	Arginase-1	ARG1	1	1	1	1	1	1	1	1	1	1	1	1	1	1	1	1	1	1	1	1	1	1	1	1
Q07960	Rho GTPase-activating protein 1	ARHGAP1	1	1	1	1	1	1	1	1	1	1	1	1	1	1	1	1	1	1	1	1	1	1	1	1
Q68EM7	Rho GTPase-activating protein 17	ARHGAP17	1	0	0	1	0	0	0	0	0	1	1	0	1	1	0	1	1	0	1	1	1	1	0	1
Q8N392	Rho GTPase-activating protein 18	ARHGAP18	0	1	1	1	1	0	1	1	1	1	0	0	1	1	1	1	1	1	1	1	1	1	1	1
P42331	Rho GTPase-activating protein 25	ARHGAP25	0	0	0	0	0	0	1	1	1	1	0	1	0	1	1	1	1	0	1	1	1	1	0	1
Q7Z6I6	Rho GTPase-activating protein 30	ARHGAP30	0	0	0	0	0	0	0	0	1	0	0	0	0	0	0	0	1	0	0	0	0	1	0	1
P98171	Rho GTPase-activating protein 4	ARHGAP4	0	0	0	0	0	0	0	1	1	0	0	0	1	1	1	0	0	1	1	1	1	1	1	1
P52565	Rho GDP-dissociation inhibitor 1	ARHGDIA	1	1	1	1	1	1	1	1	1	1	1	1	1	1	1	1	1	1	1	1	1	1	1	1
P52566	Rho GDP-dissociation inhibitor 2	ARHGDIB	1	1	1	1	1	1	1	1	1	1	1	1	1	1	1	1	1	1	1	1	1	1	1	1
Q92888	Rho guanine nucleotide exchange factor 1	ARHGEF1	1	1	1	0	1	1	1	1	1	1	1	1	1	1	1	1	1	1	1	1	1	1	1	1
Q9NZN5	Rho guanine nucleotide exchange factor 12	ARHGEF12	0	0	0	0	0	0	1	0	1	0	0	0	0	0	1	0	0	0	0	1	0	1	0	1
O94989	Rho guanine nucleotide exchange factor 15	ARHGEF15	0	0	0	0	0	0	0	0	0	0	0	0	0	1	0	0	0	0	1	1	0	0	1	1
Q92974	Rho guanine nucleotide exchange factor 2	ARHGEF2	1	1	1	1	1	1	1	1	1	1	1	1	1	1	1	1	1	1	1	1	1	1	1	1
Q15052	Rho guanine nucleotide exchange factor 6	ARHGEF6	0	0	1	0	1	0	0	0	1	1	1	1	0	1	1	0	1	1	1	1	1	1	1	1
Q9Y4X5	E3 ubiquitin-protein ligase ARIH1	ARIH1	0	0	1	0	0	0	0	0	0	0	0	0	0	0	0	0	1	0	0	0	0	0	0	0
P40616	ADP-ribosylation factor-like protein 1	ARL1	1	1	1	1	1	1	1	1	1	1	1	1	1	1	1	1	1	1	1	1	1	1	1	1
P36405	ADP-ribosylation factor-like protein 3	ARL3	1	1	1	1	0	1	1	1	1	1	1	1	1	1	1	1	1	1	1	1	1	1	1	1
O75915	PRA1 family protein 3	ARL6IP5	1	1	1	1	1	1	1	1	1	1	1	1	1	1	1	1	1	1	1	1	1	1	1	1
Q96BM9	ADP-ribosylation factor-like protein 8A	ARL8A	0	0	1	0	1	1	0	0	1	1	1	1	1	1	1	1	1	1	1	1	1	1	1	1
Q9NVJ2	ADP-ribosylation factor-like protein 8B	ARL8B	1	1	1	1	1	1	1	1	1	1	1	1	1	1	1	1	1	1	1	1	1	1	1	1
Q9H993	Protein-glutamate O-methyltransferase	ARMT1	0	0	0	0	0	0	0	1	0	0	0	0	0	0	0	0	0	0	1	1	1	1	0	1
Q92747	Actin-related protein 2/3 complex subunit 1A	ARPC1A	1	0	1	1	1	1	1	1	1	1	1	1	1	1	1	1	1	1	1	1	1	1	1	1
O15143	Actin-related protein 2/3 complex subunit 1B	ARPC1B	1	1	1	1	1	1	1	1	1	1	1	1	1	1	1	1	1	1	1	1	1	1	1	1
O15144	Actin-related protein 2/3 complex subunit 2	ARPC2	1	1	1	1	1	1	1	1	1	1	1	1	1	1	1	1	1	1	1	1	1	1	1	1
O15145	Actin-related protein 2/3 complex subunit 3	ARPC3	1	1	1	1	1	1	1	1	1	1	1	1	1	1	1	1	1	1	1	1	1	1	1	1
P59998	Actin-related protein 2/3 complex subunit 4	ARPC4	1	1	1	1	1	1	1	1	1	1	1	1	1	1	1	1	1	1	1	1	1	1	1	1
O15511	Actin-related protein 2/3 complex subunit 5	ARPC5	1	1	1	1	1	1	1	1	1	1	1	1	1	1	1	1	1	1	1	1	1	1	1	1
Q9BPX5	Actin-related protein 2/3 complex subunit 5-like protein	ARPC5L	1	1	1	1	1	0	1	1	1	1	1	0	1	1	1	1	1	0	1	1	1	1	1	1
P49407	Beta-arrestin-1	ARRB1	1	1	0	0	0	0	1	1	0	1	1	1	1	1	1	1	1	1	1	1	1	1	1	1
P32121	Beta-arrestin-2	ARRB2	0	0	0	0	0	0	0	0	0	0	0	0	0	0	0	0	0	0	0	0	0	0	0	1
P15289	Arylsulfatase A;Arylsulfatase A component B;Arylsulfatase A component C	ARSA	0	0	0	0	1	1	0	0	1	0	1	1	0	0	1	0	1	0	0	0	0	0	0	0
Q13510	Acid ceramidase;Acid ceramidase subunit alpha;Acid ceramidase subunit beta	ASAH1	1	1	1	1	1	1	1	1	1	1	1	1	1	1	1	1	1	1	1	1	1	1	1	1
Q9NR48	Histone-lysine N-methyltransferase ASH1L	ASH1L	0	1	0	1	1	0	0	0	0	1	1	0	0	0	0	0	1	0	1	0	0	0	0	0
P04424	Argininosuccinate lyase	ASL	1	1	1	1	1	0	1	1	1	1	1	1	1	1	1	1	1	1	1	1	1	1	1	1
O95671	N-acetylserotonin O-methyltransferase-like protein	ASMTL	1	0	1	0	0	0	1	1	1	1	0	0	1	1	0	0	0	0	1	1	1	1	1	1
O43681	ATPase ASNA1	ASNA1	1	1	1	1	1	1	1	1	1	1	1	1	1	1	1	1	1	1	1	1	1	1	1	1
Q12797	Aspartyl/asparaginyl beta-hydroxylase	ASPH	1	1	1	1	1	0	1	1	1	1	1	1	1	1	1	1	1	1	1	1	1	1	1	1
Q9BXN1	Asporin	ASPN	1	1	1	1	1	1	0	1	0	1	1	1	0	1	1	1	1	1	1	1	1	0	1	0
Q9BZE9	Tether containing UBX domain for GLUT4	ASPSCR1	0	0	0	0	0	0	0	0	0	1	0	0	1	1	0	1	1	0	0	0	1	1	0	1
P00966	Argininosuccinate synthase	ASS1	1	1	1	1	1	1	1	1	1	1	1	1	1	1	1	1	1	1	1	1	1	1	1	1
Q76L83	Putative Polycomb group protein ASXL2	ASXL2	1	1	0	0	0	0	1	0	0	0	0	0	0	0	0	0	0	0	0	0	1	1	0	0
Q9NVI7	ATPase family AAA domain-containing protein 3A	ATAD3A	0	0	1	0	0	0	0	0	0	0	0	0	0	0	1	0	1	0	0	0	1	1	0	1
Q5T9A4	ATPase family AAA domain-containing protein 3B	ATAD3B	1	1	0	1	0	0	1	1	0	1	0	0	1	1	0	1	0	0	1	1	1	1	0	1
Q9NT62	Ubiquitin-like-conjugating enzyme ATG3	ATG3	0	0	0	0	0	0	0	0	0	0	1	0	1	1	1	0	0	0	1	1	1	1	1	1
P31939	Bifunctional purine biosynthesis protein PURH;Phosphoribosylaminoimidazolecarboxamide formyltransferase;IMP cyclohydrolase	ATIC	1	1	1	1	1	1	1	1	1	1	1	1	1	1	1	1	1	1	1	1	1	1	1	1
Q6DD88	Atlastin-3	ATL3	0	1	1	1	1	1	1	1	1	1	1	1	1	1	1	1	1	1	1	1	1	1	1	1
P98196	Probable phospholipid-transporting ATPase IH	ATP11A	0	1	0	0	0	0	0	0	0	0	0	0	1	1	1	1	1	1	1	1	1	1	1	1
P54707	Potassium-transporting ATPase alpha chain 2	ATP12A	1	1	0	0	0	0	1	1	0	0	0	1	1	1	0	0	0	0	1	1	1	1	1	1
Q9HD20	Manganese-transporting ATPase 13A1	ATP13A1	1	1	1	0	1	0	1	0	1	1	1	1	1	1	1	1	1	1	1	1	1	1	1	1
P05023	Sodium/potassium-transporting ATPase subunit alpha-1	ATP1A1	1	1	1	1	1	1	1	1	1	1	1	1	1	1	1	1	1	1	1	1	1	1	1	1
P05026	Sodium/potassium-transporting ATPase subunit beta-1	ATP1B1	1	0	1	1	1	0	1	1	1	1	1	1	1	1	1	1	1	1	1	1	1	1	1	1
P54709	Sodium/potassium-transporting ATPase subunit beta-3	ATP1B3	0	0	1	1	0	0	0	1	1	1	1	1	1	1	1	1	1	1	1	1	1	1	1	1
P16615	Sarcoplasmic/endoplasmic reticulum calcium ATPase 2	ATP2A2	1	1	1	1	1	1	1	1	1	1	1	1	1	1	1	1	1	1	1	1	1	1	1	1
Q93084	Sarcoplasmic/endoplasmic reticulum calcium ATPase 3	ATP2A3	1	0	1	0	0	0	1	0	1	0	0	1	0	1	1	0	1	1	1	1	0	1	1	1
P23634	Plasma membrane calcium-transporting ATPase 4	ATP2B4	0	1	1	1	1	0	1	1	1	1	1	1	1	1	1	1	1	1	1	1	1	1	1	1
P98194	Calcium-transporting ATPase type 2C member 1	ATP2C1	0	0	0	0	0	0	0	0	0	0	0	0	1	1	1	0	1	0	1	1	1	1	1	1
P25705	ATP synthase subunit alpha, mitochondrial	ATP5A1	1	1	1	1	1	1	1	1	1	1	1	1	1	1	1	1	1	1	1	1	1	1	1	1
P06576	ATP synthase subunit beta, mitochondrial	ATP5B	1	1	1	1	1	1	1	1	1	1	1	1	1	1	1	1	1	1	1	1	1	1	1	1
P36542	ATP synthase subunit gamma, mitochondrial	ATP5C1	1	1	1	1	1	1	1	1	1	1	1	1	1	1	1	1	1	1	1	1	1	1	1	1
P30049	ATP synthase subunit delta, mitochondrial	ATP5D	1	1	1	1	1	1	1	1	1	1	1	1	1	1	1	1	1	1	1	1	1	1	1	1
Q5VTU8;P56381	ATP synthase subunit epsilon-like protein, mitochondrial;ATP synthase subunit epsilon, mitochondrial	ATP5EP2;ATP5E	1	0	1	0	1	0	0	1	1	0	1	0	1	1	1	0	1	1	1	1	1	1	1	1
P24539	ATP synthase F(0) complex subunit B1, mitochondrial	ATP5F1	1	1	1	1	1	1	1	1	1	1	1	1	1	1	1	1	1	1	1	1	1	1	1	1
O75947	ATP synthase subunit d, mitochondrial	ATP5H	1	1	1	1	1	1	1	1	1	1	1	1	1	1	1	1	1	1	1	1	1	1	1	1
P56385	ATP synthase subunit e, mitochondrial	ATP5I	1	1	1	1	1	1	1	1	1	1	1	1	1	1	1	1	1	1	1	1	1	1	1	1
P18859	ATP synthase-coupling factor 6, mitochondrial	ATP5J	0	0	1	0	1	0	0	0	1	0	0	1	1	0	1	0	1	1	1	1	1	1	1	1
P56134	ATP synthase subunit f, mitochondrial	ATP5J2	1	1	1	0	0	1	1	1	1	1	1	1	1	1	1	1	1	1	1	1	1	1	1	1
O75964	ATP synthase subunit g, mitochondrial	ATP5L	0	0	1	1	1	0	0	0	1	1	1	0	1	1	1	1	1	1	1	1	1	1	1	1
P48047	ATP synthase subunit O, mitochondrial	ATP5O	1	1	1	1	1	1	1	1	1	1	1	1	1	1	1	1	1	1	1	1	1	1	1	1
Q15904	V-type proton ATPase subunit S1	ATP6AP1	0	1	0	0	1	0	1	0	0	0	0	0	1	1	0	0	0	1	0	0	1	1	1	0
Q93050	V-type proton ATPase 116 kDa subunit a isoform 1	ATP6V0A1	1	1	1	1	1	1	1	1	1	0	1	0	1	1	1	1	1	1	1	1	1	1	1	1
P27449	V-type proton ATPase 16 kDa proteolipid subunit	ATP6V0C	0	1	1	0	1	0	1	0	1	1	1	0	1	1	1	1	1	1	1	1	1	1	1	1
P61421	V-type proton ATPase subunit d 1	ATP6V0D1	1	1	1	1	1	1	1	1	1	1	1	1	1	1	1	1	1	1	1	1	1	1	1	1
Q8N8Y2	V-type proton ATPase subunit d 2	ATP6V0D2	0	0	0	0	0	0	0	0	0	0	1	0	0	0	1	0	1	0	0	0	0	0	0	0
P38606	V-type proton ATPase catalytic subunit A	ATP6V1A	1	1	1	1	1	1	1	1	1	1	1	1	1	1	1	1	1	1	1	1	1	1	1	1
P21281	V-type proton ATPase subunit B, brain isoform	ATP6V1B2	1	1	1	1	1	1	1	1	1	1	1	1	1	1	1	1	1	1	1	1	1	1	1	1
P21283	V-type proton ATPase subunit C 1	ATP6V1C1	0	0	1	1	1	1	1	1	1	1	1	1	1	1	1	1	1	1	1	1	1	1	1	1
Q9Y5K8	V-type proton ATPase subunit D	ATP6V1D	0	1	1	1	1	1	0	1	1	1	1	1	1	1	1	1	1	1	1	1	1	1	1	1
P36543	V-type proton ATPase subunit E 1	ATP6V1E1	1	1	1	1	1	1	1	1	1	1	1	1	1	1	1	1	1	1	1	1	1	1	1	1
Q16864	V-type proton ATPase subunit F	ATP6V1F	0	1	1	0	0	0	1	1	1	1	1	0	1	1	1	0	1	1	1	1	1	1	1	1
O75348	V-type proton ATPase subunit G 1	ATP6V1G1	1	1	1	1	1	1	1	1	1	1	1	1	1	1	1	1	1	1	1	1	1	1	1	1
Q9UI12	V-type proton ATPase subunit H	ATP6V1H	1	1	1	1	1	1	1	1	1	1	1	1	1	1	1	1	1	1	1	1	1	1	1	1
Q9Y2Q0	Phospholipid-transporting ATPase IA	ATP8A1	0	0	0	0	0	0	0	0	0	0	0	0	1	0	0	0	0	0	1	1	1	1	1	1
Q9NTI2	Phospholipid-transporting ATPase IB	ATP8A2	1	1	0	0	0	0	0	0	1	0	0	0	0	1	0	0	0	0	1	1	0	1	1	0
Q9UII2	ATPase inhibitor, mitochondrial	ATPIF1	0	0	1	0	0	0	0	0	1	0	0	0	0	0	1	0	0	0	1	1	1	1	1	1
Q9UBB4	Ataxin-10	ATXN10	0	0	0	0	0	0	0	0	0	0	1	0	0	0	0	0	1	0	1	1	1	1	1	1
Q99700	Ataxin-2	ATXN2	0	0	1	0	1	1	0	0	1	0	1	0	1	0	1	0	1	0	0	0	0	0	0	0
P54252	Ataxin-3	ATXN3	0	0	0	0	0	0	0	0	0	0	0	0	0	0	0	0	1	0	1	1	0	1	1	1
Q13825	Methylglutaconyl-CoA hydratase, mitochondrial	AUH	0	0	0	0	0	0	1	1	0	1	0	0	1	1	1	0	1	1	1	1	1	1	1	1
Q9Y679	Ancient ubiquitous protein 1	AUP1	0	0	1	0	0	0	1	0	1	1	1	0	1	1	1	1	1	0	0	0	0	0	0	0
P25311	Zinc-alpha-2-glycoprotein	AZGP1	1	1	1	1	1	1	1	1	1	1	1	1	1	1	1	1	1	1	1	1	1	1	1	1
P20160	Azurocidin	AZU1	1	1	0	1	0	1	1	1	1	1	0	1	1	1	1	1	1	1	1	1	1	1	1	1
P61769	Beta-2-microglobulin;Beta-2-microglobulin form pI 5.3	B2M	1	1	1	1	1	1	1	1	1	1	1	1	1	1	1	1	1	1	1	1	1	1	1	1
O95816	BAG family molecular chaperone regulator 2	BAG2	1	1	1	1	1	1	1	1	1	1	1	1	0	1	1	1	1	1	1	1	1	1	1	1
O95817	BAG family molecular chaperone regulator 3	BAG3	1	0	1	1	1	0	1	0	0	1	1	0	1	1	1	1	1	0	1	1	0	0	1	0
P46379	Large proline-rich protein BAG6	BAG6	1	1	1	1	1	0	0	1	1	1	1	1	1	1	1	1	1	1	1	1	1	1	1	1
Q9UQB8	Brain-specific angiogenesis inhibitor 1-associated protein 2	BAIAP2	0	0	0	0	0	0	0	0	0	0	0	0	1	0	0	0	1	0	1	1	0	1	0	1
Q16611	Bcl-2 homologous antagonist/killer	BAK1	0	0	1	0	0	0	0	0	0	0	0	1	1	1	0	0	1	1	1	1	0	1	0	1
O75531	Barrier-to-autointegration factor;Barrier-to-autointegration factor, N-terminally processed	BANF1	1	1	0	0	1	0	1	1	0	0	1	0	0	1	0	1	1	0	1	1	1	1	1	1
Q8IXM2	Chromatin complexes subunit BAP18	BAP18	1	1	1	0	0	0	1	0	1	0	1	0	1	1	1	1	1	1	1	1	1	1	1	1
P80723	Brain acid soluble protein 1	BASP1	1	0	1	0	1	1	0	0	1	1	1	1	1	0	1	0	1	1	1	1	0	1	1	1
Q07812	Apoptosis regulator BAX	BAX	1	1	1	0	1	0	1	1	1	1	1	0	1	1	1	1	1	0	1	1	1	1	1	1
P50895	Basal cell adhesion molecule	BCAM	1	0	1	1	0	0	1	1	1	1	0	0	1	1	1	1	1	1	1	1	1	1	1	1
P51572	B-cell receptor-associated protein 31	BCAP31	1	1	1	1	1	1	1	1	1	1	1	1	1	1	1	1	1	1	1	1	1	1	1	1
O75934	Pre-mRNA-splicing factor SPF27	BCAS2	0	1	1	1	1	1	1	1	1	1	1	1	1	1	1	1	1	1	1	1	1	1	1	1
O15382	Branched-chain-amino-acid aminotransferase, mitochondrial	BCAT2	0	0	1	0	1	0	0	0	0	1	1	0	0	0	1	1	1	1	1	1	1	1	1	1
P12694	2-oxoisovalerate dehydrogenase subunit alpha, mitochondrial	BCKDHA	0	0	1	0	1	0	1	0	1	0	1	1	0	0	1	1	1	1	1	1	1	1	1	1
Q9NYF8	Bcl-2-associated transcription factor 1	BCLAF1	0	0	1	1	1	1	0	1	1	1	1	1	0	0	1	1	1	1	1	1	1	1	1	1
Q9Y276	Mitochondrial chaperone BCS1	BCS1L	0	0	0	0	0	0	0	0	0	0	0	0	0	0	0	0	0	0	0	1	0	1	0	1
Q9BUT1	3-hydroxybutyrate dehydrogenase type 2	BDH2	1	1	1	1	1	1	1	1	1	1	1	1	1	1	1	1	1	1	1	1	1	1	1	1
P21810	Biglycan	BGN	1	1	1	1	1	1	1	1	1	1	1	1	1	1	1	1	1	1	1	1	1	1	1	1
P55957	BH3-interacting domain death agonist;BH3-interacting domain death agonist p15;BH3-interacting domain death agonist p13;BH3-interacting domain death agonist p11	BID	0	1	0	0	0	0	0	1	0	0	0	0	0	0	0	0	0	0	0	0	0	0	0	0
P54132	Bloom syndrome protein	BLM	0	0	1	0	1	1	0	0	0	0	0	1	0	0	1	1	1	1	1	1	0	0	1	0
Q13867	Bleomycin hydrolase	BLMH	1	1	1	1	1	1	1	1	1	1	1	1	1	1	1	1	1	1	1	1	1	1	1	1
Q6QNY1	Biogenesis of lysosome-related organelles complex 1 subunit 2	BLOC1S2	1	1	1	1	1	0	1	1	1	1	1	0	1	1	1	1	1	0	1	1	1	1	1	1
Q6QNY0	Biogenesis of lysosome-related organelles complex 1 subunit 3	BLOC1S3	0	0	0	0	0	0	0	0	0	0	0	0	0	1	0	0	0	0	1	1	0	1	0	1
P53004	Biliverdin reductase A	BLVRA	1	1	1	1	1	1	1	1	1	1	1	1	1	1	1	1	1	1	1	1	1	1	1	1
P30043	Flavin reductase (NADPH)	BLVRB	1	1	1	1	1	1	1	1	1	1	1	1	1	1	1	1	1	1	1	1	1	1	1	1
Q9H3K6	BolA-like protein 2	BOLA2	0	0	1	1	1	0	1	1	1	1	1	1	1	1	1	1	1	1	1	1	1	1	1	1
P07738	Bisphosphoglycerate mutase	BPGM	1	1	1	1	1	0	1	0	1	1	1	1	1	0	1	1	1	1	1	1	1	1	1	1
P17213	Bactericidal permeability-increasing protein	BPI	1	0	1	0	1	0	1	1	1	1	1	1	1	1	1	1	1	1	1	0	1	0	1	1
Q8TDL5	BPI fold-containing family B member 1	BPIFB1	0	0	0	1	0	0	0	0	1	0	0	1	0	0	1	1	1	0	0	0	0	0	0	1
O95861	3(2),5-bisphosphate nucleotidase 1	BPNT1	1	0	1	1	1	0	1	1	1	1	1	1	1	1	1	1	1	1	1	1	1	1	1	1
Q9NXR7	BRCA1-A complex subunit BRE	BRE	0	0	0	0	0	1	0	0	1	0	0	0	0	0	0	0	1	0	0	0	0	0	0	0
Q8WUW1	Protein BRICK1	BRK1	1	1	1	1	0	1	1	1	1	1	1	1	1	1	1	1	0	1	1	1	1	1	1	1
P35613	Basigin	BSG	0	0	1	1	1	0	1	0	1	1	1	0	1	0	1	1	1	1	1	1	1	1	1	1
Q10588	ADP-ribosyl cyclase/cyclic ADP-ribose hydrolase 2	BST1	1	1	1	0	0	0	1	0	1	0	0	0	1	1	1	0	1	0	1	1	1	1	1	1
Q10589	Bone marrow stromal antigen 2	BST2	0	0	1	1	0	0	1	1	1	1	1	1	1	1	1	1	1	1	1	1	1	1	1	1
P78410;O00481;O00478	Butyrophilin subfamily 3 member A2;Butyrophilin subfamily 3 member A1;Butyrophilin subfamily 3 member A3	BTN3A2;BTN3A1;BTN3A3	0	0	1	0	1	0	0	0	1	0	0	0	1	0	1	1	0	0	1	1	0	1	1	1
O43684	Mitotic checkpoint protein BUB3	BUB3	1	1	1	1	1	0	1	1	1	1	1	1	1	1	1	1	1	1	1	1	1	1	1	1
Q7L1Q6	Basic leucine zipper and W2 domain-containing protein 1	BZW1	1	1	1	1	1	1	1	1	1	1	1	1	1	1	1	1	1	1	1	1	1	1	1	1
Q9Y6E2	Basic leucine zipper and W2 domain-containing protein 2	BZW2	1	0	1	0	0	0	0	0	1	0	0	0	0	0	1	0	0	0	1	1	1	1	1	1
Q9H0W9	Ester hydrolase C11orf54	C11orf54	0	1	0	0	0	1	0	0	0	0	1	0	0	0	1	0	1	0	1	1	1	1	1	1
Q7Z7L8	Uncharacterized protein C11orf96	C11orf96	1	0	0	0	0	0	0	0	0	0	0	0	0	1	0	0	0	0	1	1	1	1	0	1
Q9HB07	UPF0160 protein MYG1, mitochondrial	C12orf10	1	1	1	1	1	1	1	1	1	1	1	0	1	1	1	0	1	1	1	1	1	1	1	1
Q9UKR5	Probable ergosterol biosynthetic protein 28	C14orf1	1	0	1	1	1	0	1	1	1	1	1	1	1	1	1	1	1	1	1	1	1	1	1	1
Q7Z3D6	UPF0317 protein C14orf159, mitochondrial	C14orf159	0	0	0	0	0	0	0	0	0	0	1	1	0	1	0	0	1	1	1	1	0	1	1	1
Q9Y224	UPF0568 protein C14orf166	C14orf166	1	1	1	1	1	1	1	1	1	1	1	1	1	1	1	1	1	1	1	1	1	1	1	1
Q96GQ5	RUS1 family protein C16orf58	C16orf58	0	0	0	0	0	0	0	0	0	0	1	1	0	0	1	0	0	0	0	1	1	0	1	1
Q7Z3J2	UPF0505 protein C16orf62	C16orf62	0	0	1	0	1	0	0	1	1	0	0	1	0	0	1	0	0	0	0	1	1	1	0	1
Q96GS4	Uncharacterized protein C17orf59	C17orf59	1	0	1	1	1	1	1	1	1	1	1	1	1	1	1	1	1	1	1	1	1	1	1	1
Q9BQA9	Uncharacterized protein C17orf62	C17orf62	0	0	0	0	0	0	0	0	0	0	0	0	0	0	0	0	0	0	1	1	1	1	1	0
Q9NWV4	UPF0587 protein C1orf123	C1orf123	1	0	1	1	1	0	0	0	1	1	1	0	1	1	1	1	1	0	1	1	1	1	1	1
Q9H425	Uncharacterized protein C1orf198	C1orf198	1	0	1	0	1	0	0	0	0	1	1	0	0	1	1	1	1	0	1	1	1	1	1	1
Q07021	Complement component 1 Q subcomponent-binding protein, mitochondrial	C1QBP	0	0	1	1	1	1	0	0	1	1	1	1	1	0	1	1	1	1	1	1	1	1	1	1
P02747	Complement C1q subcomponent subunit C	C1QC	1	1	1	1	1	1	1	1	1	1	1	1	1	1	1	1	1	1	1	1	1	1	1	1
P00736	Complement C1r subcomponent;Complement C1r subcomponent heavy chain;Complement C1r subcomponent light chain	C1R	1	0	1	0	0	0	1	0	0	0	0	0	0	0	0	0	0	0	0	0	0	0	0	0
P09871	Complement C1s subcomponent;Complement C1s subcomponent heavy chain;Complement C1s subcomponent light chain	C1S	1	1	1	1	1	0	1	1	1	1	1	1	1	1	1	1	1	0	1	1	1	1	1	1
P06681	Complement C2;Complement C2b fragment;Complement C2a fragment	C2	0	0	1	1	1	0	0	0	1	1	1	0	0	0	1	1	1	0	1	1	1	0	0	1
Q08AI8	Uncharacterized protein C2orf54	C2orf54	0	0	0	0	0	0	0	0	0	0	0	0	1	1	1	1	1	1	1	1	1	1	1	1
P01024	Complement C3;Complement C3 beta chain;C3-beta-c;Complement C3 alpha chain;C3a anaphylatoxin;Acylation stimulating protein;Complement C3b alpha chain;Complement C3c alpha chain fragment 1;Complement C3dg fragment;Complement C3g fragment;Complement C3d fragment;Complement C3f fragment;Complement C3c alpha chain fragment 2	C3	1	1	1	1	1	1	1	1	1	1	1	1	1	1	1	1	1	1	1	1	1	1	1	1
P0C0L4	Complement C4-A;Complement C4 beta chain;Complement C4-A alpha chain;C4a anaphylatoxin;C4b-A;C4d-A;Complement C4 gamma chain	C4A	1	1	1	1	0	1	1	1	1	1	1	0	1	0	1	1	1	0	1	1	1	1	1	1
P0C0L5	Complement C4-B;Complement C4 beta chain;Complement C4-B alpha chain;C4a anaphylatoxin;C4b-B;C4d-B;Complement C4 gamma chain	C4B	1	0	0	1	0	0	1	0	0	1	0	0	1	1	0	1	0	1	0	1	1	1	1	1
P04003	C4b-binding protein alpha chain	C4BPA	1	1	1	1	1	0	1	1	1	1	1	0	1	1	1	1	1	1	1	1	1	1	1	1
P01031	Complement C5;Complement C5 beta chain;Complement C5 alpha chain;C5a anaphylatoxin;Complement C5 alpha chain	C5	1	1	1	1	1	0	1	1	1	1	1	0	1	1	1	1	0	0	1	1	1	1	1	1
A6NDU8	UPF0600 protein C5orf51	C5orf51	1	1	1	1	1	0	1	1	1	1	0	0	1	1	1	1	0	0	1	1	1	1	1	1
P13671	Complement component C6	C6	0	0	0	1	0	0	0	0	0	1	0	0	0	0	0	1	0	0	1	1	1	1	0	1
P10643	Complement component C7	C7	1	0	1	1	1	1	1	0	1	1	1	1	1	1	1	1	1	0	1	1	1	1	1	1
Q96HJ9	UPF0562 protein C7orf55	C7orf55	0	0	0	0	0	0	0	0	1	0	0	0	1	1	1	0	1	0	0	0	1	1	0	1
P07357	Complement component C8 alpha chain	C8A	1	1	0	0	0	0	1	1	0	1	0	0	0	1	0	1	0	0	1	1	1	1	0	1
P07358	Complement component C8 beta chain	C8B	1	1	1	1	1	0	1	1	1	1	1	0	1	1	0	1	0	1	1	1	1	1	0	1
P07360	Complement component C8 gamma chain	C8G	1	1	1	1	1	0	1	1	1	1	1	0	1	1	1	1	1	0	1	1	1	1	1	1
P02748	Complement component C9;Complement component C9a;Complement component C9b	C9	1	0	1	1	1	1	1	1	1	1	1	1	1	1	1	1	1	1	1	1	1	1	1	1
Q9BUH6	Protein PAXX	C9orf142	1	1	0	1	1	1	1	1	1	1	1	1	1	1	1	1	1	1	1	1	1	1	1	1
Q5T6V5	UPF0553 protein C9orf64	C9orf64	1	1	0	0	1	0	1	1	1	1	1	1	1	1	0	0	1	1	1	1	1	1	1	1
P00915	Carbonic anhydrase 1	CA1	1	1	1	1	1	1	1	1	1	1	1	1	1	1	1	1	1	1	1	1	1	1	1	1
P00918	Carbonic anhydrase 2	CA2	1	1	1	1	1	1	1	1	1	1	1	1	1	1	1	1	1	1	1	1	1	1	1	1
P07451	Carbonic anhydrase 3	CA3	0	0	1	1	1	1	1	1	1	1	1	1	1	1	1	1	1	1	1	1	1	1	1	1
P22748	Carbonic anhydrase 4	CA4	0	0	0	0	0	0	0	0	0	0	0	0	1	1	1	1	1	1	1	1	1	1	1	1
Q9Y376	Calcium-binding protein 39	CAB39	1	1	1	1	1	1	1	1	1	1	1	1	1	1	1	1	1	1	1	1	1	1	1	1
O00555	Voltage-dependent P/Q-type calcium channel subunit alpha-1A	CACNA1A	1	1	1	0	1	1	1	1	1	0	1	1	1	1	1	0	1	1	0	0	1	1	0	0
Q9NY47	Voltage-dependent calcium channel subunit alpha-2/delta-2;Voltage-dependent calcium channel subunit alpha-2-2;Voltage-dependent calcium channel subunit delta-2	CACNA2D2	1	0	0	0	0	0	0	0	0	0	0	0	0	1	1	1	1	1	1	1	1	1	0	1
Q8WUQ7	Cactin	CACTIN	0	0	0	0	0	0	0	0	0	0	0	0	0	1	0	0	0	0	0	0	0	1	0	0
Q9HB71	Calcyclin-binding protein	CACYBP	1	0	0	1	0	1	1	1	0	1	1	1	1	1	0	1	1	1	1	1	1	1	1	1
P27708	CAD protein;Glutamine-dependent carbamoyl-phosphate synthase;Aspartate carbamoyltransferase;Dihydroorotase	CAD	1	1	1	1	1	0	0	1	1	0	1	1	1	1	1	1	1	0	1	1	0	1	1	1
Q9BY67	Cell adhesion molecule 1	CADM1	0	0	0	0	0	0	0	0	0	0	1	1	1	0	0	1	0	1	1	1	1	1	1	1
Q16602	Calcitonin gene-related peptide type 1 receptor	CALCRL	0	0	0	0	0	0	0	0	0	0	0	0	0	0	1	0	0	0	1	1	1	1	1	1
Q05682	Caldesmon	CALD1	1	1	1	1	1	1	1	1	1	1	1	1	1	1	1	1	1	1	1	1	1	1	1	1
P0DP25;P0DP24;P0DP23		CALM3	1	1	1	1	1	1	1	1	1	1	1	1	1	1	1	1	1	1	1	1	1	1	1	1
P27482	Calmodulin-like protein 3	CALML3	0	0	0	0	0	1	1	1	0	0	0	0	0	0	0	0	0	1	0	0	0	0	0	0
Q9NZT1	Calmodulin-like protein 5	CALML5	1	1	1	1	1	1	0	1	1	1	1	1	0	1	1	1	1	1	1	1	0	1	0	1
P27797	Calreticulin	CALR	1	1	1	1	1	1	1	1	1	1	1	1	1	1	1	1	1	1	1	1	1	1	1	1
O43852	Calumenin	CALU	1	1	1	1	1	1	1	1	1	1	1	1	1	1	1	1	1	1	1	1	1	1	0	1
Q13554;Q13555	Calcium/calmodulin-dependent protein kinase type II subunit beta;Calcium/calmodulin-dependent protein kinase type II subunit gamma	CAMK2B;CAMK2G	0	0	1	0	1	0	1	0	1	0	1	1	1	1	1	0	1	0	1	1	1	1	1	1
Q13557	Calcium/calmodulin-dependent protein kinase type II subunit delta	CAMK2D	1	0	1	1	1	1	1	0	1	0	1	1	1	0	1	1	1	1	1	1	1	1	1	1
P49913	Cathelicidin antimicrobial peptide;Antibacterial protein FALL-39;Antibacterial protein LL-37	CAMP	1	1	1	0	0	0	1	1	1	0	0	0	1	1	1	0	1	1	1	1	1	1	1	1
Q86VP6	Cullin-associated NEDD8-dissociated protein 1	CAND1	1	1	1	1	1	1	1	1	1	1	1	1	1	1	1	1	1	1	1	1	1	1	1	1
P27824	Calnexin	CANX	1	1	1	1	1	1	1	1	1	1	1	1	1	1	1	1	1	1	1	1	1	1	1	1
Q01518	Adenylyl cyclase-associated protein 1	CAP1	1	1	1	1	1	1	1	1	1	1	1	1	1	1	1	1	1	1	1	1	1	1	1	1
P40121	Macrophage-capping protein	CAPG	1	1	1	1	1	1	1	1	1	1	1	1	1	1	1	1	1	1	1	1	1	1	1	1
P07384	Calpain-1 catalytic subunit	CAPN1	1	1	1	1	1	1	1	1	1	1	1	1	1	1	1	1	1	1	1	1	1	1	1	1
P17655	Calpain-2 catalytic subunit	CAPN2	1	1	1	1	1	1	1	1	1	1	1	1	1	1	1	1	1	1	1	1	1	1	1	1
P04632	Calpain small subunit 1	CAPNS1	1	0	1	1	1	1	1	1	1	1	1	1	1	1	1	1	1	1	1	1	1	1	1	1
Q14444	Caprin-1	CAPRIN1	0	0	1	0	1	0	0	0	1	0	1	0	1	0	1	0	1	1	1	1	1	1	1	1
Q13938	Calcyphosin	CAPS	1	1	1	1	1	1	1	1	1	1	0	1	1	1	1	1	1	1	1	1	0	1	1	1
P52907	F-actin-capping protein subunit alpha-1	CAPZA1	1	1	1	1	1	1	1	1	1	1	1	1	1	1	1	1	1	1	1	1	1	1	1	1
P47755	F-actin-capping protein subunit alpha-2	CAPZA2	1	1	1	1	1	1	1	1	1	1	1	1	1	1	1	1	1	1	1	1	1	1	1	1
P47756	F-actin-capping protein subunit beta	CAPZB	1	1	1	1	1	1	1	1	1	1	1	1	1	1	1	1	1	1	1	1	1	1	1	1
Q9Y2V2	Calcium-regulated heat stable protein 1	CARHSP1	0	1	1	0	1	1	1	1	1	1	1	1	1	1	1	1	1	1	1	1	0	1	1	1
Q8IW45	ATP-dependent (S)-NAD(P)H-hydrate dehydratase	CARKD	0	0	1	1	1	1	1	1	1	1	1	1	1	1	1	1	1	1	1	1	1	1	1	1
Q86X55	Histone-arginine methyltransferase CARM1	CARM1	0	0	0	0	1	0	0	0	1	0	0	0	0	0	1	0	0	0	0	0	0	0	0	0
P49589	Cysteine--tRNA ligase, cytoplasmic	CARS	1	0	1	1	1	0	1	1	1	1	1	1	1	1	1	1	1	1	1	1	1	1	0	1
Q9HA77	Probable cysteine--tRNA ligase, mitochondrial	CARS2	0	0	0	0	1	1	0	0	0	0	0	0	1	1	1	0	1	1	0	1	0	1	0	1
Q6P4E1	Protein CASC4	CASC4	0	0	0	0	1	0	0	0	0	0	1	0	0	0	0	0	1	0	0	0	0	0	0	0
O14936	Peripheral plasma membrane protein CASK	CASK	1	1	1	1	1	0	0	1	1	1	1	0	1	1	1	1	1	0	0	0	1	0	1	1
P29466	Caspase-1;Caspase-1 subunit p20;Caspase-1 subunit p10	CASP1	0	0	1	0	1	1	1	0	1	0	1	1	1	1	1	1	1	1	1	1	1	1	1	1
P31944	Caspase-14;Caspase-14 subunit p17, mature form;Caspase-14 subunit p10, mature form;Caspase-14 subunit p20, intermediate form;Caspase-14 subunit p8, intermediate form	CASP14	1	1	1	1	1	1	1	1	1	1	1	1	1	1	1	1	1	1	1	1	0	0	1	1
P20810	Calpastatin	CAST	1	0	1	1	1	0	1	1	1	1	1	1	1	1	1	1	1	1	1	1	1	1	1	1
P04040	Catalase	CAT	1	1	1	1	1	1	1	1	1	1	1	1	1	1	1	1	1	1	1	1	1	1	1	1
Q03135	Caveolin-1	CAV1	1	1	1	1	1	1	1	1	1	1	1	1	1	1	1	1	1	1	1	1	1	1	1	1
P51636	Caveolin-2	CAV2	0	0	1	0	1	0	0	0	0	0	1	0	0	0	1	1	1	1	1	1	0	0	0	0
Q13951	Core-binding factor subunit beta	CBFB	1	1	1	0	1	0	1	1	1	0	0	0	1	1	1	1	1	0	1	1	1	1	1	1
P16152	Carbonyl reductase [NADPH] 1	CBR1	1	1	1	1	1	1	1	1	1	1	1	1	1	1	1	1	1	1	1	1	1	1	1	1
O75828	Carbonyl reductase [NADPH] 3	CBR3	1	1	1	1	1	1	1	1	1	1	1	1	1	1	1	1	1	1	1	1	1	1	1	1
Q8N4T8	Carbonyl reductase family member 4	CBR4	0	0	1	0	0	0	1	0	1	1	1	0	1	0	1	1	1	0	1	1	1	1	1	1
P83916	Chromobox protein homolog 1	CBX1	0	0	0	0	0	0	0	0	0	0	1	0	0	0	0	0	0	0	1	1	0	0	1	1
Q13185	Chromobox protein homolog 3	CBX3	1	1	1	1	1	0	1	1	1	1	1	0	1	1	1	1	1	1	1	1	1	1	1	1
Q9HC52;O95503	Chromobox protein homolog 8;Chromobox protein homolog 6	CBX8;CBX6	0	0	0	0	0	0	0	0	0	0	0	0	0	1	0	0	0	0	0	0	0	1	0	0
Q6P1N0	Coiled-coil and C2 domain-containing protein 1A	CC2D1A	1	0	1	1	0	1	1	1	1	0	1	0	1	1	1	1	1	1	1	1	1	1	1	1
Q8IX12	Cell division cycle and apoptosis regulator protein 1	CCAR1	1	1	1	0	1	0	1	1	1	0	0	0	1	1	1	0	1	0	1	1	1	1	1	1
Q8N163	Cell cycle and apoptosis regulator protein 2	CCAR2	1	1	1	1	1	1	1	1	1	1	1	1	1	1	1	1	1	1	1	1	1	1	1	1
Q6YP21	Kynurenine--oxoglutarate transaminase 3	CCBL2	1	1	0	0	0	0	0	1	0	1	1	1	1	0	0	1	1	0	0	0	0	1	0	0
Q8WUD4	Coiled-coil domain-containing protein 12	CCDC12	0	0	0	0	0	0	1	0	0	0	0	0	0	1	0	0	0	0	0	1	0	1	0	0
Q96CT7	Coiled-coil domain-containing protein 124	CCDC124	0	1	1	0	0	0	1	1	1	0	0	0	1	1	0	0	0	0	1	1	1	1	1	1
O60826	Coiled-coil domain-containing protein 22	CCDC22	0	1	1	0	1	0	1	1	1	1	1	1	1	1	1	1	1	1	1	1	1	1	1	1
Q96A33	Coiled-coil domain-containing protein 47	CCDC47	1	0	1	1	1	0	0	0	1	1	1	1	1	0	1	1	1	1	1	1	1	1	1	1
Q16204	Coiled-coil domain-containing protein 6	CCDC6	0	1	1	0	1	0	0	0	1	0	0	0	1	1	1	0	1	0	1	1	0	0	0	1
Q8IWF9	Coiled-coil domain-containing protein 83	CCDC83	0	0	0	0	0	0	0	0	0	0	0	0	0	0	0	0	0	0	0	1	0	1	0	1
Q8ND76	Cyclin-Y	CCNY	0	0	0	0	0	0	0	0	0	0	0	0	0	0	0	0	1	0	1	1	1	0	1	1
O14618	Copper chaperone for superoxide dismutase	CCS	0	1	1	1	1	0	0	0	1	1	1	1	0	1	1	1	1	1	1	1	1	1	1	1
P78371	T-complex protein 1 subunit beta	CCT2	1	1	1	1	1	1	1	1	1	1	1	1	1	1	1	1	1	1	1	1	1	1	1	1
P49368	T-complex protein 1 subunit gamma	CCT3	1	1	1	1	1	1	1	1	1	1	1	1	1	1	1	1	1	1	1	1	1	1	1	1
P50991	T-complex protein 1 subunit delta	CCT4	1	1	1	1	1	1	1	1	1	1	1	1	1	1	1	1	1	1	1	1	1	1	1	1
P48643	T-complex protein 1 subunit epsilon	CCT5	1	1	1	1	1	1	1	1	1	1	1	1	1	1	1	1	1	1	1	1	1	1	1	1
P40227	T-complex protein 1 subunit zeta	CCT6A	1	1	1	1	1	1	1	1	1	1	1	1	1	1	1	1	1	1	1	1	1	1	1	1
Q92526	T-complex protein 1 subunit zeta-2	CCT6B	0	0	0	0	0	0	1	0	0	0	0	0	0	0	0	0	0	0	0	0	0	0	0	0
Q99832	T-complex protein 1 subunit eta	CCT7	1	1	1	1	1	1	1	1	1	1	1	1	1	1	1	1	1	1	1	1	1	1	1	1
P50990	T-complex protein 1 subunit theta	CCT8	1	1	1	1	1	1	1	1	1	1	1	1	1	1	1	1	1	1	1	1	1	1	1	1
Q6YHK3	CD109 antigen	CD109	0	0	1	1	1	1	1	1	1	1	1	1	1	1	1	1	1	1	1	1	1	1	1	1
P08571	Monocyte differentiation antigen CD14;Monocyte differentiation antigen CD14, urinary form;Monocyte differentiation antigen CD14, membrane-bound form	CD14	1	0	1	0	1	0	1	1	1	1	1	1	1	1	1	1	1	1	1	1	1	1	1	1
Q86VB7	Scavenger receptor cysteine-rich type 1 protein M130;Soluble CD163	CD163	0	0	0	0	1	0	0	0	0	1	1	0	1	1	1	0	1	0	1	0	1	1	1	1
Q9Y5K6	CD2-associated protein	CD2AP	0	0	0	1	0	0	0	0	0	1	0	0	1	0	0	1	0	0	1	1	1	1	1	1
P28906	Hematopoietic progenitor cell antigen CD34	CD34	1	0	0	0	1	0	1	1	1	1	1	0	1	1	1	1	1	1	1	1	1	1	1	1
P16671	Platelet glycoprotein 4	CD36	0	0	0	0	1	1	0	0	1	1	0	1	0	1	0	1	1	1	1	1	1	1	1	1
P28907	ADP-ribosyl cyclase/cyclic ADP-ribose hydrolase 1	CD38	0	0	0	1	0	0	0	0	1	1	1	1	0	0	1	0	0	0	0	0	0	0	0	0
P16070	CD44 antigen	CD44	1	0	1	1	1	1	1	0	1	1	1	1	1	0	1	1	1	1	1	1	1	1	1	1
Q08722	Leukocyte surface antigen CD47	CD47	1	1	1	1	0	1	1	1	1	1	1	1	1	1	1	1	1	1	1	1	1	1	1	1
P08962	CD63 antigen	CD63	0	0	1	1	1	0	0	0	1	1	1	1	0	0	1	1	1	1	1	1	1	1	1	1
P04233	HLA class II histocompatibility antigen gamma chain	CD74	1	1	1	1	1	1	1	1	1	1	1	1	1	1	1	1	1	1	1	1	1	1	1	1
P60033	CD81 antigen	CD81	0	0	1	1	0	0	0	0	1	1	1	1	0	0	1	1	1	1	1	1	1	1	1	1
P27701	CD82 antigen	CD82	0	0	0	0	0	0	0	0	0	0	1	1	0	0	0	0	1	1	0	1	1	1	1	0
P21926	CD9 antigen	CD9	1	0	1	1	1	1	1	0	1	1	1	1	1	1	1	1	1	1	1	1	1	1	1	1
Q16543	Hsp90 co-chaperone Cdc37;Hsp90 co-chaperone Cdc37, N-terminally processed	CDC37	1	1	1	1	1	0	1	1	1	1	1	0	1	1	1	1	1	1	1	1	1	1	1	1
P60953	Cell division control protein 42 homolog	CDC42	0	1	1	1	1	0	1	1	0	1	1	0	1	1	1	1	1	1	1	1	1	1	1	1
Q9Y5S2	Serine/threonine-protein kinase MRCK beta	CDC42BPB	0	1	1	0	1	0	0	1	1	0	0	0	1	1	1	0	0	0	1	1	1	1	1	1
Q99459	Cell division cycle 5-like protein	CDC5L	1	1	1	1	1	1	1	1	1	1	1	1	1	1	1	1	1	1	1	1	1	1	1	1
P12830	Cadherin-1;E-Cad/CTF1;E-Cad/CTF2;E-Cad/CTF3	CDH1	0	0	1	1	0	0	0	0	0	0	0	0	1	1	1	1	1	0	1	1	1	1	1	1
P55287	Cadherin-11	CDH11	1	0	1	0	1	0	0	0	0	0	0	0	1	0	0	0	0	0	1	0	1	0	1	1
P55290	Cadherin-13	CDH13	1	1	0	0	1	0	1	1	0	0	1	0	1	1	1	0	1	1	1	1	1	1	1	1
P33151	Cadherin-5	CDH5	0	0	0	0	0	0	1	1	1	1	0	0	1	1	1	1	1	1	1	1	1	1	1	1
O14735	CDP-diacylglycerol--inositol 3-phosphatidyltransferase	CDIPT	1	0	0	0	0	0	1	1	0	0	0	0	1	1	0	0	0	1	1	1	1	1	1	1
Q00535	Cyclin-dependent-like kinase 5	CDK5	1	1	1	1	1	1	1	1	1	1	1	1	1	1	1	1	1	1	1	1	1	1	1	1
Q96JB5	CDK5 regulatory subunit-associated protein 3	CDK5RAP3	1	1	1	0	1	0	1	1	1	1	1	1	1	1	1	0	1	1	1	1	1	1	1	1
Q9NXV6	CDKN2A-interacting protein	CDKN2AIP	0	0	0	0	0	0	0	0	1	0	0	0	1	0	1	0	1	0	1	1	0	1	1	1
O95674	Phosphatidate cytidylyltransferase 2	CDS2	0	0	1	0	1	0	1	0	1	1	1	0	1	1	1	0	1	0	1	1	1	1	1	1
Q15517	Corneodesmosin	CDSN	1	1	1	1	1	1	1	1	1	1	1	1	1	1	1	1	1	1	0	0	0	0	0	0
Q9UKY7	Protein CDV3 homolog	CDV3	1	1	1	0	1	1	1	1	1	0	1	1	1	1	1	0	1	1	1	1	1	1	1	1
P47902	Homeobox protein CDX-1	CDX1	1	0	0	1	0	0	1	1	0	1	0	0	1	1	1	1	0	0	1	1	0	1	1	1
P40199	Carcinoembryonic antigen-related cell adhesion molecule 6	CEACAM6	1	1	1	1	1	1	1	1	1	1	1	1	1	1	1	1	1	1	1	1	1	1	1	1
P31997	Carcinoembryonic antigen-related cell adhesion molecule 8	CEACAM8	1	0	1	1	0	0	1	1	1	1	1	1	1	1	1	1	1	1	1	1	1	1	1	0
Q9BXW7	Cat eye syndrome critical region protein 5	CECR5	0	0	0	0	0	0	0	0	0	0	1	0	1	1	0	0	1	0	1	1	0	1	0	1
Q96G23	Ceramide synthase 2	CERS2	1	1	1	1	1	0	1	1	1	1	1	1	1	1	1	1	1	1	1	1	1	1	1	1
P23141	Liver carboxylesterase 1	CES1	1	1	1	1	1	1	1	1	1	1	1	1	1	1	1	1	1	1	1	1	1	1	1	1
Q9Y6A4	Cilia- and flagella-associated protein 20	CFAP20	1	0	1	1	1	0	1	0	1	0	0	0	1	1	1	0	1	0	1	1	1	1	0	0
Q4G0U5	Cilia- and flagella-associated protein 221	CFAP221	0	0	0	0	0	0	0	0	0	0	0	0	0	0	0	0	0	0	1	0	0	0	0	0
P00751	Complement factor B;Complement factor B Ba fragment;Complement factor B Bb fragment	CFB	1	1	1	1	1	1	1	1	1	1	1	1	1	1	1	1	1	1	1	1	1	1	1	1
P08603	Complement factor H	CFH	1	1	1	1	1	1	1	1	1	1	1	1	1	1	1	1	1	1	1	1	1	1	1	1
Q03591;P36980	Complement factor H-related protein 1;Complement factor H-related protein 2	CFHR1;CFHR2	0	0	0	0	0	0	0	0	0	0	1	0	0	0	0	0	0	0	0	1	1	1	0	0
P05156	Complement factor I;Complement factor I heavy chain;Complement factor I light chain	CFI	1	1	1	1	1	0	1	1	1	1	1	0	1	1	0	1	1	0	1	1	1	1	1	1
P23528	Cofilin-1	CFL1	1	1	1	1	1	1	1	1	1	1	1	1	1	1	1	1	1	1	1	1	1	1	1	1
Q9Y281	Cofilin-2	CFL2	1	0	0	1	0	0	0	1	1	1	0	0	1	1	1	1	0	0	1	1	1	1	1	1
Q9P2M7	Cingulin	CGN	0	0	0	0	1	0	0	0	0	0	0	0	1	1	0	0	1	0	1	1	1	1	1	1
Q9Y6H1;Q5T1J5	Coiled-coil-helix-coiled-coil-helix domain-containing protein 2;Putative coiled-coil-helix-coiled-coil-helix domain-containing protein CHCHD2P9, mitochondrial	CHCHD2;CHCHD2P9	0	0	1	0	0	0	1	0	0	1	0	0	1	0	1	0	1	0	1	1	1	1	1	1
Q9NX63	MICOS complex subunit MIC19	CHCHD3	1	1	1	1	1	0	1	1	1	1	1	1	1	1	1	1	1	1	1	1	1	1	1	1
Q14839	Chromodomain-helicase-DNA-binding protein 4	CHD4	1	1	0	0	0	0	1	1	0	0	0	0	1	1	0	0	1	1	1	1	1	1	1	1
Q8IWX8	Calcium homeostasis endoplasmic reticulum protein	CHERP	0	0	0	1	1	0	0	0	1	1	1	0	1	0	1	1	1	1	1	1	0	1	1	1
Q9BWS9	Chitinase domain-containing protein 1	CHID1	0	0	1	0	0	0	0	1	1	1	1	1	1	1	1	1	1	1	1	1	1	1	0	1
Q9HD42	Charged multivesicular body protein 1a	CHMP1A	0	0	0	0	0	0	0	0	0	0	0	0	0	1	0	0	0	0	1	1	0	1	1	1
O43633	Charged multivesicular body protein 2a	CHMP2A	1	1	1	1	1	0	1	1	1	1	1	1	1	1	1	1	1	1	1	1	1	1	1	1
Q9Y3E7	Charged multivesicular body protein 3	CHMP3	1	1	1	0	1	0	0	0	0	0	0	1	0	1	1	0	1	1	1	1	1	1	1	1
Q9BY43	Charged multivesicular body protein 4a	CHMP4A	1	1	1	0	0	0	1	1	1	0	0	0	1	1	1	0	1	0	1	1	1	1	1	1
Q9H444	Charged multivesicular body protein 4b	CHMP4B	1	1	1	1	1	1	1	0	1	1	1	1	1	0	1	1	1	1	1	1	1	1	1	1
Q96FZ7	Charged multivesicular body protein 6	CHMP6	0	0	1	1	1	0	1	0	1	1	1	1	1	1	1	1	1	1	1	1	1	1	1	1
Q99653	Calcineurin B homologous protein 1	CHP1	0	0	1	0	1	0	0	0	0	0	1	0	0	0	1	0	1	0	0	0	0	0	0	0
Q9BU40	Chordin-like protein 1	CHRDL1	0	0	0	0	0	0	0	0	0	0	0	0	0	0	0	0	0	0	0	0	1	0	0	1
Q8NCH0	Carbohydrate sulfotransferase 14	CHST14	0	0	0	0	0	0	0	0	0	0	1	0	0	0	1	0	0	0	1	1	1	1	1	1
Q9NS84	Carbohydrate sulfotransferase 7	CHST7	0	0	0	0	0	0	0	0	0	0	0	0	0	0	0	0	0	0	0	0	1	0	0	1
Q9Y3Y2	Chromatin target of PRMT1 protein	CHTOP	1	1	1	0	1	0	1	1	1	0	1	1	1	1	1	0	1	1	1	1	1	1	1	1
O75339	Cartilage intermediate layer protein 1;Cartilage intermediate layer protein 1 C1;Cartilage intermediate layer protein 1 C2	CILP	1	1	1	0	1	0	1	0	0	0	0	0	0	0	0	0	0	0	0	0	0	0	0	0
Q8IUL8	Cartilage intermediate layer protein 2;Cartilage intermediate layer protein 2 C1;Cartilage intermediate layer protein 2 C2	CILP2	1	1	0	0	0	0	0	0	0	0	0	0	0	0	0	0	0	0	0	0	0	0	0	0
Q14011	Cold-inducible RNA-binding protein	CIRBP	1	1	1	1	1	1	1	1	1	1	1	1	1	1	1	1	1	0	1	1	1	1	1	1
Q07065	Cytoskeleton-associated protein 4	CKAP4	1	1	1	1	1	1	1	1	1	1	1	1	1	1	1	1	1	1	1	1	1	1	1	1
Q14008	Cytoskeleton-associated protein 5	CKAP5	1	0	1	0	1	0	0	0	1	0	1	0	1	1	1	0	1	0	1	1	1	1	1	1
P12277	Creatine kinase B-type	CKB	1	1	1	1	1	1	1	1	1	1	1	1	1	1	1	1	1	1	1	1	1	1	1	1
P12532	Creatine kinase U-type, mitochondrial	CKMT1A	0	0	0	0	0	1	0	0	0	0	0	0	0	0	0	0	1	0	0	0	0	0	0	0
P51798	H(+)/Cl(-) exchange transporter 7	CLCN7	0	0	1	1	1	1	0	0	1	1	1	1	1	1	1	1	1	1	1	1	0	1	0	1
P56856	Claudin-18	CLDN18	0	0	0	0	0	0	0	0	0	0	0	0	0	0	1	0	1	0	1	1	1	0	1	1
Q86T13	C-type lectin domain family 14 member A	CLEC14A	0	0	0	0	0	0	0	1	0	1	0	0	1	1	0	1	1	1	1	1	1	1	1	1
P05452	Tetranectin	CLEC3B	1	0	1	0	0	0	0	0	0	0	1	0	0	0	1	0	0	0	1	1	1	1	0	1
O00299	Chloride intracellular channel protein 1	CLIC1	1	1	1	1	1	1	1	1	1	1	1	1	1	1	1	1	1	1	1	1	1	1	1	1
O15247	Chloride intracellular channel protein 2	CLIC2	0	0	1	0	1	0	1	1	1	0	1	1	1	1	1	1	1	1	1	1	1	1	1	1
O95833	Chloride intracellular channel protein 3	CLIC3	0	0	1	1	0	1	0	1	1	1	0	0	1	1	1	1	1	1	1	1	1	1	1	1
Q9Y696	Chloride intracellular channel protein 4	CLIC4	1	1	1	1	1	1	1	1	1	1	1	1	1	1	1	1	1	1	1	1	1	1	1	1
Q9NZA1	Chloride intracellular channel protein 5	CLIC5	0	0	1	1	0	0	0	0	0	0	0	1	1	0	1	1	1	1	1	1	1	1	1	1
Q14677	Clathrin interactor 1	CLINT1	0	0	1	1	1	1	0	0	1	1	1	1	1	1	1	1	1	1	1	1	1	1	0	1
P30622	CAP-Gly domain-containing linker protein 1	CLIP1	0	1	0	0	0	0	1	1	0	0	0	0	1	1	1	0	0	0	1	1	1	1	1	1
P54105	Methylosome subunit pICln	CLNS1A	0	0	0	0	1	0	1	1	0	0	1	0	1	0	0	0	0	1	1	1	0	1	1	1
Q9H078	Caseinolytic peptidase B protein homolog	CLPB	1	0	1	0	1	0	0	0	0	1	1	1	1	1	1	1	1	0	1	1	1	1	1	1
O96005	Cleft lip and palate transmembrane protein 1	CLPTM1	1	1	1	1	1	0	1	1	1	1	1	0	1	1	1	1	1	0	1	1	1	1	1	1
P09496	Clathrin light chain A	CLTA	1	1	1	1	1	1	1	1	1	1	1	1	1	1	1	1	1	1	1	1	1	1	1	1
P09497	Clathrin light chain B	CLTB	1	1	1	1	1	0	1	1	1	1	1	1	1	1	1	1	1	1	1	1	1	1	1	1
Q00610	Clathrin heavy chain 1	CLTC	1	1	1	1	1	1	1	1	1	1	1	1	1	1	1	1	1	1	1	1	1	1	1	1
P10909	Clusterin;Clusterin beta chain;Clusterin alpha chain	CLU	1	1	1	1	1	1	1	1	1	1	1	1	1	1	1	1	1	1	1	1	1	1	1	1
P23946	Chymase	CMA1	0	0	1	0	0	1	0	1	1	1	1	1	0	1	1	1	1	1	1	0	0	1	0	1
Q8NFW8	N-acylneuraminate cytidylyltransferase	CMAS	1	1	1	0	1	0	1	1	0	0	0	0	1	1	1	0	1	0	1	1	1	1	1	1
Q96DG6	Carboxymethylenebutenolidase homolog	CMBL	0	0	1	0	1	1	0	0	1	1	1	1	1	1	1	1	1	1	1	1	1	1	1	1
P30085	UMP-CMP kinase	CMPK1	1	0	1	1	1	1	0	0	1	1	1	1	1	1	1	1	1	1	1	1	1	1	1	1
Q9NX76	CKLF-like MARVEL transmembrane domain-containing protein 6	CMTM6	1	1	1	0	0	0	1	1	1	0	0	0	1	1	1	0	0	0	1	1	1	1	1	1
Q96KP4	Cytosolic non-specific dipeptidase	CNDP2	1	1	1	1	1	1	1	1	1	1	1	1	1	1	1	1	1	1	1	1	1	1	1	1
Q9P003	Protein cornichon homolog 4	CNIH4	1	0	0	0	0	0	1	0	0	0	1	0	0	1	1	0	1	1	1	1	1	0	1	1
P51911	Calponin-1	CNN1	1	1	1	1	1	1	1	1	1	1	1	1	1	1	1	1	1	1	1	1	1	1	1	1
Q99439	Calponin-2	CNN2	1	1	1	1	1	1	0	0	1	1	1	0	1	0	1	1	1	1	1	1	1	1	1	1
Q15417	Calponin-3	CNN3	1	1	1	1	1	1	1	1	1	1	1	1	1	1	1	1	1	1	1	1	1	1	1	1
A5YKK6	CCR4-NOT transcription complex subunit 1	CNOT1	0	1	1	0	0	1	0	0	1	0	1	0	1	1	1	0	1	0	1	1	1	1	1	1
Q9NZN8	CCR4-NOT transcription complex subunit 2	CNOT2	1	0	0	0	0	0	1	0	0	0	0	0	1	0	0	0	0	0	1	1	0	1	1	1
P09543	2,3-cyclic-nucleotide 3-phosphodiesterase	CNP	1	1	1	1	1	1	1	1	1	1	1	1	1	1	1	1	1	1	1	1	1	1	1	1
Q9Y2B0	Protein canopy homolog 2	CNPY2	1	0	1	1	1	1	1	1	1	1	1	1	1	1	1	1	1	1	1	1	1	1	1	1
Q9BT09	Protein canopy homolog 3	CNPY3	0	0	0	1	0	0	0	0	0	1	0	0	0	0	0	1	0	0	0	0	0	0	0	0
Q8N129	Protein canopy homolog 4	CNPY4	1	1	1	1	1	1	0	0	1	1	1	0	0	0	1	1	1	0	1	1	0	1	0	1
Q96F85	CB1 cannabinoid receptor-interacting protein 1	CNRIP1	1	1	1	1	1	0	1	1	1	1	1	1	1	1	1	1	1	1	1	1	1	1	1	1
Q9Y2R0	Cytochrome c oxidase assembly factor 3 homolog, mitochondrial	COA3	0	0	1	0	1	0	0	1	1	0	1	0	1	1	1	0	1	0	1	1	1	1	1	1
Q5JTJ3	Cytochrome c oxidase assembly factor 6 homolog	COA6	0	0	1	0	0	0	0	0	0	0	0	0	0	0	1	0	1	0	0	0	0	0	0	0
Q13057	Bifunctional coenzyme A synthase;Phosphopantetheine adenylyltransferase;Dephospho-CoA kinase	COASY	0	1	1	0	1	1	1	1	1	1	1	1	1	1	1	1	1	1	1	1	1	1	1	1
Q8WTW3	Conserved oligomeric Golgi complex subunit 1	COG1	0	0	0	0	1	0	0	0	0	0	1	0	0	0	0	0	1	0	0	0	0	1	0	1
Q9UP83	Conserved oligomeric Golgi complex subunit 5	COG5	1	1	1	1	1	1	1	1	1	1	1	1	1	1	1	1	1	1	1	1	1	1	1	1
P83436	Conserved oligomeric Golgi complex subunit 7	COG7	0	0	0	0	0	0	0	0	0	0	1	0	0	0	0	0	1	0	0	0	0	0	0	0
Q03692	Collagen alpha-1(X) chain	COL10A1	1	1	0	1	0	0	0	1	0	0	0	0	0	0	0	0	0	0	0	0	0	0	1	0
Q99715	Collagen alpha-1(XII) chain	COL12A1	1	1	1	1	1	1	0	1	1	1	1	1	1	1	1	1	1	1	1	1	1	1	1	1
Q05707	Collagen alpha-1(XIV) chain	COL14A1	1	1	1	1	1	1	1	1	1	1	1	1	1	1	1	1	1	1	1	1	1	1	1	1
P39059	Collagen alpha-1(XV) chain;Restin;Restin-2;Restin-3;Restin-4	COL15A1	1	1	1	1	1	1	1	1	1	1	1	1	1	1	1	1	1	0	1	1	1	1	0	1
P39060	Collagen alpha-1(XVIII) chain;Endostatin	COL18A1	1	1	1	1	1	1	1	1	1	1	1	1	1	1	1	1	1	1	1	1	1	1	1	1
P02452	Collagen alpha-1(I) chain	COL1A1	1	1	1	1	1	1	1	1	1	1	1	1	1	1	1	1	1	1	1	1	1	1	1	1
P08123	Collagen alpha-2(I) chain	COL1A2	1	1	1	1	1	1	1	1	1	1	1	1	1	1	1	1	1	1	1	1	1	1	1	1
Q96P44	Collagen alpha-1(XXI) chain	COL21A1	1	0	0	1	1	0	1	1	1	1	1	1	1	1	1	1	1	1	1	1	1	1	1	1
P02461	Collagen alpha-1(III) chain	COL3A1	1	1	1	1	1	1	1	1	1	1	1	1	1	0	1	1	1	1	0	0	1	0	0	0
P02462	Collagen alpha-1(IV) chain;Arresten	COL4A1	1	1	1	1	1	0	0	0	1	1	1	1	1	0	1	1	1	1	1	1	1	1	1	1
P08572	Collagen alpha-2(IV) chain;Canstatin	COL4A2	1	1	1	1	1	1	1	1	1	1	1	1	1	1	1	1	1	1	1	1	1	1	1	1
P53420	Collagen alpha-4(IV) chain	COL4A4	0	0	0	0	0	0	0	0	0	0	0	0	0	0	0	0	1	0	0	1	1	0	1	1
P20908	Collagen alpha-1(V) chain	COL5A1	1	1	1	1	1	1	1	1	1	1	1	1	1	1	1	1	1	1	1	1	1	1	1	1
P05997	Collagen alpha-2(V) chain	COL5A2	0	0	1	1	1	0	0	0	1	1	1	0	0	0	1	0	0	0	0	0	0	0	0	0
P25940	Collagen alpha-3(V) chain	COL5A3	1	0	1	0	0	0	1	0	1	0	1	0	0	0	0	1	0	1	1	0	1	1	1	0
P12109	Collagen alpha-1(VI) chain	COL6A1	1	1	1	1	1	1	1	1	1	1	1	1	1	1	1	1	1	1	1	1	1	1	1	1
P12110	Collagen alpha-2(VI) chain	COL6A2	1	1	1	1	1	1	1	1	1	1	1	1	1	1	1	1	1	1	1	1	1	1	1	1
P12111	Collagen alpha-3(VI) chain	COL6A3	1	1	1	1	1	1	1	1	1	1	1	1	1	1	1	1	1	1	1	1	1	1	1	1
A8TX70	Collagen alpha-5(VI) chain	COL6A5	0	0	0	0	0	0	0	0	0	0	0	0	1	0	0	0	0	1	0	1	1	1	1	1
A6NMZ7	Collagen alpha-6(VI) chain	COL6A6	1	0	1	1	1	0	1	1	1	1	1	1	1	1	1	1	1	1	1	1	1	1	1	1
Q02388	Collagen alpha-1(VII) chain	COL7A1	1	1	1	0	1	0	0	0	0	0	0	1	0	0	1	1	0	0	0	1	1	1	0	0
P27658	Collagen alpha-1(VIII) chain;Vastatin	COL8A1	1	1	1	1	1	1	1	1	1	1	1	1	1	1	1	1	1	1	1	1	1	1	1	1
Q5KU26	Collectin-12	COLEC12	1	0	1	1	1	0	1	1	1	1	1	1	1	1	1	1	1	1	1	1	1	1	1	1
Q8NBJ5	Procollagen galactosyltransferase 1	COLGALT1	1	1	1	1	1	1	1	1	1	1	1	1	1	1	1	1	1	1	1	1	1	1	1	1
Q9Y6G5	COMM domain-containing protein 10	COMMD10	1	1	0	1	0	0	0	1	0	1	0	1	1	1	0	0	1	0	1	1	1	1	1	1
Q86X83	COMM domain-containing protein 2	COMMD2	1	1	1	0	1	0	1	1	1	0	1	1	1	1	1	1	1	1	1	1	1	1	1	1
Q9UBI1	COMM domain-containing protein 3	COMMD3	0	0	0	0	1	0	0	0	1	0	1	1	0	0	1	0	1	1	0	0	0	0	0	0
Q86VX2	COMM domain-containing protein 7	COMMD7	0	0	1	0	0	0	0	0	0	0	0	0	1	0	0	0	0	0	1	1	1	1	1	1
Q9P000	COMM domain-containing protein 9	COMMD9	0	0	0	0	0	0	0	0	0	0	0	0	0	0	0	0	0	0	1	0	0	0	0	1
P21964	Catechol O-methyltransferase	COMT	0	0	1	0	1	1	0	0	0	1	1	1	1	0	1	1	1	1	1	1	0	1	1	1
P53621	Coatomer subunit alpha;Xenin;Proxenin	COPA	1	1	1	1	1	1	1	1	1	1	1	1	1	1	1	1	1	1	1	1	1	1	1	1
P53618	Coatomer subunit beta	COPB1	1	1	1	1	1	1	1	1	1	1	1	1	1	1	1	1	1	1	1	1	1	1	1	1
P35606	Coatomer subunit beta	COPB2	1	1	1	1	1	1	1	1	1	1	1	1	1	1	1	1	1	1	1	1	1	1	1	1
O14579	Coatomer subunit epsilon	COPE	1	1	1	1	1	1	1	1	1	1	1	1	1	1	1	1	1	1	1	1	1	1	1	1
Q9Y678	Coatomer subunit gamma-1	COPG1	1	1	1	1	1	1	1	1	1	1	1	1	1	1	1	1	1	1	1	1	1	1	1	1
Q9UBF2	Coatomer subunit gamma-2	COPG2	0	1	1	1	0	0	1	1	1	0	1	1	1	1	1	1	1	1	1	1	1	0	1	1
P61201	COP9 signalosome complex subunit 2	COPS2	0	1	1	1	1	1	0	0	1	1	1	1	1	1	1	1	1	1	1	1	1	1	1	1
Q9UNS2	COP9 signalosome complex subunit 3	COPS3	1	1	1	0	0	0	1	1	1	1	0	1	1	1	1	1	1	1	1	1	1	1	1	1
Q9BT78	COP9 signalosome complex subunit 4	COPS4	1	1	1	1	1	0	1	1	1	1	1	1	1	1	1	1	1	1	1	1	1	1	1	1
Q92905	COP9 signalosome complex subunit 5	COPS5	1	1	1	0	1	0	1	1	1	0	1	1	1	1	1	1	1	1	1	1	1	1	1	1
Q7L5N1	COP9 signalosome complex subunit 6	COPS6	0	1	1	1	1	1	1	1	1	1	1	1	1	1	1	1	1	1	1	1	1	1	1	1
Q9UBW8	COP9 signalosome complex subunit 7a	COPS7A	1	1	1	1	1	0	1	1	1	1	1	1	1	1	1	1	1	1	1	1	1	1	1	1
Q99627	COP9 signalosome complex subunit 8	COPS8	0	0	1	0	1	0	1	0	1	1	1	0	1	1	1	1	1	1	1	1	1	1	1	1
P61923	Coatomer subunit zeta-1	COPZ1	0	0	1	1	1	0	0	0	1	1	1	1	1	0	1	1	1	1	1	1	1	1	1	1
Q5HYK3	2-methoxy-6-polyprenyl-1,4-benzoquinol methylase, mitochondrial	COQ5	0	0	0	0	0	0	0	0	0	0	0	0	0	0	0	1	1	0	0	1	0	1	0	1
P31146	Coronin-1A	CORO1A	1	1	1	1	1	1	1	1	1	1	1	1	1	1	1	1	1	1	1	1	1	1	1	1
Q9BR76	Coronin-1B	CORO1B	1	1	1	1	1	1	1	1	1	1	1	1	1	1	1	1	1	1	1	1	1	1	1	1
Q9ULV4	Coronin-1C	CORO1C	1	1	1	1	1	1	1	1	1	1	1	1	1	1	1	1	1	1	1	1	1	1	1	1
P57737	Coronin-7	CORO7	1	1	1	1	1	0	1	1	1	1	1	1	1	1	1	1	1	1	1	1	1	1	1	1
Q14019	Coactosin-like protein	COTL1	1	1	1	1	1	1	1	1	1	1	1	1	1	1	1	1	1	1	1	1	1	1	1	1
P13073	Cytochrome c oxidase subunit 4 isoform 1, mitochondrial	COX4I1	0	1	1	1	1	1	1	1	1	1	1	1	1	1	1	1	1	1	1	1	1	1	1	1
P20674	Cytochrome c oxidase subunit 5A, mitochondrial	COX5A	1	1	1	1	1	1	1	1	1	1	1	1	1	1	1	1	1	1	1	1	1	1	1	1
P10606	Cytochrome c oxidase subunit 5B, mitochondrial	COX5B	1	1	1	1	1	1	1	1	1	1	1	1	1	1	1	1	1	1	1	1	1	1	1	1
P14854	Cytochrome c oxidase subunit 6B1	COX6B1	0	0	1	0	1	0	1	0	1	0	1	0	1	0	1	0	1	1	0	0	0	1	0	1
P09669	Cytochrome c oxidase subunit 6C	COX6C	1	1	1	1	1	1	1	1	1	1	1	1	1	1	1	1	1	1	1	1	1	1	1	1
P14406	Cytochrome c oxidase subunit 7A2, mitochondrial	COX7A2	1	1	1	1	1	1	1	1	1	0	1	1	1	0	1	1	1	1	1	1	1	1	1	1
O14548	Cytochrome c oxidase subunit 7A-related protein, mitochondrial	COX7A2L	0	0	1	0	0	0	0	0	1	0	0	0	0	0	0	0	1	0	0	1	1	1	1	1
P00450	Ceruloplasmin	CP	1	1	1	1	1	1	1	1	1	1	1	1	1	1	1	1	1	1	1	1	1	1	0	1
P15088	Mast cell carboxypeptidase A	CPA3	0	0	1	1	0	1	1	1	1	1	1	1	1	1	1	1	1	1	1	1	1	1	1	1
Q9UI42	Carboxypeptidase A4	CPA4	1	1	0	1	0	1	1	1	1	0	1	1	1	1	1	1	1	1	0	0	0	0	0	0
Q96IY4	Carboxypeptidase B2	CPB2	1	0	1	1	0	0	1	1	1	1	0	1	0	0	1	1	0	0	1	1	1	1	1	1
P14384	Carboxypeptidase M	CPM	0	0	0	0	1	0	0	1	0	0	1	1	1	1	1	1	1	1	1	1	0	1	1	1
Q99829	Copine-1	CPNE1	1	1	1	1	1	1	1	1	1	1	1	1	1	1	1	1	1	1	1	1	1	1	1	1
O75131	Copine-3	CPNE3	1	1	1	1	1	1	1	1	1	1	1	1	1	1	1	1	1	1	1	1	1	1	1	1
P36551	Oxygen-dependent coproporphyrinogen-III oxidase, mitochondrial	CPOX	0	0	0	1	0	0	0	0	0	1	1	0	1	0	0	1	1	1	1	1	1	1	1	1
Q9BRF8	Serine/threonine-protein phosphatase CPPED1	CPPED1	1	1	1	1	1	1	1	1	1	1	1	1	1	1	1	1	1	1	1	1	1	1	1	1
Q9Y646	Carboxypeptidase Q	CPQ	1	1	1	1	1	0	1	1	1	1	1	1	1	1	1	1	1	1	1	1	1	1	1	1
Q10570	Cleavage and polyadenylation specificity factor subunit 1	CPSF1	0	0	1	0	1	0	1	1	0	0	0	0	1	1	1	0	0	0	1	1	1	1	1	1
Q9UKF6	Cleavage and polyadenylation specificity factor subunit 3	CPSF3	0	0	1	0	1	0	1	0	1	0	1	1	1	1	1	0	1	0	1	1	0	1	1	1
Q16630	Cleavage and polyadenylation specificity factor subunit 6	CPSF6	1	1	1	1	1	0	1	1	1	0	1	1	1	1	1	0	1	1	1	1	1	1	1	1
Q8N684	Cleavage and polyadenylation specificity factor subunit 7	CPSF7	0	1	1	0	1	0	0	0	1	1	1	0	1	1	1	1	1	0	1	1	1	1	0	1
P50416	Carnitine O-palmitoyltransferase 1, liver isoform	CPT1A	1	1	1	0	1	0	1	1	1	1	1	1	1	1	1	1	1	1	1	1	1	1	1	1
P23786	Carnitine O-palmitoyltransferase 2, mitochondrial	CPT2	0	0	1	0	0	1	1	1	1	0	1	0	1	1	1	1	1	1	1	1	1	1	1	1
Q9H3G5	Probable serine carboxypeptidase CPVL	CPVL	1	1	1	1	1	1	1	1	1	1	1	1	1	1	1	1	1	1	1	1	1	1	1	1
P29373	Cellular retinoic acid-binding protein 2	CRABP2	1	1	1	1	1	1	1	0	1	1	0	0	0	0	1	0	1	1	0	0	0	0	0	0
P43155	Carnitine O-acetyltransferase	CRAT	0	0	0	0	1	0	0	1	0	0	0	0	1	0	1	0	0	0	1	1	0	1	1	1
P16220	Cyclic AMP-responsive element-binding protein 1	CREB1	0	0	0	0	0	0	0	0	0	0	1	0	0	0	1	0	1	1	1	1	1	1	0	1
Q8IUR6	CREB3 regulatory factor	CREBRF	1	1	1	1	1	0	1	1	1	1	1	1	0	1	1	1	1	1	0	0	1	0	1	0
O75629	Protein CREG1	CREG1	0	0	0	0	1	1	0	0	1	0	1	0	0	0	1	0	1	0	0	0	1	1	0	0
P52943	Cysteine-rich protein 2	CRIP2	1	1	1	1	1	1	1	1	1	1	1	1	1	1	1	1	1	1	1	1	1	1	1	1
P46108	Adapter molecule crk	CRK	1	1	1	1	1	0	1	1	1	1	1	1	1	1	1	1	1	1	1	1	1	1	1	1
P46109	Crk-like protein	CRKL	1	0	1	0	1	0	0	0	1	0	0	1	1	1	1	1	1	1	1	1	1	1	1	1
Q14194	Dihydropyrimidinase-related protein 1	CRMP1	1	1	1	1	1	0	0	1	0	1	0	0	1	1	1	1	1	0	1	1	1	0	1	1
Q9BZJ0	Crooked neck-like protein 1	CRNKL1	1	0	0	0	1	0	0	1	0	0	0	0	0	1	0	1	1	1	1	1	0	1	1	0
Q5TZA2	Rootletin	CROCC	1	1	1	1	1	0	1	1	1	1	1	1	1	1	1	1	1	1	1	1	1	1	1	1
Q9NQ79	Cartilage acidic protein 1	CRTAC1	0	1	1	1	0	0	0	1	0	1	0	0	0	1	1	1	1	0	1	1	1	1	1	1
O75718	Cartilage-associated protein	CRTAP	1	1	1	1	1	1	1	1	1	1	1	1	1	1	1	1	1	1	0	0	0	1	0	1
P02511	Alpha-crystallin B chain	CRYAB	1	1	1	1	1	1	1	1	1	1	1	1	1	1	1	1	1	1	1	1	1	1	1	1
Q9Y2S2	Lambda-crystallin homolog	CRYL1	1	1	1	1	1	1	1	1	1	1	1	1	1	1	1	1	1	1	1	1	1	1	1	1
Q14894	Ketimine reductase mu-crystallin	CRYM	0	1	0	0	0	1	1	1	1	0	0	1	1	1	0	0	0	1	1	1	0	1	0	1
Q08257	Quinone oxidoreductase	CRYZ	1	1	1	1	1	1	1	1	1	1	1	1	1	1	1	1	1	1	1	1	1	1	1	1
O75390	Citrate synthase, mitochondrial	CS	1	1	1	1	1	1	1	1	1	1	1	1	1	1	1	1	1	1	1	1	1	1	1	1
O75534	Cold shock domain-containing protein E1	CSDE1	1	0	1	1	1	0	1	1	1	1	1	0	1	1	1	1	1	0	1	1	1	1	1	1
P55060	Exportin-2	CSE1L	1	1	1	1	1	1	1	1	1	1	1	1	1	1	1	1	1	1	1	1	1	1	1	1
P41240	Tyrosine-protein kinase CSK	CSK	1	1	1	1	1	0	1	1	1	1	1	1	1	1	1	1	1	1	1	1	1	1	1	1
P48729	Casein kinase I isoform alpha	CSNK1A1	0	0	1	0	1	0	0	0	0	1	0	0	1	1	1	1	1	0	1	1	1	1	1	1
Q8NEV1;P68400	Casein kinase II subunit alpha 3;Casein kinase II subunit alpha	CSNK2A3;CSNK2A1	1	0	0	0	1	0	0	0	1	0	1	0	1	1	1	0	1	0	1	1	1	1	1	1
P67870	Casein kinase II subunit beta	CSNK2B	0	0	0	1	0	0	1	0	0	1	1	0	0	0	0	0	1	0	1	0	0	1	1	1
Q6UVK1	Chondroitin sulfate proteoglycan 4	CSPG4	0	0	1	1	1	1	0	0	1	0	1	1	1	0	1	1	1	1	1	1	1	1	1	1
P21291	Cysteine and glycine-rich protein 1	CSRP1	1	1	1	1	1	1	1	1	1	1	1	1	1	1	1	1	1	1	1	1	1	1	1	1
Q16527	Cysteine and glycine-rich protein 2	CSRP2	1	1	1	1	1	1	0	0	1	0	1	1	1	1	1	1	1	1	1	1	1	1	1	1
P01034	Cystatin-C	CST3	0	1	1	1	1	0	1	1	1	1	1	1	1	1	1	1	1	1	1	1	1	1	1	1
Q15828	Cystatin-M	CST6	0	1	1	0	0	1	0	1	1	0	0	1	0	1	1	1	0	1	0	0	0	0	0	0
P01040	Cystatin-A;Cystatin-A, N-terminally processed	CSTA	1	1	1	1	1	1	1	1	1	1	1	1	1	1	1	1	1	1	1	1	0	1	0	1
P04080	Cystatin-B	CSTB	1	1	1	1	1	1	1	1	1	1	1	1	1	1	1	1	1	1	1	1	1	1	1	1
Q05048	Cleavage stimulation factor subunit 1	CSTF1	0	0	0	0	1	0	0	0	1	0	1	0	0	0	1	1	1	0	0	1	0	1	1	1
P33240	Cleavage stimulation factor subunit 2	CSTF2	0	0	1	0	0	0	0	0	1	1	0	0	1	0	1	0	1	0	0	0	0	1	1	1
Q12996	Cleavage stimulation factor subunit 3	CSTF3	0	1	0	0	1	0	1	0	1	0	1	0	0	0	1	1	1	0	1	1	0	1	0	1
Q13363	C-terminal-binding protein 1	CTBP1	1	1	1	1	1	1	1	1	1	1	1	1	1	1	1	1	1	1	1	1	1	1	1	1
P56545	C-terminal-binding protein 2	CTBP2	1	1	1	0	1	0	1	1	1	0	1	0	1	1	1	1	1	1	1	1	1	1	1	1
Q96CG8	Collagen triple helix repeat-containing protein 1	CTHRC1	1	1	1	1	1	1	0	1	1	1	1	0	0	0	0	0	0	0	0	0	0	0	0	0
P35221	Catenin alpha-1	CTNNA1	1	1	1	1	1	1	1	1	1	1	1	1	1	1	1	1	1	1	1	1	1	1	1	1
P26232	Catenin alpha-2	CTNNA2	0	0	0	0	0	0	0	0	0	0	0	0	0	0	0	0	0	0	1	1	1	1	1	1
P35222	Catenin beta-1	CTNNB1	1	1	1	1	1	1	1	1	1	1	1	1	1	1	1	1	1	1	1	1	1	1	1	1
Q8WYA6	Beta-catenin-like protein 1	CTNNBL1	1	0	1	0	0	0	0	0	1	0	0	0	1	0	0	0	0	1	1	1	0	1	0	0
O60716	Catenin delta-1	CTNND1	1	1	1	1	1	1	0	1	1	1	1	1	1	1	1	1	1	1	1	1	1	1	1	1
P17812	CTP synthase 1	CTPS1	0	0	0	0	0	0	0	0	0	0	0	0	0	0	0	1	0	0	0	0	1	1	1	1
P10619	Lysosomal protective protein;Lysosomal protective protein 32 kDa chain;Lysosomal protective protein 20 kDa chain	CTSA	0	1	1	1	1	1	1	1	1	1	1	1	1	0	1	1	1	1	1	1	1	1	0	1
P07858	Cathepsin B;Cathepsin B light chain;Cathepsin B heavy chain	CTSB	1	0	1	1	1	1	1	0	1	1	1	1	1	1	1	1	1	1	1	1	1	1	1	1
P53634	Dipeptidyl peptidase 1;Dipeptidyl peptidase 1 exclusion domain chain;Dipeptidyl peptidase 1 heavy chain;Dipeptidyl peptidase 1 light chain	CTSC	1	0	1	1	1	1	1	1	1	1	1	1	1	1	1	1	1	1	1	1	1	1	1	1
P07339	Cathepsin D;Cathepsin D light chain;Cathepsin D heavy chain	CTSD	1	1	1	1	1	1	1	1	1	1	1	1	1	1	1	1	1	1	1	1	1	1	1	1
P08311	Cathepsin G	CTSG	1	1	1	1	1	1	1	1	1	1	1	1	1	1	1	1	1	1	1	1	1	1	1	1
P09668	Pro-cathepsin H;Cathepsin H mini chain;Cathepsin H;Cathepsin H heavy chain;Cathepsin H light chain	CTSH	1	1	1	1	1	1	1	1	1	1	1	1	1	1	1	1	1	1	1	1	1	1	1	1
P07711	Cathepsin L1;Cathepsin L1 heavy chain;Cathepsin L1 light chain	CTSL	0	0	0	0	0	0	0	0	0	0	0	0	0	0	0	0	0	1	0	0	0	0	0	1
P25774	Cathepsin S	CTSS	0	0	1	1	1	1	0	0	1	1	1	1	1	0	1	1	1	1	1	0	0	1	0	1
O60911	Cathepsin L2	CTSV	0	0	0	0	1	1	0	0	0	0	0	0	0	0	0	0	0	0	0	0	0	0	0	0
Q9UBR2	Cathepsin Z	CTSZ	1	1	1	1	1	1	1	1	1	1	1	1	1	1	1	1	1	1	1	1	1	1	1	1
Q14247	Src substrate cortactin	CTTN	1	1	1	1	1	1	1	1	1	1	1	1	1	1	1	1	1	1	1	1	1	1	1	1
Q13616	Cullin-1	CUL1	0	0	1	0	1	0	0	0	1	1	1	1	1	0	1	0	1	0	1	1	1	1	1	1
Q13617	Cullin-2	CUL2	1	0	1	1	0	0	0	0	1	0	1	0	1	1	1	0	0	0	1	1	1	1	1	1
Q13618	Cullin-3	CUL3	0	0	1	0	1	0	1	0	1	0	1	0	1	1	1	1	1	1	1	1	1	1	1	1
Q13619	Cullin-4A	CUL4A	0	0	0	0	1	0	1	0	0	0	0	0	1	1	1	0	1	0	1	1	0	1	1	1
Q13620	Cullin-4B	CUL4B	0	0	0	0	1	0	0	0	0	0	1	0	0	0	1	0	1	0	0	1	0	0	0	0
Q93034	Cullin-5	CUL5	0	0	1	0	0	0	0	0	0	0	1	1	1	0	1	0	1	0	1	1	1	1	0	1
O60888	Protein CutA	CUTA	1	1	1	1	1	1	1	1	1	1	1	1	1	1	1	1	1	0	1	0	1	1	0	1
Q9NTM9	Copper homeostasis protein cutC homolog	CUTC	0	0	0	0	0	0	0	0	0	0	0	0	0	1	1	0	0	0	1	1	0	1	1	1
P39880	Homeobox protein cut-like 1	CUX1	0	0	1	1	0	0	0	1	1	1	1	0	1	1	1	1	1	1	1	1	1	1	0	1
Q9P013	Spliceosome-associated protein CWC15 homolog	CWC15	1	0	1	0	0	0	0	0	1	0	0	0	0	0	1	0	1	0	1	1	1	1	1	1
P48061	Stromal cell-derived factor 1;SDF-1-beta(3-72);SDF-1-alpha(3-67)	CXCL12	0	0	0	0	0	0	0	0	0	0	1	1	1	0	0	1	0	1	1	1	1	1	1	1
Q6UXB2	VEGF coregulated chemokine 1	CXCL17	0	0	0	0	0	0	0	1	0	0	0	0	0	0	1	0	0	0	0	0	1	1	0	0
P00167	Cytochrome b5	CYB5A	1	0	1	1	1	1	1	1	1	1	1	1	1	1	1	1	1	1	1	1	1	1	1	1
O43169	Cytochrome b5 type B	CYB5B	0	0	1	1	1	0	1	0	1	1	1	1	1	0	1	1	1	1	1	1	1	1	1	1
Q9UHQ9	NADH-cytochrome b5 reductase 1	CYB5R1	1	1	1	1	1	1	1	1	1	1	1	1	1	1	1	1	1	1	1	1	1	1	1	1
P00387	NADH-cytochrome b5 reductase 3;NADH-cytochrome b5 reductase 3 membrane-bound form;NADH-cytochrome b5 reductase 3 soluble form	CYB5R3	1	1	1	1	1	1	1	1	1	1	1	1	1	1	1	1	1	1	1	1	1	1	1	1
P13498	Cytochrome b-245 light chain	CYBA	0	0	1	0	1	0	1	1	1	0	1	1	1	1	1	1	1	1	1	1	1	1	1	1
P04839	Cytochrome b-245 heavy chain	CYBB	1	1	1	1	1	1	1	1	1	1	1	1	1	1	1	1	1	1	1	1	1	1	1	1
Q53TN4	Cytochrome b reductase 1	CYBRD1	1	0	1	1	1	1	1	1	1	1	1	1	1	1	1	1	1	1	1	1	1	1	1	1
P08574	Cytochrome c1, heme protein, mitochondrial	CYC1	1	0	1	1	1	1	0	1	1	1	1	1	1	1	1	1	1	1	1	1	1	1	1	1
P99999	Cytochrome c	CYCS	1	1	1	1	1	1	1	1	1	1	1	1	1	1	1	1	1	1	1	1	1	1	1	1
Q7L576	Cytoplasmic FMR1-interacting protein 1	CYFIP1	1	1	1	1	1	1	1	1	1	1	1	1	1	1	1	1	1	1	1	1	1	1	1	1
Q96F07	Cytoplasmic FMR1-interacting protein 2	CYFIP2	0	0	0	0	0	0	1	1	0	0	0	1	0	1	0	0	0	0	0	0	0	0	0	0
Q8WWM9	Cytoglobin	CYGB	1	0	1	1	0	0	0	0	1	1	1	0	0	1	1	1	1	0	1	1	1	1	0	1
Q16678	Cytochrome P450 1B1	CYP1B1	1	1	1	1	1	0	1	1	1	0	1	0	0	0	0	0	0	0	1	0	0	0	0	0
Q6UW02	Cytochrome P450 20A1	CYP20A1	0	0	1	0	0	0	0	0	1	0	1	0	1	0	1	1	1	1	1	1	1	1	1	1
Q02318	Sterol 26-hydroxylase, mitochondrial	CYP27A1	0	1	1	0	1	0	1	1	1	1	1	0	1	1	1	1	1	1	1	1	1	1	1	1
Q96SQ9	Cytochrome P450 2S1	CYP2S1	0	0	0	0	0	0	0	0	0	0	0	1	1	1	1	1	1	1	1	1	1	1	1	1
Q16850	Lanosterol 14-alpha demethylase	CYP51A1	0	0	0	0	1	0	0	1	1	0	0	0	1	1	1	1	1	0	1	1	1	1	1	1
P98082	Disabled homolog 2	DAB2	1	1	0	1	1	0	1	0	0	1	1	0	1	0	0	1	1	0	0	0	1	0	0	0
P61803	Dolichyl-diphosphooligosaccharide--protein glycosyltransferase subunit DAD1	DAD1	1	1	1	1	1	1	1	1	1	1	1	1	1	1	1	1	1	1	1	1	1	1	1	1
Q3LXA3	Bifunctional ATP-dependent dihydroxyacetone kinase/FAD-AMP lyase (cyclizing);ATP-dependent dihydroxyacetone kinase;FAD-AMP lyase (cyclizing)	DAK	1	1	1	1	1	1	1	1	1	1	1	1	1	1	1	1	1	1	1	1	1	1	1	1
O43293	Death-associated protein kinase 3	DAPK3	0	0	1	0	0	0	1	0	0	0	0	0	0	0	0	0	0	0	0	0	0	0	0	0
P14868	Aspartate--tRNA ligase, cytoplasmic	DARS	1	1	1	1	1	1	1	1	1	1	1	1	1	1	1	1	1	1	1	1	1	1	1	1
Q6PI48	Aspartate--tRNA ligase, mitochondrial	DARS2	0	0	0	0	0	0	0	0	0	0	0	0	1	0	0	0	0	0	1	1	1	1	0	1
Q96EP5	DAZ-associated protein 1	DAZAP1	0	0	1	0	1	0	0	0	1	0	1	0	0	0	1	1	1	0	1	1	1	1	1	1
P07108	Acyl-CoA-binding protein	DBI	1	1	1	1	1	1	1	1	1	1	1	1	1	1	1	1	1	1	1	1	1	1	1	1
Q16643	Drebrin	DBN1	1	1	1	1	1	1	1	1	1	1	1	1	1	1	1	1	1	1	1	1	1	1	1	1
Q9UJU6	Drebrin-like protein	DBNL	1	1	1	1	1	1	1	1	1	1	1	1	1	1	1	1	1	1	1	1	1	1	1	1
Q9UK59	Lariat debranching enzyme	DBR1	0	0	0	1	0	0	1	0	1	0	0	0	1	1	1	0	1	0	1	1	1	1	1	1
P11182	Lipoamide acyltransferase component of branched-chain alpha-keto acid dehydrogenase complex, mitochondrial	DBT	0	0	0	0	0	0	0	0	0	0	0	0	0	0	0	0	1	0	1	1	1	1	0	1
P81605	Dermcidin;Survival-promoting peptide;DCD-1	DCD	1	1	1	1	1	1	1	1	1	1	1	1	1	1	1	1	1	1	1	1	1	1	1	1
O15075	Serine/threonine-protein kinase DCLK1	DCLK1	0	0	1	1	1	0	1	0	1	1	1	1	1	1	0	0	1	0	0	0	0	1	0	1
P07585	Decorin	DCN	1	1	1	1	1	1	1	1	1	1	1	1	1	1	1	1	1	1	1	1	1	1	1	1
Q96C86	m7GpppX diphosphatase	DCPS	1	1	1	1	1	1	1	1	1	1	1	1	1	1	1	1	1	1	1	1	1	1	1	1
P32321	Deoxycytidylate deaminase	DCTD	0	1	0	0	0	0	0	1	0	0	0	0	0	1	0	0	0	1	1	1	1	1	0	1
Q14203	Dynactin subunit 1	DCTN1	1	1	1	1	1	1	1	1	1	1	1	1	1	1	1	1	1	1	1	1	1	1	1	1
Q13561	Dynactin subunit 2	DCTN2	1	1	1	1	1	1	1	1	1	1	1	1	1	1	1	1	1	1	1	1	1	1	1	1
O75935	Dynactin subunit 3	DCTN3	1	1	1	1	1	1	1	1	1	1	1	1	1	1	1	1	1	1	1	1	1	1	1	1
Q9UJW0	Dynactin subunit 4	DCTN4	0	0	1	1	1	0	1	1	1	1	1	1	1	1	1	1	1	1	1	1	1	1	1	1
Q7Z4W1	L-xylulose reductase	DCXR	1	1	1	1	1	1	1	1	1	1	1	1	1	1	1	1	1	1	1	1	1	1	1	1
O94760	N(G),N(G)-dimethylarginine dimethylaminohydrolase 1	DDAH1	1	0	1	1	1	1	1	1	0	1	1	1	1	1	1	1	1	1	1	1	1	1	1	1
O95865	N(G),N(G)-dimethylarginine dimethylaminohydrolase 2	DDAH2	1	1	1	1	1	1	1	1	1	1	1	1	1	1	1	1	1	1	1	1	1	1	1	1
Q16531	DNA damage-binding protein 1	DDB1	1	1	1	1	1	1	1	1	1	1	1	1	1	1	1	1	1	1	1	1	1	1	1	1
Q5TDH0	Protein DDI1 homolog 2	DDI2	0	0	0	0	0	0	1	0	0	0	1	0	1	1	1	0	1	0	1	1	0	1	1	1
P39656	Dolichyl-diphosphooligosaccharide--protein glycosyltransferase 48 kDa subunit	DDOST	1	1	1	1	1	1	1	1	1	1	1	1	1	1	1	1	1	1	1	1	1	1	1	1
Q96HY6	DDRGK domain-containing protein 1	DDRGK1	0	1	1	0	1	0	1	1	1	1	1	1	1	1	1	1	1	1	1	1	1	1	1	1
P30046	D-dopachrome decarboxylase	DDT	1	1	1	0	1	0	0	1	1	0	1	0	1	1	1	0	1	0	1	1	1	1	1	1
Q92499	ATP-dependent RNA helicase DDX1	DDX1	1	1	1	1	1	1	1	1	1	1	1	1	1	1	1	1	1	1	1	1	1	1	1	1
Q92841	Probable ATP-dependent RNA helicase DDX17	DDX17	1	1	1	1	1	1	1	1	1	1	1	1	1	1	1	1	1	1	1	1	1	1	1	1
Q9NUU7;Q9UMR2	ATP-dependent RNA helicase DDX19A;ATP-dependent RNA helicase DDX19B	DDX19A;DDX19B	1	1	1	1	1	1	1	1	1	1	1	1	1	1	1	1	1	1	1	1	1	1	1	1
Q9NUU7;Q9UHL0	ATP-dependent RNA helicase DDX19A;ATP-dependent RNA helicase DDX25	DDX19A;DDX25	1	0	0	0	0	0	0	0	0	0	0	0	0	0	0	0	0	0	0	1	1	0	1	0
Q9NR30	Nucleolar RNA helicase 2	DDX21	1	1	1	0	1	0	0	1	0	0	0	0	1	1	1	1	1	1	1	1	1	1	1	1
Q9BUQ8	Probable ATP-dependent RNA helicase DDX23	DDX23	1	1	1	1	1	0	1	1	1	1	1	1	1	1	1	1	1	1	1	1	1	1	1	1
O00148	ATP-dependent RNA helicase DDX39A	DDX39A	0	0	0	0	0	0	0	0	0	0	0	0	1	0	0	0	0	0	1	0	0	1	0	1
Q13838	Spliceosome RNA helicase DDX39B	DDX39B	1	1	1	1	1	1	1	1	1	1	1	1	1	1	1	1	1	1	1	1	1	1	1	1
O00571	ATP-dependent RNA helicase DDX3X	DDX3X	0	1	1	0	1	1	0	0	1	0	0	0	1	0	1	0	1	1	0	1	0	1	1	0
Q86XP3	ATP-dependent RNA helicase DDX42	DDX42	1	1	1	0	1	0	1	1	1	1	1	1	1	1	1	1	1	1	1	1	1	1	1	1
Q7L014	Probable ATP-dependent RNA helicase DDX46	DDX46	1	1	1	1	1	0	1	1	1	0	1	1	1	1	1	1	1	1	1	1	1	1	1	1
P17844	Probable ATP-dependent RNA helicase DDX5	DDX5	1	1	1	1	1	1	1	1	1	1	1	1	1	1	1	1	1	1	1	1	1	1	1	1
O95786	Probable ATP-dependent RNA helicase DDX58	DDX58	0	0	1	0	0	0	0	1	0	0	1	0	1	0	1	0	1	0	0	1	0	1	0	1
P26196	Probable ATP-dependent RNA helicase DDX6	DDX6	1	1	1	1	1	1	1	0	1	1	1	1	1	1	1	1	1	1	1	1	1	1	1	1
Q8IY21	Probable ATP-dependent RNA helicase DDX60	DDX60	0	0	0	0	0	0	0	0	0	0	0	0	0	1	0	0	0	0	1	1	0	1	1	1
Q16698	2,4-dienoyl-CoA reductase, mitochondrial	DECR1	1	1	1	1	1	1	1	1	1	1	1	1	1	1	1	1	1	1	1	1	1	1	1	1
Q9NUI1	Peroxisomal 2,4-dienoyl-CoA reductase	DECR2	0	0	0	0	0	0	0	0	1	0	0	0	0	0	1	0	0	0	0	0	0	0	0	1
Q9H4E7	Differentially expressed in FDCP 6 homolog	DEF6	0	0	1	0	0	0	1	1	1	0	1	1	1	1	1	0	0	0	1	1	0	1	0	0
P35659	Protein DEK	DEK	1	1	0	0	0	0	1	1	0	0	0	0	1	1	0	0	1	0	1	1	1	1	1	1
Q9Y315	Deoxyribose-phosphate aldolase	DERA	1	0	1	1	1	1	1	0	1	1	1	1	1	1	1	1	1	1	1	1	1	1	1	1
Q9BUN8	Derlin-1	DERL1	1	0	1	1	1	0	1	0	1	0	1	1	1	0	1	1	1	0	1	1	1	1	1	1
P17661	Desmin	DES	1	1	1	1	1	1	1	1	1	1	1	1	1	1	1	1	1	1	1	1	1	1	1	1
O00273	DNA fragmentation factor subunit alpha	DFFA	0	0	1	1	1	0	1	0	1	1	1	1	1	1	1	1	1	1	1	1	1	1	0	1
Q9UBM7	7-dehydrocholesterol reductase	DHCR7	0	0	1	0	1	1	0	0	0	0	1	0	1	1	1	1	1	1	1	1	1	1	1	1
Q96LJ7	Dehydrogenase/reductase SDR family member 1	DHRS1	0	1	1	0	1	0	1	1	1	1	0	1	1	1	1	1	0	1	1	1	1	1	1	1
Q13268	Dehydrogenase/reductase SDR family member 2, mitochondrial	DHRS2	0	0	0	0	0	0	1	0	0	0	0	0	1	0	0	0	0	0	1	1	0	1	0	0
Q9BTZ2	Dehydrogenase/reductase SDR family member 4	DHRS4	0	0	0	0	0	0	0	0	0	0	0	0	1	1	0	0	1	0	1	1	1	1	1	1
Q9Y394	Dehydrogenase/reductase SDR family member 7	DHRS7	1	1	1	1	1	1	1	1	1	1	1	1	1	1	1	1	1	1	1	1	1	1	1	1
Q6IAN0	Dehydrogenase/reductase SDR family member 7B	DHRS7B	1	1	0	0	0	0	1	0	1	0	0	0	1	1	1	0	1	0	1	1	1	1	1	1
O43143	Pre-mRNA-splicing factor ATP-dependent RNA helicase DHX15	DHX15	1	1	1	1	1	1	1	1	1	1	1	1	1	1	1	1	1	1	1	1	1	1	1	1
O60231	Putative pre-mRNA-splicing factor ATP-dependent RNA helicase DHX16	DHX16	1	1	1	1	1	1	1	1	1	1	1	1	1	1	1	1	1	1	1	1	1	1	1	1
Q08211	ATP-dependent RNA helicase A	DHX9	1	1	1	1	1	1	1	1	1	1	1	1	1	1	1	1	1	1	1	1	1	1	1	1
Q9NR28	Diablo homolog, mitochondrial	DIABLO	1	1	1	1	0	1	1	0	1	1	0	1	1	1	1	0	1	0	1	1	1	1	0	1
O60610	Protein diaphanous homolog 1	DIAPH1	0	0	1	1	1	0	0	0	1	1	1	1	1	1	1	1	1	1	1	1	1	1	1	1
O60879	Protein diaphanous homolog 2	DIAPH2	1	1	1	1	0	0	0	1	1	1	1	1	1	1	1	1	1	1	1	1	1	1	1	1
Q9P265	Disco-interacting protein 2 homolog B	DIP2B	0	1	1	0	0	0	1	1	1	0	0	0	1	1	0	0	0	0	1	0	0	1	0	1
O60832	H/ACA ribonucleoprotein complex subunit 4	DKC1	0	1	0	0	0	0	1	1	0	0	1	0	1	1	0	0	0	0	1	1	1	1	1	1
P10515	Dihydrolipoyllysine-residue acetyltransferase component of pyruvate dehydrogenase complex, mitochondrial	DLAT	1	1	1	1	1	1	1	1	1	1	1	1	1	1	1	1	1	1	1	1	1	1	1	1
P09622	Dihydrolipoyl dehydrogenase, mitochondrial	DLD	1	1	1	1	1	1	1	1	1	1	1	1	1	1	1	1	1	1	1	1	1	1	1	1
Q12959	Disks large homolog 1	DLG1	0	0	1	1	1	0	0	0	1	1	1	0	0	0	1	1	1	0	1	1	1	1	0	1
P36957	Dihydrolipoyllysine-residue succinyltransferase component of 2-oxoglutarate dehydrogenase complex, mitochondrial	DLST	1	1	1	1	1	1	1	1	1	1	1	1	1	1	1	1	1	1	1	1	1	1	1	1
Q9UGM3	Deleted in malignant brain tumors 1 protein	DMBT1	1	0	0	0	0	0	1	0	0	0	0	0	1	1	0	0	1	1	1	1	1	1	0	1
P11532	Dystrophin	DMD	0	0	0	0	0	0	0	0	0	0	0	0	0	0	0	0	0	0	1	1	1	0	1	0
Q08495	Dematin	DMTN	0	0	0	0	0	0	1	0	0	0	0	0	1	0	1	1	0	1	0	0	0	1	1	0
Q8NEP3	Dynein assembly factor 1, axonemal	DNAAF1	0	0	0	0	0	0	0	0	0	0	0	0	0	0	0	0	0	0	0	1	1	1	0	1
P31689	DnaJ homolog subfamily A member 1	DNAJA1	0	0	1	1	1	0	1	0	1	1	1	0	1	0	1	1	1	1	1	1	1	1	1	1
O60884	DnaJ homolog subfamily A member 2	DNAJA2	0	1	0	0	1	0	0	1	0	0	0	0	0	1	0	1	1	0	1	0	1	0	1	1
P25685	DnaJ homolog subfamily B member 1	DNAJB1	0	0	1	0	0	0	0	0	1	0	1	0	1	0	1	1	1	1	1	1	1	1	1	1
Q9UBS4	DnaJ homolog subfamily B member 11	DNAJB11	1	1	1	1	1	1	1	1	1	1	1	1	1	1	1	1	1	1	1	1	1	1	1	1
P25686	DnaJ homolog subfamily B member 2	DNAJB2	0	0	1	0	0	0	0	0	1	0	0	0	1	1	1	0	1	0	0	1	1	1	0	1
Q8IXB1	DnaJ homolog subfamily C member 10	DNAJC10	0	0	1	0	1	0	0	1	1	1	1	0	1	1	1	0	1	0	0	0	0	1	1	1
Q9NVH1	DnaJ homolog subfamily C member 11	DNAJC11	0	0	1	0	0	0	0	0	1	0	0	0	0	0	1	1	1	0	1	1	1	1	1	1
O75165	DnaJ homolog subfamily C member 13	DNAJC13	0	0	1	0	1	0	1	0	1	1	1	1	1	1	1	1	1	1	1	1	1	1	1	1
Q13217	DnaJ homolog subfamily C member 3	DNAJC3	0	0	0	0	0	0	0	0	0	1	1	0	0	0	1	1	1	0	0	1	0	0	0	0
Q9H3Z4	DnaJ homolog subfamily C member 5	DNAJC5	0	0	0	0	0	0	1	0	0	0	0	1	1	1	1	0	1	0	1	1	0	0	1	1
Q99615	DnaJ homolog subfamily C member 7	DNAJC7	0	0	0	0	0	0	0	0	0	0	0	0	1	0	0	0	0	0	1	1	1	1	1	1
O75937	DnaJ homolog subfamily C member 8	DNAJC8	1	0	1	1	0	0	1	0	0	1	0	1	1	1	1	1	1	1	1	1	1	1	1	1
Q13609	Deoxyribonuclease gamma	DNASE1L3	0	0	0	0	0	0	0	0	0	0	0	0	0	0	1	0	0	1	1	1	1	1	1	1
O00115	Deoxyribonuclease-2-alpha	DNASE2	0	0	0	0	0	1	1	0	0	1	1	0	0	1	1	1	1	0	1	1	1	1	0	1
Q05193	Dynamin-1	DNM1	1	0	1	1	1	0	0	0	0	0	0	0	1	0	1	0	0	0	0	0	0	0	0	0
O00429	Dynamin-1-like protein	DNM1L	1	1	1	1	1	0	1	1	1	1	1	1	1	1	1	1	1	1	1	1	1	1	1	1
P50570	Dynamin-2	DNM2	1	1	1	1	1	1	1	1	1	1	1	1	1	1	1	1	1	1	1	1	1	1	1	1
Q9UQ16	Dynamin-3	DNM3	0	0	0	0	0	0	0	0	0	0	0	0	0	1	0	0	0	0	1	1	1	0	0	1
Q9ULA0	Aspartyl aminopeptidase	DNPEP	1	1	1	1	1	0	1	1	1	1	1	1	1	1	1	1	1	1	1	1	1	1	1	1
O43598	2-deoxynucleoside 5-phosphate N-hydrolase 1	DNPH1	1	1	1	1	1	1	1	1	0	1	1	1	1	1	0	1	1	1	1	1	1	1	1	1
Q5JSL3	Dedicator of cytokinesis protein 11	DOCK11	0	0	1	0	1	0	0	0	1	0	0	1	1	0	1	0	1	1	1	1	1	1	0	1
Q92608	Dedicator of cytokinesis protein 2	DOCK2	0	1	1	0	1	1	1	1	1	1	1	1	1	1	1	1	1	1	1	1	1	1	1	1
Q8N1I0	Dedicator of cytokinesis protein 4	DOCK4	0	0	0	0	0	0	0	0	0	0	0	0	0	0	0	0	0	0	0	1	0	1	1	0
Q96HP0	Dedicator of cytokinesis protein 6	DOCK6	1	0	0	0	1	0	1	1	0	0	1	0	1	1	0	0	0	0	1	1	1	1	1	1
Q8NF50	Dedicator of cytokinesis protein 8	DOCK8	1	0	1	0	1	0	1	1	1	0	1	1	1	1	1	1	1	0	1	1	1	1	1	1
Q92785	Zinc finger protein ubi-d4	DPF2	0	0	0	0	0	0	0	0	0	0	0	0	0	0	0	0	0	0	1	1	0	1	1	1
O60762	Dolichol-phosphate mannosyltransferase subunit 1	DPM1	0	0	1	1	1	0	1	0	1	1	1	1	1	1	1	1	1	1	1	1	1	1	1	1
Q9NY33	Dipeptidyl peptidase 3	DPP3	1	1	1	1	1	1	1	1	1	1	1	1	1	1	1	1	1	1	1	1	1	1	1	1
P27487	Dipeptidyl peptidase 4;Dipeptidyl peptidase 4 membrane form;Dipeptidyl peptidase 4 soluble form	DPP4	1	1	1	1	1	1	1	1	1	1	1	1	1	1	1	1	1	1	1	1	1	1	1	1
Q9UHL4	Dipeptidyl peptidase 2	DPP7	1	0	1	1	1	1	1	1	1	1	1	1	1	1	1	1	1	1	1	1	1	1	1	1
Q07507	Dermatopontin	DPT	1	1	1	1	1	1	1	1	1	1	1	1	1	1	1	1	1	1	1	1	1	1	1	1
Q12882	Dihydropyrimidine dehydrogenase [NADP(+)]	DPYD	0	0	1	1	0	0	1	0	0	0	0	0	0	1	1	1	0	0	1	1	1	1	0	1
Q16555	Dihydropyrimidinase-related protein 2	DPYSL2	1	1	1	1	1	1	1	1	1	1	1	1	1	1	1	1	1	1	1	1	1	1	1	1
Q14195	Dihydropyrimidinase-related protein 3	DPYSL3	1	1	1	1	1	1	1	1	1	1	1	1	1	1	1	1	1	1	1	1	1	1	1	1
Q01658	Protein Dr1	DR1	0	0	1	0	0	0	0	0	1	0	0	0	0	0	1	1	1	0	0	1	0	1	0	1
Q9Y295	Developmentally-regulated GTP-binding protein 1	DRG1	1	1	1	0	1	0	0	1	1	0	1	0	1	1	1	0	1	1	1	1	1	1	1	1
Q08554	Desmocollin-1	DSC1	1	1	1	1	1	1	1	1	1	1	1	1	1	1	1	1	1	1	1	1	1	1	1	1
Q14574	Desmocollin-3	DSC3	1	1	1	1	1	1	1	1	1	1	1	1	1	1	1	1	1	1	1	1	0	0	1	1
Q02413	Desmoglein-1	DSG1	1	1	1	1	1	1	1	1	1	1	1	1	1	1	1	1	1	1	1	1	1	1	1	1
P15924	Desmoplakin	DSP	1	1	1	1	1	1	1	1	1	1	1	1	1	1	1	1	1	1	1	1	1	1	1	1
Q03001	Dystonin	DST	0	0	0	0	1	1	0	0	0	0	1	0	1	0	1	1	1	0	1	1	1	1	1	1
P60981	Destrin	DSTN	1	1	1	1	1	1	1	1	1	1	1	1	1	1	1	1	1	1	1	1	1	1	1	1
Q8TEA8	D-tyrosyl-tRNA(Tyr) deacylase 1	DTD1	0	0	1	1	0	0	0	0	1	1	0	0	0	0	1	1	0	0	1	1	0	1	1	1
Q8N9I9	Probable E3 ubiquitin-protein ligase DTX3	DTX3	0	0	0	0	0	0	0	0	0	0	0	0	1	0	0	0	0	0	1	1	1	1	1	1
P23919	Thymidylate kinase	DTYMK	0	0	1	1	0	0	0	0	1	1	0	0	1	1	1	1	1	1	1	1	1	1	1	1
Q9NRD9	Dual oxidase 1	DUOX1	0	0	0	0	0	0	0	0	0	0	0	0	0	0	0	0	1	0	0	0	0	1	1	0
Q9BVJ7	Dual specificity protein phosphatase 23	DUSP23	1	1	1	1	1	0	1	1	1	1	1	1	1	1	1	1	1	1	1	1	1	1	1	1
P51452	Dual specificity protein phosphatase 3	DUSP3	1	1	1	1	1	1	1	1	1	1	1	1	1	1	1	1	1	1	1	1	1	1	1	1
Q14204	Cytoplasmic dynein 1 heavy chain 1	DYNC1H1	1	1	1	1	1	1	1	1	1	1	1	1	1	1	1	1	1	1	1	1	1	1	1	1
Q13409	Cytoplasmic dynein 1 intermediate chain 2	DYNC1I2	1	1	1	1	1	1	1	1	1	1	1	1	1	1	1	1	1	1	1	1	1	1	1	1
Q9Y6G9	Cytoplasmic dynein 1 light intermediate chain 1	DYNC1LI1	0	1	1	1	1	0	0	0	1	1	1	1	1	0	1	1	1	1	1	1	0	1	1	1
O43237	Cytoplasmic dynein 1 light intermediate chain 2	DYNC1LI2	1	1	1	1	1	1	1	1	1	1	1	0	1	1	1	1	1	1	1	1	1	1	1	1
Q8NCM8	Cytoplasmic dynein 2 heavy chain 1	DYNC2H1	1	1	1	1	1	1	0	1	1	1	1	1	1	1	1	1	1	1	1	1	1	1	1	0
Q96FJ2;P63167	Dynein light chain 2, cytoplasmic;Dynein light chain 1, cytoplasmic	DYNLL2;DYNLL1	1	0	1	1	1	1	1	0	1	1	1	1	1	1	1	1	1	1	1	1	1	1	1	1
Q9NP97;Q8TF09	Dynein light chain roadblock-type 1;Dynein light chain roadblock-type 2	DYNLRB1;DYNLRB2	1	1	1	1	1	1	1	1	1	1	1	1	1	1	1	1	1	1	1	1	1	1	1	1
P63172	Dynein light chain Tctex-type 1	DYNLT1	0	0	0	0	1	0	0	0	0	0	0	0	0	0	0	0	1	0	1	1	0	1	1	1
O75923	Dysferlin	DYSF	0	0	1	1	0	0	1	1	1	1	1	0	1	1	1	1	1	1	1	1	1	1	1	1
Q9HAK2	Transcription factor COE2	EBF2	0	0	1	0	1	0	1	0	0	1	1	0	1	1	1	1	1	0	1	1	1	1	1	1
Q14213	Interleukin-27 subunit beta	EBI3	0	0	0	0	0	0	0	0	0	0	0	0	0	0	1	0	0	0	0	0	1	0	0	0
Q15125	3-beta-hydroxysteroid-Delta(8),Delta(7)-isomerase	EBP	0	0	1	0	0	0	0	0	1	0	0	1	1	1	1	0	1	1	1	1	1	1	1	1
Q13011	Delta(3,5)-Delta(2,4)-dienoyl-CoA isomerase, mitochondrial	ECH1	1	1	1	1	1	1	1	1	1	1	1	1	1	1	1	1	1	1	1	1	1	1	1	1
Q9NTX5	Ethylmalonyl-CoA decarboxylase	ECHDC1	1	0	1	1	1	1	1	1	1	1	1	1	1	1	1	1	1	1	1	1	1	1	1	1
Q96DC8	Enoyl-CoA hydratase domain-containing protein 3, mitochondrial	ECHDC3	0	0	0	0	0	0	0	0	0	0	0	0	0	0	0	1	1	0	0	0	0	0	0	0
P30084	Enoyl-CoA hydratase, mitochondrial	ECHS1	1	1	1	1	1	1	1	1	1	1	1	1	1	1	1	1	1	1	1	1	1	1	1	1
P42126	Enoyl-CoA delta isomerase 1, mitochondrial	ECI1	1	0	1	1	1	1	1	1	1	1	1	1	1	1	1	1	1	1	1	1	1	1	1	1
Q16610	Extracellular matrix protein 1	ECM1	1	1	1	1	1	1	1	1	1	0	1	1	1	1	1	1	1	1	1	1	1	1	1	1
Q5VYK3	Proteasome-associated protein ECM29 homolog	ECM29	1	0	0	0	0	0	0	0	0	0	0	0	1	0	0	0	0	0	0	1	1	1	0	1
O60869	Endothelial differentiation-related factor 1	EDF1	1	1	1	1	1	0	1	1	1	1	1	1	1	1	1	1	1	1	1	1	1	1	1	1
Q15075	Early endosome antigen 1	EEA1	1	1	1	1	1	1	1	1	1	1	1	1	1	1	1	1	1	1	1	1	1	1	1	1
P68104;Q5VTE0	Elongation factor 1-alpha 1;Putative elongation factor 1-alpha-like 3	EEF1A1;EEF1A1P5	1	1	1	1	1	1	1	1	1	1	1	1	1	1	1	1	1	1	1	1	1	1	1	1
P24534	Elongation factor 1-beta	EEF1B2	1	0	1	1	1	1	1	1	1	1	1	1	1	1	1	1	1	1	1	1	1	1	1	1
P29692	Elongation factor 1-delta	EEF1D	1	1	1	1	1	1	1	1	1	1	1	1	1	1	1	1	1	1	1	1	1	1	1	1
O43324	Eukaryotic translation elongation factor 1 epsilon-1	EEF1E1	1	1	1	1	1	0	1	1	1	1	1	1	1	1	1	1	1	1	1	1	0	1	1	1
P26641	Elongation factor 1-gamma	EEF1G	1	1	1	1	1	1	1	1	1	1	1	1	1	1	1	1	1	1	1	1	1	1	1	1
P13639	Elongation factor 2	EEF2	1	1	1	1	1	1	1	1	1	1	1	1	1	1	1	1	1	1	1	1	1	1	1	1
P57772	Selenocysteine-specific elongation factor	EEFSEC	0	0	0	0	0	0	0	0	0	0	1	0	1	0	0	1	1	0	1	0	0	1	0	0
Q12805	EGF-containing fibulin-like extracellular matrix protein 1	EFEMP1	1	1	1	1	1	1	1	1	1	1	1	1	1	1	1	1	1	1	1	1	1	1	1	1
O95967	EGF-containing fibulin-like extracellular matrix protein 2	EFEMP2	1	1	1	1	1	1	1	1	1	1	1	1	1	1	1	1	1	1	1	1	1	1	1	1
Q96C19	EF-hand domain-containing protein D2	EFHD2	1	1	1	1	1	1	1	1	1	1	1	1	1	1	1	1	1	1	1	1	1	1	1	1
P98172	Ephrin-B1	EFNB1	0	1	0	0	0	0	0	1	0	0	0	0	1	1	0	0	0	1	1	1	1	1	1	1
Q15029	116 kDa U5 small nuclear ribonucleoprotein component	EFTUD2	1	1	1	1	1	1	1	1	1	1	1	1	1	1	1	1	1	1	1	1	1	1	1	1
Q9UHF1	Epidermal growth factor-like protein 7	EGFL7	0	0	0	0	0	0	0	0	0	0	0	0	0	0	0	0	0	0	0	1	1	0	1	0
P00533	Epidermal growth factor receptor	EGFR	0	0	1	0	0	0	0	1	1	1	0	0	1	0	1	1	0	0	1	1	1	1	1	1
Q9H4M9	EH domain-containing protein 1	EHD1	1	1	1	1	1	1	1	1	1	1	1	1	1	1	1	1	1	1	1	1	1	1	1	1
Q9NZN4	EH domain-containing protein 2	EHD2	1	1	1	1	1	1	1	1	1	1	1	1	1	1	1	1	1	1	1	1	1	1	1	1
Q9NZN3	EH domain-containing protein 3	EHD3	1	0	1	0	0	1	0	1	1	1	0	0	1	1	1	1	1	1	1	1	1	1	1	1
Q9H223	EH domain-containing protein 4	EHD4	1	1	1	1	1	1	1	1	1	1	1	1	1	1	1	1	1	1	1	1	1	1	1	1
Q08426	Peroxisomal bifunctional enzyme;Enoyl-CoA hydratase/3,2-trans-enoyl-CoA isomerase;3-hydroxyacyl-CoA dehydrogenase	EHHADH	0	1	0	0	1	0	1	1	0	1	1	1	1	1	1	1	1	1	1	1	1	1	1	1
P41567	Eukaryotic translation initiation factor 1	EIF1	0	0	0	0	1	0	0	0	1	1	1	0	1	0	0	0	1	0	0	0	0	0	0	0
P47813;O14602	Eukaryotic translation initiation factor 1A, X-chromosomal;Eukaryotic translation initiation factor 1A, Y-chromosomal	EIF1AX;EIF1AY	0	0	1	1	1	0	0	0	1	1	1	1	0	0	1	1	1	1	1	1	1	1	0	1
Q9BY44	Eukaryotic translation initiation factor 2A;Eukaryotic translation initiation factor 2A, N-terminally processed	EIF2A	0	0	0	0	0	0	0	0	0	0	1	0	0	0	0	0	1	0	0	0	0	0	0	0
P19525	Interferon-induced, double-stranded RNA-activated protein kinase	EIF2AK2	0	0	1	1	0	0	1	0	1	1	0	0	0	0	1	1	1	1	1	1	0	0	0	1
Q9NR50	Translation initiation factor eIF-2B subunit gamma	EIF2B3	1	0	0	0	0	0	1	1	0	0	0	0	1	1	1	0	0	0	1	1	1	1	1	1
Q9UI10	Translation initiation factor eIF-2B subunit delta	EIF2B4	1	1	1	1	1	0	1	1	1	1	1	1	1	1	1	1	1	1	1	1	1	1	1	1
P05198	Eukaryotic translation initiation factor 2 subunit 1	EIF2S1	1	1	1	1	1	1	1	1	1	1	1	1	1	1	1	1	1	1	1	1	1	1	1	1
P20042	Eukaryotic translation initiation factor 2 subunit 2	EIF2S2	1	0	1	1	1	1	1	1	1	1	1	1	1	1	1	0	1	1	1	1	1	1	1	1
P41091	Eukaryotic translation initiation factor 2 subunit 3	EIF2S3	1	0	1	1	1	0	1	1	1	1	1	1	1	1	1	1	1	0	1	1	1	1	1	1
Q14152	Eukaryotic translation initiation factor 3 subunit A	EIF3A	1	1	1	1	1	1	1	1	1	1	1	1	1	1	1	1	1	1	1	1	1	1	1	1
P55884	Eukaryotic translation initiation factor 3 subunit B	EIF3B	1	1	1	1	1	1	1	1	1	1	1	1	1	1	1	1	1	1	1	1	1	1	1	1
Q99613;B5ME19	Eukaryotic translation initiation factor 3 subunit C;Eukaryotic translation initiation factor 3 subunit C-like protein	EIF3C;EIF3CL	1	1	1	1	1	1	1	1	1	1	1	1	1	1	1	1	1	1	1	1	1	1	1	1
O15371	Eukaryotic translation initiation factor 3 subunit D	EIF3D	1	0	1	1	1	1	1	1	1	1	1	1	1	1	1	1	1	1	1	1	1	1	1	1
P60228	Eukaryotic translation initiation factor 3 subunit E	EIF3E	1	1	1	1	1	1	1	1	1	1	1	1	1	1	1	1	1	1	1	1	1	1	1	1
O00303	Eukaryotic translation initiation factor 3 subunit F	EIF3F	1	1	1	1	1	1	1	1	1	1	1	1	1	1	1	1	1	1	1	1	1	1	1	1
O75821	Eukaryotic translation initiation factor 3 subunit G	EIF3G	1	1	1	0	1	1	1	0	1	1	1	1	1	1	1	1	1	1	1	1	1	1	1	1
O15372	Eukaryotic translation initiation factor 3 subunit H	EIF3H	0	1	1	1	1	0	1	1	1	1	1	1	1	1	1	1	1	1	1	1	0	1	1	1
Q13347	Eukaryotic translation initiation factor 3 subunit I	EIF3I	0	0	1	1	1	1	1	0	1	1	1	1	0	0	1	1	1	1	1	1	1	1	1	1
O75822	Eukaryotic translation initiation factor 3 subunit J	EIF3J	1	0	1	1	1	0	1	0	1	0	1	0	1	1	1	1	1	1	1	1	0	1	1	1
Q9UBQ5	Eukaryotic translation initiation factor 3 subunit K	EIF3K	1	1	1	0	1	0	0	1	1	0	1	0	1	1	1	1	0	0	1	1	1	1	1	1
Q9Y262	Eukaryotic translation initiation factor 3 subunit L	EIF3L	1	1	1	1	1	1	1	1	1	1	1	1	1	1	1	1	1	1	1	1	1	1	1	1
Q7L2H7	Eukaryotic translation initiation factor 3 subunit M	EIF3M	0	0	0	0	0	0	0	0	0	0	0	0	1	0	0	0	0	0	1	0	0	1	0	0
P60842	Eukaryotic initiation factor 4A-I	EIF4A1	1	1	1	1	1	1	1	1	1	1	1	1	1	1	1	1	1	1	1	1	1	1	1	1
Q14240	Eukaryotic initiation factor 4A-II;Eukaryotic initiation factor 4A-II, N-terminally processed	EIF4A2	1	1	1	1	1	1	1	1	1	1	1	1	1	1	1	1	1	1	1	1	1	1	1	1
P38919	Eukaryotic initiation factor 4A-III;Eukaryotic initiation factor 4A-III, N-terminally processed	EIF4A3	1	1	1	1	1	1	1	1	1	1	1	1	1	1	1	1	1	1	1	1	1	1	1	1
P23588	Eukaryotic translation initiation factor 4B	EIF4B	1	1	1	1	1	0	1	1	1	1	1	1	1	1	1	1	1	1	1	1	1	1	1	1
Q04637	Eukaryotic translation initiation factor 4 gamma 1	EIF4G1	1	1	1	1	1	1	1	1	1	1	1	1	1	1	1	1	1	1	1	1	1	1	1	1
P78344	Eukaryotic translation initiation factor 4 gamma 2	EIF4G2	1	1	1	1	1	0	1	1	1	1	1	1	1	1	1	1	1	1	1	1	1	1	1	1
Q15056	Eukaryotic translation initiation factor 4H	EIF4H	1	1	1	1	1	1	1	1	1	1	1	1	1	1	1	1	1	1	1	1	1	1	1	1
P55010	Eukaryotic translation initiation factor 5	EIF5	1	0	1	1	1	1	1	1	1	1	1	1	1	1	1	1	1	1	1	1	1	1	1	1
P63241	Eukaryotic translation initiation factor 5A-1	EIF5A	1	1	1	1	1	1	1	1	0	1	1	1	1	1	1	1	1	1	1	1	1	1	1	1
O60841	Eukaryotic translation initiation factor 5B	EIF5B	0	0	0	0	0	0	1	0	1	0	0	0	1	0	1	0	1	0	1	1	0	1	0	1
P56537	Eukaryotic translation initiation factor 6	EIF6	1	1	1	1	1	1	1	1	1	1	1	1	1	1	1	1	1	1	1	1	1	1	1	1
P08246	Neutrophil elastase	ELANE	1	1	1	1	1	1	1	1	1	1	1	1	1	1	1	1	1	1	1	1	1	1	1	1
Q15717	ELAV-like protein 1	ELAVL1	1	1	1	1	1	1	1	1	1	1	1	1	1	1	1	1	1	1	1	1	1	1	1	1
P32519	ETS-related transcription factor Elf-1	ELF1	0	0	0	0	0	0	0	0	0	0	0	0	0	0	0	0	0	0	0	1	0	1	0	1
Q92556	Engulfment and cell motility protein 1	ELMO1	1	1	1	1	1	0	1	1	1	1	1	1	1	1	1	1	1	1	1	1	1	1	1	1
Q8IZ81	ELMO domain-containing protein 2	ELMOD2	0	0	1	0	1	0	0	0	1	0	1	1	1	0	1	1	1	1	1	1	1	1	1	1
P15502	Elastin	ELN	1	1	1	1	1	1	1	1	1	1	1	1	1	1	1	1	1	1	1	1	1	1	1	1
Q8N766	ER membrane protein complex subunit 1	EMC1	0	0	1	0	1	1	1	1	1	0	1	0	1	1	1	1	1	1	1	1	1	1	1	1
Q15006	ER membrane protein complex subunit 2	EMC2	0	1	1	0	1	0	1	1	1	1	1	1	1	1	1	1	1	1	1	1	1	1	1	1
Q9P0I2	ER membrane protein complex subunit 3	EMC3	0	0	1	0	0	0	0	0	1	0	1	0	1	0	1	1	1	0	1	0	0	1	0	1
Q5J8M3	ER membrane protein complex subunit 4	EMC4	0	1	1	0	0	0	1	1	1	1	0	0	1	1	1	0	1	0	1	1	1	1	1	1
Q9NPA0	ER membrane protein complex subunit 7	EMC7	0	0	0	0	0	1	0	0	0	1	1	0	1	0	0	1	1	1	1	1	1	1	0	1
O43402	ER membrane protein complex subunit 8	EMC8	0	0	1	0	1	0	1	0	1	1	1	1	0	0	1	0	1	1	0	0	0	0	0	0
P50402	Emerin	EMD	1	0	1	1	1	1	1	0	1	1	1	1	1	1	1	1	1	1	1	1	1	1	1	1
Q9Y6C2	EMILIN-1	EMILIN1	1	1	1	1	1	1	1	1	1	1	1	1	1	1	1	1	1	1	1	1	1	1	1	1
Q9BXX0	EMILIN-2	EMILIN2	0	0	0	0	1	0	0	0	1	0	0	0	0	0	1	0	0	0	0	0	0	1	0	0
O00423	Echinoderm microtubule-associated protein-like 1	EML1	0	0	0	0	0	0	0	0	0	0	1	0	1	1	1	1	1	1	1	1	1	1	1	1
O95834	Echinoderm microtubule-associated protein-like 2	EML2	0	0	1	1	1	1	1	0	1	1	1	1	1	1	1	1	1	1	1	1	1	1	1	1
Q32P44	Echinoderm microtubule-associated protein-like 3	EML3	1	1	1	0	0	0	1	1	1	0	1	0	1	1	1	0	1	0	1	1	1	1	1	1
Q9HC35	Echinoderm microtubule-associated protein-like 4	EML4	1	1	1	1	1	1	1	1	1	1	1	1	1	1	1	1	1	1	1	1	1	1	1	1
Q7Z589	Protein EMSY	EMSY	1	0	1	0	1	0	1	0	1	0	1	1	1	0	1	0	0	0	1	1	1	1	0	1
Q8N8S7	Protein enabled homolog	ENAH	1	1	1	1	1	1	1	1	1	1	1	1	1	1	1	1	1	1	1	1	1	1	1	1
O94919	Endonuclease domain-containing 1 protein	ENDOD1	1	1	1	1	1	1	1	1	1	1	1	1	1	1	1	1	1	1	1	1	1	1	1	1
P17813	Endoglin	ENG	1	0	1	1	0	0	0	0	1	1	1	1	1	0	1	1	1	1	1	1	1	1	1	1
P06733	Alpha-enolase	ENO1	1	1	1	1	1	1	1	1	1	1	1	1	1	1	1	1	1	1	1	1	1	1	1	1
P09104	Gamma-enolase	ENO2	1	1	1	1	1	1	1	1	1	1	1	1	1	1	1	1	1	1	1	1	1	1	1	1
Q07075	Glutamyl aminopeptidase	ENPEP	0	0	0	0	0	0	0	0	0	0	1	1	1	1	1	1	1	1	0	1	1	1	1	1
O43768	Alpha-endosulfine	ENSA	0	0	0	0	0	0	0	0	0	0	0	0	0	0	0	0	1	1	0	0	1	1	0	1
P49961	Ectonucleoside triphosphate diphosphohydrolase 1	ENTPD1	1	1	1	1	1	1	1	1	1	1	1	1	1	1	1	1	1	1	1	1	1	1	1	1
Q5NDL2	EGF domain-specific O-linked N-acetylglucosamine transferase	EOGT	0	0	1	0	1	0	0	0	1	0	0	0	1	0	1	0	0	0	1	1	1	1	1	1
P11171	Protein 4.1	EPB41	1	0	1	1	1	1	1	1	1	1	1	1	1	0	1	1	1	1	1	1	1	1	1	1
Q9H4G0	Band 4.1-like protein 1	EPB41L1	0	0	1	1	1	0	0	0	1	1	1	1	1	1	1	1	1	0	1	1	1	1	1	1
O43491	Band 4.1-like protein 2	EPB41L2	1	1	1	1	1	1	1	1	1	1	1	1	1	1	1	1	1	1	1	1	1	1	1	1
Q9Y2J2	Band 4.1-like protein 3;Band 4.1-like protein 3, N-terminally processed	EPB41L3	1	0	1	1	1	1	1	0	1	1	1	1	1	1	1	1	1	1	1	1	1	1	1	1
P16452	Erythrocyte membrane protein band 4.2	EPB42	0	0	0	0	0	1	1	1	1	1	0	0	1	0	1	1	1	1	1	1	1	1	1	1
P16422	Epithelial cell adhesion molecule	EPCAM	0	0	0	0	0	0	0	0	0	0	0	0	0	0	0	0	0	0	1	1	0	0	0	1
Q9UM22	Mammalian ependymin-related protein 1	EPDR1	1	1	0	1	0	1	1	1	0	0	1	1	1	1	0	0	0	1	1	1	1	0	1	0
P07099	Epoxide hydrolase 1	EPHX1	1	1	1	1	1	1	1	1	1	1	1	1	1	1	1	1	1	1	1	1	1	1	1	1
P34913	Bifunctional epoxide hydrolase 2;Cytosolic epoxide hydrolase 2;Lipid-phosphate phosphatase	EPHX2	0	0	0	0	0	0	0	0	0	0	1	0	0	1	1	1	1	0	1	1	1	1	0	0
Q7L775	EPM2A-interacting protein 1	EPM2AIP1	0	0	0	0	0	0	1	0	0	0	1	1	1	0	0	0	1	1	1	1	1	1	1	1
P58107	Epiplakin	EPPK1	0	1	1	1	1	1	1	0	0	1	1	1	1	1	1	1	1	1	1	1	1	1	1	1
P07814	Bifunctional glutamate/proline--tRNA ligase;Glutamate--tRNA ligase;Proline--tRNA ligase	EPRS	1	1	1	1	1	1	1	1	1	1	1	1	1	1	1	1	1	1	1	1	1	1	1	1
P42566	Epidermal growth factor receptor substrate 15	EPS15	1	1	1	0	1	0	1	1	1	1	1	1	1	1	1	1	1	1	1	1	1	1	1	1
Q9UBC2	Epidermal growth factor receptor substrate 15-like 1	EPS15L1	1	1	1	1	1	0	0	1	1	1	1	1	1	1	1	1	1	1	1	1	1	1	1	1
Q12929	Epidermal growth factor receptor kinase substrate 8	EPS8	0	0	0	0	0	0	0	0	0	0	0	0	1	1	1	0	1	0	0	1	0	0	0	1
Q9H6S3	Epidermal growth factor receptor kinase substrate 8-like protein 2	EPS8L2	0	0	1	1	1	0	0	0	0	0	1	1	1	1	1	1	1	1	1	1	1	1	1	1
P11678	Eosinophil peroxidase;Eosinophil peroxidase light chain;Eosinophil peroxidase heavy chain	EPX	1	1	1	1	1	1	1	1	1	1	1	1	1	0	1	1	1	1	1	1	1	1	1	1
Q9NZ08	Endoplasmic reticulum aminopeptidase 1	ERAP1	1	1	1	1	1	1	1	1	1	1	1	1	1	1	1	1	1	1	1	1	1	1	1	1
Q6P179	Endoplasmic reticulum aminopeptidase 2	ERAP2	0	1	1	0	0	0	1	1	1	0	0	1	0	1	1	0	0	0	1	1	0	0	1	1
Q8IUD2	ELKS/Rab6-interacting/CAST family member 1	ERC1	0	0	0	0	0	0	0	0	0	0	0	0	0	0	0	0	0	0	0	1	1	0	1	0
Q969X5	Endoplasmic reticulum-Golgi intermediate compartment protein 1	ERGIC1	1	1	1	1	1	1	1	1	1	1	1	1	1	1	1	1	1	1	1	1	1	1	1	1
P84090	Enhancer of rudimentary homolog	ERH	1	1	1	1	1	1	1	1	1	1	1	1	1	1	1	1	1	1	1	1	1	1	1	1
Q96DZ1	Endoplasmic reticulum lectin 1	ERLEC1	0	0	1	0	0	0	1	1	1	1	0	0	1	1	1	0	1	0	1	1	0	1	0	1
O94905	Erlin-2	ERLIN2	1	1	1	1	1	1	1	1	1	1	1	1	1	1	1	1	1	1	1	1	1	1	1	1
Q7Z2K6	Endoplasmic reticulum metallopeptidase 1	ERMP1	0	0	1	1	1	0	1	1	0	1	1	0	1	1	1	1	1	1	1	1	1	1	1	1
Q96HE7	ERO1-like protein alpha	ERO1L	0	1	1	1	1	1	1	1	1	1	1	1	1	1	1	1	1	1	1	1	1	1	1	1
P30040	Endoplasmic reticulum resident protein 29	ERP29	1	1	1	1	1	1	1	1	1	1	1	1	1	1	1	1	1	1	1	1	1	1	1	1
Q9BS26	Endoplasmic reticulum resident protein 44	ERP44	1	1	1	1	1	1	1	1	1	1	1	1	1	1	1	1	1	1	1	1	1	1	1	1
Q96AP7	Endothelial cell-selective adhesion molecule	ESAM	0	0	0	0	0	0	0	0	0	0	0	0	1	0	0	1	1	1	1	1	1	1	1	1
P10768	S-formylglutathione hydrolase	ESD	1	0	1	1	1	1	1	0	1	1	1	1	1	0	1	1	1	1	1	1	1	1	1	1
Q9BSJ8	Extended synaptotagmin-1	ESYT1	1	1	1	1	1	1	1	1	1	1	1	1	1	1	1	1	1	1	1	1	1	1	1	1
A0FGR8	Extended synaptotagmin-2	ESYT2	1	1	1	1	1	1	1	1	1	1	1	1	1	1	1	1	1	1	1	1	1	1	1	1
P62495	Eukaryotic peptide chain release factor subunit 1	ETF1	1	1	1	1	1	1	1	1	1	1	1	1	1	1	1	1	1	1	1	1	1	1	1	1
P13804	Electron transfer flavoprotein subunit alpha, mitochondrial	ETFA	1	1	1	1	1	1	1	1	1	1	1	1	1	1	1	1	1	1	1	1	1	1	1	1
P38117	Electron transfer flavoprotein subunit beta	ETFB	1	1	1	1	1	1	1	1	1	1	1	1	1	1	1	1	1	1	1	1	1	1	1	1
Q16134	Electron transfer flavoprotein-ubiquinone oxidoreductase, mitochondrial	ETFDH	0	0	0	0	0	0	0	0	0	0	0	0	1	0	0	0	1	1	1	1	0	0	1	1
O95571	Persulfide dioxygenase ETHE1, mitochondrial	ETHE1	1	1	1	1	1	1	1	1	1	1	1	0	1	1	1	1	1	0	1	1	1	1	1	1
Q9UI08	Ena/VASP-like protein	EVL	1	0	1	1	1	0	0	0	1	1	1	1	1	1	1	1	1	1	1	1	1	1	1	1
Q92817	Envoplakin	EVPL	0	1	1	1	1	1	1	1	1	1	1	1	1	1	1	1	1	1	1	1	1	1	1	1
Q01844	RNA-binding protein EWS	EWSR1	1	0	1	1	1	1	1	1	1	1	1	1	1	1	1	1	1	1	1	1	1	1	1	1
Q9NV70	Exocyst complex component 1	EXOC1	0	0	1	1	1	0	0	0	1	1	1	0	1	0	1	1	1	1	1	1	1	1	1	1
Q96KP1	Exocyst complex component 2	EXOC2	0	0	1	1	0	0	0	1	0	0	0	0	1	1	1	1	1	1	1	1	1	1	1	1
Q96A65	Exocyst complex component 4	EXOC4	0	0	1	0	0	0	1	0	1	0	1	1	1	1	1	0	1	1	1	1	1	1	1	1
Q9UPT5	Exocyst complex component 7	EXOC7	0	0	0	0	0	0	0	1	0	0	0	0	1	0	0	0	0	0	1	1	0	0	1	1
Q8IYI6	Exocyst complex component 8	EXOC8	0	0	1	0	0	0	0	0	1	1	1	0	1	0	1	1	1	1	1	1	0	1	1	1
Q9NPD3	Exosome complex component RRP41	EXOSC4	1	0	0	0	0	0	1	0	0	0	0	0	1	1	0	0	0	0	1	1	1	1	1	1
Q9NQT4	Exosome complex component RRP46	EXOSC5	0	1	0	0	0	0	0	0	0	0	0	0	0	1	0	0	0	0	0	0	0	0	0	0
P15311	Ezrin	EZR	1	1	1	1	1	1	1	1	1	1	1	1	1	1	1	1	1	1	1	1	1	1	1	1
Q9Y624	Junctional adhesion molecule A	F11R	0	0	1	1	0	1	1	1	1	0	1	1	1	1	1	1	1	1	1	1	1	1	1	1
P00748	Coagulation factor XII;Coagulation factor XIIa heavy chain;Beta-factor XIIa part 1;Coagulation factor XIIa light chain	F12	1	1	0	1	0	0	0	1	0	1	0	0	0	1	0	1	0	0	1	1	1	1	1	1
P00488	Coagulation factor XIII A chain	F13A1	1	1	1	1	1	1	1	1	1	1	1	1	1	1	1	1	1	1	1	1	1	1	1	1
P00734	Prothrombin;Activation peptide fragment 1;Activation peptide fragment 2;Thrombin light chain;Thrombin heavy chain	F2	1	0	1	1	1	1	1	1	1	1	1	1	1	0	1	1	1	1	1	1	1	1	1	1
P00740	Coagulation factor IX;Coagulation factor IXa light chain;Coagulation factor IXa heavy chain	F9	1	0	1	1	0	0	0	0	0	1	0	0	1	0	1	1	1	0	1	1	1	1	0	1
P05413	Fatty acid-binding protein, heart	FABP3	1	0	1	0	1	1	1	1	1	1	1	1	1	1	1	1	1	1	1	0	0	1	1	1
P15090	Fatty acid-binding protein, adipocyte	FABP4	0	0	1	1	0	1	1	0	1	1	0	0	1	1	1	1	1	0	1	1	1	1	1	1
Q01469	Fatty acid-binding protein, epidermal	FABP5	1	1	1	1	1	1	1	1	1	1	1	1	1	1	1	1	1	1	1	1	1	1	1	1
Q9UNN5	FAS-associated factor 1	FAF1	0	0	1	1	0	0	0	0	1	0	0	0	1	0	1	1	1	0	0	0	1	1	0	0
Q96CS3	FAS-associated factor 2	FAF2	0	0	1	0	1	0	1	0	1	1	1	0	1	0	1	0	1	0	1	1	1	1	1	1
P16930	Fumarylacetoacetase	FAH	1	0	1	1	1	0	0	1	1	1	1	1	1	1	1	1	1	0	1	1	1	1	1	1
Q6P587	Acylpyruvase FAHD1, mitochondrial	FAHD1	0	0	1	0	0	0	0	0	0	0	1	0	1	0	1	0	1	0	1	1	1	1	1	1
Q96GK7	Fumarylacetoacetate hydrolase domain-containing protein 2A	FAHD2A	0	0	1	1	0	0	0	0	1	0	1	0	0	0	1	1	1	0	0	0	0	0	0	0
Q8IWE2	Protein NOXP20	FAM114A1	0	0	0	0	0	0	0	0	0	0	0	0	0	0	0	0	0	0	1	1	1	0	1	1
Q9NZB2	Constitutive coactivator of PPAR-gamma-like protein 1	FAM120A	1	1	1	1	1	0	1	1	1	1	1	1	1	1	1	1	1	1	1	1	1	1	1	1
Q9BZQ8	Protein Niban	FAM129A	1	0	1	0	0	0	1	1	1	1	1	1	1	1	1	1	1	1	1	1	1	1	1	1
Q96TA1	Niban-like protein 1	FAM129B	1	1	1	1	1	1	1	1	1	1	1	1	1	1	1	1	1	1	1	1	1	1	1	1
Q86VR2	Protein FAM134C	FAM134C	0	0	0	0	0	0	0	0	0	0	0	0	0	0	0	0	0	0	0	1	0	1	1	1
Q9ULE4	Protein FAM184B	FAM184B	0	0	1	0	1	0	0	0	0	1	0	1	0	0	0	1	0	0	0	0	0	0	1	0
Q9BRX8	Redox-regulatory protein FAM213A	FAM213A	0	1	0	0	0	0	0	0	0	0	0	0	1	1	1	0	1	0	1	1	1	1	1	1
Q92520	Protein FAM3C	FAM3C	0	0	1	0	1	0	1	0	1	0	1	1	1	0	1	1	1	0	0	0	0	1	0	1
Q9H0Q0	Protein FAM49A	FAM49A	0	0	0	0	0	0	0	0	0	0	0	0	0	0	0	0	0	0	1	0	0	0	1	1
Q9NUQ9	Protein FAM49B	FAM49B	1	1	1	1	1	0	1	1	1	1	1	1	1	1	1	1	1	1	1	1	1	1	1	1
Q6ZS17	Protein FAM65A	FAM65A	0	0	0	0	0	0	0	0	0	1	0	0	0	0	1	0	0	0	1	1	0	1	0	1
Q8NCA5	Protein FAM98A	FAM98A	0	0	0	0	0	0	0	0	0	0	1	0	0	0	0	0	1	0	0	0	0	0	0	0
Q52LJ0	Protein FAM98B	FAM98B	0	0	0	0	0	0	1	0	0	0	0	0	1	1	0	0	0	0	1	1	1	1	1	1
Q12884	Prolyl endopeptidase FAP;Antiplasmin-cleaving enzyme FAP, soluble form	FAP	1	0	1	1	1	1	0	0	1	0	1	0	1	0	0	0	0	0	0	0	0	0	0	0
Q9Y4F1	FERM, RhoGEF and pleckstrin domain-containing protein 1	FARP1	1	1	1	1	1	1	1	1	1	0	1	1	1	1	1	1	1	1	1	1	1	1	1	1
Q9Y285	Phenylalanine--tRNA ligase alpha subunit	FARSA	1	1	1	1	1	0	1	0	1	1	1	1	0	1	1	1	1	1	1	1	1	1	1	1
Q9NSD9	Phenylalanine--tRNA ligase beta subunit	FARSB	1	1	1	1	1	1	1	1	1	1	1	1	1	1	1	1	1	1	1	1	1	1	1	1
P49327	Fatty acid synthase;[Acyl-carrier-protein] S-acetyltransferase;[Acyl-carrier-protein] S-malonyltransferase;3-oxoacyl-[acyl-carrier-protein] synthase;3-oxoacyl-[acyl-carrier-protein] reductase;3-hydroxyacyl-[acyl-carrier-protein] dehydratase;Enoyl-[acyl-carrier-protein] reductase;Oleoyl-[acyl-carrier-protein] hydrolase	FASN	1	1	1	1	1	1	1	1	1	1	1	1	1	1	1	1	1	1	1	1	1	1	1	1
P22087	rRNA 2-O-methyltransferase fibrillarin	FBL	0	1	1	1	1	1	1	1	0	1	1	1	0	0	1	1	1	1	1	1	1	1	1	1
Q8WUP2	Filamin-binding LIM protein 1	FBLIM1	1	1	0	0	0	0	0	1	0	0	0	0	1	1	0	0	0	0	1	1	1	0	1	1
P98095	Fibulin-2	FBLN2	1	1	1	1	1	1	1	1	1	1	1	1	1	1	1	1	1	1	1	1	1	1	1	1
Q9UBX5	Fibulin-5	FBLN5	1	1	1	1	1	1	1	1	1	1	1	1	1	1	1	1	1	1	1	1	1	1	1	1
P35555	Fibrillin-1	FBN1	1	1	1	1	1	1	1	1	1	1	1	1	1	1	1	1	1	1	1	1	1	1	1	1
P09467	Fructose-1,6-bisphosphatase 1	FBP1	1	1	1	1	1	1	1	1	1	1	1	1	1	1	1	1	1	1	1	1	1	1	1	1
O00757	Fructose-1,6-bisphosphatase isozyme 2	FBP2	0	0	1	0	0	1	0	0	0	1	1	1	0	0	1	1	1	1	1	0	1	0	0	1
Q8NFZ0	F-box only protein 18	FBXO18	0	0	0	0	0	0	0	0	0	0	0	0	0	0	0	1	0	1	0	0	0	0	0	0
Q6PIJ6	F-box only protein 38	FBXO38	1	1	1	0	1	1	1	1	1	0	1	1	1	1	1	0	1	1	1	1	1	1	1	1
Q9Y3I1	F-box only protein 7	FBXO7	0	0	0	0	0	0	0	0	0	0	0	0	0	0	0	0	0	0	1	1	1	0	1	0
P12314	High affinity immunoglobulin gamma Fc receptor I	FCGR1A	0	0	0	0	0	0	0	0	0	0	1	0	0	0	0	1	1	0	0	0	0	1	0	1
P08637	Low affinity immunoglobulin gamma Fc region receptor III-A	FCGR3A	0	0	0	0	0	0	1	0	0	0	0	0	0	0	0	0	0	0	1	0	0	0	0	1
P55899	IgG receptor FcRn large subunit p51	FCGRT	0	0	0	1	0	0	0	0	0	1	0	0	1	1	0	1	0	0	1	1	1	1	1	1
Q0JRZ9	F-BAR domain only protein 2	FCHO2	0	0	0	0	0	0	0	0	0	0	0	0	1	0	0	0	1	0	1	0	0	1	0	1
O00602	Ficolin-1	FCN1	0	0	0	0	0	0	0	0	0	0	0	0	0	0	1	0	1	1	0	0	0	0	0	0
O75636	Ficolin-3	FCN3	0	0	1	0	0	0	0	0	1	1	0	0	1	0	1	1	1	0	1	1	1	1	1	1
P14324	Farnesyl pyrophosphate synthase	FDPS	1	0	1	1	1	1	1	1	1	1	1	1	1	1	1	1	1	1	1	1	1	1	1	1
P10109	Adrenodoxin, mitochondrial	FDX1	0	1	1	0	0	0	0	1	1	0	0	0	0	0	1	0	1	0	0	0	0	0	0	0
P22570	NADPH:adrenodoxin oxidoreductase, mitochondrial	FDXR	0	1	1	1	1	0	1	1	1	1	1	1	1	1	1	1	1	1	1	1	1	1	1	1
Q96AC1	Fermitin family homolog 2	FERMT2	1	1	1	1	1	1	0	1	1	1	1	1	1	1	1	1	1	1	1	1	1	1	1	1
Q86UX7	Fermitin family homolog 3	FERMT3	1	1	1	1	1	1	1	1	1	1	1	1	1	1	1	1	1	1	1	1	1	1	1	1
P02671	Fibrinogen alpha chain;Fibrinopeptide A;Fibrinogen alpha chain	FGA	1	1	1	1	1	1	1	1	1	1	1	1	1	1	1	1	1	1	1	1	1	1	1	1
P02675	Fibrinogen beta chain;Fibrinopeptide B;Fibrinogen beta chain	FGB	1	1	1	1	1	1	1	1	1	1	1	1	1	1	1	1	1	1	1	1	1	1	1	1
P02679	Fibrinogen gamma chain	FGG	1	1	1	1	1	1	1	1	1	1	1	1	1	1	1	1	1	1	1	1	1	1	1	1
P09769	Tyrosine-protein kinase Fgr	FGR	0	0	0	0	0	0	0	1	0	0	0	0	1	1	1	0	1	1	1	1	0	1	1	1
P07954	Fumarate hydratase, mitochondrial	FH	1	1	1	1	1	1	1	1	1	1	1	1	1	1	1	1	1	1	1	1	1	1	1	1
Q13642	Four and a half LIM domains protein 1	FHL1	1	1	1	1	1	1	1	1	1	1	1	1	1	0	1	1	1	1	1	1	1	1	1	1
Q9Y613	FH1/FH2 domain-containing protein 1	FHOD1	0	0	1	0	1	0	1	1	1	1	1	1	1	1	1	1	1	1	1	1	1	1	1	1
O43427	Acidic fibroblast growth factor intracellular-binding protein	FIBP	0	0	0	0	0	0	0	0	0	0	1	0	0	0	1	0	1	0	0	0	0	0	0	0
Q6UN15	Pre-mRNA 3-end-processing factor FIP1	FIP1L1	0	0	1	0	1	0	1	0	1	1	0	0	1	1	1	0	1	0	1	1	0	1	1	1
Q9Y3D6	Mitochondrial fission 1 protein	FIS1	1	1	1	1	1	0	0	0	1	1	0	1	0	0	1	1	1	0	0	0	0	0	0	1
Q96AY3	Peptidyl-prolyl cis-trans isomerase FKBP10	FKBP10	1	1	1	1	1	1	1	1	0	0	1	1	0	0	0	1	1	0	1	0	0	0	0	0
Q9NYL4	Peptidyl-prolyl cis-trans isomerase FKBP11	FKBP11	1	1	1	0	1	1	1	1	1	0	1	1	1	1	1	0	1	0	1	0	0	1	1	1
Q5T1M5	FK506-binding protein 15	FKBP15	0	0	1	0	0	0	0	0	0	0	1	1	1	1	1	1	1	0	1	1	0	1	1	1
P62942	Peptidyl-prolyl cis-trans isomerase FKBP1A	FKBP1A	1	1	1	1	1	1	1	1	1	1	1	1	1	1	1	1	1	1	1	1	1	1	1	1
P26885	Peptidyl-prolyl cis-trans isomerase FKBP2	FKBP2	1	1	0	1	0	0	1	1	0	1	1	1	1	1	0	1	1	1	1	1	1	1	1	1
Q00688	Peptidyl-prolyl cis-trans isomerase FKBP3	FKBP3	1	1	1	1	1	1	1	1	1	1	1	1	1	1	1	1	1	1	1	1	1	1	1	1
Q02790	Peptidyl-prolyl cis-trans isomerase FKBP4;Peptidyl-prolyl cis-trans isomerase FKBP4, N-terminally processed	FKBP4	0	0	1	1	0	0	0	1	1	1	1	1	1	1	1	1	1	1	1	1	1	1	1	1
Q13451	Peptidyl-prolyl cis-trans isomerase FKBP5;Peptidyl-prolyl cis-trans isomerase FKBP5, N-terminally processed	FKBP5	0	1	1	0	1	0	0	0	0	0	1	0	1	1	1	0	1	1	1	1	0	1	0	1
Q14318	Peptidyl-prolyl cis-trans isomerase FKBP8	FKBP8	0	0	0	0	0	0	0	0	0	0	0	0	0	0	0	0	0	0	1	1	0	1	0	1
O95302	Peptidyl-prolyl cis-trans isomerase FKBP9	FKBP9	1	1	1	0	1	1	1	1	1	0	1	1	1	1	1	1	1	1	1	1	1	1	1	1
Q13045	Protein flightless-1 homolog	FLII	1	1	1	1	1	0	1	1	1	1	1	1	1	1	1	1	1	1	1	1	1	1	1	1
P21333	Filamin-A	FLNA	1	1	1	1	1	1	1	1	1	1	1	1	1	1	1	1	1	1	1	1	1	1	1	1
O75369	Filamin-B	FLNB	1	1	1	1	1	1	1	1	1	1	1	1	1	1	1	1	1	1	1	1	1	1	1	1
Q14315	Filamin-C	FLNC	1	1	1	1	1	1	1	1	1	1	1	1	1	1	1	1	1	1	1	1	1	1	1	1
O75955	Flotillin-1	FLOT1	1	1	1	1	1	1	1	1	1	1	1	1	1	1	1	1	1	1	1	1	1	1	1	1
Q14254	Flotillin-2	FLOT2	1	1	1	1	1	0	1	1	1	1	1	1	1	1	1	1	1	1	1	1	1	1	1	1
O95466	Formin-like protein 1	FMNL1	1	0	1	0	0	0	1	1	1	0	0	0	1	1	1	0	0	1	1	1	1	1	1	1
Q96PY5;Q8IVF7	Formin-like protein 2;Formin-like protein 3	FMNL2;FMNL3	1	1	0	0	0	0	0	0	0	1	0	0	1	1	0	1	0	0	1	1	1	1	1	1
P49326	Dimethylaniline monooxygenase [N-oxide-forming] 5	FMO5	0	0	0	0	0	0	0	0	0	0	0	0	0	0	0	0	1	0	1	0	1	0	1	1
Q06828	Fibromodulin	FMOD	1	1	1	1	1	1	1	0	1	1	1	1	1	0	1	1	1	0	0	0	0	0	0	0
Q06787	Fragile X mental retardation protein 1	FMR1	0	0	1	0	1	0	0	0	0	0	0	0	1	0	1	1	1	1	1	1	1	1	1	1
P02751	Fibronectin;Anastellin;Ugl-Y1;Ugl-Y2;Ugl-Y3	FN1	1	1	1	1	1	1	1	1	1	1	1	1	1	1	1	1	1	1	1	1	1	1	1	1
Q9HA64	Ketosamine-3-kinase	FN3KRP	0	0	0	0	0	0	1	0	0	0	0	0	1	1	0	0	0	0	1	1	1	1	1	1
Q96RU3	Formin-binding protein 1	FNBP1	0	0	0	0	0	0	0	0	0	0	0	0	0	0	0	0	0	0	1	1	1	1	1	1
P49354	Protein farnesyltransferase/geranylgeranyltransferase type-1 subunit alpha	FNTA	0	0	1	1	1	0	0	0	1	1	1	1	1	1	1	1	1	1	1	1	1	0	0	1
Q16658	Fascin	FSCN1	1	1	1	1	1	1	1	1	1	1	1	1	1	1	1	1	1	1	1	1	1	1	1	1
P02794	Ferritin heavy chain;Ferritin heavy chain, N-terminally processed	FTH1	1	1	1	1	1	1	1	1	1	1	1	1	1	1	1	1	1	1	1	1	1	1	1	1
P02792	Ferritin light chain	FTL	1	1	1	1	1	1	1	1	1	1	1	1	1	1	1	1	1	1	1	1	1	1	1	1
Q96AE4	Far upstream element-binding protein 1	FUBP1	1	1	1	1	1	1	1	1	1	1	1	1	1	1	1	1	1	1	1	1	1	1	1	1
Q96I24	Far upstream element-binding protein 3	FUBP3	1	1	1	1	1	1	1	1	1	1	1	1	1	1	1	1	1	1	1	1	1	1	1	1
P04066	Tissue alpha-L-fucosidase	FUCA1	1	0	1	0	1	1	1	1	1	1	1	1	1	1	1	1	1	1	1	1	1	1	0	1
P35637	RNA-binding protein FUS	FUS	1	0	1	1	1	0	1	1	1	1	1	0	1	1	1	1	1	0	1	1	1	1	1	1
P51114	Fragile X mental retardation syndrome-related protein 1	FXR1	0	0	1	0	1	0	0	0	1	0	1	1	0	0	1	1	1	1	0	0	0	0	0	0
P51116	Fragile X mental retardation syndrome-related protein 2	FXR2	0	0	1	0	0	0	0	0	0	0	0	0	0	0	1	0	0	0	1	1	1	1	1	1
Q9BQS8	FYVE and coiled-coil domain-containing protein 1	FYCO1	0	0	1	0	0	0	1	1	1	0	0	0	0	1	1	0	1	0	0	1	1	1	1	1
Q96QD9	UAP56-interacting factor	FYTTD1	0	0	0	0	0	0	0	0	0	0	0	0	1	1	0	0	0	0	1	1	1	1	0	1
Q13283	Ras GTPase-activating protein-binding protein 1	G3BP1	1	1	1	1	1	1	1	1	1	1	1	1	1	1	1	1	1	1	1	1	1	1	1	1
Q9UN86	Ras GTPase-activating protein-binding protein 2	G3BP2	0	0	1	0	1	0	0	0	1	0	1	1	1	0	1	0	1	1	1	1	0	1	0	1
P11413	Glucose-6-phosphate 1-dehydrogenase	G6PD	1	1	1	1	1	1	1	1	1	1	1	1	1	1	1	1	1	1	1	1	1	1	1	1
P10253	Lysosomal alpha-glucosidase;76 kDa lysosomal alpha-glucosidase;70 kDa lysosomal alpha-glucosidase	GAA	1	1	1	1	1	1	1	1	1	1	1	1	1	1	1	1	1	1	1	1	1	1	1	1
O14976	Cyclin-G-associated kinase	GAK	1	0	0	0	0	0	0	1	0	0	0	0	1	1	1	0	1	0	1	1	1	1	1	1
P0DPI2;A0A0B4J2D5		GAL3A	1	1	1	0	0	0	1	1	1	0	1	0	1	1	1	0	1	1	1	1	1	1	1	1
Q96RP7	Galactose-3-O-sulfotransferase 4	GAL3ST4	0	0	0	0	0	0	0	0	1	0	0	0	0	0	0	0	0	0	1	0	1	1	1	0
P54803	Galactocerebrosidase	GALC	0	0	0	0	1	0	0	0	1	0	1	1	0	0	0	0	1	0	0	0	0	0	0	0
Q14376	UDP-glucose 4-epimerase	GALE	0	0	0	0	0	0	0	1	0	0	1	0	1	0	0	0	1	0	1	1	1	1	0	1
P51570	Galactokinase	GALK1	1	1	1	1	1	1	1	1	1	1	1	1	1	1	1	1	1	1	1	1	1	1	1	1
Q96C23	Aldose 1-epimerase	GALM	1	0	1	1	1	0	1	1	1	1	1	1	1	1	1	1	1	1	1	1	1	1	1	1
P07902	Galactose-1-phosphate uridylyltransferase	GALT	0	0	0	0	0	0	1	0	1	1	1	1	1	1	1	0	1	0	1	1	1	1	0	1
Q14697	Neutral alpha-glucosidase AB	GANAB	1	1	1	1	1	1	1	1	1	1	1	1	1	1	1	1	1	1	1	1	1	1	1	1
P04406	Glyceraldehyde-3-phosphate dehydrogenase	GAPDH	1	1	1	1	1	1	1	1	1	1	1	1	1	1	1	1	1	1	1	1	1	1	1	1
Q14C86	GTPase-activating protein and VPS9 domain-containing protein 1	GAPVD1	0	1	1	0	1	0	1	1	1	0	1	0	0	1	1	1	1	1	1	1	1	1	1	1
P41250	Glycine--tRNA ligase	GARS	1	1	1	1	1	1	1	1	1	1	1	1	1	1	1	1	1	1	1	1	1	1	1	1
P22102	Trifunctional purine biosynthetic protein adenosine-3;Phosphoribosylamine--glycine ligase;Phosphoribosylformylglycinamidine cyclo-ligase;Phosphoribosylglycinamide formyltransferase	GART	1	1	1	1	1	1	0	0	1	1	1	1	1	1	1	1	1	1	1	1	1	1	1	1
Q8WXI9	Transcriptional repressor p66-beta	GATAD2B	0	0	0	0	0	0	0	0	1	0	0	0	0	0	0	0	0	0	1	1	1	1	1	1
P04062	Glucosylceramidase	GBA	1	1	0	1	1	1	1	0	0	1	0	1	1	0	0	1	1	0	1	0	0	1	0	1
O75323	Protein NipSnap homolog 2	GBAS	0	1	1	1	1	1	1	1	1	1	1	1	1	1	1	1	1	1	1	1	1	1	1	1
Q04446	1,4-alpha-glucan-branching enzyme	GBE1	1	1	1	1	1	0	1	1	1	1	1	1	1	1	1	1	1	1	1	1	1	1	1	1
Q92538	Golgi-specific brefeldin A-resistance guanine nucleotide exchange factor 1	GBF1	1	1	1	0	1	0	1	1	1	1	1	1	1	1	1	1	1	1	1	1	1	1	1	1
P32455	Interferon-induced guanylate-binding protein 1	GBP1	0	0	1	1	1	0	1	1	1	1	1	0	1	1	1	1	0	1	1	1	1	1	1	1
P32456	Interferon-induced guanylate-binding protein 2	GBP2	0	0	1	1	1	0	0	0	1	0	1	0	1	0	1	0	1	0	1	1	0	1	0	1
Q96PP8	Guanylate-binding protein 5	GBP5	0	0	0	0	0	0	0	0	0	0	0	0	1	1	1	0	0	0	0	1	0	1	0	1
P02774	Vitamin D-binding protein	GC	1	1	1	1	1	1	1	0	1	1	1	1	1	1	1	1	1	1	1	1	1	1	1	1
P28676	Grancalcin	GCA	1	1	1	1	1	1	1	1	1	1	1	1	1	1	1	1	1	1	1	1	1	1	1	1
Q92947	Glutaryl-CoA dehydrogenase, mitochondrial	GCDH	0	0	1	0	1	0	1	1	1	0	0	1	1	1	1	1	1	0	1	1	1	1	1	1
P30047	GTP cyclohydrolase 1 feedback regulatory protein	GCHFR	0	0	0	0	0	0	0	0	0	0	0	0	0	0	1	1	1	0	0	1	0	0	0	1
P48506	Glutamate--cysteine ligase catalytic subunit	GCLC	1	1	0	0	0	0	1	1	0	0	0	0	1	0	0	0	0	0	0	0	0	0	1	1
Q92616	Translational activator GCN1	GCN1L1	1	1	1	1	1	0	1	1	1	1	1	0	1	1	1	1	1	1	1	1	1	1	1	1
P55107	Growth/differentiation factor 10	GDF10	0	0	0	0	0	1	0	0	0	0	0	0	0	0	0	0	0	1	1	1	1	1	1	1
P31150	Rab GDP dissociation inhibitor alpha	GDI1	1	1	1	1	1	1	1	1	1	1	1	1	1	1	1	1	1	1	1	1	1	1	1	1
P50395	Rab GDP dissociation inhibitor beta	GDI2	1	1	1	1	1	1	1	1	1	1	1	1	1	1	1	1	1	1	1	1	1	1	1	1
Q7L5L3	Glycerophosphodiester phosphodiesterase domain-containing protein 3	GDPD3	0	0	1	0	0	1	0	0	0	0	0	0	1	0	0	0	0	0	0	1	0	1	0	0
Q7L5D6	Golgi to ER traffic protein 4 homolog	GET4	0	0	0	0	0	0	0	0	0	0	0	0	0	0	1	0	0	0	0	1	0	0	0	0
P14136	Glial fibrillary acidic protein	GFAP	1	1	1	1	1	1	1	1	1	0	1	1	1	1	1	0	1	0	1	1	1	1	1	1
Q96RP9	Elongation factor G, mitochondrial	GFM1	0	0	0	0	0	0	0	0	0	1	0	0	1	0	0	1	0	0	1	1	1	1	0	1
Q06210	Glutamine--fructose-6-phosphate aminotransferase [isomerizing] 1	GFPT1	1	1	1	1	1	1	1	1	1	1	1	1	1	1	1	1	1	1	1	1	1	1	1	1
Q9UJY5	ADP-ribosylation factor-binding protein GGA1	GGA1	1	0	0	0	1	0	1	0	0	0	1	0	1	1	1	0	1	0	1	1	1	1	1	1
Q9UJY4	ADP-ribosylation factor-binding protein GGA2	GGA2	0	0	1	0	0	0	0	0	0	0	1	0	0	0	1	0	0	0	1	0	0	1	0	1
O75223	Gamma-glutamylcyclotransferase	GGCT	1	1	1	1	1	1	1	1	1	1	1	1	1	1	1	1	1	1	1	1	1	1	0	0
Q92820	Gamma-glutamyl hydrolase	GGH	0	0	1	0	0	1	1	0	1	1	1	1	1	0	1	0	1	1	1	1	1	1	0	1
A6NGU5;P36268;P19440	Putative gamma-glutamyltranspeptidase 3;Putative gamma-glutamyltranspeptidase 3 heavy chain;Putative gamma-glutamyltranspeptidase 3 light chain;Inactive gamma-glutamyltranspeptidase 2;Gamma-glutamyltranspeptidase 1;Gamma-glutamyltranspeptidase 1 heavy chain;Gamma-glutamyltranspeptidase 1 light chain	GGT3P;GGT2;GGT1	0	0	0	0	0	0	0	0	0	1	0	0	0	0	0	1	1	0	0	0	0	0	0	0
P36269	Gamma-glutamyltransferase 5;Gamma-glutamyltransferase 5 heavy chain;Gamma-glutamyltransferase 5 light chain	GGT5	0	0	1	1	0	0	0	1	1	1	1	1	1	1	1	1	0	1	0	0	1	1	0	1
Q8N2G8	GH3 domain-containing protein	GHDC	1	1	0	1	0	0	1	1	0	1	1	0	1	1	1	1	1	1	1	1	1	1	1	1
Q9H3K2	Growth hormone-inducible transmembrane protein	GHITM	0	0	0	0	0	0	0	0	0	0	0	0	0	0	1	0	1	1	1	1	1	1	1	1
Q8WWP7	GTPase IMAP family member 1	GIMAP1	0	0	0	0	0	0	1	1	1	1	1	1	1	1	1	1	1	1	1	1	1	1	1	1
Q9NUV9	GTPase IMAP family member 4	GIMAP4	1	1	1	0	0	0	1	1	1	1	1	1	1	1	1	1	1	1	1	1	1	1	1	1
Q96F15	GTPase IMAP family member 5	GIMAP5	0	0	1	0	0	0	1	1	1	1	0	1	1	0	1	1	1	0	1	1	1	1	1	1
Q8NHV1	GTPase IMAP family member 7	GIMAP7	0	0	0	0	0	0	0	0	0	0	0	0	0	0	0	0	0	0	1	1	0	0	1	0
Q8ND71	GTPase IMAP family member 8	GIMAP8	0	0	0	0	0	0	0	0	1	0	0	0	1	0	1	0	1	1	1	1	1	1	1	1
O14908	PDZ domain-containing protein GIPC1	GIPC1	0	1	0	0	0	0	0	0	0	0	0	1	1	1	0	1	1	1	1	1	1	1	1	1
Q14161	ARF GTPase-activating protein GIT2	GIT2	0	0	1	0	1	0	0	0	1	1	1	0	0	0	1	1	1	0	1	1	1	1	0	1
P36382	Gap junction alpha-5 protein	GJA5	0	0	0	0	0	0	0	0	0	0	0	0	0	0	0	0	1	1	1	1	0	1	1	1
P32189	Glycerol kinase	GK	0	0	0	0	0	0	0	0	0	0	0	0	0	0	0	0	0	0	1	0	0	0	0	1
P16278	Beta-galactosidase	GLB1	1	0	1	1	1	1	1	0	1	1	1	1	1	1	1	1	1	1	1	1	1	1	1	1
Q92896	Golgi apparatus protein 1	GLG1	1	1	1	1	1	1	1	0	1	1	1	1	1	1	1	1	1	1	1	1	1	1	1	1
Q9H4G4	Golgi-associated plant pathogenesis-related protein 1	GLIPR2	1	1	1	1	1	1	1	1	1	1	1	1	1	1	1	1	1	1	1	1	1	1	1	1
Q04760	Lactoylglutathione lyase	GLO1	1	1	1	1	1	1	1	1	1	1	1	1	1	1	1	1	1	1	1	1	1	1	1	1
Q9HC38	Glyoxalase domain-containing protein 4	GLOD4	1	1	1	1	1	1	1	0	1	1	1	1	1	1	1	1	1	1	1	1	1	1	1	1
P35754	Glutaredoxin-1	GLRX	1	1	1	1	1	1	1	1	1	1	1	1	1	1	1	1	1	1	1	1	1	1	1	1
Q86SX6	Glutaredoxin-related protein 5, mitochondrial	GLRX5	1	0	0	0	0	0	0	0	0	0	0	0	0	0	0	0	0	0	1	1	0	1	0	1
O94925	Glutaminase kidney isoform, mitochondrial	GLS	1	1	1	0	0	0	1	1	1	1	0	1	1	1	1	1	1	1	1	1	1	1	1	1
Q68CQ7	Glycosyltransferase 8 domain-containing protein 1	GLT8D1	0	0	1	0	0	0	0	0	1	0	0	1	0	0	1	0	0	0	0	0	0	0	0	0
Q9NZD2	Glycolipid transfer protein	GLTP	0	0	1	0	0	0	0	0	1	0	0	0	1	1	1	0	1	0	1	1	1	1	1	1
P00367	Glutamate dehydrogenase 1, mitochondrial	GLUD1	1	1	1	1	1	1	1	1	1	1	1	1	1	1	1	1	1	1	1	1	1	1	1	1
P15104	Glutamine synthetase	GLUL	1	0	1	0	1	1	1	1	1	0	1	0	1	0	1	1	1	0	1	1	1	1	1	1
P17900	Ganglioside GM2 activator;Ganglioside GM2 activator isoform short	GM2A	1	0	1	1	1	1	1	1	1	1	1	1	1	1	1	1	1	1	1	1	1	1	1	1
O60547	GDP-mannose 4,6 dehydratase	GMDS	1	1	1	1	1	0	1	0	1	1	1	1	1	0	1	1	1	1	0	0	0	1	0	1
P60983	Glia maturation factor beta	GMFB	1	1	1	1	1	0	0	0	1	1	1	0	1	1	1	1	1	0	1	1	1	1	1	1
O60234	Glia maturation factor gamma	GMFG	1	1	0	1	1	0	1	1	0	1	1	1	1	1	1	1	1	1	1	1	1	1	1	1
Q96IJ6	Mannose-1-phosphate guanyltransferase alpha	GMPPA	1	0	1	1	1	0	1	1	1	1	1	1	1	1	1	1	1	0	1	1	1	1	1	1
Q9Y5P6	Mannose-1-phosphate guanyltransferase beta	GMPPB	0	0	1	0	1	0	1	1	1	1	1	1	1	1	0	1	1	1	1	1	1	1	1	1
P49915	GMP synthase [glutamine-hydrolyzing]	GMPS	1	1	1	1	1	1	1	1	1	1	1	1	1	1	1	1	1	1	1	1	1	1	1	1
P29992	Guanine nucleotide-binding protein subunit alpha-11	GNA11	0	1	1	1	1	0	1	1	1	1	1	1	1	1	1	1	1	1	1	1	1	1	1	1
Q14344	Guanine nucleotide-binding protein subunit alpha-13	GNA13	1	0	1	1	1	0	1	1	1	1	1	0	1	1	1	1	1	1	1	1	1	1	1	1
P63096	Guanine nucleotide-binding protein G(i) subunit alpha-1	GNAI1	0	0	1	1	1	0	1	1	1	1	1	1	1	1	1	1	1	1	1	1	1	1	1	1
P04899	Guanine nucleotide-binding protein G(i) subunit alpha-2	GNAI2	1	1	1	1	1	1	1	1	1	1	1	1	1	1	1	1	1	1	1	1	1	1	1	1
P08754	Guanine nucleotide-binding protein G(k) subunit alpha	GNAI3	1	1	1	1	1	1	1	1	1	1	1	1	1	1	1	1	1	1	1	1	1	1	1	1
P09471	Guanine nucleotide-binding protein G(o) subunit alpha	GNAO1	0	0	1	0	1	0	0	0	1	0	0	1	0	0	1	0	0	0	0	0	0	0	0	0
P50148	Guanine nucleotide-binding protein G(q) subunit alpha	GNAQ	1	0	1	0	1	0	0	0	1	1	1	1	1	0	1	1	1	1	1	1	1	1	1	1
Q5JWF2	Guanine nucleotide-binding protein G(s) subunit alpha isoforms XLas	GNAS	1	1	1	1	1	1	1	1	1	1	1	1	1	1	1	1	1	1	1	1	1	1	1	1
P62873	Guanine nucleotide-binding protein G(I)/G(S)/G(T) subunit beta-1	GNB1	1	1	1	1	1	1	1	1	1	1	1	1	1	1	1	1	1	1	1	1	1	1	1	1
P62879	Guanine nucleotide-binding protein G(I)/G(S)/G(T) subunit beta-2	GNB2	0	0	1	0	1	0	0	0	1	0	0	0	0	0	1	0	0	0	1	1	1	1	1	1
P63244	Guanine nucleotide-binding protein subunit beta-2-like 1;Guanine nucleotide-binding protein subunit beta-2-like 1, N-terminally processed	GNB2L1	1	1	1	1	1	1	1	1	1	1	1	1	1	1	1	1	1	1	1	1	1	1	1	1
Q9HAV0	Guanine nucleotide-binding protein subunit beta-4	GNB4	0	0	0	0	0	0	0	0	0	0	0	0	0	0	0	0	0	0	0	1	1	1	1	1
P50151	Guanine nucleotide-binding protein G(I)/G(S)/G(O) subunit gamma-10	GNG10	1	1	1	1	1	0	1	1	1	1	0	0	1	1	1	1	1	1	1	1	1	1	1	1
Q9UBI6	Guanine nucleotide-binding protein G(I)/G(S)/G(O) subunit gamma-12	GNG12	1	1	1	1	1	1	1	1	1	0	1	1	1	1	1	1	1	1	1	1	1	1	1	1
P59768	Guanine nucleotide-binding protein G(I)/G(S)/G(O) subunit gamma-2	GNG2	0	0	1	1	1	0	1	0	1	0	1	0	1	0	1	0	1	0	1	1	1	1	0	1
P63218	Guanine nucleotide-binding protein G(I)/G(S)/G(O) subunit gamma-5	GNG5	1	1	1	0	1	1	1	1	1	1	1	1	1	1	1	1	1	1	1	1	1	1	1	1
P36915	Guanine nucleotide-binding protein-like 1	GNL1	1	1	0	0	1	0	1	1	0	1	1	1	1	1	0	1	1	1	1	1	1	1	1	1
P46926	Glucosamine-6-phosphate isomerase 1	GNPDA1	0	0	1	1	1	1	1	1	1	1	1	1	1	1	1	1	1	1	1	1	1	1	1	1
P15586	N-acetylglucosamine-6-sulfatase	GNS	1	0	0	1	1	1	1	1	1	1	1	1	1	1	1	1	1	1	1	1	1	1	1	1
Q08379	Golgin subfamily A member 2	GOLGA2	1	1	1	0	1	0	1	0	0	0	0	0	1	0	1	0	0	0	1	1	1	1	1	1
Q08378	Golgin subfamily A member 3	GOLGA3	1	1	1	0	1	0	1	1	1	1	0	0	1	1	1	0	1	0	1	1	1	1	1	1
Q14789	Golgin subfamily B member 1	GOLGB1	1	1	1	0	1	0	1	1	1	0	1	0	1	1	1	1	1	0	1	1	1	1	1	1
O00461	Golgi integral membrane protein 4	GOLIM4	1	1	1	0	1	0	1	0	0	0	1	0	1	1	1	1	1	0	0	0	0	1	0	1
Q9Y3E0	Vesicle transport protein GOT1B	GOLT1B	0	0	0	0	0	0	0	1	0	0	0	0	0	1	0	0	0	0	0	0	0	1	1	0
Q9H8Y8	Golgi reassembly-stacking protein 2	GORASP2	1	0	1	1	1	0	1	0	1	1	1	1	0	0	1	1	1	1	1	1	1	1	0	1
O95249	Golgi SNAP receptor complex member 1	GOSR1	0	1	1	0	1	0	0	0	1	0	1	0	1	0	1	0	1	0	0	0	0	1	0	1
P17174	Aspartate aminotransferase, cytoplasmic	GOT1	1	1	1	1	1	1	1	1	1	1	1	1	1	1	1	1	1	1	1	1	1	1	1	1
P00505	Aspartate aminotransferase, mitochondrial	GOT2	1	1	1	1	1	1	1	1	1	1	1	1	1	1	1	1	1	1	1	1	1	1	1	1
P35052	Glypican-1;Secreted glypican-1	GPC1	1	1	1	1	1	0	1	0	0	1	0	0	0	0	0	0	0	0	0	0	0	0	0	0
O75487	Glypican-4;Secreted glypican-4	GPC4	0	0	0	0	0	0	0	0	0	0	0	0	0	1	0	0	0	0	0	0	0	0	1	1
P21695	Glycerol-3-phosphate dehydrogenase [NAD(+)], cytoplasmic	GPD1	0	0	1	1	1	1	1	1	1	1	1	1	1	1	1	1	1	1	1	1	1	1	1	1
Q8N335	Glycerol-3-phosphate dehydrogenase 1-like protein	GPD1L	0	0	1	1	1	1	1	1	1	1	1	1	1	1	1	1	1	1	1	1	1	1	1	1
P43304	Glycerol-3-phosphate dehydrogenase, mitochondrial	GPD2	0	1	1	0	1	0	0	1	1	1	1	1	1	1	1	1	1	1	1	1	1	1	1	1
Q9NQX3	Gephyrin;Molybdopterin adenylyltransferase;Molybdopterin molybdenumtransferase	GPHN	0	0	0	0	0	0	0	0	0	0	1	0	0	0	1	0	1	0	1	1	1	1	0	1
P06744	Glucose-6-phosphate isomerase	GPI	1	1	1	1	1	1	1	1	1	1	1	1	1	1	1	1	1	1	1	1	1	1	1	1
Q9HCN4	GPN-loop GTPase 1	GPN1	0	0	0	0	0	0	0	0	0	0	1	0	0	0	0	0	0	0	0	1	1	1	0	0
Q14956	Transmembrane glycoprotein NMB	GPNMB	1	1	1	1	1	1	1	1	1	1	1	1	1	1	1	1	1	1	1	1	1	1	1	1
P0CG08;B7ZAQ6	Golgi pH regulator B;Golgi pH regulator A	GPR89B;GPR89A	1	1	0	0	0	0	1	1	0	0	0	0	1	1	0	0	0	0	1	1	1	1	0	1
Q8NFJ5	Retinoic acid-induced protein 3	GPRC5A	1	0	1	1	1	1	0	1	0	1	1	0	1	1	1	1	1	1	1	1	1	1	1	1
Q13098	COP9 signalosome complex subunit 1	GPS1	1	1	1	1	1	0	1	1	1	1	1	1	1	1	1	1	1	1	1	1	1	1	1	1
P07203	Glutathione peroxidase 1	GPX1	1	1	1	1	1	1	1	1	1	1	1	1	1	1	1	1	1	1	1	1	1	1	1	1
P22352	Glutathione peroxidase 3	GPX3	1	1	1	1	0	1	1	1	1	1	1	1	0	1	1	1	1	1	1	1	1	1	1	1
P36969	Phospholipid hydroperoxide glutathione peroxidase, mitochondrial	GPX4	0	0	1	0	0	0	0	0	1	1	1	1	1	0	1	1	1	1	1	1	1	1	1	1
Q8TED1	Probable glutathione peroxidase 8	GPX8	1	0	1	1	1	1	0	0	0	1	1	0	0	0	1	0	1	0	0	0	0	0	0	0
O75791	GRB2-related adapter protein 2	GRAP2	0	0	0	0	0	0	0	0	0	0	0	0	1	1	0	0	1	0	1	1	0	1	1	1
P62993	Growth factor receptor-bound protein 2	GRB2	1	1	1	1	1	1	1	1	1	1	1	1	1	1	1	1	1	1	1	1	1	1	1	1
Q9UBQ7	Glyoxylate reductase/hydroxypyruvate reductase	GRHPR	1	1	1	1	1	0	1	1	1	1	1	1	1	1	1	1	1	1	1	1	1	1	1	1
Q4V328	GRIP1-associated protein 1	GRIPAP1	1	1	1	1	0	0	1	1	1	0	0	0	1	1	1	0	1	1	1	1	0	1	0	1
Q9HAV7	GrpE protein homolog 1, mitochondrial	GRPEL1	0	0	0	1	0	0	0	0	1	0	0	0	0	0	1	1	1	1	1	1	1	1	0	0
Q96QA5	Gasdermin-A	GSDMA	1	1	1	1	1	1	1	1	1	0	1	1	1	1	1	1	1	1	1	0	0	0	0	1
P57764	Gasdermin-D	GSDMD	1	1	0	1	1	0	1	1	1	0	1	1	1	1	1	1	1	0	1	1	0	1	0	1
P49841	Glycogen synthase kinase-3 beta	GSK3B	1	0	1	0	0	1	1	0	1	1	1	1	1	0	1	1	1	0	1	1	1	0	1	1
P15170	Eukaryotic peptide chain release factor GTP-binding subunit ERF3A	GSPT1	0	0	0	0	1	0	0	0	0	0	0	0	0	0	0	0	1	0	0	0	0	0	0	0
P00390	Glutathione reductase, mitochondrial	GSR	1	1	1	1	1	1	1	1	1	1	1	1	1	1	1	1	1	1	1	1	1	1	1	1
P48637	Glutathione synthetase	GSS	1	0	1	1	1	1	1	1	1	1	1	1	1	1	1	1	1	1	1	1	1	1	1	1
Q9Y2Q3	Glutathione S-transferase kappa 1	GSTK1	0	1	1	1	1	1	1	1	1	1	1	1	1	1	1	1	1	1	1	1	1	1	1	1
P09488	Glutathione S-transferase Mu 1	GSTM1	0	1	1	0	1	0	1	1	1	0	1	1	0	1	1	1	1	1	1	1	1	1	0	1
P28161	Glutathione S-transferase Mu 2	GSTM2	0	0	0	0	0	1	0	0	1	1	1	1	0	1	1	0	1	0	1	1	1	1	1	1
P21266	Glutathione S-transferase Mu 3	GSTM3	1	1	0	1	1	1	1	1	0	1	1	1	1	1	0	1	1	1	1	1	1	1	1	1
P78417	Glutathione S-transferase omega-1	GSTO1	1	1	1	1	1	1	1	1	1	1	1	1	1	1	1	1	1	1	1	1	1	1	1	1
P09211	Glutathione S-transferase P	GSTP1	1	1	1	1	1	1	1	1	1	1	1	1	1	1	1	1	1	1	1	1	1	1	1	1
P30711	Glutathione S-transferase theta-1	GSTT1	0	0	1	1	1	0	0	1	1	1	1	1	1	1	1	1	1	1	1	1	1	1	1	1
P78347	General transcription factor II-I	GTF2I	1	0	1	0	0	0	1	1	1	1	1	1	1	1	1	1	1	1	1	1	1	1	1	1
O00178	GTP-binding protein 1	GTPBP1	0	0	0	0	1	0	0	1	0	1	1	1	0	1	0	0	1	0	1	1	1	1	1	1
Q02108	Guanylate cyclase soluble subunit alpha-3	GUCY1A3	0	0	1	1	0	0	0	0	1	0	1	0	0	0	0	0	1	0	0	0	0	0	0	0
Q02153	Guanylate cyclase soluble subunit beta-1	GUCY1B3	0	0	1	1	0	0	0	1	0	1	1	0	0	1	1	1	1	0	1	1	1	1	1	0
Q16774	Guanylate kinase	GUK1	0	0	1	1	0	0	0	0	1	0	0	1	1	0	1	0	0	1	1	1	1	1	1	1
Q9UBP9	PTB domain-containing engulfment adapter protein 1	GULP1	1	0	1	1	1	1	0	0	0	1	1	1	0	0	1	1	1	1	1	1	1	1	1	1
P08236	Beta-glucuronidase	GUSB	1	1	1	1	1	1	1	1	1	1	1	1	1	1	1	1	1	1	1	1	1	1	1	1
P46976	Glycogenin-1	GYG1	0	0	1	1	1	0	1	1	1	1	1	1	1	1	1	1	1	1	1	1	1	1	1	1
P02724	Glycophorin-A	GYPA	0	0	0	0	0	0	0	0	0	0	0	0	0	0	0	0	0	0	1	1	0	1	1	1
P04921	Glycophorin-C	GYPC	0	0	0	0	0	0	0	0	0	0	1	0	0	0	1	0	0	0	0	1	0	0	1	0
P13807	Glycogen [starch] synthase, muscle	GYS1	0	0	0	0	0	0	1	1	0	0	1	0	1	1	0	0	1	1	1	1	1	1	1	1
P49863	Granzyme K	GZMK	0	0	0	0	0	0	1	0	0	0	0	0	0	0	0	0	0	0	1	1	0	1	0	1
P07305	Histone H1.0;Histone H1.0, N-terminally processed	H1F0	1	1	1	1	1	1	1	1	1	1	1	1	1	1	1	1	1	1	1	1	1	1	1	1
Q92522	Histone H1x	H1FX	1	1	1	1	1	0	1	1	1	1	1	1	1	1	1	1	1	1	1	1	1	1	1	1
Q71UI9;P0C0S5	Histone H2A.V;Histone H2A.Z	H2AFV;H2AFZ	1	1	1	1	1	1	1	1	1	1	1	1	1	1	1	1	1	1	1	1	1	1	1	1
O75367	Core histone macro-H2A.1	H2AFY	1	1	1	1	1	1	1	1	1	1	1	1	1	1	1	1	1	1	1	1	1	1	1	1
Q9P0M6	Core histone macro-H2A.2	H2AFY2	1	1	1	1	1	1	1	1	1	1	1	1	1	1	1	1	1	1	1	1	1	1	1	1
O95479	GDH/6PGL endoplasmic bifunctional protein;Glucose 1-dehydrogenase;6-phosphogluconolactonase	H6PD	1	1	1	1	1	1	1	1	1	1	1	1	1	1	1	1	1	1	1	1	1	1	1	1
P46952	3-hydroxyanthranilate 3,4-dioxygenase	HAAO	1	1	0	0	1	0	0	0	0	0	0	0	1	0	0	1	1	0	1	1	1	1	0	1
Q14520	Hyaluronan-binding protein 2;Hyaluronan-binding protein 2 50 kDa heavy chain;Hyaluronan-binding protein 2 50 kDa heavy chain alternate form;Hyaluronan-binding protein 2 27 kDa light chain;Hyaluronan-binding protein 2 27 kDa light chain alternate form	HABP2	0	0	0	0	0	0	1	1	0	0	0	0	0	0	0	0	1	0	1	1	1	0	0	1
Q9P035	Very-long-chain (3R)-3-hydroxyacyl-CoA dehydratase 3	HACD3	1	1	1	1	1	0	1	1	1	1	1	1	1	1	1	1	1	1	1	1	1	1	1	1
Q8IYU2	E3 ubiquitin-protein ligase HACE1	HACE1	0	1	1	1	0	1	1	1	0	1	0	1	1	1	0	1	0	1	1	0	0	0	0	0
Q16836	Hydroxyacyl-coenzyme A dehydrogenase, mitochondrial	HADH	1	0	1	0	0	1	0	1	1	1	1	1	1	1	1	1	1	1	1	1	1	1	1	1
P40939	Trifunctional enzyme subunit alpha, mitochondrial;Long-chain enoyl-CoA hydratase;Long chain 3-hydroxyacyl-CoA dehydrogenase	HADHA	1	1	1	1	1	1	1	1	1	1	1	1	1	1	1	1	1	1	1	1	1	1	1	1
P55084	Trifunctional enzyme subunit beta, mitochondrial;3-ketoacyl-CoA thiolase	HADHB	1	1	1	1	1	1	1	1	1	1	1	1	1	1	1	1	1	1	1	1	1	1	1	1
Q16775	Hydroxyacylglutathione hydrolase, mitochondrial	HAGH	1	0	0	1	1	1	1	1	0	1	1	0	1	1	1	1	1	1	1	1	1	1	0	1
P42357	Histidine ammonia-lyase	HAL	1	1	1	1	1	1	1	1	1	0	1	1	1	1	1	1	1	1	0	0	0	1	1	0
P12081	Histidine--tRNA ligase, cytoplasmic	HARS	1	1	1	1	1	1	1	1	1	1	1	1	1	1	1	1	1	1	1	1	1	1	1	1
O14929	Histone acetyltransferase type B catalytic subunit	HAT1	0	0	0	0	0	0	0	0	0	0	0	0	1	0	0	0	0	0	0	1	1	1	0	1
P69905	Hemoglobin subunit alpha	HBA1	1	1	1	1	1	1	1	1	1	1	1	1	1	1	1	1	1	1	1	1	1	1	1	1
P68871	Hemoglobin subunit beta;LVV-hemorphin-7;Spinorphin	HBB	1	1	1	1	1	1	1	1	1	1	1	1	1	1	1	1	1	1	1	1	1	1	1	1
P02042	Hemoglobin subunit delta	HBD	1	1	1	1	1	1	1	1	1	1	1	1	1	1	1	1	1	1	1	1	1	1	1	1
P69891	Hemoglobin subunit gamma-1	HBG1	1	0	0	0	0	0	1	0	0	0	0	0	1	0	1	1	0	1	0	0	1	1	0	0
P69892	Hemoglobin subunit gamma-2	HBG2	0	0	0	0	0	0	0	0	0	0	0	0	0	0	1	0	0	0	0	1	1	1	1	0
P51610	Host cell factor 1;HCF N-terminal chain 1;HCF N-terminal chain 2;HCF N-terminal chain 3;HCF N-terminal chain 4;HCF N-terminal chain 5;HCF N-terminal chain 6;HCF C-terminal chain 1;HCF C-terminal chain 2;HCF C-terminal chain 3;HCF C-terminal chain 4;HCF C-terminal chain 5;HCF C-terminal chain 6	HCFC1	0	0	1	0	1	0	0	0	1	1	1	1	1	1	1	1	1	1	1	1	0	1	1	1
P08631	Tyrosine-protein kinase HCK	HCK	0	0	0	0	0	0	0	0	1	1	0	0	1	0	1	1	1	1	1	1	0	1	1	1
P14317	Hematopoietic lineage cell-specific protein	HCLS1	1	0	1	1	1	1	1	0	1	1	1	1	1	1	1	1	1	1	1	1	1	1	1	1
Q13547	Histone deacetylase 1	HDAC1	0	0	1	0	0	0	0	0	1	0	1	1	0	0	1	0	1	0	1	0	0	1	1	0
Q7Z4H3	HD domain-containing protein 2	HDDC2	0	0	0	0	0	0	0	0	0	0	0	0	1	0	0	1	0	0	1	1	1	1	1	1
P51858	Hepatoma-derived growth factor	HDGF	1	0	1	1	1	1	1	0	1	1	1	1	1	1	1	1	1	1	1	1	1	1	1	1
Q7Z4V5	Hepatoma-derived growth factor-related protein 2	HDGFRP2	0	0	1	1	1	0	0	1	1	0	1	1	0	0	1	1	1	1	1	1	0	1	1	1
Q9BSH5	Haloacid dehalogenase-like hydrolase domain-containing protein 3	HDHD3	0	0	0	1	0	0	0	0	0	0	1	0	1	0	0	1	1	0	1	1	0	0	1	1
Q00341	Vigilin	HDLBP	1	1	1	1	1	1	1	1	1	1	1	1	1	1	1	1	1	1	1	1	1	1	1	1
Q9NRV9	Heme-binding protein 1	HEBP1	1	1	1	0	1	1	1	1	1	1	1	1	1	1	1	1	1	1	1	1	1	1	1	1
Q9Y5Z4	Heme-binding protein 2	HEBP2	1	0	1	1	1	1	1	1	1	1	1	1	1	1	1	1	1	1	1	1	1	1	0	1
Q9ULT8	E3 ubiquitin-protein ligase HECTD1	HECTD1	1	0	0	0	0	0	1	1	1	1	1	0	1	1	1	0	1	1	1	1	1	1	1	1
Q5T447	E3 ubiquitin-protein ligase HECTD3	HECTD3	1	0	1	1	1	1	1	0	1	0	1	1	1	1	1	1	1	0	1	1	1	1	1	1
Q9Y4D8	Probable E3 ubiquitin-protein ligase HECTD4	HECTD4	0	0	1	1	1	1	1	1	1	1	1	1	1	1	1	1	1	1	1	1	1	1	1	1
P06865	Beta-hexosaminidase subunit alpha	HEXA	1	1	1	1	1	1	1	1	1	1	1	1	1	1	1	1	1	1	1	1	1	1	1	1
P07686	Beta-hexosaminidase subunit beta;Beta-hexosaminidase subunit beta chain B;Beta-hexosaminidase subunit beta chain A	HEXB	1	1	1	1	1	1	1	1	1	1	1	1	1	1	1	1	1	1	1	1	1	1	1	1
O14964	Hepatocyte growth factor-regulated tyrosine kinase substrate	HGS	1	1	1	1	1	1	1	0	1	1	1	1	1	1	1	1	1	1	1	1	1	1	1	1
P31937	3-hydroxyisobutyrate dehydrogenase, mitochondrial	HIBADH	1	0	1	0	0	0	0	0	1	1	1	0	0	1	1	1	1	0	0	1	1	1	0	1
Q6NVY1	3-hydroxyisobutyryl-CoA hydrolase, mitochondrial	HIBCH	0	0	1	1	1	0	0	0	1	1	1	1	1	1	1	1	1	1	1	1	1	1	1	1
Q9Y241	HIG1 domain family member 1A, mitochondrial	HIGD1A	0	0	0	0	0	0	0	0	0	0	1	0	0	0	0	0	1	0	0	0	0	0	0	0
P49773	Histidine triad nucleotide-binding protein 1	HINT1	1	1	1	1	1	1	1	1	1	1	1	1	1	1	1	1	1	1	1	1	1	1	1	1
Q9BX68	Histidine triad nucleotide-binding protein 2, mitochondrial	HINT2	0	0	1	0	1	0	1	0	1	0	1	1	1	1	1	0	1	1	1	1	1	1	1	1
O00291	Huntingtin-interacting protein 1	HIP1	0	0	1	1	0	0	1	1	1	1	1	1	1	1	1	1	1	1	1	1	1	1	1	1
P16401	Histone H1.5	HIST1H1B	1	1	1	1	1	1	1	1	1	1	1	1	1	1	1	1	1	1	1	1	1	1	1	1
P16403	Histone H1.2	HIST1H1C	1	1	1	1	1	0	1	1	1	1	1	1	1	1	1	1	1	1	1	1	1	1	1	1
P16402	Histone H1.3	HIST1H1D	0	0	1	1	0	0	1	1	1	1	1	1	1	1	1	1	0	0	1	0	1	0	0	0
P10412	Histone H1.4	HIST1H1E	1	0	1	1	0	0	1	1	1	1	1	1	1	1	1	1	1	1	1	1	1	1	1	1
Q93077;Q7L7L0;P04908	Histone H2A type 1-C;Histone H2A type 3;Histone H2A type 1-B/E	HIST1H2AC;HIST3H2A;HIST1H2AB	1	1	1	1	1	1	1	1	1	1	1	1	1	1	1	1	1	1	1	1	1	1	1	1
Q99878;Q96KK5;Q9BTM1;Q16777;Q6FI13;P20671;P0C0S8	Histone H2A type 1-J;Histone H2A type 1-H;Histone H2A.J;Histone H2A type 2-C;Histone H2A type 2-A;Histone H2A type 1-D;Histone H2A type 1	HIST1H2AJ;HIST1H2AH;H2AFJ;HIST2H2AC;HIST2H2AA3;HIST1H2AD;HIST1H2AG	1	1	1	1	1	1	1	1	1	1	1	1	1	1	1	1	1	1	1	1	1	1	1	1
Q96A08	Histone H2B type 1-A	HIST1H2BA	1	0	1	1	1	0	1	0	1	1	0	1	1	1	1	1	0	1	1	1	1	1	1	1
P62807;O60814;P57053;Q16778;P06899	Histone H2B type 1-C/E/F/G/I;Histone H2B type 1-K;Histone H2B type F-S;Histone H2B type 2-E;Histone H2B type 1-J	HIST1H2BC;HIST1H2BK;H2BFS;HIST2H2BE;HIST1H2BJ	0	0	1	0	0	0	0	0	0	0	0	0	0	0	0	0	1	0	0	0	0	0	0	0
P62805	Histone H4	HIST1H4A	1	1	1	1	1	1	1	1	1	1	1	1	1	1	1	1	1	1	1	1	1	1	1	1
Q8IUE6	Histone H2A type 2-B	HIST2H2AB	1	1	1	1	1	1	0	1	1	1	1	1	1	1	1	1	1	1	1	1	1	1	1	1
Q6DRA6;Q6DN03	Putative histone H2B type 2-D;Putative histone H2B type 2-C	HIST2H2BD;HIST2H2BC	0	0	0	0	0	0	0	1	0	0	0	0	0	0	1	0	0	0	1	0	0	0	0	0
Q71DI3;P84243;P68431	Histone H3.2;Histone H3.3;Histone H3.1	HIST2H3A;H3F3A;HIST1H3A	0	0	0	0	0	0	0	0	0	0	0	0	0	0	1	0	0	0	1	1	1	1	1	1
Q5TEC6	Histone H3	HIST2H3PS2	1	1	1	1	1	1	1	1	1	1	1	1	1	1	1	1	1	1	1	1	1	1	1	1
P19367	Hexokinase-1	HK1	1	1	1	1	1	1	1	1	1	1	1	1	1	1	1	1	1	1	1	1	1	1	1	1
P52789	Hexokinase-2	HK2	0	0	0	0	0	0	0	0	0	0	0	0	1	1	1	1	1	1	1	0	1	1	0	1
P52790	Hexokinase-3	HK3	1	1	1	1	1	1	1	1	1	1	1	1	1	1	1	1	1	1	1	1	1	1	1	1
P04439	HLA class I histocompatibility antigen, A-3 alpha chain	HLA-A	1	1	1	1	1	1	1	1	1	1	1	1	1	1	1	1	1	1	1	1	1	1	1	1
P01889	HLA class I histocompatibility antigen, B-7 alpha chain	HLA-B	1	1	1	1	1	0	1	1	1	1	1	1	1	1	1	1	1	1	1	1	1	1	1	1
P10321	HLA class I histocompatibility antigen, Cw-7 alpha chain	HLA-C	0	0	0	0	0	1	1	0	0	0	0	1	1	0	0	0	1	1	1	1	1	1	1	1
P28067	HLA class II histocompatibility antigen, DM alpha chain	HLA-DMA	0	0	0	0	0	0	1	0	0	0	1	0	1	1	0	0	1	0	0	0	0	1	0	1
P28068	HLA class II histocompatibility antigen, DM beta chain	HLA-DMB	0	0	1	0	1	0	0	1	1	0	1	0	1	1	1	0	1	1	1	1	1	1	1	1
P20036	HLA class II histocompatibility antigen, DP alpha 1 chain	HLA-DPA1	0	0	1	1	1	1	0	0	1	1	1	1	1	1	1	1	1	1	1	1	1	1	1	1
P04440	HLA class II histocompatibility antigen, DP beta 1 chain	HLA-DPB1	0	0	1	1	1	1	0	1	1	1	1	1	1	1	1	1	1	1	0	1	1	1	1	1
P01909	HLA class II histocompatibility antigen, DQ alpha 1 chain	HLA-DQA1	0	0	0	0	1	0	0	0	0	1	1	0	1	1	0	0	1	0	1	1	1	1	1	1
P01920	HLA class II histocompatibility antigen, DQ beta 1 chain	HLA-DQB1	1	1	1	1	1	1	1	1	1	1	1	1	1	1	1	1	1	1	1	1	1	1	1	1
A0A0G2JMH6;P01903	HLA class II histocompatibility antigen, DR alpha chain	HLA-DRA	1	1	1	1	1	1	1	1	1	1	1	1	1	1	1	1	1	1	1	1	1	1	1	1
P01911	HLA class II histocompatibility antigen, DRB1-15 beta chain	HLA-DRB1	1	0	1	0	1	1	1	0	1	0	1	1	1	0	1	0	1	1	1	1	1	1	1	1
P79483	HLA class II histocompatibility antigen, DR beta 3 chain	HLA-DRB3	0	0	0	1	1	1	1	0	0	1	1	1	1	0	0	1	1	1	0	1	0	1	1	1
P13762	HLA class II histocompatibility antigen, DR beta 4 chain	HLA-DRB4	0	1	1	0	0	0	1	1	1	0	0	0	1	1	1	1	0	0	1	0	1	1	0	0
Q30154	HLA class II histocompatibility antigen, DR beta 5 chain	HLA-DRB5	0	0	1	0	1	0	0	0	1	0	1	1	0	0	1	0	1	1	0	1	1	1	1	0
P13747	HLA class I histocompatibility antigen, alpha chain E	HLA-E	0	0	1	0	0	0	1	1	0	1	1	0	1	1	0	1	1	1	1	1	1	1	1	1
P30511	HLA class I histocompatibility antigen, alpha chain F	HLA-F	0	0	1	1	0	0	0	0	1	0	0	0	0	0	1	1	1	1	1	1	1	1	1	1
P17693	HLA class I histocompatibility antigen, alpha chain G	HLA-G	1	0	1	1	1	0	1	1	1	1	1	1	1	1	1	1	1	1	1	1	1	1	1	1
Q8TCT9	Minor histocompatibility antigen H13	HM13	0	0	1	0	1	0	1	1	1	0	1	1	1	1	1	0	1	0	1	1	1	1	1	1
Q96RW7	Hemicentin-1	HMCN1	1	1	1	1	1	0	0	1	1	0	1	0	1	1	1	0	0	0	0	1	1	1	1	1
P17096	High mobility group protein HMG-I/HMG-Y	HMGA1	0	0	1	0	1	1	1	0	1	0	1	1	1	0	1	1	1	1	1	1	1	1	1	1
P09429	High mobility group protein B1	HMGB1	0	0	1	1	1	1	0	0	1	0	1	1	0	0	1	1	1	1	1	1	1	1	1	1
P26583	High mobility group protein B2	HMGB2	1	1	1	1	1	0	1	1	0	1	1	1	1	1	1	1	1	1	1	1	1	1	1	1
P35914	Hydroxymethylglutaryl-CoA lyase, mitochondrial	HMGCL	0	0	0	0	0	0	0	0	0	0	0	0	1	0	0	0	0	0	1	1	1	0	0	1
P05114	Non-histone chromosomal protein HMG-14	HMGN1	0	0	0	0	0	0	0	0	0	0	0	0	0	0	0	0	1	0	0	1	0	0	0	1
P05204	Non-histone chromosomal protein HMG-17	HMGN2	1	0	0	0	0	0	0	0	0	0	0	0	1	1	0	0	0	0	1	1	1	1	1	1
O00479	High mobility group nucleosome-binding domain-containing protein 4	HMGN4	1	1	1	0	1	1	0	0	1	1	1	0	1	1	1	1	1	1	1	1	1	1	1	1
Q92619	Minor histocompatibility protein HA-1;Minor histocompatibility antigen HA-1	HMHA1	0	0	1	0	1	0	1	0	1	1	1	0	1	1	1	1	1	1	1	1	1	1	1	1
P09601	Heme oxygenase 1	HMOX1	0	0	1	1	1	1	1	1	1	1	1	1	1	1	1	1	1	1	1	1	1	1	0	1
P30519	Heme oxygenase 2	HMOX2	0	1	0	1	0	0	0	1	0	1	1	0	1	1	0	1	1	0	1	1	1	1	1	1
Q9H910	Hematological and neurological expressed 1-like protein	HN1L	0	0	1	0	1	0	0	0	1	0	0	0	1	1	1	0	0	0	1	1	0	1	0	1
P50135	Histamine N-methyltransferase	HNMT	0	1	1	1	1	0	1	1	1	1	1	1	0	0	1	1	1	0	1	1	1	1	0	1
Q13151	Heterogeneous nuclear ribonucleoprotein A0	HNRNPA0	1	1	1	1	1	1	1	1	1	1	1	1	1	1	1	1	1	1	1	1	1	1	1	1
P09651	Heterogeneous nuclear ribonucleoprotein A1;Heterogeneous nuclear ribonucleoprotein A1, N-terminally processed	HNRNPA1	1	0	1	0	1	1	1	1	1	1	1	1	1	0	1	1	1	1	1	1	1	1	1	1
P22626	Heterogeneous nuclear ribonucleoproteins A2/B1	HNRNPA2B1	1	1	1	1	1	1	1	1	1	1	1	1	1	1	1	1	1	1	1	1	1	1	1	1
P51991	Heterogeneous nuclear ribonucleoprotein A3	HNRNPA3	1	1	1	1	1	1	1	1	1	1	1	1	1	1	1	1	1	1	1	1	1	1	1	1
Q99729	Heterogeneous nuclear ribonucleoprotein A/B	HNRNPAB	1	1	1	1	1	1	1	0	1	1	1	0	1	0	1	1	1	0	1	1	1	1	1	1
P07910	Heterogeneous nuclear ribonucleoproteins C1/C2	HNRNPC	1	1	1	1	1	1	1	1	1	1	1	1	1	1	1	1	1	1	1	1	1	1	1	1
Q14103	Heterogeneous nuclear ribonucleoprotein D0	HNRNPD	1	1	1	1	1	1	1	1	1	1	1	1	1	1	1	1	1	1	1	1	1	1	1	1
O14979	Heterogeneous nuclear ribonucleoprotein D-like	HNRNPDL	1	1	1	1	1	1	1	1	1	1	1	1	1	1	1	1	1	1	1	1	1	1	1	1
P52597	Heterogeneous nuclear ribonucleoprotein F;Heterogeneous nuclear ribonucleoprotein F, N-terminally processed	HNRNPF	1	1	1	1	1	1	1	1	1	1	1	1	1	1	1	1	1	1	1	1	1	1	1	1
P31943	Heterogeneous nuclear ribonucleoprotein H;Heterogeneous nuclear ribonucleoprotein H, N-terminally processed	HNRNPH1	0	1	1	1	1	0	1	1	1	1	1	1	1	1	1	1	1	1	1	1	1	1	1	1
P55795	Heterogeneous nuclear ribonucleoprotein H2	HNRNPH2	1	1	1	1	1	0	1	1	1	1	1	0	1	1	1	1	1	0	1	1	1	1	1	1
P31942	Heterogeneous nuclear ribonucleoprotein H3	HNRNPH3	1	1	1	1	1	1	1	1	1	1	1	1	1	1	1	1	1	1	1	1	1	1	1	1
P61978	Heterogeneous nuclear ribonucleoprotein K	HNRNPK	1	1	1	1	1	1	1	1	1	1	1	1	1	1	1	1	1	1	1	1	1	1	1	1
P14866	Heterogeneous nuclear ribonucleoprotein L	HNRNPL	1	1	1	1	1	1	1	1	1	1	1	1	1	1	1	1	1	1	1	1	1	1	1	1
P52272	Heterogeneous nuclear ribonucleoprotein M	HNRNPM	1	1	1	1	1	1	1	1	1	1	1	1	1	1	1	1	1	1	1	1	1	1	1	1
O43390	Heterogeneous nuclear ribonucleoprotein R	HNRNPR	1	1	1	1	1	1	1	1	1	1	1	1	1	1	1	1	1	1	1	1	1	1	1	1
Q00839	Heterogeneous nuclear ribonucleoprotein U	HNRNPU	1	1	1	1	1	1	1	1	1	1	1	1	1	1	1	1	1	1	1	1	1	1	1	1
Q9BUJ2	Heterogeneous nuclear ribonucleoprotein U-like protein 1	HNRNPUL1	1	1	1	1	1	1	1	1	1	1	1	1	1	1	1	1	1	1	1	1	1	1	1	1
Q1KMD3	Heterogeneous nuclear ribonucleoprotein U-like protein 2	HNRNPUL2	1	1	1	1	1	1	1	1	1	1	1	1	1	1	1	1	1	1	1	1	1	1	1	1
Q86VS8	Protein Hook homolog 3	HOOK3	1	0	1	1	1	0	1	0	0	1	1	0	1	1	1	1	1	0	1	1	1	1	1	1
P00738	Haptoglobin;Haptoglobin alpha chain;Haptoglobin beta chain	HP	1	1	1	1	1	1	1	1	1	1	1	1	1	1	1	1	1	1	1	1	1	1	1	1
Q5SSJ5	Heterochromatin protein 1-binding protein 3	HP1BP3	1	1	1	1	1	1	1	1	1	1	1	1	1	1	1	1	1	1	1	1	1	1	1	1
P37235	Hippocalcin-like protein 1	HPCAL1	0	0	1	1	1	1	0	1	1	1	1	1	1	1	1	1	1	1	1	1	1	1	1	1
P15428	15-hydroxyprostaglandin dehydrogenase [NAD(+)]	HPGD	1	0	1	1	1	0	1	1	1	1	1	0	1	1	1	1	1	1	1	1	1	1	1	1
P00492	Hypoxanthine-guanine phosphoribosyltransferase	HPRT1	0	0	1	1	0	1	0	0	0	1	0	0	1	1	1	1	1	0	1	1	1	1	1	1
P02790	Hemopexin	HPX	1	1	1	1	1	1	1	1	1	1	1	1	1	1	1	1	1	1	1	1	1	1	1	1
P04196	Histidine-rich glycoprotein	HRG	1	1	1	1	1	1	1	1	1	1	1	1	1	1	1	1	1	1	1	1	1	1	1	1
P52758	Ribonuclease UK114	HRSP12	0	0	0	0	0	0	0	0	0	0	1	0	0	0	0	0	1	0	1	1	1	1	0	1
Q53T59	HCLS1-binding protein 3	HS1BP3	0	1	0	0	0	0	1	1	0	0	0	1	1	1	0	0	1	1	1	1	1	1	1	1
Q99714	3-hydroxyacyl-CoA dehydrogenase type-2	HSD17B10	1	1	1	1	1	1	1	1	1	1	1	1	1	1	1	1	1	1	1	1	1	1	1	1
Q8NBQ5	Estradiol 17-beta-dehydrogenase 11	HSD17B11	0	0	1	1	1	1	0	1	1	1	1	1	1	1	1	1	1	1	1	1	1	1	1	1
Q53GQ0	Very-long-chain 3-oxoacyl-CoA reductase	HSD17B12	1	1	1	1	1	0	1	0	1	1	1	1	1	1	1	1	1	1	1	1	1	1	1	1
P51659	Peroxisomal multifunctional enzyme type 2;(3R)-hydroxyacyl-CoA dehydrogenase;Enoyl-CoA hydratase 2	HSD17B4	1	1	1	1	1	1	1	1	1	1	1	1	1	1	1	1	1	1	1	1	1	1	1	1
O14756	17-beta-hydroxysteroid dehydrogenase type 6	HSD17B6	0	0	1	0	0	0	0	0	0	0	0	0	0	0	1	0	1	1	1	1	1	1	1	1
Q92506	Estradiol 17-beta-dehydrogenase 8	HSD17B8	0	0	1	0	1	0	1	1	1	0	1	1	1	1	1	0	1	1	1	1	1	1	1	1
Q6YN16	Hydroxysteroid dehydrogenase-like protein 2	HSDL2	0	1	1	0	0	1	1	1	1	1	1	1	1	1	1	1	1	1	1	1	1	1	1	1
P07900	Heat shock protein HSP 90-alpha	HSP90AA1	1	1	1	1	1	1	1	1	1	1	1	1	1	1	1	1	1	1	1	1	1	1	1	1
P08238	Heat shock protein HSP 90-beta	HSP90AB1	1	1	1	1	1	1	1	1	1	1	1	1	1	1	1	1	1	1	1	1	1	1	1	1
P14625	Endoplasmin	HSP90B1	1	1	1	1	1	1	1	1	1	1	1	1	1	1	1	1	1	1	1	1	1	1	1	1
O43301	Heat shock 70 kDa protein 12A	HSPA12A	0	1	0	0	0	0	0	1	0	0	0	0	0	0	0	0	0	0	0	0	0	0	0	0
Q96MM6	Heat shock 70 kDa protein 12B	HSPA12B	1	1	1	1	1	0	1	1	1	1	1	1	1	1	1	1	1	1	1	1	1	1	1	1
P0DMV9;P0DMV8	Heat shock 70 kDa protein 1B;Heat shock 70 kDa protein 1A	HSPA1B;HSPA1A	1	1	1	1	1	1	1	1	1	1	1	1	1	1	1	1	1	1	1	1	1	1	1	1
P54652	Heat shock-related 70 kDa protein 2	HSPA2	1	1	1	1	0	0	1	1	1	1	1	1	1	1	1	0	0	1	1	1	1	1	1	1
P34932	Heat shock 70 kDa protein 4	HSPA4	1	1	1	1	1	1	1	1	1	1	1	1	1	1	1	1	1	1	1	1	1	1	1	1
P11021	78 kDa glucose-regulated protein	HSPA5	1	1	1	1	1	1	1	1	1	1	1	1	1	1	1	1	1	1	1	1	1	1	1	1
P17066;P48741	Heat shock 70 kDa protein 6;Putative heat shock 70 kDa protein 7	HSPA6;HSPA7	1	1	1	1	1	0	1	1	1	1	1	1	1	1	1	1	1	1	1	1	1	1	1	1
P11142	Heat shock cognate 71 kDa protein	HSPA8	1	1	1	1	1	1	1	1	1	1	1	1	1	1	1	1	1	1	1	1	1	1	1	1
P38646	Stress-70 protein, mitochondrial	HSPA9	1	1	1	1	1	1	1	1	1	1	1	1	1	1	1	1	1	1	1	1	1	1	1	1
P04792	Heat shock protein beta-1	HSPB1	1	1	1	1	1	1	1	1	1	1	1	1	1	1	1	1	1	1	1	1	1	1	1	1
O14558	Heat shock protein beta-6	HSPB6	1	1	1	1	1	0	1	1	1	1	1	1	1	1	1	1	1	1	1	1	1	1	1	1
Q9UJY1	Heat shock protein beta-8	HSPB8	1	0	1	0	0	0	0	1	0	0	1	1	1	0	1	0	1	0	0	1	0	1	1	0
P10809	60 kDa heat shock protein, mitochondrial	HSPD1	1	1	1	1	1	1	1	1	1	1	1	1	1	1	1	1	1	1	1	1	1	1	1	1
P61604	10 kDa heat shock protein, mitochondrial	HSPE1	1	1	1	1	1	1	1	1	1	1	1	1	1	1	1	1	1	1	1	1	1	1	1	1
P98160	Basement membrane-specific heparan sulfate proteoglycan core protein;Endorepellin;LG3 peptide	HSPG2	1	1	1	1	1	1	1	1	1	1	1	1	1	1	1	1	1	1	1	1	1	1	1	1
Q92598	Heat shock protein 105 kDa	HSPH1	1	1	1	1	1	0	1	1	1	1	1	0	1	1	1	1	1	1	1	1	1	1	1	1
Q9BUP3	Oxidoreductase HTATIP2	HTATIP2	0	0	0	0	0	0	0	0	0	0	0	0	0	0	0	0	0	0	1	0	0	1	0	1
O43719	HIV Tat-specific factor 1	HTATSF1	0	0	1	1	1	0	1	0	1	0	1	0	1	1	1	0	1	1	1	1	1	1	1	1
Q92743	Serine protease HTRA1	HTRA1	1	0	0	0	0	0	0	0	0	0	1	0	0	1	0	0	0	0	0	0	1	0	0	1
O43464	Serine protease HTRA2, mitochondrial	HTRA2	1	1	1	1	0	0	1	1	1	1	0	0	1	1	1	1	1	1	1	1	1	1	1	1
P83110	Serine protease HTRA3	HTRA3	1	1	1	1	0	1	0	0	0	0	0	0	0	0	0	0	0	0	0	0	0	0	0	0
P42858	Huntingtin	HTT	0	0	1	0	1	0	0	1	1	1	1	0	1	1	1	0	1	0	1	1	1	1	1	1
Q7Z6Z7	E3 ubiquitin-protein ligase HUWE1	HUWE1	0	0	1	1	1	0	1	0	1	1	1	1	1	1	1	1	1	1	1	1	1	1	1	1
P23083	Ig heavy chain V-I region V35	HV102	1	0	0	0	0	0	1	0	0	0	0	0	1	0	0	0	0	0	1	0	1	1	0	1
P01743	Ig heavy chain V-I region HG3	HV146	0	0	0	0	0	0	0	0	0	0	0	0	0	0	0	0	0	0	0	0	1	0	0	1
P01780	Ig heavy chain V-III region JON	HV307	1	1	1	1	1	0	1	1	1	1	1	0	1	1	1	1	1	0	1	1	1	1	1	1
A0A0J9YXX1		HV5X1	0	0	0	1	1	0	0	0	0	1	1	0	0	0	0	1	1	0	0	1	0	1	1	1
A0A0J9YX35		HV64D	0	0	0	0	0	0	0	0	0	0	0	0	0	0	1	1	1	0	1	1	0	0	1	0
A0A0C4DH43		HV70D	1	0	1	1	1	0	0	0	1	1	1	1	0	0	1	1	1	0	1	0	0	1	0	1
Q96D96	Voltage-gated hydrogen channel 1	HVCN1	0	0	1	0	1	1	0	1	1	1	1	1	0	1	1	1	1	1	1	1	1	1	1	1
Q9Y4L1	Hypoxia up-regulated protein 1	HYOU1	1	1	1	1	1	1	1	1	1	1	1	1	1	1	1	1	1	1	1	1	1	1	1	1
Q2TAA2	Isoamyl acetate-hydrolyzing esterase 1 homolog	IAH1	1	0	0	0	1	0	1	0	0	1	1	0	1	1	0	1	1	0	1	1	1	1	1	1
P41252	Isoleucine--tRNA ligase, cytoplasmic	IARS	1	1	1	1	1	1	1	1	1	1	1	1	1	1	1	1	1	1	1	1	1	1	1	1
Q9NSE4	Isoleucine--tRNA ligase, mitochondrial	IARS2	1	1	1	0	0	0	1	1	1	0	1	1	1	1	1	1	1	1	1	1	1	1	1	1
Q5T440	Putative transferase CAF17, mitochondrial	IBA57	0	1	1	0	0	0	0	1	1	1	1	0	1	1	1	0	1	0	1	1	1	1	1	1
P05362	Intercellular adhesion molecule 1	ICAM1	1	1	1	1	1	1	1	1	1	1	1	1	1	1	1	1	1	1	1	1	1	1	1	1
P13598	Intercellular adhesion molecule 2	ICAM2	0	0	0	0	0	0	0	0	0	0	0	0	0	0	0	0	0	0	1	1	1	1	1	1
P32942	Intercellular adhesion molecule 3	ICAM3	1	0	0	0	1	0	0	1	1	1	0	1	1	1	1	0	1	1	1	1	1	1	1	1
Q14197	Peptidyl-tRNA hydrolase ICT1, mitochondrial	ICT1	0	0	1	0	0	0	0	0	1	0	1	0	0	0	1	1	1	0	0	0	0	0	0	0
P14735	Insulin-degrading enzyme	IDE	0	0	0	1	1	1	1	0	0	1	1	1	1	0	1	1	1	0	1	0	0	1	0	1
O75874	Isocitrate dehydrogenase [NADP] cytoplasmic	IDH1	1	1	1	1	1	1	1	1	1	1	1	1	1	1	1	1	1	1	1	1	1	1	1	1
P48735	Isocitrate dehydrogenase [NADP], mitochondrial	IDH2	1	1	1	1	1	1	1	1	1	1	1	1	1	1	1	1	1	1	1	1	1	1	1	1
P50213	Isocitrate dehydrogenase [NAD] subunit alpha, mitochondrial	IDH3A	1	0	1	1	1	0	1	0	1	1	1	1	1	1	1	1	1	1	1	1	1	1	1	1
O43837	Isocitrate dehydrogenase [NAD] subunit beta, mitochondrial	IDH3B	0	0	1	1	1	1	1	0	1	1	1	1	1	1	1	1	1	1	1	1	1	1	1	1
P51553	Isocitrate dehydrogenase [NAD] subunit gamma, mitochondrial	IDH3G	0	0	0	0	0	0	0	0	1	0	0	0	0	0	1	0	0	0	0	0	0	0	0	0
P14902	Indoleamine 2,3-dioxygenase 1	IDO1	0	0	0	0	0	0	0	0	0	0	0	0	0	1	0	0	0	0	0	1	0	1	0	0
P35475	Alpha-L-iduronidase	IDUA	0	0	1	0	1	1	0	0	1	1	1	1	0	1	0	0	1	0	1	1	0	1	0	0
Q9Y5U9	Immediate early response 3-interacting protein 1	IER3IP1	0	0	0	0	1	0	0	0	0	0	0	0	0	0	1	0	1	0	0	0	0	0	0	0
Q16666	Gamma-interferon-inducible protein 16	IFI16	0	0	1	0	1	1	1	0	1	1	1	1	1	1	1	1	1	1	1	1	1	1	1	1
P13284	Gamma-interferon-inducible lysosomal thiol reductase	IFI30	0	0	0	1	1	1	0	0	0	1	1	0	0	0	0	1	1	0	0	0	0	0	0	0
P80217	Interferon-induced 35 kDa protein	IFI35	0	1	0	0	0	0	0	0	0	0	0	0	0	1	0	0	0	0	0	0	0	1	1	1
P09914	Interferon-induced protein with tetratricopeptide repeats 1	IFIT1	0	0	1	0	1	0	0	0	1	1	1	1	1	0	1	1	1	1	1	1	1	1	1	1
O14879	Interferon-induced protein with tetratricopeptide repeats 3	IFIT3	0	0	0	1	0	0	0	0	0	1	0	0	1	1	1	1	1	1	1	1	1	1	1	1
Q01628	Interferon-induced transmembrane protein 3	IFITM3	0	0	0	0	1	0	0	0	0	1	1	0	0	0	0	1	0	0	0	0	0	0	0	0
P11717	Cation-independent mannose-6-phosphate receptor	IGF2R	1	1	1	1	1	0	1	1	1	1	1	1	1	1	1	1	1	1	1	1	1	1	1	1
P01876	Ig alpha-1 chain C region	IGHA1	1	1	1	1	1	1	1	1	1	1	1	1	1	1	1	1	1	1	1	1	1	1	1	1
P01877	Ig alpha-2 chain C region	IGHA2	1	0	1	1	0	1	1	1	1	1	1	1	1	1	1	1	1	1	1	1	1	1	0	1
P01880	Ig delta chain C region	IGHD	1	1	0	0	0	0	1	1	0	0	0	0	1	1	0	0	0	0	1	0	0	0	0	1
P01857	Ig gamma-1 chain C region	IGHG1	1	1	1	1	1	1	1	1	1	1	1	1	1	1	1	1	1	1	1	1	1	1	1	1
P01859	Ig gamma-2 chain C region	IGHG2	1	1	1	1	1	1	1	1	1	1	1	1	1	1	1	1	1	1	1	1	1	1	1	1
P01860	Ig gamma-3 chain C region	IGHG3	1	0	1	1	1	1	1	0	1	1	1	0	1	0	1	1	1	1	1	1	1	1	0	1
P01861	Ig gamma-4 chain C region	IGHG4	1	1	1	1	1	1	1	1	1	1	0	1	1	1	1	1	1	0	1	1	1	1	0	1
P01871	Ig mu chain C region	IGHM	1	1	1	1	1	1	1	1	1	1	1	1	1	1	1	1	1	1	1	1	1	1	1	1
A0A0C4DH31		IGHV1-18	0	0	1	0	1	0	1	1	0	0	1	0	0	0	0	1	0	0	0	0	0	0	0	0
A0A0C4DH29		IGHV1-3	1	0	0	0	0	0	1	1	0	0	0	0	0	0	0	0	0	0	1	0	0	1	0	1
A0A075B7D0		IGHV1OR15-1	0	0	1	0	1	0	0	0	1	0	1	0	0	0	1	1	1	0	1	0	1	0	0	0
A0A0B4J1V2		IGHV2-26	0	1	0	0	1	0	0	1	0	0	0	0	0	1	1	0	1	1	1	0	0	1	0	1
A0A0B4J1V0;A0A0B4J1Y9		IGHV3-15;IGHV3-72	0	0	0	0	0	0	0	0	0	0	0	0	0	0	0	0	0	0	1	0	0	1	0	1
A0A0A0MS15		IGHV3-49	1	1	0	0	0	0	0	1	0	0	0	0	1	1	0	0	0	0	1	1	1	1	1	1
A0A0B4J1X5;A0A075B7E8		IGHV3-74;IGHV3OR16-13	1	0	1	1	1	1	0	1	1	1	1	1	1	1	1	1	1	1	1	1	1	1	1	1
S4R460		IGHV3OR16-9	1	0	1	1	1	1	1	0	1	1	1	1	1	0	1	1	1	0	1	1	1	1	1	1
A0A0J9YWU9;P0DP08;P0DP06;A0A0C4DH41;P01825;P06331;P01824	Ig heavy chain V-II region NEWM;Ig heavy chain V-II region ARH-77;Ig heavy chain V-II region WAH	IGHV4-61	1	1	1	1	1	1	1	1	1	1	1	1	1	1	1	1	1	0	1	1	1	1	0	1
A0A0C4DH38		IGHV5-51	0	0	1	1	1	0	0	0	1	1	1	0	0	0	1	1	1	0	0	0	0	0	0	0
P01591	Immunoglobulin J chain	IGJ	1	1	1	1	1	1	1	1	1	1	1	1	1	1	1	1	1	1	1	1	1	1	1	1
P01834	Ig kappa chain C region	IGKC	1	1	1	1	1	1	1	1	1	1	1	1	1	1	1	1	1	1	1	1	1	1	1	1
A0A0C4DH73;A0A0C4DH72;P04432;P01611;P01597	Ig kappa chain V-I region Daudi;Ig kappa chain V-I region Wes;Ig kappa chain V-I region DEE	IGKV1-12;IGKV1-6	1	0	1	1	1	1	1	1	1	1	1	0	1	1	1	1	1	1	1	1	1	1	0	1
P01602	Ig kappa chain V-I region HK102	IGKV1-5	1	1	1	0	1	1	1	1	1	1	1	1	1	1	1	1	1	1	1	1	0	1	0	0
A0A0C4DH67		IGKV1-8	0	0	0	0	1	0	0	0	0	0	0	0	0	0	0	0	1	0	0	0	0	0	0	0
P0DP09;A0A0B4J2D9		IGKV1D-13	0	0	0	1	0	0	0	0	0	1	0	0	0	0	0	1	0	0	1	0	1	1	0	1
A0A0C4DH68;A0A075B6R9		IGKV2-24;IGKV2D-24	1	1	1	1	1	1	1	1	1	1	1	1	1	1	1	1	1	1	1	1	1	1	1	1
A0A075B6P5;A0A087WW87;P01615;P01614	Ig kappa chain V-II region FR;Ig kappa chain V-II region Cum	IGKV2D-28;IGKV2-40	1	1	1	1	1	0	1	1	1	1	1	1	1	1	1	1	1	1	1	1	1	1	1	1
A0A0A0MRZ8;P04433	Ig kappa chain V-III region VG	IGKV3D-11	1	1	1	1	1	1	1	1	1	1	1	1	1	1	1	1	1	1	1	1	1	1	1	1
A0A0C4DH25		IGKV3D-20	1	1	1	1	1	0	1	1	1	1	1	1	1	1	1	1	1	1	1	1	1	1	1	1
P06312	Ig kappa chain V-IV region	IGKV4-1	1	1	1	1	0	0	1	1	1	1	1	1	1	1	1	1	1	1	1	1	1	1	1	1
P0DOY2;P0DOY3		IGLC2	1	1	1	1	1	1	1	1	1	1	1	1	1	1	1	1	1	1	1	1	1	1	1	1
P15814	Immunoglobulin lambda-like polypeptide 1	IGLL1	0	0	0	1	0	0	0	0	0	1	0	0	0	0	0	1	0	0	0	0	0	0	0	0
B9A064	Immunoglobulin lambda-like polypeptide 5	IGLL5	1	0	0	1	0	1	1	0	0	1	1	0	1	0	0	1	0	0	1	0	0	0	0	1
A0A075B6J9		IGLV2-18	0	0	0	1	0	1	0	0	0	1	0	0	0	0	0	1	0	0	1	0	0	1	0	1
A0A075B6I0		IGLV8-61	0	0	1	1	1	1	0	1	1	1	1	0	0	0	1	1	1	0	1	0	0	0	1	1
Q969P0	Immunoglobulin superfamily member 8	IGSF8	0	0	0	0	0	0	0	0	0	0	0	0	0	0	0	0	0	0	0	1	0	1	0	0
Q13123	Protein Red	IK	0	0	1	1	0	0	1	0	0	1	0	0	1	0	1	0	0	0	1	1	1	1	1	1
Q70UQ0	Inhibitor of nuclear factor kappa-B kinase-interacting protein	IKBIP	1	1	1	1	1	1	1	1	1	1	1	1	1	1	1	1	1	1	1	1	1	0	1	1
O14920	Inhibitor of nuclear factor kappa-B kinase subunit beta	IKBKB	0	0	0	0	0	0	1	0	0	0	0	1	0	1	0	0	0	0	1	1	1	1	1	1
Q9Y6K9	NF-kappa-B essential modulator	IKBKG	0	1	0	0	0	0	0	0	0	0	0	0	0	1	1	0	1	0	1	1	0	1	0	1
Q14005	Pro-interleukin-16;Interleukin-16	IL16	1	0	1	0	1	0	1	0	1	1	1	1	1	1	1	0	1	0	1	1	1	1	1	1
Q96RQ9	L-amino-acid oxidase	IL4I1	0	0	0	0	1	0	0	0	0	0	1	0	0	0	0	0	1	0	0	0	0	1	0	0
Q12905	Interleukin enhancer-binding factor 2	ILF2	1	1	1	1	1	1	1	1	1	1	1	1	1	1	1	1	1	1	1	1	1	1	1	1
Q12906	Interleukin enhancer-binding factor 3	ILF3	1	1	1	1	1	1	1	1	1	1	1	1	1	1	1	1	1	1	1	1	1	1	1	1
Q13418	Integrin-linked protein kinase	ILK	1	1	1	1	1	1	1	1	1	1	1	1	1	1	1	1	1	1	1	1	1	1	1	1
Q9H0C8	Integrin-linked kinase-associated serine/threonine phosphatase 2C	ILKAP	0	0	1	0	1	0	0	1	1	0	0	0	1	1	1	0	0	0	1	1	1	1	1	1
A1L0T0	Acetolactate synthase-like protein	ILVBL	0	1	1	1	1	0	1	1	1	0	1	0	1	1	1	1	1	0	1	1	1	1	1	1
Q16891	MICOS complex subunit MIC60	IMMT	1	1	1	1	1	1	1	1	1	1	1	1	1	1	1	1	1	1	1	1	1	1	1	1
P29218	Inositol monophosphatase 1	IMPA1	1	1	1	0	1	0	0	0	1	0	1	1	1	1	1	0	1	1	1	1	1	1	1	1
P12268	Inosine-5-monophosphate dehydrogenase 2	IMPDH2	1	1	1	1	1	1	1	1	1	1	1	1	1	1	1	1	1	1	1	1	1	1	1	1
Q27J81	Inverted formin-2	INF2	1	1	1	1	1	0	1	1	1	1	1	1	1	1	1	1	1	1	1	1	1	1	1	1
O95050	Indolethylamine N-methyltransferase	INMT	0	0	0	0	1	0	0	0	0	0	1	0	0	0	0	0	1	0	0	0	0	0	0	0
Q92835	Phosphatidylinositol 3,4,5-trisphosphate 5-phosphatase 1	INPP5D	0	0	0	0	1	0	0	0	0	0	1	0	1	0	0	0	1	0	1	1	1	1	1	1
Q9BT40	Inositol polyphosphate 5-phosphatase K	INPP5K	0	0	0	0	1	0	0	0	0	0	1	0	0	0	1	1	1	1	1	1	0	1	1	1
O00410	Importin-5	IPO5	1	1	0	1	0	0	1	1	0	1	1	1	1	1	0	1	1	0	0	1	1	1	1	1
O95373	Importin-7	IPO7	1	1	1	1	1	0	1	1	1	1	1	1	1	1	1	1	1	1	1	1	1	1	1	1
Q96P70	Importin-9	IPO9	1	1	1	0	1	0	0	0	1	0	1	0	1	0	1	0	0	1	1	1	0	1	1	1
P46940	Ras GTPase-activating-like protein IQGAP1	IQGAP1	1	1	1	1	1	1	1	1	1	1	1	1	1	1	1	1	1	1	1	1	1	1	1	1
Q13576	Ras GTPase-activating-like protein IQGAP2	IQGAP2	1	1	1	1	1	1	1	1	1	1	1	1	1	1	1	1	1	1	1	1	1	1	1	1
Q7Z5L9	Interferon regulatory factor 2-binding protein 2	IRF2BP2	1	1	1	0	1	0	1	1	1	0	1	1	1	1	1	1	1	0	1	1	0	1	1	1
Q9H1B7	Interferon regulatory factor 2-binding protein-like	IRF2BPL	1	0	1	0	0	0	1	0	0	0	1	0	1	1	1	0	1	0	1	1	0	1	1	1
Q86U28	Iron-sulfur cluster assembly 2 homolog, mitochondrial	ISCA2	0	0	0	0	0	0	0	0	0	0	0	0	1	0	1	0	1	0	1	0	0	1	0	1
P05161	Ubiquitin-like protein ISG15	ISG15	1	0	1	1	0	1	0	0	1	1	1	1	1	1	1	1	1	1	1	1	1	1	1	1
Q96AZ6	Interferon-stimulated gene 20 kDa protein	ISG20	0	0	0	0	0	0	1	1	1	0	0	0	0	1	0	0	0	0	1	0	0	1	1	1
O14498	Immunoglobulin superfamily containing leucine-rich repeat protein	ISLR	1	1	1	1	1	1	0	1	1	0	0	0	0	0	0	0	0	0	1	1	0	1	0	1
Q96CN7	Isochorismatase domain-containing protein 1	ISOC1	0	0	1	1	0	0	1	0	1	1	1	0	1	0	1	1	1	0	1	1	1	1	1	1
Q96AB3	Isochorismatase domain-containing protein 2, mitochondrial	ISOC2	1	0	0	0	1	0	1	0	0	1	1	0	1	0	1	0	1	0	1	1	1	1	1	1
P53990	IST1 homolog	IST1	1	1	1	1	1	1	1	1	1	1	1	1	1	1	1	1	1	1	1	1	1	1	1	1
Q9NPH2	Inositol-3-phosphate synthase 1	ISYNA1	0	0	0	1	0	0	0	0	0	1	0	0	0	0	0	1	0	0	1	1	0	0	0	0
P56199	Integrin alpha-1	ITGA1	1	1	1	1	1	1	1	1	1	1	1	1	1	1	1	1	1	1	1	1	1	1	1	1
Q9UKX5	Integrin alpha-11	ITGA11	1	1	0	1	0	0	0	0	0	0	0	0	0	0	0	0	0	0	0	0	0	0	0	0
P17301	Integrin alpha-2	ITGA2	1	1	1	0	1	1	0	0	1	0	1	0	1	1	1	0	1	0	1	1	1	1	1	1
P08514	Integrin alpha-IIb;Integrin alpha-IIb heavy chain;Integrin alpha-IIb light chain, form 1;Integrin alpha-IIb light chain, form 2	ITGA2B	0	1	1	0	0	0	0	1	1	0	0	0	1	1	1	1	1	1	1	1	1	1	1	1
P26006	Integrin alpha-3;Integrin alpha-3 heavy chain;Integrin alpha-3 light chain	ITGA3	0	0	1	1	1	1	1	1	1	1	1	1	1	1	1	1	1	1	1	1	1	1	1	1
P08648	Integrin alpha-5;Integrin alpha-5 heavy chain;Integrin alpha-5 light chain	ITGA5	1	1	1	1	1	0	1	0	0	1	1	1	1	1	1	1	1	1	0	1	0	1	1	1
P23229	Integrin alpha-6;Integrin alpha-6 heavy chain;Integrin alpha-6 light chain;Processed integrin alpha-6	ITGA6	0	0	1	1	0	0	1	1	1	1	1	1	1	1	1	1	1	1	1	1	1	1	1	1
P53708	Integrin alpha-8;Integrin alpha-8 heavy chain;Integrin alpha-8 light chain	ITGA8	0	0	1	0	0	0	0	0	0	0	0	1	0	1	1	0	0	0	1	0	1	0	0	1
P20701	Integrin alpha-L	ITGAL	1	1	1	0	0	0	1	1	1	1	1	0	1	1	1	1	0	1	1	1	1	1	1	1
P11215	Integrin alpha-M	ITGAM	1	1	1	1	1	1	1	1	1	1	1	1	1	1	1	1	1	1	1	1	1	1	1	1
P06756	Integrin alpha-V;Integrin alpha-V heavy chain;Integrin alpha-V light chain	ITGAV	1	1	1	1	1	1	1	1	1	1	1	0	1	1	1	1	1	0	1	1	1	1	1	1
P20702	Integrin alpha-X	ITGAX	0	0	1	0	1	1	1	1	1	0	1	0	1	1	1	1	1	0	1	1	1	1	1	1
P05556	Integrin beta-1	ITGB1	1	1	1	1	1	1	1	1	1	1	1	1	1	1	1	1	1	1	1	1	1	1	1	1
P05107	Integrin beta-2	ITGB2	1	1	1	1	1	1	1	1	1	1	1	1	1	1	1	1	1	1	1	1	1	1	1	1
P16144	Integrin beta-4	ITGB4	0	0	0	0	0	0	0	1	0	0	0	0	0	0	0	0	0	0	0	0	1	0	0	0
P18084	Integrin beta-5	ITGB5	1	1	1	1	1	0	1	1	1	1	1	1	1	1	1	1	1	1	1	1	1	1	1	1
P18564	Integrin beta-6	ITGB6	1	1	1	1	1	0	1	1	1	1	1	1	1	1	1	1	1	1	1	1	1	1	1	1
P19827	Inter-alpha-trypsin inhibitor heavy chain H1	ITIH1	1	1	1	1	1	1	1	1	1	1	1	1	1	1	1	1	1	1	1	1	1	1	1	1
P19823	Inter-alpha-trypsin inhibitor heavy chain H2	ITIH2	1	1	1	1	1	1	1	1	1	1	1	1	1	1	1	1	1	0	1	1	1	1	1	1
Q06033	Inter-alpha-trypsin inhibitor heavy chain H3	ITIH3	0	0	1	1	1	1	0	0	0	1	1	0	0	1	0	1	0	0	0	0	0	1	0	0
Q14624	Inter-alpha-trypsin inhibitor heavy chain H4;70 kDa inter-alpha-trypsin inhibitor heavy chain H4;35 kDa inter-alpha-trypsin inhibitor heavy chain H4	ITIH4	1	1	1	1	1	1	1	1	1	1	1	1	1	1	1	1	1	1	1	1	1	1	1	1
Q9BY32	Inosine triphosphate pyrophosphatase	ITPA	1	1	0	0	0	0	1	1	0	0	0	0	1	1	0	0	0	0	1	0	1	1	1	1
Q14643	Inositol 1,4,5-trisphosphate receptor type 1	ITPR1	1	1	0	0	0	0	0	0	0	0	1	0	0	1	0	1	0	0	1	0	1	1	0	1
Q14571	Inositol 1,4,5-trisphosphate receptor type 2	ITPR2	0	0	0	0	0	0	0	0	0	0	0	0	0	0	0	0	0	0	0	1	0	1	0	1
Q14573	Inositol 1,4,5-trisphosphate receptor type 3	ITPR3	1	0	1	0	0	0	1	1	0	0	1	0	1	0	1	1	1	1	1	1	1	1	1	1
P26440	Isovaleryl-CoA dehydrogenase, mitochondrial	IVD	1	0	1	1	1	1	1	1	1	1	1	1	1	1	1	1	1	1	1	1	1	1	1	1
P07476	Involucrin	IVL	0	0	0	0	0	1	1	0	0	0	0	0	0	0	0	0	0	0	0	0	0	1	0	0
Q8N5M9	Protein jagunal homolog 1	JAGN1	0	0	0	0	0	0	0	0	0	0	0	0	0	0	0	0	1	1	0	0	0	0	0	0
P14923	Junction plakoglobin	JUP	1	1	1	1	1	1	1	1	1	1	1	1	1	1	1	1	1	1	1	1	1	1	1	1
Q63ZY3	KN motif and ankyrin repeat domain-containing protein 2	KANK2	1	1	1	1	1	1	1	1	1	1	1	1	1	1	1	1	1	1	1	1	1	1	1	1
Q6NY19	KN motif and ankyrin repeat domain-containing protein 3	KANK3	0	1	1	0	1	1	1	1	1	0	1	1	1	1	1	1	1	0	1	1	1	1	1	1
Q15046	Lysine--tRNA ligase	KARS	1	1	1	1	1	1	1	1	1	1	1	1	1	1	1	1	1	1	1	1	1	1	1	1
Q8IYT4	Katanin p60 ATPase-containing subunit A-like 2	KATNAL2	1	1	1	1	1	1	1	1	1	1	1	1	1	1	1	1	1	1	1	1	1	1	1	1
Q13303	Voltage-gated potassium channel subunit beta-2	KCNAB2	0	0	0	0	0	0	0	0	0	0	0	0	0	0	0	0	0	0	1	0	0	1	0	1
Q9Y2W7	Calsenilin	KCNIP3	1	0	0	0	1	0	0	0	0	0	0	0	0	1	0	0	0	0	1	1	1	1	1	1
Q96CX2	BTB/POZ domain-containing protein KCTD12	KCTD12	1	1	1	1	1	1	1	1	1	1	1	1	1	1	1	1	1	1	1	1	1	1	1	1
Q9BQ13	BTB/POZ domain-containing protein KCTD14	KCTD14	1	1	1	1	1	1	1	1	1	1	1	1	1	1	1	1	1	1	0	1	1	0	1	1
Q7Z4H8	KDEL motif-containing protein 2	KDELC2	0	1	1	1	1	0	0	0	1	1	1	1	0	1	1	1	1	0	1	1	1	1	1	1
P24390	ER lumen protein-retaining receptor 1	KDELR1	0	0	1	0	1	0	0	0	0	0	0	0	0	0	0	0	1	0	0	1	0	0	0	0
O60341	Lysine-specific histone demethylase 1A	KDM1A	0	0	0	0	0	0	1	0	0	1	1	0	1	0	1	0	1	0	1	1	0	1	1	1
Q06136	3-ketodihydrosphingosine reductase	KDSR	1	1	1	1	1	0	1	1	1	0	1	0	1	1	1	0	1	0	1	1	1	1	1	1
Q07666	KH domain-containing, RNA-binding, signal transduction-associated protein 1	KHDRBS1	1	1	1	1	1	1	1	1	1	1	1	1	1	1	1	1	1	1	1	1	1	1	1	1
O75525	KH domain-containing, RNA-binding, signal transduction-associated protein 3	KHDRBS3	1	1	1	0	0	0	0	1	0	0	0	0	1	1	1	0	1	0	1	1	1	1	1	1
Q92945	Far upstream element-binding protein 2	KHSRP	1	1	1	1	1	1	1	1	1	1	1	1	1	1	1	1	1	1	1	1	1	1	1	1
Q12768	WASH complex subunit strumpellin	KIAA0196	1	1	1	0	1	0	1	1	1	0	1	1	1	1	1	0	1	1	1	1	1	1	1	1
Q2M389	WASH complex subunit 7	KIAA1033	1	0	1	1	1	0	0	1	1	1	1	0	1	1	1	0	1	1	1	1	1	1	1	1
Q9ULL0	Uncharacterized protein KIAA1210	KIAA1210	0	0	0	0	0	0	0	0	0	0	0	0	0	0	1	1	0	0	0	0	0	0	0	0
Q5T5P2	Sickle tail protein homolog	KIAA1217	1	1	0	0	1	0	0	0	0	0	0	0	1	1	0	0	1	0	1	1	1	0	1	1
Q86T90	Uncharacterized protein KIAA1328	KIAA1328	1	1	1	1	1	1	1	1	1	1	1	1	1	1	1	1	1	1	1	1	1	1	1	1
Q9P266	Junctional protein associated with coronary artery disease	KIAA1462	0	0	0	0	0	0	0	0	0	0	0	0	1	0	1	0	1	1	1	1	0	0	1	1
A0MZ66	Shootin-1	KIAA1598	1	1	1	0	0	0	1	1	0	1	1	0	1	1	0	0	0	1	1	1	1	1	1	1
Q9NQT8	Kinesin-like protein KIF13B	KIF13B	1	0	1	0	0	0	0	1	1	0	0	0	1	1	1	1	0	0	1	1	1	1	0	1
O00139	Kinesin-like protein KIF2A	KIF2A	0	1	0	0	0	0	1	1	0	0	0	0	1	1	0	0	1	1	1	1	0	1	0	1
P33176	Kinesin-1 heavy chain	KIF5B	1	1	1	1	1	1	1	1	1	1	1	1	1	1	1	1	1	1	1	1	1	1	1	1
Q6ZMV9	Kinesin-like protein KIF6	KIF6	0	0	0	0	0	0	0	0	0	0	1	0	0	0	0	1	1	0	0	0	0	0	0	0
Q07866	Kinesin light chain 1	KLC1	1	0	1	0	1	0	0	0	1	0	1	0	1	1	1	0	1	0	1	1	1	1	1	1
Q9NSK0	Kinesin light chain 4	KLC4	1	1	0	1	0	0	1	1	1	0	0	0	1	1	1	0	1	1	1	1	1	1	1	1
P01042	Kininogen-1;Kininogen-1 heavy chain;T-kinin;Bradykinin;Lysyl-bradykinin;Kininogen-1 light chain;Low molecular weight growth-promoting factor	KNG1	1	1	1	1	1	1	1	1	1	1	1	1	1	1	1	1	1	1	1	1	1	1	1	1
O00629	Importin subunit alpha-3	KPNA4	1	0	1	0	1	1	0	0	0	0	1	0	1	1	1	1	1	1	1	1	1	1	1	1
O60684	Importin subunit alpha-7	KPNA6	0	0	0	0	0	0	0	0	0	0	0	0	0	1	0	0	1	0	0	1	0	1	0	0
Q14974	Importin subunit beta-1	KPNB1	1	1	1	1	1	1	1	1	1	1	1	1	1	1	1	1	1	1	1	1	1	1	1	1
Q5T749	Keratinocyte proline-rich protein	KPRP	1	1	1	1	1	1	1	1	1	1	1	1	1	1	1	1	1	1	1	1	1	0	1	1
P05783	Keratin, type I cytoskeletal 18	KRT18	1	1	1	1	1	1	1	1	1	1	1	1	1	1	1	1	1	1	1	1	1	1	1	1
P08727	Keratin, type I cytoskeletal 19	KRT19	0	0	1	1	1	0	0	0	0	0	0	0	0	0	1	0	1	0	0	1	0	1	0	1
Q86UP2	Kinectin	KTN1	1	1	1	1	1	1	1	1	1	1	1	1	1	1	1	1	1	1	1	1	1	1	1	1
P01599	Ig kappa chain V-I region Gal	KV117	1	0	1	0	1	1	1	0	1	1	1	1	0	0	1	1	1	1	1	1	1	1	1	1
P01594;P01593	Ig kappa chain V-I region AU;Ig kappa chain V-I region AG	KV133	1	0	1	1	1	0	1	1	1	1	1	1	1	1	1	1	1	0	1	1	1	0	1	1
P01624	Ig kappa chain V-III region POM	KV315	0	0	1	1	1	1	1	0	1	1	1	1	0	0	1	1	1	1	1	1	0	1	1	1
P01619	Ig kappa chain V-III region B6	KV320	1	1	1	1	1	1	1	1	1	1	1	1	1	1	1	1	1	1	1	1	1	1	1	1
Q96EM0	Trans-3-hydroxy-L-proline dehydratase	L3HYPDH	0	0	0	0	0	0	0	0	0	0	0	0	0	0	0	0	0	0	1	0	0	1	0	0
P83111	Serine beta-lactamase-like protein LACTB, mitochondrial	LACTB	0	0	1	0	0	1	0	0	1	0	1	0	1	1	1	0	1	1	1	1	1	1	1	1
Q53H82	Beta-lactamase-like protein 2	LACTB2	0	0	1	0	0	0	0	1	0	0	1	0	0	0	1	1	1	1	1	1	1	1	1	1
O00515	Ladinin-1	LAD1	0	0	0	0	0	0	0	0	0	0	0	0	0	0	0	0	1	0	0	1	0	1	0	0
Q6ISS4;Q6GTX8	Leukocyte-associated immunoglobulin-like receptor 2;Leukocyte-associated immunoglobulin-like receptor 1	LAIR2;LAIR1	1	0	0	0	0	0	0	0	0	0	0	0	1	1	0	0	1	0	0	0	1	1	0	1
Q16787	Laminin subunit alpha-3	LAMA3	1	1	1	1	1	0	1	1	0	0	0	1	1	1	1	1	1	1	1	1	1	1	1	1
Q16363	Laminin subunit alpha-4	LAMA4	1	1	1	1	1	0	0	1	1	1	1	1	1	0	1	1	1	1	1	1	1	1	1	1
O15230	Laminin subunit alpha-5	LAMA5	1	1	1	1	1	1	1	1	1	1	1	1	1	1	1	1	1	1	1	1	1	1	1	1
P07942	Laminin subunit beta-1	LAMB1	1	1	1	1	1	0	1	1	1	1	1	1	1	1	1	1	1	1	1	1	1	1	1	1
P55268	Laminin subunit beta-2	LAMB2	1	1	1	1	1	0	1	1	1	1	1	1	1	1	1	1	1	1	1	1	1	1	1	1
Q13751	Laminin subunit beta-3	LAMB3	1	0	0	1	1	1	0	0	0	0	0	0	1	1	1	1	1	1	1	1	1	1	1	1
A4D0S4	Laminin subunit beta-4	LAMB4	0	1	1	1	0	1	1	1	0	1	0	1	0	1	0	1	0	1	0	0	0	0	0	1
P11047	Laminin subunit gamma-1	LAMC1	1	1	1	1	1	1	1	1	1	1	1	1	1	1	1	1	1	1	1	1	1	1	1	1
Q13753	Laminin subunit gamma-2	LAMC2	1	1	0	0	0	0	1	1	0	0	0	0	1	1	1	1	1	1	1	1	1	1	1	1
P11279	Lysosome-associated membrane glycoprotein 1	LAMP1	1	1	1	1	1	1	1	1	1	1	1	1	1	1	1	1	1	1	1	1	1	1	1	1
P13473	Lysosome-associated membrane glycoprotein 2	LAMP2	1	1	1	1	1	1	1	1	1	1	1	1	1	1	1	1	1	1	1	1	1	1	1	1
Q9UQV4	Lysosome-associated membrane glycoprotein 3	LAMP3	0	0	0	1	0	1	0	1	1	0	1	1	1	1	1	1	1	1	1	1	1	1	1	1
Q6IAA8	Ragulator complex protein LAMTOR1	LAMTOR1	1	0	1	1	1	0	1	1	1	1	1	1	1	1	1	1	1	1	1	1	1	1	0	1
Q9Y2Q5	Ragulator complex protein LAMTOR2	LAMTOR2	0	0	1	0	1	1	0	0	1	1	1	1	0	0	1	1	1	1	0	0	0	0	0	1
Q9UHA4	Ragulator complex protein LAMTOR3	LAMTOR3	1	1	1	1	1	0	1	1	1	1	1	0	1	1	1	1	1	1	1	1	1	1	1	1
Q0VGL1	Ragulator complex protein LAMTOR4;Ragulator complex protein LAMTOR4, N-terminally processed	LAMTOR4	1	0	1	1	0	0	1	1	1	1	1	1	1	1	0	1	0	1	1	1	1	1	1	1
O43813	LanC-like protein 1	LANCL1	1	0	1	1	1	1	1	0	1	1	1	1	1	0	1	1	1	1	1	1	1	1	1	1
P28838	Cytosol aminopeptidase	LAP3	1	1	1	1	1	1	1	1	1	1	1	1	1	1	1	1	1	1	1	1	1	1	1	1
Q6PKG0	La-related protein 1	LARP1	1	0	0	0	0	0	1	0	0	0	1	0	1	0	0	0	0	0	0	1	1	1	0	0
Q9P2J5	Leucine--tRNA ligase, cytoplasmic	LARS	1	1	1	1	1	1	1	1	1	1	1	1	1	1	1	1	1	1	1	1	1	1	1	1
Q14847	LIM and SH3 domain protein 1	LASP1	1	1	1	1	1	1	1	1	1	1	1	1	1	1	1	1	1	1	1	1	1	1	1	1
P18428	Lipopolysaccharide-binding protein	LBP	1	1	1	1	1	1	1	1	0	1	1	0	1	1	1	0	1	0	1	1	1	1	0	1
Q14739	Lamin-B receptor	LBR	1	1	1	1	1	0	1	1	1	1	1	1	1	1	1	1	1	1	1	1	1	1	1	1
P31025	Lipocalin-1	LCN1	1	1	1	1	0	1	1	1	0	1	0	1	0	1	1	0	0	1	0	0	1	0	0	1
P80188	Neutrophil gelatinase-associated lipocalin	LCN2	1	0	1	1	1	1	1	0	1	1	0	1	1	1	1	1	1	1	1	1	1	1	1	1
P13796	Plastin-2	LCP1	1	1	1	1	1	1	1	1	1	1	1	1	1	1	1	1	1	1	1	1	1	1	1	1
Q13094	Lymphocyte cytosolic protein 2	LCP2	0	0	0	0	0	0	0	0	0	0	0	0	0	1	1	0	1	0	1	1	0	1	0	1
P00338	L-lactate dehydrogenase A chain	LDHA	1	1	1	1	1	1	1	1	1	1	1	1	1	1	1	1	1	1	1	1	1	1	1	1
P07195	L-lactate dehydrogenase B chain	LDHB	1	1	1	1	1	1	1	1	1	1	1	1	1	1	1	1	1	1	1	1	1	1	1	1
Q8NC56	LEM domain-containing protein 2	LEMD2	1	1	1	1	1	0	1	1	1	0	1	0	1	1	1	1	1	1	1	1	1	1	1	1
Q32P28	Prolyl 3-hydroxylase 1	LEPRE1	1	1	1	1	1	1	0	0	0	1	0	0	0	0	0	1	1	0	0	0	0	0	0	0
Q8IVL6	Prolyl 3-hydroxylase 3	LEPREL2	1	1	1	1	1	0	0	0	1	1	0	0	0	0	0	0	1	0	0	1	0	0	0	1
Q92791	Synaptonemal complex protein SC65	LEPREL4	1	1	1	1	1	1	1	0	0	0	0	0	1	0	0	0	0	0	1	1	1	1	1	1
O95202	LETM1 and EF-hand domain-containing protein 1, mitochondrial	LETM1	0	0	0	0	0	0	0	1	0	0	1	0	1	1	1	1	1	1	1	1	1	1	1	1
P09382	Galectin-1	LGALS1	1	1	1	1	1	1	1	1	1	1	1	1	1	1	1	1	1	1	1	1	1	1	1	1
P17931	Galectin-3	LGALS3	1	1	1	1	1	1	1	1	1	1	1	1	1	1	1	1	1	1	1	1	1	1	1	1
Q08380	Galectin-3-binding protein	LGALS3BP	1	1	1	1	1	1	1	1	1	1	1	1	1	1	1	1	1	1	1	1	1	1	1	1
P47929	Galectin-7	LGALS7	1	1	1	1	1	1	1	1	1	1	1	1	1	1	1	1	1	1	1	1	0	1	1	1
O00182	Galectin-9	LGALS9	0	0	1	0	0	0	0	0	1	1	0	0	1	1	1	0	1	1	1	1	1	1	1	1
Q3ZCW2	Galectin-related protein	LGALSL	0	0	0	0	0	1	0	0	0	0	1	0	1	1	0	1	1	0	0	1	0	1	0	1
Q8N135	Leucine-rich repeat LGI family member 4	LGI4	0	0	0	0	0	0	0	0	0	0	0	0	0	0	0	0	0	0	0	0	1	0	1	1
Q99538	Legumain	LGMN	1	0	0	0	0	0	0	0	0	0	0	0	1	0	0	0	0	0	0	0	0	1	0	1
Q9H008	Phospholysine phosphohistidine inorganic pyrophosphate phosphatase	LHPP	1	1	0	0	0	0	1	1	0	0	0	0	0	1	0	0	1	0	0	0	0	0	0	1
Q9UHB6	LIM domain and actin-binding protein 1	LIMA1	1	1	1	1	1	0	1	1	1	1	1	1	1	1	1	1	1	1	1	1	1	1	1	1
Q9UPQ0	LIM and calponin homology domains-containing protein 1	LIMCH1	0	1	1	1	0	0	1	1	1	1	1	1	1	1	1	1	1	1	1	1	1	1	1	1
Q9UGP4	LIM domain-containing protein 1	LIMD1	0	0	0	0	0	0	0	0	0	0	1	0	1	0	1	1	1	0	1	1	1	1	1	1
Q9NUP9	Protein lin-7 homolog C	LIN7C	1	1	1	1	1	0	1	0	1	0	0	1	0	1	1	1	1	1	1	1	1	1	1	0
P38571	Lysosomal acid lipase/cholesteryl ester hydrolase	LIPA	0	0	0	0	1	0	0	0	0	0	1	0	0	0	0	1	1	1	1	1	0	1	0	0
Q6P1M3	Lethal(2) giant larvae protein homolog 2	LLGL2	0	0	1	0	0	0	0	0	1	0	0	0	1	1	1	1	1	1	1	1	1	1	1	1
P49257	Protein ERGIC-53	LMAN1	1	1	1	1	1	1	1	1	1	1	1	1	1	1	1	1	1	1	1	1	1	1	1	1
Q12907	Vesicular integral-membrane protein VIP36	LMAN2	1	1	1	1	1	1	1	1	1	1	1	1	1	1	1	1	1	1	1	1	1	1	1	1
Q9NZU5	LIM and cysteine-rich domains protein 1	LMCD1	1	1	1	1	1	1	1	0	1	1	1	1	1	1	1	1	1	1	1	1	1	1	1	1
P02545	Prelamin-A/C;Lamin-A/C	LMNA	1	1	1	1	1	1	1	1	1	1	1	1	1	1	1	1	1	1	1	1	1	1	1	1
P20700	Lamin-B1	LMNB1	1	1	1	1	1	1	1	1	1	1	1	1	1	1	1	1	1	1	1	1	1	1	1	1
Q03252	Lamin-B2	LMNB2	1	1	1	1	1	1	1	1	1	1	1	1	1	1	1	1	1	1	1	1	1	1	1	1
Q8WWI1	LIM domain only protein 7	LMO7	0	1	1	1	1	0	0	1	1	1	1	1	1	1	1	1	1	1	1	1	1	1	1	1
P29536	Leiomodin-1	LMOD1	1	1	1	1	1	0	1	1	1	1	1	1	1	1	1	1	1	0	1	1	1	0	1	1
Q9C0E8	Protein lunapark	LNP	0	0	1	0	1	0	0	0	1	0	1	0	0	0	1	1	1	0	1	0	1	1	0	1
Q9UIQ6	Leucyl-cystinyl aminopeptidase;Leucyl-cystinyl aminopeptidase, pregnancy serum form	LNPEP	0	0	1	0	0	0	1	1	1	1	0	0	1	1	1	0	1	1	1	1	1	1	0	1
P36776	Lon protease homolog, mitochondrial	LONP1	1	1	1	1	1	0	1	1	1	1	1	1	1	1	1	1	1	1	1	1	1	1	1	1
P08519	Apolipoprotein(a)	LPA	0	0	1	1	1	0	0	0	1	1	1	0	0	0	1	1	1	1	0	1	0	1	1	0
Q8NF37	Lysophosphatidylcholine acyltransferase 1	LPCAT1	1	1	1	1	1	0	1	1	1	1	1	1	1	1	1	1	1	1	1	1	1	1	1	1
Q7L5N7	Lysophosphatidylcholine acyltransferase 2	LPCAT2	0	1	1	0	1	0	1	1	1	0	1	1	1	1	1	0	1	1	1	1	1	1	1	1
Q6P1A2	Lysophospholipid acyltransferase 5	LPCAT3	0	0	1	0	1	0	1	0	1	0	0	0	1	1	1	0	1	1	1	1	1	1	1	1
Q93052	Lipoma-preferred partner	LPP	1	1	1	1	1	1	1	1	1	1	1	1	1	1	1	1	1	1	1	1	1	1	1	1
P50851	Lipopolysaccharide-responsive and beige-like anchor protein	LRBA	0	0	1	1	1	1	0	0	1	1	1	0	1	1	1	1	1	1	1	1	1	1	0	1
P02750	Leucine-rich alpha-2-glycoprotein	LRG1	1	1	1	1	1	0	1	1	0	1	1	0	1	1	1	1	1	0	1	1	1	1	0	1
Q07954	Prolow-density lipoprotein receptor-related protein 1;Low-density lipoprotein receptor-related protein 1 85 kDa subunit;Low-density lipoprotein receptor-related protein 1 515 kDa subunit;Low-density lipoprotein receptor-related protein 1 intracellular domain	LRP1	1	1	1	1	1	1	1	1	1	1	1	1	1	1	1	1	1	1	1	1	1	1	1	1
P30533	Alpha-2-macroglobulin receptor-associated protein	LRPAP1	0	0	1	1	1	1	0	0	1	1	1	1	1	1	1	1	1	1	1	1	0	1	1	1
P42704	Leucine-rich PPR motif-containing protein, mitochondrial	LRPPRC	1	1	1	1	1	1	1	1	1	1	1	1	1	1	1	1	1	1	1	1	1	1	1	1
Q8TF66	Leucine-rich repeat-containing protein 15	LRRC15	0	1	1	1	0	1	0	0	1	0	1	1	0	0	1	0	1	1	0	0	0	0	0	0
Q5VZK9	Leucine-rich repeat-containing protein 16A	LRRC16A	0	0	0	0	0	0	0	0	0	0	0	0	0	0	0	0	0	0	1	1	1	1	0	1
Q8N1G4	Leucine-rich repeat-containing protein 47	LRRC47	1	1	1	1	1	1	1	1	1	1	1	0	1	1	1	1	1	1	1	1	1	1	1	1
Q96AG4	Leucine-rich repeat-containing protein 59	LRRC59	1	1	1	1	1	1	1	1	1	1	1	0	1	1	1	1	1	1	1	1	1	1	1	1
Q32MZ4	Leucine-rich repeat flightless-interacting protein 1	LRRFIP1	0	0	1	0	1	0	0	1	1	1	1	1	1	0	1	1	1	1	1	1	1	1	0	1
Q5S007	Leucine-rich repeat serine/threonine-protein kinase 2	LRRK2	0	0	0	0	0	0	0	0	0	0	1	0	1	1	1	1	1	1	1	1	1	1	1	1
Q9Y333	U6 snRNA-associated Sm-like protein LSm2	LSM2	0	1	0	1	1	0	1	1	0	0	0	1	1	1	0	1	0	0	1	0	1	1	1	0
P62310	U6 snRNA-associated Sm-like protein LSm3	LSM3	1	1	1	1	1	0	1	1	1	1	1	1	1	1	1	1	1	1	1	1	1	1	1	1
Q9Y4Z0	U6 snRNA-associated Sm-like protein LSm4	LSM4	0	1	0	0	1	1	1	1	0	1	1	1	1	0	0	1	1	1	0	0	0	1	0	1
P62312	U6 snRNA-associated Sm-like protein LSm6	LSM6	1	1	1	1	1	0	1	1	1	1	1	1	1	1	1	1	1	0	1	1	1	1	1	1
O95777	U6 snRNA-associated Sm-like protein LSm8	LSM8	0	1	0	1	0	0	1	1	0	1	1	0	1	1	0	0	1	0	1	1	1	1	1	1
P33241	Lymphocyte-specific protein 1	LSP1	0	0	1	1	1	1	1	0	1	1	1	1	1	1	1	1	1	1	1	1	1	1	1	1
Q86X29	Lipolysis-stimulated lipoprotein receptor	LSR	0	0	0	0	0	0	0	0	0	0	0	0	1	0	0	1	0	1	0	1	1	0	0	1
P48449	Lanosterol synthase	LSS	1	0	1	1	1	1	0	0	1	1	1	1	1	1	1	1	1	1	1	1	1	1	1	1
P09960	Leukotriene A-4 hydrolase	LTA4H	1	1	1	1	1	1	1	1	1	1	1	1	1	1	1	1	1	1	1	1	1	1	1	1
Q14766	Latent-transforming growth factor beta-binding protein 1	LTBP1	1	1	0	1	0	0	1	1	0	1	1	0	0	1	0	1	1	0	0	1	1	0	0	0
Q14767	Latent-transforming growth factor beta-binding protein 2	LTBP2	1	1	1	1	1	0	1	1	1	1	1	1	1	1	1	1	1	1	1	1	1	1	1	1
Q8N2S1	Latent-transforming growth factor beta-binding protein 4	LTBP4	0	0	1	1	0	0	0	0	1	1	1	0	0	0	1	1	1	0	1	0	0	0	0	1
Q16873	Leukotriene C4 synthase	LTC4S	0	0	0	0	0	0	1	1	0	0	0	1	0	1	0	0	0	1	0	0	0	1	1	0
P02788	Lactotransferrin;Lactoferricin-H;Kaliocin-1;Lactoferroxin-A;Lactoferroxin-B;Lactoferroxin-C	LTF	1	1	1	1	1	1	1	1	1	1	1	1	1	1	1	1	1	1	1	1	1	1	1	1
Q9NQ29	Putative RNA-binding protein Luc7-like 1	LUC7L	1	0	0	0	0	0	0	0	0	0	0	0	0	0	0	0	0	0	1	1	1	1	0	1
Q9Y383	Putative RNA-binding protein Luc7-like 2	LUC7L2	0	0	1	1	1	0	1	1	1	1	1	1	1	1	1	1	1	1	1	1	1	1	0	1
O95232	Luc7-like protein 3	LUC7L3	1	0	1	1	1	0	1	1	1	1	1	0	1	0	1	1	1	0	1	1	1	1	1	1
P51884	Lumican	LUM	1	1	1	1	1	1	1	1	1	1	1	1	1	1	1	1	1	1	1	1	1	1	1	1
P01700	Ig lambda chain V-I region HA	LV147	1	1	1	1	1	1	1	1	1	1	1	1	1	1	1	1	1	1	1	1	1	1	1	1
P01701	Ig lambda chain V-I region NEW	LV151	0	0	1	1	1	1	0	0	1	1	0	0	0	0	1	1	0	0	1	1	0	1	1	1
P80748	Ig lambda chain V-III region LOI	LV321	0	0	0	0	1	0	1	0	0	0	1	0	0	0	1	0	1	0	1	1	0	0	0	0
P01721	Ig lambda chain V-VI region AR	LV657	1	0	1	1	0	0	1	0	1	1	1	0	0	0	1	1	1	0	1	0	0	1	0	1
Q9BS40	Latexin	LXN	1	1	1	1	1	1	1	0	1	1	1	1	1	0	1	1	1	1	1	1	1	1	1	1
P07948	Tyrosine-protein kinase Lyn	LYN	1	0	0	0	1	1	1	0	1	1	1	1	1	1	1	1	1	1	1	1	1	1	0	1
O95372	Acyl-protein thioesterase 2	LYPLA2	1	0	0	0	0	1	1	0	1	0	0	0	1	1	0	0	0	1	1	1	1	1	1	1
Q5VWZ2	Lysophospholipase-like protein 1	LYPLAL1	0	1	1	0	1	1	1	1	1	1	1	1	1	1	1	1	1	1	1	1	1	1	0	1
P61626	Lysozyme C	LYZ	1	1	1	1	1	1	1	1	1	1	1	1	1	1	1	1	1	1	1	1	1	1	1	1
Q9NQ48	Leucine zipper transcription factor-like protein 1	LZTFL1	0	0	1	0	1	0	0	1	1	0	1	1	0	0	1	0	0	1	0	1	0	1	0	0
P20645	Cation-dependent mannose-6-phosphate receptor	M6PR	0	0	1	1	1	1	1	1	1	1	1	1	1	1	1	1	1	1	1	1	1	1	1	1
Q9UPN3	Microtubule-actin cross-linking factor 1, isoforms 1/2/3/5	MACF1	1	1	1	1	1	1	1	1	1	1	1	1	1	1	1	1	1	1	1	1	1	1	1	1
P61326	Protein mago nashi homolog	MAGOH	1	1	1	1	1	1	1	1	1	1	1	1	1	1	1	1	1	1	1	1	1	1	1	1
Q9H0U3	Magnesium transporter protein 1	MAGT1	1	1	1	1	1	1	1	1	1	1	1	1	1	1	1	1	1	1	1	1	1	1	1	1
Q969L2	Protein MAL2	MAL2	0	0	1	1	1	0	0	0	1	0	1	1	1	0	1	1	1	1	1	1	1	1	1	1
Q16706	Alpha-mannosidase 2	MAN2A1	0	0	1	0	1	0	1	1	1	1	1	1	0	1	1	1	1	0	0	0	0	0	0	1
O00754	Lysosomal alpha-mannosidase;Lysosomal alpha-mannosidase A peptide;Lysosomal alpha-mannosidase B peptide;Lysosomal alpha-mannosidase C peptide;Lysosomal alpha-mannosidase D peptide;Lysosomal alpha-mannosidase E peptide	MAN2B1	0	1	1	1	1	1	1	1	1	1	1	1	1	1	1	1	1	1	0	0	1	1	0	1
Q9NTJ4	Alpha-mannosidase 2C1	MAN2C1	1	0	0	0	0	0	1	1	0	1	1	0	1	1	0	0	1	1	1	1	1	1	1	1
P55145	Mesencephalic astrocyte-derived neurotrophic factor	MANF	1	1	0	0	0	0	1	1	0	1	1	0	1	1	0	0	1	0	1	1	1	1	1	1
P21397	Amine oxidase [flavin-containing] A	MAOA	0	1	1	1	1	1	1	1	1	1	1	1	1	1	1	1	1	1	1	1	1	1	1	1
P27338	Amine oxidase [flavin-containing] B	MAOB	1	1	1	1	1	1	1	1	1	1	1	1	1	1	1	1	1	1	1	1	1	1	1	1
P46821	Microtubule-associated protein 1B;MAP1B heavy chain;MAP1 light chain LC1	MAP1B	1	1	1	1	1	0	1	1	1	1	1	1	1	1	1	1	1	0	0	0	1	0	1	1
Q66K74	Microtubule-associated protein 1S;MAP1S heavy chain;MAP1S light chain	MAP1S	0	1	1	0	1	1	1	1	1	0	1	1	1	1	1	1	1	1	1	1	1	1	1	1
P11137	Microtubule-associated protein 2	MAP2	0	0	1	0	0	0	0	0	0	0	0	0	0	0	1	1	0	0	0	1	1	1	1	0
Q02750	Dual specificity mitogen-activated protein kinase kinase 1	MAP2K1	0	0	1	1	1	0	0	0	1	1	1	1	1	1	1	1	1	1	1	1	0	1	0	1
P36507	Dual specificity mitogen-activated protein kinase kinase 2	MAP2K2	0	0	1	1	0	0	0	0	0	1	1	0	0	1	1	1	1	0	0	0	0	0	0	0
P27816	Microtubule-associated protein 4	MAP4	1	1	1	1	1	1	1	1	1	1	1	1	1	1	1	1	1	1	1	1	1	1	1	1
Q3KQU3	MAP7 domain-containing protein 1	MAP7D1	1	1	0	0	0	0	0	1	0	0	0	0	0	0	0	0	0	0	0	1	0	1	0	1
P28482	Mitogen-activated protein kinase 1	MAPK1	1	1	1	1	1	1	1	1	1	1	1	1	1	1	1	1	1	1	1	1	1	1	1	1
Q16539	Mitogen-activated protein kinase 14	MAPK14	1	0	1	0	0	0	1	0	1	1	1	0	1	1	1	0	1	0	1	1	1	1	1	1
Q8NDC0	MAPK-interacting and spindle-stabilizing protein-like	MAPK1IP1L	0	0	0	0	0	0	0	0	0	0	0	0	0	0	0	0	0	0	1	1	1	1	0	1
P27361	Mitogen-activated protein kinase 3	MAPK3	1	1	1	1	1	0	1	1	1	1	1	1	1	1	1	1	1	1	1	1	1	1	1	1
Q15691	Microtubule-associated protein RP/EB family member 1	MAPRE1	1	1	1	1	1	1	1	1	1	1	1	1	1	1	1	1	1	1	1	1	1	1	1	1
Q969Z3	Mitochondrial amidoxime reducing component 2	MARC2	0	1	1	0	1	0	1	1	1	1	1	1	1	1	1	1	1	1	1	1	1	1	1	1
P29966	Myristoylated alanine-rich C-kinase substrate	MARCKS	0	1	1	1	1	1	1	1	1	1	1	1	1	1	1	1	1	1	1	1	1	1	1	1
P49006	MARCKS-related protein	MARCKSL1	0	0	0	0	0	0	1	0	0	0	1	0	1	1	0	0	0	0	1	1	1	1	1	1
P56192	Methionine--tRNA ligase, cytoplasmic	MARS	0	1	1	1	1	0	0	1	1	1	1	1	1	1	1	1	1	1	1	1	1	1	1	1
Q9BSK0	MARVEL domain-containing protein 1	MARVELD1	0	1	0	0	0	0	0	1	0	0	0	0	0	1	0	0	0	0	0	0	0	0	0	1
O60307	Microtubule-associated serine/threonine-protein kinase 3	MAST3	1	1	0	0	0	0	1	1	1	0	0	0	1	1	0	0	1	0	0	1	0	0	1	0
P31153	S-adenosylmethionine synthase isoform type-2	MAT2A	1	1	1	1	1	1	1	1	1	1	1	1	1	1	1	1	1	1	1	1	1	1	1	1
Q9NZL9	Methionine adenosyltransferase 2 subunit beta	MAT2B	1	1	1	1	1	1	1	1	1	1	1	1	1	1	1	1	1	1	1	1	1	1	1	1
P43243	Matrin-3	MATR3	1	1	1	1	1	1	1	1	1	1	1	1	1	1	1	1	1	1	1	1	1	1	1	1
Q7Z434	Mitochondrial antiviral-signaling protein	MAVS	1	0	1	0	1	0	0	0	1	0	1	0	1	1	1	0	1	0	1	1	0	1	1	1
P02144	Myoglobin	MB	0	0	0	0	0	0	0	0	0	1	0	0	0	0	0	0	0	0	1	0	0	0	0	0
Q9UBB5	Methyl-CpG-binding domain protein 2	MBD2	0	0	0	0	0	0	0	0	0	0	0	0	1	0	0	0	1	0	1	1	0	1	0	1
Q9NR56	Muscleblind-like protein 1	MBNL1	1	0	1	1	0	0	1	1	1	1	0	0	1	1	1	1	1	1	1	1	1	1	1	1
Q5VZF2	Muscleblind-like protein 2	MBNL2	0	0	1	1	1	0	0	0	1	0	0	0	1	1	1	1	0	0	1	1	1	1	1	1
Q96N66	Lysophospholipid acyltransferase 7	MBOAT7	0	0	1	0	0	0	1	0	1	1	1	1	1	0	1	0	0	1	1	1	0	1	1	1
P43121	Cell surface glycoprotein MUC18	MCAM	0	0	1	1	0	0	1	0	1	1	1	1	1	0	1	1	1	1	1	1	1	1	1	1
Q96RQ3	Methylcrotonoyl-CoA carboxylase subunit alpha, mitochondrial	MCCC1	1	0	1	0	1	0	0	1	1	1	1	1	1	1	1	1	1	1	1	1	1	1	1	1
Q9HCC0	Methylcrotonoyl-CoA carboxylase beta chain, mitochondrial	MCCC2	0	1	0	0	1	1	0	1	1	1	1	0	1	1	1	1	1	0	1	1	1	1	1	1
Q8IX19	Mast cell-expressed membrane protein 1	MCEMP1	0	0	0	0	0	0	0	0	0	0	0	0	1	1	0	0	0	1	1	0	1	0	0	1
P25205	DNA replication licensing factor MCM3	MCM3	0	1	0	0	0	0	1	1	0	0	0	0	1	1	0	0	0	0	0	0	1	1	0	1
Q8NE86	Calcium uniporter protein, mitochondrial	MCU	0	0	1	1	1	1	0	0	1	1	1	1	1	0	1	1	1	1	1	1	0	1	0	1
P40925	Malate dehydrogenase, cytoplasmic	MDH1	1	1	1	1	1	1	1	1	1	1	1	1	1	1	1	1	1	1	1	1	1	1	1	1
P40926	Malate dehydrogenase, mitochondrial	MDH2	1	1	1	1	1	1	1	1	1	1	1	1	1	1	1	1	1	1	1	1	1	1	1	1
P48163	NADP-dependent malic enzyme	ME1	1	1	1	1	1	1	1	1	1	1	1	1	1	1	1	1	1	1	1	1	1	1	1	1
P23368	NAD-dependent malic enzyme, mitochondrial	ME2	1	1	1	1	1	1	1	1	1	1	1	1	1	1	1	1	1	1	1	1	1	1	1	1
P51608	Methyl-CpG-binding protein 2	MECP2	1	1	1	0	0	0	1	1	1	1	1	0	1	1	1	1	1	1	1	1	1	1	1	1
Q9Y316	Protein MEMO1	MEMO1	0	0	0	0	1	0	0	0	0	0	0	0	0	0	0	0	1	0	0	1	0	1	0	1
Q14696	LDLR chaperone MESD	MESDC2	1	1	1	0	1	0	1	1	1	1	1	1	1	1	1	1	1	1	1	1	1	1	1	1
Q5EB52	Mesoderm-specific transcript homolog protein	MEST	1	0	0	0	0	0	0	0	0	0	1	0	1	0	0	0	0	1	1	0	1	0	0	1
P50579	Methionine aminopeptidase 2	METAP2	0	0	1	0	1	0	0	0	0	0	1	0	1	0	1	1	1	0	1	1	0	0	1	0
Q9UJH8	Meteorin	METRN	0	0	0	0	0	0	0	0	0	0	0	0	0	0	0	0	0	0	0	1	1	0	0	0
Q86U44	N6-adenosine-methyltransferase 70 kDa subunit	METTL3	0	0	0	0	0	0	0	0	1	0	0	0	0	1	1	0	1	0	1	1	0	1	0	1
Q9H8H3	Methyltransferase-like protein 7A	METTL7A	1	1	1	1	1	0	1	1	1	1	1	1	1	1	1	1	1	1	1	1	1	1	1	1
P55083	Microfibril-associated glycoprotein 4	MFAP4	1	1	1	1	1	1	1	1	1	1	1	1	1	1	1	1	1	1	1	1	1	1	1	1
Q13361	Microfibrillar-associated protein 5	MFAP5	0	0	0	0	0	0	0	1	0	0	0	0	0	1	0	0	0	0	0	0	1	0	0	0
Q08431	Lactadherin;Lactadherin short form;Medin	MFGE8	1	0	1	1	1	0	1	0	1	1	1	0	0	0	1	1	1	0	0	0	1	0	0	0
O95140	Mitofusin-2	MFN2	0	0	0	1	1	0	0	0	0	0	0	0	0	0	0	1	0	0	0	1	0	0	1	1
Q14728	Major facilitator superfamily domain-containing protein 10	MFSD10	1	1	1	1	1	0	0	1	1	0	1	0	1	1	1	1	1	0	1	1	1	1	1	1
P26572	Alpha-1,3-mannosyl-glycoprotein 2-beta-N-acetylglucosaminyltransferase	MGAT1	1	1	1	0	1	0	1	1	1	0	1	1	1	0	1	0	1	1	1	1	1	1	1	1
Q99685	Monoglyceride lipase	MGLL	0	0	0	0	1	0	0	0	0	0	1	0	1	0	1	1	1	1	1	1	1	1	1	1
P08493	Matrix Gla protein	MGP	1	1	1	1	0	0	1	0	1	1	1	1	1	0	1	1	1	1	1	1	1	1	1	1
P10620	Microsomal glutathione S-transferase 1	MGST1	0	0	0	0	0	0	1	0	0	0	0	0	1	1	1	0	1	1	1	1	1	1	1	1
Q99735	Microsomal glutathione S-transferase 2	MGST2	0	0	1	0	0	0	1	1	1	1	0	1	1	1	1	1	1	0	1	1	1	1	1	1
O14880	Microsomal glutathione S-transferase 3	MGST3	1	0	1	1	1	1	1	1	1	1	1	1	1	1	1	1	1	1	1	1	1	1	1	1
Q5JRA6	Melanoma inhibitory activity protein 3	MIA3	0	1	0	0	1	0	0	1	0	0	1	1	1	1	1	0	1	1	1	0	0	1	0	1
Q8TDZ2	Protein-methionine sulfoxide oxidase MICAL1	MICAL1	1	1	1	1	1	0	1	1	1	1	1	1	1	1	1	1	1	1	1	1	1	1	1	1
O94851	Protein-methionine sulfoxide oxidase MICAL2	MICAL2	0	0	1	0	1	0	0	0	0	0	0	0	1	0	1	0	1	0	0	0	0	1	0	1
P14174	Macrophage migration inhibitory factor	MIF	1	1	1	1	1	1	1	1	1	1	1	1	1	0	0	1	1	1	1	1	1	1	1	1
Q14165	Malectin	MLEC	1	1	1	1	1	1	1	0	1	1	1	1	1	1	1	1	1	1	1	1	1	1	1	1
P55196	Afadin	MLLT4	0	0	0	0	0	0	0	0	0	0	0	0	1	1	1	0	1	1	1	1	1	1	1	1
Q9BV36	Melanophilin	MLPH	0	0	0	0	0	0	0	0	0	0	1	0	1	0	1	0	1	0	1	0	0	1	0	1
O95822	Malonyl-CoA decarboxylase, mitochondrial	MLYCD	0	0	0	0	0	0	0	0	0	0	0	1	1	0	1	0	1	0	0	0	0	0	0	0
Q96EY8	Cob(I)yrinic acid a,c-diamide adenosyltransferase, mitochondrial	MMAB	0	0	1	0	0	0	1	1	0	0	1	0	1	1	1	0	1	1	1	1	1	1	1	1
P08473	Neprilysin	MME	0	0	0	1	0	0	0	1	0	0	1	1	1	0	0	0	0	1	1	1	1	1	1	1
Q8N4V1	Membrane magnesium transporter 1	MMGT1	0	0	0	0	0	0	0	0	0	0	1	0	0	0	0	0	1	0	1	1	0	1	0	1
P09238	Stromelysin-2	MMP10	1	0	0	0	0	0	0	1	0	0	0	0	0	0	0	0	0	0	0	0	0	0	0	0
P24347	Stromelysin-3	MMP11	1	1	0	0	0	0	0	0	0	0	0	0	0	0	0	1	0	0	0	0	0	0	0	0
P50281	Matrix metalloproteinase-14	MMP14	1	1	1	1	1	1	1	0	0	1	1	0	1	0	1	0	0	0	0	0	0	1	0	1
P08253	72 kDa type IV collagenase;PEX	MMP2	1	1	0	1	1	0	0	0	0	1	0	0	1	0	0	1	0	0	0	0	1	0	0	1
O75900	Matrix metalloproteinase-23;Matrix metalloproteinase-23, soluble form	MMP23B	0	1	1	0	1	0	0	0	0	0	1	0	0	1	1	0	0	0	1	1	1	1	0	1
Q9H239	Matrix metalloproteinase-28	MMP28	0	0	1	0	1	0	1	0	1	0	1	1	1	0	1	0	1	1	1	1	1	1	1	1
P22894	Neutrophil collagenase	MMP8	1	0	0	0	0	0	1	1	1	1	0	0	1	1	1	1	0	1	1	1	1	1	1	1
P14780	Matrix metalloproteinase-9;67 kDa matrix metalloproteinase-9;82 kDa matrix metalloproteinase-9	MMP9	1	1	1	1	0	0	1	1	1	1	1	1	1	1	1	1	1	1	1	1	1	1	1	1
Q9H8L6	Multimerin-2	MMRN2	0	0	0	0	0	1	1	1	1	0	0	0	1	1	1	1	0	1	1	1	1	1	1	1
Q96T76	MMS19 nucleotide excision repair protein homolog	MMS19	1	1	1	0	0	0	0	1	1	0	0	0	1	1	1	0	1	1	1	1	1	1	1	1
P41218	Myeloid cell nuclear differentiation antigen	MNDA	1	1	1	0	1	1	1	1	1	0	1	1	1	1	1	1	1	1	1	1	1	1	1	1
Q9H8S9;Q7L9L4	MOB kinase activator 1A;MOB kinase activator 1B	MOB1A;MOB1B	1	0	1	0	0	0	0	0	1	0	1	0	0	1	1	0	1	0	1	1	1	1	1	1
Q13724	Mannosyl-oligosaccharide glucosidase	MOGS	1	1	1	1	1	1	1	1	1	1	1	1	1	1	1	1	1	1	1	1	1	1	1	1
Q6UVY6	DBH-like monooxygenase protein 1	MOXD1	1	1	1	1	1	1	1	1	0	1	1	0	1	1	0	1	1	0	1	1	1	1	1	1
O75352	Mannose-P-dolichol utilization defect 1 protein	MPDU1	0	0	0	0	0	1	1	0	0	1	0	0	0	0	0	0	1	0	0	1	1	1	1	1
P05164	Myeloperoxidase;Myeloperoxidase;89 kDa myeloperoxidase;84 kDa myeloperoxidase;Myeloperoxidase light chain;Myeloperoxidase heavy chain	MPO	1	1	1	1	1	1	1	1	1	1	1	1	1	1	1	1	1	1	1	1	1	1	1	1
Q00013	55 kDa erythrocyte membrane protein	MPP1	0	0	0	0	0	0	1	0	0	0	1	0	1	0	0	1	1	0	1	1	0	1	1	1
Q6WCQ1	Myosin phosphatase Rho-interacting protein	MPRIP	0	0	1	0	1	0	0	0	0	0	1	0	1	1	1	1	1	1	1	1	1	1	1	1
P25325	3-mercaptopyruvate sulfurtransferase	MPST	1	1	1	1	1	0	1	1	1	1	1	1	1	1	1	1	1	1	1	1	1	1	1	1
P22897	Macrophage mannose receptor 1	MRC1	1	1	1	1	1	1	1	1	1	1	1	1	1	1	1	1	1	1	1	1	1	1	1	1
Q9UBG0	C-type mannose receptor 2	MRC2	1	1	1	1	1	1	1	1	1	1	1	1	1	1	1	1	1	1	1	1	1	1	1	1
P49959	Double-strand break repair protein MRE11A	MRE11A	1	1	0	0	0	0	1	1	0	0	0	0	1	1	0	0	0	0	1	1	1	1	0	1
Q8NDA8	Maestro heat-like repeat-containing protein family member 1	MROH1	0	0	0	0	0	0	0	0	0	0	0	0	1	0	1	0	1	0	0	0	1	0	0	0
P52815	39S ribosomal protein L12, mitochondrial	MRPL12	0	0	1	0	1	0	0	0	1	0	0	0	1	0	1	0	1	0	1	1	1	1	1	1
Q9NRX2	39S ribosomal protein L17, mitochondrial	MRPL17	1	1	0	0	0	0	1	1	0	0	1	0	1	1	0	0	1	1	1	1	0	1	1	1
P49406	39S ribosomal protein L19, mitochondrial	MRPL19	0	1	1	0	1	0	1	1	1	1	1	0	1	1	1	0	1	1	1	1	1	1	1	1
Q9NWU5	39S ribosomal protein L22, mitochondrial	MRPL22	0	0	0	0	0	0	0	0	1	0	0	0	0	0	1	1	0	0	0	1	0	1	0	1
Q96DV4	39S ribosomal protein L38, mitochondrial	MRPL38	0	0	0	0	0	1	0	0	1	0	0	0	0	0	1	0	1	1	1	1	1	1	0	1
Q13405	39S ribosomal protein L49, mitochondrial	MRPL49	0	0	1	0	0	0	0	0	0	0	0	0	0	1	1	0	1	0	0	1	1	1	0	1
Q9Y3D9	28S ribosomal protein S23, mitochondrial	MRPS23	0	0	0	0	0	0	0	0	0	0	1	0	0	0	0	0	0	0	0	1	0	1	0	1
Q92552	28S ribosomal protein S27, mitochondrial	MRPS27	1	0	0	0	0	0	1	0	0	0	0	0	1	0	1	0	1	0	0	0	0	0	0	1
P82930	28S ribosomal protein S34, mitochondrial	MRPS34	0	0	0	0	0	0	0	0	0	1	0	0	0	0	0	0	1	0	1	1	0	1	0	1
P82909	28S ribosomal protein S36, mitochondrial	MRPS36	0	0	1	0	0	0	0	0	1	0	1	0	1	0	1	0	1	1	1	1	1	1	1	1
P26038	Moesin	MSN	1	1	1	1	1	1	1	1	1	1	1	1	1	1	1	1	1	1	1	1	1	1	1	1
P21757	Macrophage scavenger receptor types I and II	MSR1	0	0	0	0	1	0	0	0	1	0	1	0	0	0	1	0	1	0	0	0	0	0	0	0
Q9UJ68	Mitochondrial peptide methionine sulfoxide reductase	MSRA	0	0	1	1	1	0	0	0	1	1	1	0	0	0	1	1	1	1	0	0	0	0	0	0
O94776	Metastasis-associated protein MTA2	MTA2	1	1	1	0	1	1	1	1	1	0	1	0	1	1	1	1	1	1	1	1	1	1	1	1
Q13126	S-methyl-5-thioadenosine phosphorylase	MTAP	1	1	1	1	1	1	1	1	1	1	1	1	1	1	1	1	1	1	1	1	1	1	1	1
P00846	ATP synthase subunit a	MT-ATP6	1	0	1	1	1	1	1	0	1	1	1	0	1	0	1	1	1	1	1	1	1	1	1	1
Q9NZJ7	Mitochondrial carrier homolog 1	MTCH1	0	0	0	0	1	0	0	0	0	0	0	0	1	1	1	0	1	0	1	1	1	1	1	1
Q9Y6C9	Mitochondrial carrier homolog 2	MTCH2	1	1	1	1	1	1	1	1	1	1	1	1	1	1	1	1	1	1	1	1	1	1	1	1
P00395	Cytochrome c oxidase subunit 1	MT-CO1	0	0	0	0	1	0	0	0	0	0	1	1	0	0	1	1	1	1	1	0	0	1	1	1
P00403	Cytochrome c oxidase subunit 2	MT-CO2	1	1	1	1	1	1	1	1	1	1	1	1	1	1	1	1	1	1	1	1	1	1	1	1
Q86UE4	Protein LYRIC	MTDH	1	1	1	1	1	0	1	1	1	1	1	1	1	1	1	0	1	1	1	1	1	1	1	1
Q9H4K7	Mitochondrial ribosome-associated GTPase 2	MTG2	1	1	1	1	1	1	1	1	1	0	1	1	1	1	1	0	1	1	1	1	1	1	1	0
P11586	C-1-tetrahydrofolate synthase, cytoplasmic;Methylenetetrahydrofolate dehydrogenase;Methenyltetrahydrofolate cyclohydrolase;Formyltetrahydrofolate synthetase;C-1-tetrahydrofolate synthase, cytoplasmic, N-terminally processed	MTHFD1	1	1	1	1	1	1	1	1	1	1	1	1	1	1	1	1	1	1	1	1	1	1	1	1
P03905	NADH-ubiquinone oxidoreductase chain 4	MT-ND4	1	1	0	0	0	0	1	0	0	0	1	1	1	0	0	0	1	0	1	1	1	1	0	1
P03915	NADH-ubiquinone oxidoreductase chain 5	MT-ND5	1	0	0	0	0	0	1	1	0	0	1	0	1	1	0	0	1	1	1	1	1	1	1	1
P42345	Serine/threonine-protein kinase mTOR	MTOR	0	1	0	0	0	0	0	0	0	0	0	0	1	1	0	0	1	0	1	1	1	1	0	1
P58546	Myotrophin	MTPN	1	1	1	1	1	0	1	0	1	1	1	1	1	1	1	1	1	1	1	1	1	1	1	1
Q99707	Methionine synthase	MTR	1	0	1	1	1	0	1	1	1	1	1	1	1	1	1	1	1	1	1	1	1	1	1	1
Q13505	Metaxin-1	MTX1	0	0	0	0	0	0	0	0	0	0	0	0	0	0	0	0	0	0	0	1	1	1	1	1
P15941	Mucin-1;Mucin-1 subunit alpha;Mucin-1 subunit beta	MUC1	1	0	1	1	1	0	0	0	1	1	1	1	1	0	1	1	1	1	1	1	1	1	1	1
P22033	Methylmalonyl-CoA mutase, mitochondrial	MUT	0	0	1	0	0	0	0	0	0	0	1	1	1	0	1	0	1	0	1	1	1	1	0	1
P53602	Diphosphomevalonate decarboxylase	MVD	1	1	0	1	1	1	1	1	0	1	1	0	1	1	1	1	1	1	1	1	1	1	1	1
Q14764	Major vault protein	MVP	1	1	1	1	1	1	1	1	1	1	1	1	1	1	1	1	1	1	1	1	1	1	1	1
P20591	Interferon-induced GTP-binding protein Mx1;Interferon-induced GTP-binding protein Mx1, N-terminally processed	MX1	0	0	1	0	0	0	0	1	1	0	1	0	1	1	1	1	1	0	1	1	1	1	1	0
Q9NR99	Matrix-remodeling-associated protein 5	MXRA5	1	1	1	1	1	1	0	0	0	0	0	0	0	0	1	0	1	0	0	0	0	0	0	0
P84157	Matrix-remodeling-associated protein 7	MXRA7	1	0	1	0	0	0	0	0	0	1	1	0	0	0	1	1	1	0	1	1	1	1	0	1
Q9BRK3	Matrix-remodeling-associated protein 8	MXRA8	1	1	1	0	1	0	0	0	1	0	0	0	0	1	1	0	0	1	0	1	0	0	0	1
Q96S97	Myeloid-associated differentiation marker	MYADM	1	1	1	1	1	1	1	1	1	1	1	1	1	1	1	1	1	1	1	1	1	1	1	1
Q969H8	Myeloid-derived growth factor	MYDGF	1	0	1	1	1	1	1	0	1	1	1	1	1	1	1	1	1	1	1	1	1	1	1	1
Q9P2K5	Myelin expression factor 2	MYEF2	0	0	0	0	0	0	0	0	0	0	0	0	0	0	0	0	1	0	0	0	1	0	1	0
P35580	Myosin-10	MYH10	1	1	1	1	1	1	1	1	1	1	1	1	1	1	1	1	1	1	1	1	1	1	1	1
P35749	Myosin-11	MYH11	1	1	1	1	1	1	1	1	1	1	1	1	1	1	1	1	1	1	1	1	1	1	1	1
Q7Z406	Myosin-14	MYH14	1	1	1	1	1	1	1	1	1	1	1	1	1	1	1	1	1	1	1	1	1	1	1	1
P35579	Myosin-9	MYH9	1	1	1	1	1	1	1	1	1	1	1	1	1	1	1	1	1	1	1	1	1	1	1	1
P05976;P08590	Myosin light chain 1/3, skeletal muscle isoform;Myosin light chain 3	MYL1;MYL3	0	0	1	1	1	0	0	0	1	1	1	0	0	1	1	1	1	0	1	1	1	1	1	1
P19105;O14950	Myosin regulatory light chain 12A;Myosin regulatory light chain 12B	MYL12A;MYL12B	1	1	1	1	1	1	1	1	1	1	1	1	1	1	1	1	1	1	1	1	1	1	1	1
P60660	Myosin light polypeptide 6	MYL6	1	1	1	1	1	1	1	1	1	1	1	1	1	1	1	1	1	1	1	1	1	1	1	1
P24844	Myosin regulatory light polypeptide 9	MYL9	1	1	1	1	1	1	1	1	1	1	1	1	1	1	1	1	1	1	1	1	1	1	1	1
Q15746	Myosin light chain kinase, smooth muscle;Myosin light chain kinase, smooth muscle, deglutamylated form	MYLK	1	1	1	1	1	1	1	1	1	1	1	1	1	1	1	1	1	1	1	1	1	1	1	1
Q92614	Unconventional myosin-XVIIIa	MYO18A	1	1	1	1	0	0	1	1	1	1	1	1	1	1	1	1	1	1	1	1	1	1	1	1
O43795	Unconventional myosin-Ib	MYO1B	1	1	1	1	1	1	1	1	1	1	1	1	1	1	1	1	1	1	1	1	1	1	1	1
O00159	Unconventional myosin-Ic	MYO1C	1	1	1	1	1	1	1	1	1	1	1	1	1	1	1	1	1	1	1	1	1	1	1	1
O94832	Unconventional myosin-Id	MYO1D	1	1	1	1	1	1	1	1	1	1	1	1	1	1	1	1	1	1	1	1	1	1	1	1
O00160	Unconventional myosin-If	MYO1F	1	0	1	0	1	0	1	1	1	1	1	1	1	1	1	0	1	1	1	1	1	1	1	1
B0I1T2	Unconventional myosin-Ig;Minor histocompatibility antigen HA-2	MYO1G	1	0	1	1	1	1	1	1	1	1	1	1	1	1	1	1	1	1	1	1	1	1	1	1
Q9Y4I1	Unconventional myosin-Va	MYO5A	0	0	0	0	0	0	1	0	0	0	0	0	1	1	0	0	0	0	0	1	1	1	0	1
Q9NQX4	Unconventional myosin-Vc	MYO5C	0	1	0	0	0	0	1	1	0	1	0	0	1	1	1	1	1	0	1	1	1	1	1	1
Q9UM54	Unconventional myosin-VI	MYO6	1	1	1	0	1	1	1	1	1	0	1	0	1	1	1	1	1	1	1	1	1	1	1	1
Q13459	Unconventional myosin-IXb	MYO9B	1	1	0	0	0	0	0	0	0	0	0	0	0	0	0	0	0	0	0	0	0	0	0	0
Q9NZM1	Myoferlin	MYOF	1	1	1	1	1	1	1	1	1	1	1	1	1	1	1	1	1	1	1	1	1	1	1	1
Q8WU39	Marginal zone B- and B1-cell-specific protein	MZB1	1	1	1	1	1	0	1	1	1	1	1	1	1	1	1	1	1	1	1	0	0	1	1	1
Q02083	N-acylethanolamine-hydrolyzing acid amidase;N-acylethanolamine-hydrolyzing acid amidase subunit alpha;N-acylethanolamine-hydrolyzing acid amidase subunit beta	NAAA	0	0	1	0	0	1	0	1	1	0	0	1	0	1	1	0	1	1	0	0	0	0	1	1
E9PAV3	Nascent polypeptide-associated complex subunit alpha, muscle-specific form	NACA	1	1	1	1	1	1	1	1	1	1	1	1	1	1	1	1	1	1	1	1	1	1	1	1
Q4G0N4	NAD kinase 2, mitochondrial	NADK2	1	1	1	0	1	0	0	0	1	1	1	1	1	1	1	0	1	1	1	1	1	1	0	1
Q6IA69	Glutamine-dependent NAD(+) synthetase	NADSYN1	0	1	1	0	1	0	0	0	1	0	0	0	1	0	1	0	1	1	1	1	1	1	0	1
Q13564	NEDD8-activating enzyme E1 regulatory subunit	NAE1	0	0	0	0	0	0	0	0	0	0	1	0	0	0	1	0	1	0	1	1	1	1	1	1
P17050	Alpha-N-acetylgalactosaminidase	NAGA	0	0	1	1	1	1	1	0	1	0	1	1	1	1	1	1	1	1	1	1	1	1	1	1
Q9UJ70	N-acetyl-D-glucosamine kinase	NAGK	1	1	1	1	1	1	1	1	1	1	1	1	1	1	1	1	1	1	1	1	1	1	1	1
P54802	Alpha-N-acetylglucosaminidase;Alpha-N-acetylglucosaminidase 82 kDa form;Alpha-N-acetylglucosaminidase 77 kDa form	NAGLU	0	0	0	1	0	0	1	0	0	0	0	0	1	0	0	0	0	0	0	0	0	1	0	1
P43490	Nicotinamide phosphoribosyltransferase	NAMPT	1	1	1	1	1	1	1	1	1	1	1	1	1	1	1	1	1	1	1	1	1	1	1	1
Q9NR45	Sialic acid synthase	NANS	1	0	1	1	1	1	1	0	1	1	1	0	1	0	1	1	1	1	1	1	1	1	1	1
P55209	Nucleosome assembly protein 1-like 1	NAP1L1	1	0	1	1	1	1	0	1	1	1	1	1	1	1	1	1	1	1	1	1	1	1	1	1
Q99733	Nucleosome assembly protein 1-like 4	NAP1L4	1	1	1	0	1	0	1	1	1	1	1	1	1	1	1	1	1	1	1	1	1	1	1	1
P54920	Alpha-soluble NSF attachment protein	NAPA	1	1	1	1	1	1	1	1	1	1	1	1	1	1	1	1	1	1	1	1	1	1	1	1
Q99747	Gamma-soluble NSF attachment protein	NAPG	0	0	0	0	0	0	0	0	0	0	0	0	1	0	0	0	0	0	0	1	1	1	0	0
Q6XQN6	Nicotinate phosphoribosyltransferase	NAPRT	0	1	1	1	1	1	1	1	1	1	1	1	1	1	1	1	1	1	1	1	1	1	1	1
O96009	Napsin-A	NAPSA	1	1	1	1	1	1	0	1	1	1	1	1	1	1	1	1	1	1	1	1	1	1	1	1
O43776	Asparagine--tRNA ligase, cytoplasmic	NARS	1	1	1	1	1	1	1	1	1	1	1	1	1	1	1	1	1	1	1	1	1	1	1	1
P49321	Nuclear autoantigenic sperm protein	NASP	1	1	1	1	1	1	1	1	1	1	1	1	1	1	1	1	1	1	1	1	1	1	1	1
Q6ZNJ1	Neurobeachin-like protein 2	NBEAL2	0	0	0	0	0	0	0	1	1	0	1	0	1	1	1	1	1	0	1	0	1	1	0	1
P61601	Neurocalcin-delta	NCALD	0	0	0	0	0	0	0	0	0	0	0	0	0	0	0	0	0	0	1	1	1	0	0	1
Q09161	Nuclear cap-binding protein subunit 1	NCBP1	0	0	1	0	1	1	0	1	1	0	1	1	1	0	1	0	1	1	1	1	1	1	0	1
P52298	Nuclear cap-binding protein subunit 2	NCBP2	0	0	0	0	0	0	1	0	0	1	1	0	1	0	1	0	1	1	1	0	0	1	0	1
Q6ZVX7	F-box only protein 50	NCCRP1	1	1	1	1	0	1	0	1	1	1	1	1	0	1	0	1	1	1	0	0	0	0	0	0
Q6PIU2	Neutral cholesterol ester hydrolase 1	NCEH1	1	0	1	0	1	0	0	0	1	1	1	1	1	1	1	1	1	1	1	1	1	1	1	1
A6NI72;P14598	Putative neutrophil cytosol factor 1B;Neutrophil cytosol factor 1	NCF1B;NCF1	0	0	0	0	0	0	0	0	0	1	0	0	0	0	1	1	1	0	0	0	0	0	0	0
P19878	Neutrophil cytosol factor 2	NCF2	0	0	1	1	0	0	0	0	1	1	1	0	1	1	1	1	1	0	1	1	1	1	1	1
Q15080	Neutrophil cytosol factor 4	NCF4	1	0	1	0	1	0	0	1	1	1	1	0	1	1	1	1	0	1	1	1	1	1	1	1
Q9Y2A7	Nck-associated protein 1	NCKAP1	1	1	1	1	1	1	1	1	1	1	1	1	1	1	1	1	1	1	1	1	1	1	1	1
P55160	Nck-associated protein 1-like	NCKAP1L	0	0	1	0	0	1	1	1	0	0	0	0	1	1	0	0	0	0	1	1	1	1	1	1
P19338	Nucleolin	NCL	1	1	1	1	1	1	1	1	1	1	1	1	1	1	1	1	1	1	1	1	1	1	1	1
Q969V3	Nicalin	NCLN	1	1	1	1	1	0	1	1	1	1	1	1	1	1	1	1	1	1	1	1	1	1	1	1
Q9HCD5	Nuclear receptor coactivator 5	NCOA5	0	0	0	0	0	0	0	0	1	0	0	0	1	0	1	0	1	0	1	1	1	1	1	1
Q92542	Nicastrin	NCSTN	1	1	1	1	1	1	1	1	1	1	1	1	1	1	1	1	1	1	1	1	1	1	1	1
Q92597	Protein NDRG1	NDRG1	1	1	1	1	1	0	1	1	1	1	1	0	1	1	1	1	1	1	1	1	1	1	1	1
Q9UN36	Protein NDRG2	NDRG2	0	0	1	0	0	0	0	0	1	0	0	0	0	0	1	0	1	1	1	0	0	0	1	1
O95299	NADH dehydrogenase [ubiquinone] 1 alpha subcomplex subunit 10, mitochondrial	NDUFA10	1	0	1	0	1	1	0	0	1	1	0	0	1	0	1	1	1	0	1	1	1	1	1	1
Q9UI09	NADH dehydrogenase [ubiquinone] 1 alpha subcomplex subunit 12	NDUFA12	0	0	1	0	0	0	0	0	1	0	1	0	1	0	1	1	1	0	1	1	1	1	1	1
Q9P0J0	NADH dehydrogenase [ubiquinone] 1 alpha subcomplex subunit 13	NDUFA13	1	1	1	1	1	1	0	1	1	1	1	1	1	1	1	1	1	1	1	1	1	1	1	1
O43678	NADH dehydrogenase [ubiquinone] 1 alpha subcomplex subunit 2	NDUFA2	0	1	1	0	1	1	1	0	1	1	1	1	0	1	1	1	1	0	0	0	0	0	0	0
O00483	Cytochrome c oxidase subunit NDUFA4	NDUFA4	0	0	1	1	1	0	1	0	1	1	1	1	0	0	1	1	1	1	1	1	1	1	0	1
Q16718	NADH dehydrogenase [ubiquinone] 1 alpha subcomplex subunit 5	NDUFA5	1	0	0	0	1	0	0	0	1	0	1	1	1	1	1	1	1	1	1	1	1	1	0	1
P56556	NADH dehydrogenase [ubiquinone] 1 alpha subcomplex subunit 6	NDUFA6	1	1	1	1	1	0	1	1	1	1	1	1	1	1	1	1	1	1	1	1	1	1	1	1
P51970	NADH dehydrogenase [ubiquinone] 1 alpha subcomplex subunit 8	NDUFA8	0	0	1	0	1	0	0	0	1	0	1	1	0	0	1	0	1	1	1	1	0	0	1	1
Q16795	NADH dehydrogenase [ubiquinone] 1 alpha subcomplex subunit 9, mitochondrial	NDUFA9	1	0	1	1	1	1	0	0	1	1	1	1	1	1	1	1	1	1	1	1	1	1	1	1
O14561	Acyl carrier protein, mitochondrial	NDUFAB1	0	0	0	0	0	0	0	0	0	0	0	0	0	0	0	0	0	0	1	0	1	1	1	1
O75438	NADH dehydrogenase [ubiquinone] 1 beta subcomplex subunit 1	NDUFB1	0	0	1	0	1	0	0	0	1	0	1	0	1	0	1	0	1	0	1	1	1	1	1	1
O96000	NADH dehydrogenase [ubiquinone] 1 beta subcomplex subunit 10	NDUFB10	0	0	1	0	1	0	0	0	1	0	1	0	1	0	1	0	1	1	1	1	1	1	1	1
Q9NX14	NADH dehydrogenase [ubiquinone] 1 beta subcomplex subunit 11, mitochondrial	NDUFB11	1	0	1	0	0	0	1	0	0	0	1	0	1	0	1	0	1	0	1	1	1	1	1	1
O43676	NADH dehydrogenase [ubiquinone] 1 beta subcomplex subunit 3	NDUFB3	0	0	0	0	1	0	0	0	0	0	1	0	1	0	1	0	1	0	1	1	0	1	1	1
O95168	NADH dehydrogenase [ubiquinone] 1 beta subcomplex subunit 4	NDUFB4	1	1	1	0	1	1	1	0	1	0	1	1	1	0	1	0	1	1	1	1	1	1	1	1
O43674	NADH dehydrogenase [ubiquinone] 1 beta subcomplex subunit 5, mitochondrial	NDUFB5	0	0	0	0	0	0	0	0	0	0	0	1	1	0	0	0	0	0	1	1	0	1	1	1
P17568	NADH dehydrogenase [ubiquinone] 1 beta subcomplex subunit 7	NDUFB7	0	0	0	0	0	0	1	0	0	0	0	0	0	0	0	0	0	0	1	1	0	1	1	1
O95169	NADH dehydrogenase [ubiquinone] 1 beta subcomplex subunit 8, mitochondrial	NDUFB8	0	1	1	0	1	0	0	0	1	0	0	0	0	0	1	0	0	0	1	1	0	0	0	1
Q9Y6M9	NADH dehydrogenase [ubiquinone] 1 beta subcomplex subunit 9	NDUFB9	0	0	1	0	0	0	1	0	0	1	1	0	1	1	1	1	1	0	0	1	1	1	1	1
P28331	NADH-ubiquinone oxidoreductase 75 kDa subunit, mitochondrial	NDUFS1	1	0	1	0	1	1	1	1	1	1	1	1	1	1	1	1	1	1	1	1	1	1	1	1
O75306	NADH dehydrogenase [ubiquinone] iron-sulfur protein 2, mitochondrial	NDUFS2	1	0	1	1	1	1	1	1	1	1	1	1	1	1	1	1	1	1	1	1	1	1	1	1
O75489	NADH dehydrogenase [ubiquinone] iron-sulfur protein 3, mitochondrial	NDUFS3	1	1	1	1	1	1	1	1	1	1	1	1	1	1	1	1	1	1	1	1	1	1	1	1
O43920	NADH dehydrogenase [ubiquinone] iron-sulfur protein 5	NDUFS5	0	0	1	1	1	1	0	0	1	1	1	0	1	0	1	1	1	0	1	1	1	1	1	0
O75251	NADH dehydrogenase [ubiquinone] iron-sulfur protein 7, mitochondrial	NDUFS7	0	0	0	0	0	0	0	0	0	0	1	1	1	0	1	0	1	0	1	1	0	1	1	1
O00217	NADH dehydrogenase [ubiquinone] iron-sulfur protein 8, mitochondrial	NDUFS8	0	0	0	0	0	0	1	1	0	0	0	0	0	0	0	0	1	0	1	1	1	1	1	1
P49821	NADH dehydrogenase [ubiquinone] flavoprotein 1, mitochondrial	NDUFV1	1	0	1	1	1	1	1	1	1	1	1	1	1	1	1	1	1	1	1	1	1	1	1	1
P19404	NADH dehydrogenase [ubiquinone] flavoprotein 2, mitochondrial	NDUFV2	1	1	1	0	1	1	1	0	1	1	1	1	1	1	1	1	1	1	1	1	1	1	1	1
O76041	Nebulette	NEBL	0	0	0	0	0	0	0	0	0	0	1	0	0	1	1	1	1	0	1	1	1	1	1	1
Q9NVZ3	Adaptin ear-binding coat-associated protein 2	NECAP2	1	1	1	0	0	1	0	1	1	0	1	0	1	1	0	0	0	0	0	0	1	1	1	1
Q96PU5	E3 ubiquitin-protein ligase NEDD4-like	NEDD4L	0	0	0	0	0	0	0	0	0	0	0	0	1	1	0	0	1	0	1	1	0	1	1	1
Q15843	NEDD8	NEDD8	1	1	0	1	0	0	1	1	0	1	0	1	1	1	0	1	0	1	1	1	1	1	1	1
Q7Z3B1	Neuronal growth regulator 1	NEGR1	0	0	0	0	0	0	0	0	0	0	0	0	0	0	0	0	0	0	1	1	1	1	1	1
Q8TDX7	Serine/threonine-protein kinase Nek7	NEK7	0	0	0	1	1	0	1	1	1	0	1	1	1	1	1	1	1	1	1	1	1	1	1	1
Q8TD19	Serine/threonine-protein kinase Nek9	NEK9	1	0	1	1	1	1	1	0	1	1	1	1	1	1	1	1	1	1	1	1	1	1	1	1
Q8WX92	Negative elongation factor B	NELFB	1	1	1	0	0	0	0	1	0	1	1	0	1	1	0	0	1	0	1	1	1	1	1	0
P48681	Nestin	NES	1	1	1	1	1	0	1	1	1	1	1	1	1	1	1	1	1	1	1	1	1	1	1	1
Q9Y3R4	Sialidase-2	NEU2	0	0	0	0	0	1	0	0	0	0	1	0	0	0	0	1	0	1	0	0	0	0	0	0
Q0ZGT2	Nexilin	NEXN	1	1	1	0	0	0	0	0	1	1	1	0	0	0	1	1	1	0	1	1	1	0	1	1
O00712	Nuclear factor 1 B-type	NFIB	0	0	1	0	1	0	0	0	1	0	1	0	0	0	1	0	1	0	1	1	1	1	1	1
P19838	Nuclear factor NF-kappa-B p105 subunit;Nuclear factor NF-kappa-B p50 subunit	NFKB1	1	0	1	0	0	0	1	1	0	1	1	1	1	1	1	1	1	1	1	1	0	1	1	1
Q9Y697	Cysteine desulfurase, mitochondrial	NFS1	0	0	1	0	1	0	0	0	1	1	1	1	1	0	1	1	1	0	1	1	1	1	1	1
P55769	NHP2-like protein 1;NHP2-like protein 1, N-terminally processed	NHP2L1	0	0	1	0	1	0	1	0	1	0	1	1	1	1	1	1	1	1	1	1	1	1	1	1
P14543	Nidogen-1	NID1	1	1	1	1	1	1	1	1	1	1	1	1	1	1	1	1	1	1	1	1	1	1	1	1
Q14112	Nidogen-2	NID2	1	1	1	1	1	1	1	1	1	1	1	1	1	1	1	1	1	1	1	1	1	1	1	1
Q9GZT8	NIF3-like protein 1	NIF3L1	1	0	1	1	0	1	1	0	1	1	0	1	1	1	1	1	0	1	1	1	1	1	1	1
Q9BPW8	Protein NipSnap homolog 1	NIPSNAP1	1	1	1	1	1	0	0	1	1	1	1	1	1	0	1	0	1	1	1	1	1	1	1	1
Q9UFN0	Protein NipSnap homolog 3A	NIPSNAP3A	1	0	1	1	0	0	0	0	1	1	0	1	1	0	1	1	1	1	1	1	1	1	1	1
Q86X76	Nitrilase homolog 1	NIT1	1	1	1	1	1	0	1	1	1	1	1	0	1	1	1	1	1	1	1	1	1	1	1	1
Q9NQR4	Omega-amidase NIT2	NIT2	1	1	1	1	1	1	1	1	1	1	1	1	1	1	1	1	1	1	1	1	1	1	1	1
P43699	Homeobox protein Nkx-2.1	NKX2-1	0	0	0	0	0	0	0	0	0	0	0	0	0	0	0	0	0	0	1	1	0	1	0	1
Q9BYT8	Neurolysin, mitochondrial	NLN	0	1	0	0	0	0	1	0	0	0	0	0	1	0	0	0	0	0	1	1	1	1	0	1
P15531	Nucleoside diphosphate kinase A	NME1	1	1	1	1	1	1	1	1	1	1	1	1	1	1	1	1	1	1	1	1	1	1	1	1
P22392;O60361	Nucleoside diphosphate kinase B;Putative nucleoside diphosphate kinase	NME2;NME2P1	1	1	1	1	1	1	1	1	1	1	1	1	1	1	1	1	1	1	1	1	1	1	1	1
Q13232	Nucleoside diphosphate kinase 3	NME3	1	1	1	1	1	1	1	1	1	1	1	1	1	1	1	1	1	1	1	1	1	1	1	1
P30419	Glycylpeptide N-tetradecanoyltransferase 1	NMT1	1	1	1	1	1	1	0	1	1	1	1	1	1	1	1	1	1	1	1	1	1	1	0	1
P40261	Nicotinamide N-methyltransferase	NNMT	1	1	1	1	1	0	1	1	1	1	1	1	1	1	1	1	1	1	1	1	1	1	1	1
Q13423	NAD(P) transhydrogenase, mitochondrial	NNT	1	1	1	1	1	1	1	1	1	1	1	1	1	1	1	1	1	1	1	1	1	1	1	1
Q5JPE7;P69849	Nodal modulator 2;Nodal modulator 3	NOMO2;NOMO3	0	0	0	0	0	0	0	0	0	0	0	0	0	0	0	0	0	0	0	1	0	0	0	0
Q15233	Non-POU domain-containing octamer-binding protein	NONO	1	1	1	1	1	1	1	1	1	1	1	1	1	1	1	1	1	1	1	1	1	1	1	1
O00567	Nucleolar protein 56	NOP56	0	0	1	0	1	0	0	1	1	0	1	0	1	1	1	0	1	1	1	1	1	1	1	1
Q9Y2X3	Nucleolar protein 58	NOP58	0	0	0	0	0	1	0	1	0	0	0	0	1	1	0	0	0	0	1	1	1	1	1	1
Q9UNW9;P51513	RNA-binding protein Nova-2;RNA-binding protein Nova-1	NOVA2;NOVA1	0	0	1	0	1	0	0	0	1	0	0	0	1	0	1	0	0	0	1	1	0	0	1	0
O15118	Niemann-Pick C1 protein	NPC1	0	0	0	0	1	1	0	0	0	0	0	1	0	0	1	0	1	0	0	0	0	1	0	0
P61916	Epididymal secretory protein E1	NPC2	1	0	1	1	1	1	0	0	1	1	1	1	1	0	1	1	1	1	1	1	1	1	1	1
Q8NDH3	Probable aminopeptidase NPEPL1	NPEPL1	0	0	0	0	0	1	0	0	0	0	0	0	1	0	0	0	0	0	1	1	0	1	1	1
P55786	Puromycin-sensitive aminopeptidase	NPEPPS	1	1	1	1	1	1	1	1	1	1	1	1	1	1	1	1	1	1	1	1	1	1	1	1
Q8TAT6	Nuclear protein localization protein 4 homolog	NPLOC4	1	1	1	0	1	0	1	1	1	0	1	0	1	1	1	1	1	0	1	1	1	1	1	1
P06748	Nucleophosmin	NPM1	1	1	1	1	1	1	1	1	1	1	1	1	1	1	1	1	1	1	1	1	1	1	1	1
Q6UXI9	Nephronectin	NPNT	1	1	1	1	1	0	1	1	1	0	1	1	1	1	1	1	1	1	1	1	1	1	1	1
Q9Y639	Neuroplastin	NPTN	1	1	1	1	1	1	1	1	1	1	1	1	1	1	1	1	1	1	1	1	1	1	1	1
P16083	Ribosyldihydronicotinamide dehydrogenase [quinone]	NQO2	0	0	0	1	1	0	0	0	1	1	0	0	0	0	0	1	0	0	1	1	0	0	0	1
P01111;P01112	GTPase NRas;GTPase HRas;GTPase HRas, N-terminally processed	NRAS;HRAS	0	0	1	0	0	1	0	0	1	0	0	1	1	0	0	0	1	0	1	1	1	0	1	1
P01111;P01116	GTPase NRas;GTPase KRas;GTPase KRas, N-terminally processed	NRAS;KRAS	1	0	0	0	1	0	0	0	1	0	1	0	1	0	1	1	1	0	1	1	1	1	1	1
Q8IXM6	Nurim	NRM	0	0	1	1	0	0	0	1	1	0	1	0	0	0	1	1	1	1	1	1	1	1	1	1
O14786	Neuropilin-1	NRP1	0	1	0	0	0	0	0	0	0	0	0	0	0	0	1	0	1	0	0	0	0	1	1	1
Q15738	Sterol-4-alpha-carboxylate 3-dehydrogenase, decarboxylating	NSDHL	1	0	0	0	0	0	0	0	0	0	0	0	1	1	0	0	0	0	1	1	1	1	1	1
P46459	Vesicle-fusing ATPase	NSF	1	1	1	1	1	1	1	1	1	1	1	1	1	1	1	1	1	1	1	1	1	1	1	1
Q9UNZ2	NSFL1 cofactor p47	NSFL1C	1	1	1	1	1	0	1	1	1	1	1	1	1	1	1	1	1	1	1	1	1	1	1	1
Q08J23	tRNA (cytosine(34)-C(5))-methyltransferase	NSUN2	1	1	0	0	1	0	1	1	1	0	1	0	1	1	1	0	1	0	1	1	1	1	1	1
Q8TCD5	5(3)-deoxyribonucleotidase, cytosolic type	NT5C	0	0	0	0	0	0	0	0	0	0	1	0	0	0	0	0	1	0	0	0	0	0	0	0
P49902	Cytosolic purine 5-nucleotidase	NT5C2	1	0	0	0	0	0	1	0	1	1	1	0	1	1	1	0	1	0	1	1	1	1	1	1
Q5TFE4	5-nucleotidase domain-containing protein 1	NT5DC1	0	0	0	0	0	0	0	0	0	0	0	0	1	0	0	0	0	0	1	1	1	1	0	1
Q9BSD7	Cancer-related nucleoside-triphosphatase	NTPCR	0	0	1	0	1	0	0	0	1	0	1	1	0	0	1	0	1	0	0	1	1	0	1	1
Q9Y5Y2	Cytosolic Fe-S cluster assembly factor NUBP2	NUBP2	0	0	1	0	1	0	1	1	1	0	1	1	0	1	1	1	1	0	1	1	0	0	0	0
Q02818	Nucleobindin-1	NUCB1	1	1	1	1	1	1	1	1	1	1	1	1	1	1	1	1	1	1	1	1	1	1	1	1
P80303	Nucleobindin-2;Nesfatin-1	NUCB2	1	0	0	0	0	0	1	0	0	0	0	0	0	0	0	0	1	0	1	0	0	1	1	1
Q9H1E3	Nuclear ubiquitous casein and cyclin-dependent kinase substrate 1	NUCKS1	0	1	0	0	1	0	1	1	0	0	1	0	1	1	0	0	1	0	1	1	1	1	1	1
Q9Y266	Nuclear migration protein nudC	NUDC	1	1	1	1	1	1	1	1	1	1	1	1	1	1	1	1	1	1	1	1	1	1	1	1
Q96DE0	U8 snoRNA-decapping enzyme	NUDT16	0	0	0	0	0	0	0	0	0	0	1	0	0	0	0	1	1	0	0	0	0	0	0	0
A8MXV4	Nucleoside diphosphate-linked moiety X motif 19, mitochondrial	NUDT19	0	0	0	0	0	0	0	0	0	0	1	0	0	0	0	0	1	0	0	0	0	0	0	0
O43809	Cleavage and polyadenylation specificity factor subunit 5	NUDT21	1	1	1	1	1	1	1	1	1	1	1	1	1	1	1	1	1	1	1	1	1	1	1	1
A0A024RBG1		NUDT4	0	0	0	1	1	1	0	0	1	1	1	1	0	0	1	1	1	1	0	0	0	0	0	0
Q9UKK9	ADP-sugar pyrophosphatase	NUDT5	1	1	1	1	1	1	1	1	1	1	1	1	1	0	1	1	1	1	1	1	1	1	1	1
Q14980	Nuclear mitotic apparatus protein 1	NUMA1	1	1	1	1	1	1	1	1	1	1	1	1	1	1	1	1	1	1	1	1	1	1	1	1
P49757	Protein numb homolog	NUMB	0	0	0	0	0	0	0	0	0	0	0	0	1	0	1	0	1	0	1	1	1	1	1	1
P57740	Nuclear pore complex protein Nup107	NUP107	0	0	1	0	0	0	0	1	1	0	0	0	1	1	1	0	1	0	1	1	1	1	1	1
Q8WUM0	Nuclear pore complex protein Nup133	NUP133	0	0	0	0	0	0	0	0	0	0	1	0	0	1	1	1	1	0	1	1	1	1	1	1
O75694	Nuclear pore complex protein Nup155	NUP155	1	0	1	0	1	0	1	1	1	0	1	0	1	1	1	0	1	1	1	1	1	1	1	1
Q12769	Nuclear pore complex protein Nup160	NUP160	0	0	1	0	0	0	1	1	0	0	1	0	1	1	1	0	1	1	1	0	1	1	1	1
Q92621	Nuclear pore complex protein Nup205	NUP205	0	0	1	0	1	0	1	1	1	1	1	1	1	1	1	0	1	1	1	1	1	1	1	1
Q8TEM1	Nuclear pore membrane glycoprotein 210	NUP210	0	1	1	0	0	0	1	1	0	0	0	1	1	1	1	0	1	0	1	1	1	1	1	1
Q8NFH3	Nucleoporin Nup43	NUP43	0	0	0	0	0	0	0	0	0	0	0	0	1	0	0	0	0	0	1	1	1	1	0	1
Q7Z3B4	Nucleoporin p54	NUP54	0	0	0	0	0	0	0	0	0	0	0	0	1	0	0	0	0	0	0	0	0	1	0	0
Q99567	Nuclear pore complex protein Nup88	NUP88	1	0	1	0	0	0	1	0	1	0	1	0	1	1	1	0	0	1	1	1	1	1	0	1
Q8N1F7	Nuclear pore complex protein Nup93	NUP93	1	1	1	0	1	0	1	1	1	0	1	0	1	1	1	0	1	1	1	1	1	1	1	1
P52948	Nuclear pore complex protein Nup98-Nup96;Nuclear pore complex protein Nup98;Nuclear pore complex protein Nup96	NUP98	0	0	0	0	0	0	0	1	0	0	1	1	0	1	0	1	1	1	1	1	1	1	1	1
P61970	Nuclear transport factor 2	NUTF2	1	1	1	1	1	1	1	1	1	1	1	1	1	1	1	1	1	1	1	1	1	1	1	1
Q9UBU9	Nuclear RNA export factor 1	NXF1	0	0	0	0	0	0	1	0	0	0	0	0	0	0	0	0	0	0	1	1	1	1	1	1
Q6DKJ4	Nucleoredoxin	NXN	1	1	1	1	1	1	0	1	1	1	1	1	1	1	1	1	1	1	1	1	1	1	1	1
P00973	2-5-oligoadenylate synthase 1	OAS1	0	0	1	0	0	0	0	0	0	0	0	0	0	0	1	0	0	0	0	0	0	0	0	0
P29728	2-5-oligoadenylate synthase 2	OAS2	0	0	1	1	0	0	0	0	0	1	1	1	1	0	1	1	1	1	1	1	1	1	1	1
Q9Y6K5	2-5-oligoadenylate synthase 3	OAS3	1	1	1	1	0	0	1	1	1	0	0	1	1	1	1	1	1	1	1	1	1	1	1	1
Q5VST9	Obscurin	OBSCN	1	0	0	0	0	0	1	0	0	0	0	0	1	1	0	0	0	0	1	1	1	1	1	1
Q9NX40	OCIA domain-containing protein 1	OCIAD1	0	0	1	0	0	0	1	1	1	1	1	0	1	0	1	0	1	1	1	1	1	1	1	1
Q5SWX8	Protein odr-4 homolog	ODR4	0	0	0	0	0	0	0	0	0	1	1	0	1	1	0	1	1	1	1	1	1	1	0	1
Q02218	2-oxoglutarate dehydrogenase, mitochondrial	OGDH	0	1	1	1	1	1	1	1	1	1	1	1	1	1	1	1	1	1	1	1	1	1	1	1
Q9NZT2	Opioid growth factor receptor	OGFR	1	1	0	1	0	0	0	1	1	1	0	1	1	1	1	1	0	0	1	1	1	1	1	1
P20774	Mimecan	OGN	1	1	1	1	1	1	1	1	1	1	1	1	1	1	1	1	1	1	1	1	1	1	1	1
Q9NTK5	Obg-like ATPase 1	OLA1	0	0	1	0	1	0	0	0	1	0	1	1	0	0	1	0	1	1	1	1	1	1	1	1
Q6UX06	Olfactomedin-4	OLFM4	0	0	0	0	0	0	0	0	1	1	0	0	0	0	1	1	1	0	1	1	1	1	1	1
Q6UWY5	Olfactomedin-like protein 1	OLFML1	1	1	1	1	1	1	1	1	1	1	1	1	1	1	1	1	1	1	1	1	1	1	1	1
Q9NRN5	Olfactomedin-like protein 3	OLFML3	1	1	1	1	1	0	1	1	1	0	1	0	0	1	0	0	1	0	1	1	1	1	1	1
O60313	Dynamin-like 120 kDa protein, mitochondrial;Dynamin-like 120 kDa protein, form S1	OPA1	1	1	1	0	1	0	0	1	1	1	1	1	1	1	1	1	1	1	1	1	1	1	1	1
[truncated: 1,335 more rows]

## Sheet: Qual_Anal_SUM
Herein, we summed the values of each so that the lowest value is 0 and highest value is 6. Anything scoring 0-2 is not detected, wherease 3-6 is detected.
For example, Row 14 (ABCD1) is uniquely found in non-fibrotic alveoli only. Similarly, Row 5 (A1BG), is detected in every sample.
UniProt ID	Protein.names	Gene.names	UIP/IPF_FF	UIP/IPF_MtrScr	UIP/IPF_Alv	Non-fibrotic Alv
A0A0J9YY99	A0A0J9YY99	A0A0J9YY99	0	0	0	3
P04217	Alpha-1B-glycoprotein	A1BG	6	6	6	5
P01023	Alpha-2-macroglobulin	A2M	6	6	6	6
A8K2U0	Alpha-2-macroglobulin-like protein 1	A2ML1	3	5	4	1
Q9H7C9	Mth938 domain-containing protein	AAMDC	4	5	6	6
P49588	Alanine--tRNA ligase, cytoplasmic	AARS	6	6	6	6
Q9UDR5	Alpha-aminoadipic semialdehyde synthase, mitochondrial;Lysine ketoglutarate reductase;Saccharopine dehydrogenase	AASS	2	1	2	6
Q99758	ATP-binding cassette sub-family A member 3	ABCA3	5	6	6	6
Q9NP58	ATP-binding cassette sub-family B member 6, mitochondrial	ABCB6	1	1	1	5
O75027	ATP-binding cassette sub-family B member 7, mitochondrial	ABCB7	2	2	4	6
P33897	ATP-binding cassette sub-family D member 1	ABCD1	0	0	0	3
P28288	ATP-binding cassette sub-family D member 3	ABCD3	4	5	6	6
P61221	ATP-binding cassette sub-family E member 1	ABCE1	3	3	3	6
Q8NE71	ATP-binding cassette sub-family F member 1	ABCF1	3	3	3	6
Q9NUQ8	ATP-binding cassette sub-family F member 3	ABCF3	1	0	2	5
Q9NUJ1	Mycophenolic acid acyl-glucuronide esterase, mitochondrial	ABHD10	3	4	4	6
Q8NFV4	Alpha/beta hydrolase domain-containing protein 11	ABHD11	1	2	6	6
Q96IU4	Alpha/beta hydrolase domain-containing protein 14B	ABHD14B	6	6	6	6
O95870	Abhydrolase domain-containing protein 16A	ABHD16A	2	4	4	4
Q8IZP0	Abl interactor 1	ABI1	6	6	6	4
O14639	Actin-binding LIM protein 1	ABLIM1	0	1	3	6
Q12979	Active breakpoint cluster region-related protein	ABR	2	4	6	6
Q9P1F3	Costars family protein ABRACL	ABRACL	1	2	4	6
P09110	3-ketoacyl-CoA thiolase, peroxisomal	ACAA1	2	3	6	6
P42765	3-ketoacyl-CoA thiolase, mitochondrial	ACAA2	6	6	6	6
Q13085	Acetyl-CoA carboxylase 1;Biotin carboxylase	ACACA	3	2	5	6
Q9UKU7	Isobutyryl-CoA dehydrogenase, mitochondrial	ACAD8	2	3	6	6
Q9H845	Acyl-CoA dehydrogenase family member 9, mitochondrial	ACAD9	6	6	6	6
P28330	Long-chain specific acyl-CoA dehydrogenase, mitochondrial	ACADL	0	0	4	6
P11310	Medium-chain specific acyl-CoA dehydrogenase, mitochondrial	ACADM	5	6	6	6
P16219	Short-chain specific acyl-CoA dehydrogenase, mitochondrial	ACADS	1	5	6	6
P45954	Short/branched chain specific acyl-CoA dehydrogenase, mitochondrial	ACADSB	3	6	6	6
P49748	Very long-chain specific acyl-CoA dehydrogenase, mitochondrial	ACADVL	6	6	6	6
Q15027	Arf-GAP with coiled-coil, ANK repeat and PH domain-containing protein 1	ACAP1	6	5	6	6
P24752	Acetyl-CoA acetyltransferase, mitochondrial	ACAT1	6	6	6	6
Q9BWD1	Acetyl-CoA acetyltransferase, cytosolic	ACAT2	4	5	6	6
Q9H3P7	Golgi resident protein GCP60	ACBD3	6	6	6	6
P12821	Angiotensin-converting enzyme;Angiotensin-converting enzyme, soluble form	ACE	2	3	6	6
Q9UKV3	Apoptotic chromatin condensation inducer in the nucleus	ACIN1	5	5	5	6
P53396	ATP-citrate synthase	ACLY	6	6	6	6
P21399	Cytoplasmic aconitate hydratase	ACO1	6	6	6	6
Q99798	Aconitate hydratase, mitochondrial	ACO2	6	6	6	6
Q86TX2	Acyl-coenzyme A thioesterase 1	ACOT1	4	6	5	4
Q9NPJ3	Acyl-coenzyme A thioesterase 13;Acyl-coenzyme A thioesterase 13, N-terminally processed	ACOT13	2	3	6	6
Q9Y305	Acyl-coenzyme A thioesterase 9, mitochondrial	ACOT9	5	6	6	6
Q15067	Peroxisomal acyl-coenzyme A oxidase 1	ACOX1	3	1	4	6
P24666	Low molecular weight phosphotyrosine protein phosphatase	ACP1	5	6	6	6
P11117	Lysosomal acid phosphatase	ACP2	5	6	6	6
P13686	Tartrate-resistant acid phosphatase type 5	ACP5	1	2	4	6
Q96CM8	Acyl-CoA synthetase family member 2, mitochondrial	ACSF2	2	3	5	6
Q4G176	Acyl-CoA synthetase family member 3, mitochondrial	ACSF3	1	2	5	6
P33121	Long-chain-fatty-acid--CoA ligase 1	ACSL1	6	6	6	6
O95573	Long-chain-fatty-acid--CoA ligase 3	ACSL3	2	2	5	0
O60488	Long-chain-fatty-acid--CoA ligase 4	ACSL4	0	1	4	6
Q9ULC5	Long-chain-fatty-acid--CoA ligase 5	ACSL5	2	4	6	6
Q9NUB1	Acetyl-coenzyme A synthetase 2-like, mitochondrial	ACSS1	0	3	5	5
Q9NR19	Acetyl-coenzyme A synthetase, cytoplasmic	ACSS2	2	3	4	6
Q9H6R3	Acyl-CoA synthetase short-chain family member 3, mitochondrial	ACSS3	3	3	5	6
P62736;P63267	Actin, aortic smooth muscle;Actin, gamma-enteric smooth muscle	ACTA2;ACTG2	1	3	3	4
Q562R1	Beta-actin-like protein 2	ACTBL2	0	0	1	1
P63261;P60709	Actin, cytoplasmic 2;Actin, cytoplasmic 2, N-terminally processed;Actin, cytoplasmic 1;Actin, cytoplasmic 1, N-terminally processed	ACTG1;ACTB	6	6	6	6
O96019	Actin-like protein 6A	ACTL6A	2	2	3	6
P12814	Alpha-actinin-1	ACTN1	6	6	6	6
O43707	Alpha-actinin-4	ACTN4	6	6	6	6
P61163	Alpha-centractin	ACTR1A	4	5	5	6
P61160	Actin-related protein 2	ACTR2	6	6	6	6
P61158	Actin-related protein 3	ACTR3	6	6	6	6
Q9P1U1	Actin-related protein 3B	ACTR3B	0	0	1	3
O14672	Disintegrin and metalloproteinase domain-containing protein 10	ADAM10	3	5	5	6
O75173	A disintegrin and metalloproteinase with thrombospondin motifs 4	ADAMTS4	0	1	1	1
P55265	Double-stranded RNA-specific adenosine deaminase	ADAR	5	4	5	6
Q8NI60	Atypical kinase ADCK3, mitochondrial	ADCK3	1	2	3	4
P35611	Alpha-adducin	ADD1	6	6	6	6
P35612	Beta-adducin	ADD2	1	0	2	4
Q9UEY8	Gamma-adducin	ADD3	6	6	6	6
P00325	Alcohol dehydrogenase 1B	ADH1B	6	6	6	6
P00326	Alcohol dehydrogenase 1C	ADH1C	0	1	0	4
P11766	Alcohol dehydrogenase class-3	ADH5	6	6	6	6
Q15847	Adipogenesis regulatory factor	ADIRF	0	3	4	6
P55263	Adenosine kinase	ADK	5	5	6	6
Q9BRR6	ADP-dependent glucokinase	ADPGK	2	2	4	5
P54922	[Protein ADP-ribosylarginine] hydrolase	ADPRH	0	0	1	6
Q9NX46	Poly(ADP-ribose) glycohydrolase ARH3	ADPRHL2	4	5	6	6
P35626;P25098	Beta-adrenergic receptor kinase 2;Beta-adrenergic receptor kinase 1	ADRBK2;ADRBK1	4	5	5	5
Q16186	Proteasomal ubiquitin receptor ADRM1	ADRM1	0	0	1	4
P30566	Adenylosuccinate lyase	ADSL	4	6	6	6
P30520	Adenylosuccinate synthetase isozyme 2	ADSS	2	0	2	1
Q8IUX7	Adipocyte enhancer-binding protein 1	AEBP1	6	5	6	6
Q9Y4W6	AFG3-like protein 2	AFG3L2	5	6	6	6
P20933	N(4)-(beta-N-acetylglucosaminyl)-L-asparaginase;Glycosylasparaginase alpha chain;Glycosylasparaginase beta chain	AGA	6	5	6	6
Q15109	Advanced glycosylation end product-specific receptor	AGER	2	2	6	6
P35573	Glycogen debranching enzyme;4-alpha-glucanotransferase;Amylo-alpha-1,6-glucosidase	AGL	4	5	6	6
Q9UKV8	Protein argonaute-2	AGO2	5	3	4	6
O00116	Alkyldihydroxyacetonephosphate synthase, peroxisomal	AGPS	2	3	5	5
O95994	Anterior gradient protein 2 homolog	AGR2	5	5	6	6
Q8TD06	Anterior gradient protein 3 homolog	AGR3	3	6	6	6
O00468	Agrin;Agrin N-terminal 110 kDa subunit;Agrin C-terminal 110 kDa subunit;Agrin C-terminal 90 kDa fragment;Agrin C-terminal 22 kDa fragment	AGRN	5	5	6	6
P01019	Angiotensinogen;Angiotensin-1;Angiotensin-2;Angiotensin-3;Angiotensin-4;Angiotensin 1-9;Angiotensin 1-7;Angiotensin 1-5;Angiotensin 1-4	AGT	4	5	5	5
Q6RW13	Type-1 angiotensin II receptor-associated protein	AGTRAP	3	3	5	6
P23526	Adenosylhomocysteinase	AHCY	6	6	6	6
O43865	Putative adenosylhomocysteinase 2	AHCYL1	2	3	5	5
Q96HN2	Putative adenosylhomocysteinase 3	AHCYL2	6	4	6	6
Q09666	Neuroblast differentiation-associated protein AHNAK	AHNAK	6	6	6	6
O95433	Activator of 90 kDa heat shock protein ATPase homolog 1	AHSA1	0	0	3	6
P02765	Alpha-2-HS-glycoprotein;Alpha-2-HS-glycoprotein chain A;Alpha-2-HS-glycoprotein chain B	AHSG	6	6	6	6
Q96BJ3	Axin interactor, dorsalization-associated protein	AIDA	5	4	6	4
P55008	Allograft inflammatory factor 1	AIF1	1	2	3	4
O95831	Apoptosis-inducing factor 1, mitochondrial	AIFM1	6	5	6	6
Q12904	Aminoacyl tRNA synthase complex-interacting multifunctional protein 1;Endothelial monocyte-activating polypeptide 2	AIMP1	4	4	6	5
Q13155	Aminoacyl tRNA synthase complex-interacting multifunctional protein 2	AIMP2	3	2	3	6
O00170	AH receptor-interacting protein	AIP	5	6	6	6
P00568	Adenylate kinase isoenzyme 1	AK1	6	6	6	6
P54819	Adenylate kinase 2, mitochondrial;Adenylate kinase 2, mitochondrial, N-terminally processed	AK2	6	6	6	6
Q9UIJ7	GTP:AMP phosphotransferase AK3, mitochondrial	AK3	6	6	6	6
Q02952	A-kinase anchor protein 12	AKAP12	5	5	4	5
Q12802	A-kinase anchor protein 13	AKAP13	3	2	4	6
Q9Y2D5	A-kinase anchor protein 2	AKAP2	5	6	6	6
P14550	Alcohol dehydrogenase [NADP(+)]	AKR1A1	6	6	6	6
P15121	Aldose reductase	AKR1B1	6	6	6	6
P52895	Aldo-keto reductase family 1 member C2	AKR1C2	0	2	3	3
P42330	Aldo-keto reductase family 1 member C3	AKR1C3	0	0	0	6
P51857	3-oxo-5-beta-steroid 4-dehydrogenase	AKR1D1	3	3	4	5
O43488	Aflatoxin B1 aldehyde reductase member 2	AKR7A2	5	6	6	6
P13716	Delta-aminolevulinic acid dehydratase	ALAD	6	6	6	6
Q13740	CD166 antigen	ALCAM	1	4	4	6
Q8IZ83	Aldehyde dehydrogenase family 16 member A1	ALDH16A1	6	6	6	6
P54886	Delta-1-pyrroline-5-carboxylate synthase;Glutamate 5-kinase;Gamma-glutamyl phosphate reductase	ALDH18A1	6	6	6	6
P00352	Retinal dehydrogenase 1	ALDH1A1	6	6	6	6
P47895	Aldehyde dehydrogenase family 1 member A3	ALDH1A3	3	2	1	0
P30837	Aldehyde dehydrogenase X, mitochondrial	ALDH1B1	6	6	6	6
Q3SY69	Mitochondrial 10-formyltetrahydrofolate dehydrogenase	ALDH1L2	4	5	4	4
P05091	Aldehyde dehydrogenase, mitochondrial	ALDH2	6	6	6	6
P51648	Fatty aldehyde dehydrogenase	ALDH3A2	6	6	6	6
P43353	Aldehyde dehydrogenase family 3 member B1	ALDH3B1	1	1	6	6
P30038	Delta-1-pyrroline-5-carboxylate dehydrogenase, mitochondrial	ALDH4A1	2	5	6	6
P51649	Succinate-semialdehyde dehydrogenase, mitochondrial	ALDH5A1	1	4	5	6
Q02252	Methylmalonate-semialdehyde dehydrogenase [acylating], mitochondrial	ALDH6A1	6	6	6	6
P49419	Alpha-aminoadipic semialdehyde dehydrogenase	ALDH7A1	6	6	6	6
P49189	4-trimethylaminobutyraldehyde dehydrogenase	ALDH9A1	6	6	6	6
P04075	Fructose-bisphosphate aldolase A	ALDOA	6	6	6	6
P09972	Fructose-bisphosphate aldolase C	ALDOC	6	6	6	6
Q9H553	Alpha-1,3/1,6-mannosyltransferase ALG2	ALG2	0	1	2	3
Q9Y673	Dolichyl-phosphate beta-glucosyltransferase	ALG5	1	5	5	6
Q9H6U8	Alpha-1,2-mannosyltransferase ALG9	ALG9	0	0	0	2
O75342	Arachidonate 12-lipoxygenase, 12R-type	ALOX12B	4	4	2	0
O15296	Arachidonate 15-lipoxygenase B	ALOX15B	0	1	4	4
P09917	Arachidonate 5-lipoxygenase	ALOX5	3	6	6	6
P20292	Arachidonate 5-lipoxygenase-activating protein	ALOX5AP	6	6	6	6
P05186	Alkaline phosphatase, tissue-nonspecific isozyme	ALPL	3	5	6	4
Q86V81	THO complex subunit 4	ALYREF	6	6	6	6
P02760	Protein AMBP;Alpha-1-microglobulin;Inter-alpha-trypsin inhibitor light chain;Trypstatin	AMBP	6	6	6	6
Q9H1A4	Anaphase-promoting complex subunit 1	ANAPC1	3	1	1	3
Q9UKU9	Angiopoietin-related protein 2	ANGPTL2	2	1	0	2
P16157	Ankyrin-1	ANK1	5	6	5	6
Q12955	Ankyrin-3	ANK3	2	1	5	6
Q9P2R3	Rabankyrin-5	ANKFY1	4	6	6	6
Q4KMQ2	Anoctamin-6	ANO6	3	6	5	6
P39687	Acidic leucine-rich nuclear phosphoprotein 32 family member A	ANP32A	3	4	5	5
Q92688	Acidic leucine-rich nuclear phosphoprotein 32 family member B	ANP32B	2	4	4	6
Q9BTT0	Acidic leucine-rich nuclear phosphoprotein 32 family member E	ANP32E	5	5	6	6
P15144	Aminopeptidase N	ANPEP	5	5	6	5
P04083	Annexin A1	ANXA1	6	6	6	6
P50995	Annexin A11	ANXA11	6	6	6	6
P07355	Annexin A2	ANXA2	6	6	6	6
P12429	Annexin A3	ANXA3	6	6	6	6
P09525	Annexin A4	ANXA4	6	6	6	6
P08758	Annexin A5	ANXA5	6	6	6	6
P08133	Annexin A6	ANXA6	6	6	6	6
P20073	Annexin A7	ANXA7	6	6	6	6
Q5VT79;P13928	Annexin A8-like protein 2;Annexin A8	ANXA8L2;ANXA8	1	0	1	4
Q16853	Membrane primary amine oxidase	AOC3	6	6	6	6
Q06278	Aldehyde oxidase	AOX1	2	4	2	5
Q10567	AP-1 complex subunit beta-1	AP1B1	6	6	6	6
O43747	AP-1 complex subunit gamma-1	AP1G1	6	6	6	6
O75843	AP-1 complex subunit gamma-like 2	AP1G2	0	0	2	3
Q9BXS5	AP-1 complex subunit mu-1	AP1M1	6	5	5	6
Q9Y6Q5	AP-1 complex subunit mu-2	AP1M2	0	1	3	1
P61966	AP-1 complex subunit sigma-1A	AP1S1	3	1	5	5
P56377	AP-1 complex subunit sigma-2	AP1S2	3	5	6	6
O95782	AP-2 complex subunit alpha-1	AP2A1	6	6	6	6
O94973	AP-2 complex subunit alpha-2	AP2A2	6	6	6	6
P63010	AP-2 complex subunit beta	AP2B1	6	6	6	6
Q96CW1	AP-2 complex subunit mu	AP2M1	6	6	6	6
P53680	AP-2 complex subunit sigma	AP2S1	6	6	6	6
O00203	AP-3 complex subunit beta-1	AP3B1	6	6	6	6
O14617	AP-3 complex subunit delta-1	AP3D1	4	5	5	6
Q9Y2T2	AP-3 complex subunit mu-1	AP3M1	3	3	4	6
Q92572	AP-3 complex subunit sigma-1	AP3S1	4	4	4	6
P02743	Serum amyloid P-component;Serum amyloid P-component(1-203)	APCS	6	6	6	6
P13798	Acylamino-acid-releasing enzyme	APEH	6	6	6	6
P27695	DNA-(apurinic or apyrimidinic site) lyase;DNA-(apurinic or apyrimidinic site) lyase, mitochondrial	APEX1	6	6	6	6
Q9BZZ5	Apoptosis inhibitor 5	API5	6	5	6	6
Q96GX9	Methylthioribulose-1-phosphate dehydratase	APIP	0	0	0	1
Q9HDC9	Adipocyte plasma membrane-associated protein	APMAP	6	6	6	6
P02647	Apolipoprotein A-I;Proapolipoprotein A-I;Truncated apolipoprotein A-I	APOA1	6	6	6	6
P02652	Apolipoprotein A-II;Proapolipoprotein A-II;Truncated apolipoprotein A-II	APOA2	6	6	6	6
P06727	Apolipoprotein A-IV	APOA4	6	6	6	6
P04114	Apolipoprotein B-100;Apolipoprotein B-48	APOB	6	6	6	6
Q8IUX4;Q9HC16	DNA dC->dU-editing enzyme APOBEC-3F;DNA dC->dU-editing enzyme APOBEC-3G	APOBEC3F;APOBEC3G	0	0	1	6
Q0VD83	Apolipoprotein B receptor	APOBR	3	4	5	6
P02654	Apolipoprotein C-I;Truncated apolipoprotein C-I	APOC1	1	2	2	6
P02656	Apolipoprotein C-III	APOC3	4	5	5	6
P05090	Apolipoprotein D	APOD	6	6	6	6
P02649	Apolipoprotein E	APOE	5	6	6	6
O14791	Apolipoprotein L1	APOL1	0	3	2	5
Q9BQE5	Apolipoprotein L2	APOL2	1	4	6	6
O95236	Apolipoprotein L3	APOL3	1	1	3	4
Q9BUR5	Apolipoprotein O	APOO	0	1	4	6
Q9UKG1	DCC-interacting protein 13-alpha	APPL1	3	4	6	6
P07741	Adenine phosphoribosyltransferase	APRT	6	6	6	6
P29972	Aquaporin-1	AQP1	2	3	5	6
P55087	Aquaporin-4	AQP4	1	0	6	6
P55064	Aquaporin-5	AQP5	1	1	2	2
P10398	Serine/threonine-protein kinase A-Raf	ARAF	0	1	0	5
Q96P48	Arf-GAP with Rho-GAP domain, ANK repeat and PH domain-containing protein 1	ARAP1	6	5	5	6
P48444	Coatomer subunit delta	ARCN1	6	6	6	6
P84077;P61204	ADP-ribosylation factor 1;ADP-ribosylation factor 3	ARF1;ARF3	6	6	6	6
P84085	ADP-ribosylation factor 5	ARF5	4	4	5	6
P62330	ADP-ribosylation factor 6	ARF6	6	5	6	6
Q8N6T3	ADP-ribosylation factor GTPase-activating protein 1	ARFGAP1	2	1	2	0
Q8N6H7	ADP-ribosylation factor GTPase-activating protein 2	ARFGAP2	1	5	6	4
P53367	Arfaptin-1	ARFIP1	3	4	3	6
P05089	Arginase-1	ARG1	6	6	6	6
Q07960	Rho GTPase-activating protein 1	ARHGAP1	6	6	6	6
Q68EM7	Rho GTPase-activating protein 17	ARHGAP17	2	2	4	5
Q8N392	Rho GTPase-activating protein 18	ARHGAP18	4	4	6	6
P42331	Rho GTPase-activating protein 25	ARHGAP25	0	5	4	5
Q7Z6I6	Rho GTPase-activating protein 30	ARHGAP30	0	1	1	2
P98171	Rho GTPase-activating protein 4	ARHGAP4	0	2	4	6
P52565	Rho GDP-dissociation inhibitor 1	ARHGDIA	6	6	6	6
P52566	Rho GDP-dissociation inhibitor 2	ARHGDIB	6	6	6	6
Q92888	Rho guanine nucleotide exchange factor 1	ARHGEF1	5	6	6	6
Q9NZN5	Rho guanine nucleotide exchange factor 12	ARHGEF12	0	2	1	3
O94989	Rho guanine nucleotide exchange factor 15	ARHGEF15	0	0	1	4
Q92974	Rho guanine nucleotide exchange factor 2	ARHGEF2	6	6	6	6
Q15052	Rho guanine nucleotide exchange factor 6	ARHGEF6	2	4	4	6
Q9Y4X5	E3 ubiquitin-protein ligase ARIH1	ARIH1	1	0	1	0
P40616	ADP-ribosylation factor-like protein 1	ARL1	6	6	6	6
P36405	ADP-ribosylation factor-like protein 3	ARL3	5	6	6	6
O75915	PRA1 family protein 3	ARL6IP5	6	6	6	6
Q96BM9	ADP-ribosylation factor-like protein 8A	ARL8A	3	4	6	6
Q9NVJ2	ADP-ribosylation factor-like protein 8B	ARL8B	6	6	6	6
Q9H993	Protein-glutamate O-methyltransferase	ARMT1	0	1	0	5
Q92747	Actin-related protein 2/3 complex subunit 1A	ARPC1A	5	6	6	6
O15143	Actin-related protein 2/3 complex subunit 1B	ARPC1B	6	6	6	6
O15144	Actin-related protein 2/3 complex subunit 2	ARPC2	6	6	6	6
O15145	Actin-related protein 2/3 complex subunit 3	ARPC3	6	6	6	6
P59998	Actin-related protein 2/3 complex subunit 4	ARPC4	6	6	6	6
O15511	Actin-related protein 2/3 complex subunit 5	ARPC5	6	6	6	6
Q9BPX5	Actin-related protein 2/3 complex subunit 5-like protein	ARPC5L	5	5	5	6
P49407	Beta-arrestin-1	ARRB1	2	5	6	6
P32121	Beta-arrestin-2	ARRB2	0	0	0	1
P15289	Arylsulfatase A;Arylsulfatase A component B;Arylsulfatase A component C	ARSA	2	3	2	0
Q13510	Acid ceramidase;Acid ceramidase subunit alpha;Acid ceramidase subunit beta	ASAH1	6	6	6	6
Q9NR48	Histone-lysine N-methyltransferase ASH1L	ASH1L	3	2	1	1
P04424	Argininosuccinate lyase	ASL	5	6	6	6
O95671	N-acetylserotonin O-methyltransferase-like protein	ASMTL	2	4	2	6
O43681	ATPase ASNA1	ASNA1	6	6	6	6
Q12797	Aspartyl/asparaginyl beta-hydroxylase	ASPH	5	6	6	6
Q9BXN1	Asporin	ASPN	6	4	5	4
Q9BZE9	Tether containing UBX domain for GLUT4	ASPSCR1	0	1	4	3
P00966	Argininosuccinate synthase	ASS1	6	6	6	6
Q76L83	Putative Polycomb group protein ASXL2	ASXL2	2	1	0	2
Q9NVI7	ATPase family AAA domain-containing protein 3A	ATAD3A	1	0	2	3
Q5T9A4	ATPase family AAA domain-containing protein 3B	ATAD3B	3	3	3	5
Q9NT62	Ubiquitin-like-conjugating enzyme ATG3	ATG3	0	1	3	6
P31939	Bifunctional purine biosynthesis protein PURH;Phosphoribosylaminoimidazolecarboxamide formyltransferase;IMP cyclohydrolase	ATIC	6	6	6	6
Q6DD88	Atlastin-3	ATL3	5	6	6	6
P98196	Probable phospholipid-transporting ATPase IH	ATP11A	1	0	6	6
P54707	Potassium-transporting ATPase alpha chain 2	ATP12A	2	3	2	6
Q9HD20	Manganese-transporting ATPase 13A1	ATP13A1	4	5	6	6
P05023	Sodium/potassium-transporting ATPase subunit alpha-1	ATP1A1	6	6	6	6
P05026	Sodium/potassium-transporting ATPase subunit beta-1	ATP1B1	4	6	6	6
P54709	Sodium/potassium-transporting ATPase subunit beta-3	ATP1B3	2	5	6	6
P16615	Sarcoplasmic/endoplasmic reticulum calcium ATPase 2	ATP2A2	6	6	6	6
Q93084	Sarcoplasmic/endoplasmic reticulum calcium ATPase 3	ATP2A3	2	3	4	5
P23634	Plasma membrane calcium-transporting ATPase 4	ATP2B4	4	6	6	6
P98194	Calcium-transporting ATPase type 2C member 1	ATP2C1	0	0	4	6
P25705	ATP synthase subunit alpha, mitochondrial	ATP5A1	6	6	6	6
P06576	ATP synthase subunit beta, mitochondrial	ATP5B	6	6	6	6
P36542	ATP synthase subunit gamma, mitochondrial	ATP5C1	6	6	6	6
P30049	ATP synthase subunit delta, mitochondrial	ATP5D	6	6	6	6
Q5VTU8;P56381	ATP synthase subunit epsilon-like protein, mitochondrial;ATP synthase subunit epsilon, mitochondrial	ATP5EP2;ATP5E	3	3	5	6
P24539	ATP synthase F(0) complex subunit B1, mitochondrial	ATP5F1	6	6	6	6
O75947	ATP synthase subunit d, mitochondrial	ATP5H	6	6	6	6
P56385	ATP synthase subunit e, mitochondrial	ATP5I	6	6	6	6
P18859	ATP synthase-coupling factor 6, mitochondrial	ATP5J	2	2	4	6
P56134	ATP synthase subunit f, mitochondrial	ATP5J2	4	6	6	6
O75964	ATP synthase subunit g, mitochondrial	ATP5L	3	3	6	6
P48047	ATP synthase subunit O, mitochondrial	ATP5O	6	6	6	6
Q15904	V-type proton ATPase subunit S1	ATP6AP1	2	1	3	3
Q93050	V-type proton ATPase 116 kDa subunit a isoform 1	ATP6V0A1	6	4	6	6
P27449	V-type proton ATPase 16 kDa proteolipid subunit	ATP6V0C	3	4	6	6
P61421	V-type proton ATPase subunit d 1	ATP6V0D1	6	6	6	6
Q8N8Y2	V-type proton ATPase subunit d 2	ATP6V0D2	0	1	2	0
P38606	V-type proton ATPase catalytic subunit A	ATP6V1A	6	6	6	6
P21281	V-type proton ATPase subunit B, brain isoform	ATP6V1B2	6	6	6	6
P21283	V-type proton ATPase subunit C 1	ATP6V1C1	4	6	6	6
Q9Y5K8	V-type proton ATPase subunit D	ATP6V1D	5	5	6	6
P36543	V-type proton ATPase subunit E 1	ATP6V1E1	6	6	6	6
Q16864	V-type proton ATPase subunit F	ATP6V1F	2	5	5	6
O75348	V-type proton ATPase subunit G 1	ATP6V1G1	6	6	6	6
Q9UI12	V-type proton ATPase subunit H	ATP6V1H	6	6	6	6
Q9Y2Q0	Phospholipid-transporting ATPase IA	ATP8A1	0	0	1	6
Q9NTI2	Phospholipid-transporting ATPase IB	ATP8A2	2	1	1	4
Q9UII2	ATPase inhibitor, mitochondrial	ATPIF1	1	1	1	6
Q9UBB4	Ataxin-10	ATXN10	0	1	1	6
Q99700	Ataxin-2	ATXN2	3	2	3	0
P54252	Ataxin-3	ATXN3	0	0	1	5
Q13825	Methylglutaconyl-CoA hydratase, mitochondrial	AUH	0	3	5	6
Q9Y679	Ancient ubiquitous protein 1	AUP1	1	4	5	0
P25311	Zinc-alpha-2-glycoprotein	AZGP1	6	6	6	6
P20160	Azurocidin	AZU1	4	5	6	6
P61769	Beta-2-microglobulin;Beta-2-microglobulin form pI 5.3	B2M	6	6	6	6
O95816	BAG family molecular chaperone regulator 2	BAG2	6	6	5	6
O95817	BAG family molecular chaperone regulator 3	BAG3	4	3	5	3
P46379	Large proline-rich protein BAG6	BAG6	5	5	6	6
Q9UQB8	Brain-specific angiogenesis inhibitor 1-associated protein 2	BAIAP2	0	0	2	4
Q16611	Bcl-2 homologous antagonist/killer	BAK1	1	1	4	4
O75531	Barrier-to-autointegration factor;Barrier-to-autointegration factor, N-terminally processed	BANF1	3	3	3	6
Q8IXM2	Chromatin complexes subunit BAP18	BAP18	3	3	6	6
P80723	Brain acid soluble protein 1	BASP1	4	4	4	5
Q07812	Apoptosis regulator BAX	BAX	4	5	5	6
P50895	Basal cell adhesion molecule	BCAM	3	4	6	6
P51572	B-cell receptor-associated protein 31	BCAP31	6	6	6	6
O75934	Pre-mRNA-splicing factor SPF27	BCAS2	5	6	6	6
O15382	Branched-chain-amino-acid aminotransferase, mitochondrial	BCAT2	2	2	4	6
P12694	2-oxoisovalerate dehydrogenase subunit alpha, mitochondrial	BCKDHA	2	4	4	6
Q9NYF8	Bcl-2-associated transcription factor 1	BCLAF1	4	5	4	6
Q9Y276	Mitochondrial chaperone BCS1	BCS1L	0	0	0	3
Q9BUT1	3-hydroxybutyrate dehydrogenase type 2	BDH2	6	6	6	6
P21810	Biglycan	BGN	6	6	6	6
P55957	BH3-interacting domain death agonist;BH3-interacting domain death agonist p15;BH3-interacting domain death agonist p13;BH3-interacting domain death agonist p11	BID	1	1	0	0
P54132	Bloom syndrome protein	BLM	3	1	4	3
Q13867	Bleomycin hydrolase	BLMH	6	6	6	6
Q6QNY1	Biogenesis of lysosome-related organelles complex 1 subunit 2	BLOC1S2	5	5	5	6
Q6QNY0	Biogenesis of lysosome-related organelles complex 1 subunit 3	BLOC1S3	0	0	1	4
P53004	Biliverdin reductase A	BLVRA	6	6	6	6
P30043	Flavin reductase (NADPH)	BLVRB	6	6	6	6
Q9H3K6	BolA-like protein 2	BOLA2	3	6	6	6
P07738	Bisphosphoglycerate mutase	BPGM	5	5	5	6
P17213	Bactericidal permeability-increasing protein	BPI	3	6	6	4
Q8TDL5	BPI fold-containing family B member 1	BPIFB1	1	2	3	1
O95861	3(2),5-bisphosphate nucleotidase 1	BPNT1	4	6	6	6
Q9NXR7	BRCA1-A complex subunit BRE	BRE	1	1	1	0
Q8WUW1	Protein BRICK1	BRK1	5	6	5	6
P35613	Basigin	BSG	3	4	5	6
Q10588	ADP-ribosyl cyclase/cyclic ADP-ribose hydrolase 2	BST1	3	2	4	6
Q10589	Bone marrow stromal antigen 2	BST2	2	6	6	6
P78410;O00481;O00478	Butyrophilin subfamily 3 member A2;Butyrophilin subfamily 3 member A1;Butyrophilin subfamily 3 member A3	BTN3A2;BTN3A1;BTN3A3	2	1	3	5
O43684	Mitotic checkpoint protein BUB3	BUB3	5	6	6	6
Q7L1Q6	Basic leucine zipper and W2 domain-containing protein 1	BZW1	6	6	6	6
Q9Y6E2	Basic leucine zipper and W2 domain-containing protein 2	BZW2	2	1	1	6
Q9H0W9	Ester hydrolase C11orf54	C11orf54	2	1	2	6
Q7Z7L8	Uncharacterized protein C11orf96	C11orf96	1	0	1	5
Q9HB07	UPF0160 protein MYG1, mitochondrial	C12orf10	6	5	5	6
Q9UKR5	Probable ergosterol biosynthetic protein 28	C14orf1	4	6	6	6
Q7Z3D6	UPF0317 protein C14orf159, mitochondrial	C14orf159	0	2	3	5
Q9Y224	UPF0568 protein C14orf166	C14orf166	6	6	6	6
Q96GQ5	RUS1 family protein C16orf58	C16orf58	0	2	1	4
Q7Z3J2	UPF0505 protein C16orf62	C16orf62	2	3	1	4
Q96GS4	Uncharacterized protein C17orf59	C17orf59	5	6	6	6
Q9BQA9	Uncharacterized protein C17orf62	C17orf62	0	0	0	5
Q9NWV4	UPF0587 protein C1orf123	C1orf123	4	3	5	6
Q9H425	Uncharacterized protein C1orf198	C1orf198	3	2	4	6
Q07021	Complement component 1 Q subcomponent-binding protein, mitochondrial	C1QBP	4	4	5	6
P02747	Complement C1q subcomponent subunit C	C1QC	6	6	6	6
P00736	Complement C1r subcomponent;Complement C1r subcomponent heavy chain;Complement C1r subcomponent light chain	C1R	2	1	0	0
P09871	Complement C1s subcomponent;Complement C1s subcomponent heavy chain;Complement C1s subcomponent light chain	C1S	5	6	5	6
P06681	Complement C2;Complement C2b fragment;Complement C2a fragment	C2	3	3	3	4
Q08AI8	Uncharacterized protein C2orf54	C2orf54	0	0	6	6
P01024	Complement C3;Complement C3 beta chain;C3-beta-c;Complement C3 alpha chain;C3a anaphylatoxin;Acylation stimulating protein;Complement C3b alpha chain;Complement C3c alpha chain fragment 1;Complement C3dg fragment;Complement C3g fragment;Complement C3d fragment;Complement C3f fragment;Complement C3c alpha chain fragment 2	C3	6	6	6	6
P0C0L4	Complement C4-A;Complement C4 beta chain;Complement C4-A alpha chain;C4a anaphylatoxin;C4b-A;C4d-A;Complement C4 gamma chain	C4A	5	5	4	6
P0C0L5	Complement C4-B;Complement C4 beta chain;Complement C4-B alpha chain;C4a anaphylatoxin;C4b-B;C4d-B;Complement C4 gamma chain	C4B	2	2	4	5
P04003	C4b-binding protein alpha chain	C4BPA	5	5	6	6
P01031	Complement C5;Complement C5 beta chain;Complement C5 alpha chain;C5a anaphylatoxin;Complement C5 alpha chain	C5	5	5	4	6
A6NDU8	UPF0600 protein C5orf51	C5orf51	5	4	4	6
P13671	Complement component C6	C6	1	1	1	5
P10643	Complement component C7	C7	5	5	5	6
Q96HJ9	UPF0562 protein C7orf55	C7orf55	0	1	4	3
P07357	Complement component C8 alpha chain	C8A	2	3	2	5
P07358	Complement component C8 beta chain	C8B	5	5	4	5
P07360	Complement component C8 gamma chain	C8G	5	5	5	6
P02748	Complement component C9;Complement component C9a;Complement component C9b	C9	5	6	6	6
Q9BUH6	Protein PAXX	C9orf142	5	6	6	6
Q5T6V5	UPF0553 protein C9orf64	C9orf64	3	6	4	6
P00915	Carbonic anhydrase 1	CA1	6	6	6	6
P00918	Carbonic anhydrase 2	CA2	6	6	6	6
P07451	Carbonic anhydrase 3	CA3	4	6	6	6
P22748	Carbonic anhydrase 4	CA4	0	0	6	6
Q9Y376	Calcium-binding protein 39	CAB39	6	6	6	6
O00555	Voltage-dependent P/Q-type calcium channel subunit alpha-1A	CACNA1A	5	5	5	2
Q9NY47	Voltage-dependent calcium channel subunit alpha-2/delta-2;Voltage-dependent calcium channel subunit alpha-2-2;Voltage-dependent calcium channel subunit delta-2	CACNA2D2	1	0	5	5
Q8WUQ7	Cactin	CACTIN	0	0	1	1
Q9HB71	Calcyclin-binding protein	CACYBP	3	5	5	6
P27708	CAD protein;Glutamine-dependent carbamoyl-phosphate synthase;Aspartate carbamoyltransferase;Dihydroorotase	CAD	5	4	5	5
Q9BY67	Cell adhesion molecule 1	CADM1	0	2	3	6
Q16602	Calcitonin gene-related peptide type 1 receptor	CALCRL	0	0	1	6
Q05682	Caldesmon	CALD1	6	6	6	6
P0DP25;P0DP24;P0DP23		CALM3	6	6	6	6
P27482	Calmodulin-like protein 3	CALML3	1	2	1	0
Q9NZT1	Calmodulin-like protein 5	CALML5	6	5	5	4
P27797	Calreticulin	CALR	6	6	6	6
O43852	Calumenin	CALU	6	6	6	5
Q13554;Q13555	Calcium/calmodulin-dependent protein kinase type II subunit beta;Calcium/calmodulin-dependent protein kinase type II subunit gamma	CAMK2B;CAMK2G	2	4	4	6
Q13557	Calcium/calmodulin-dependent protein kinase type II subunit delta	CAMK2D	5	4	5	6
P49913	Cathelicidin antimicrobial peptide;Antibacterial protein FALL-39;Antibacterial protein LL-37	CAMP	3	3	5	6
Q86VP6	Cullin-associated NEDD8-dissociated protein 1	CAND1	6	6	6	6
P27824	Calnexin	CANX	6	6	6	6
Q01518	Adenylyl cyclase-associated protein 1	CAP1	6	6	6	6
P40121	Macrophage-capping protein	CAPG	6	6	6	6
P07384	Calpain-1 catalytic subunit	CAPN1	6	6	6	6
P17655	Calpain-2 catalytic subunit	CAPN2	6	6	6	6
P04632	Calpain small subunit 1	CAPNS1	5	6	6	6
Q14444	Caprin-1	CAPRIN1	2	2	4	6
Q13938	Calcyphosin	CAPS	6	5	6	5
P52907	F-actin-capping protein subunit alpha-1	CAPZA1	6	6	6	6
P47755	F-actin-capping protein subunit alpha-2	CAPZA2	6	6	6	6
P47756	F-actin-capping protein subunit beta	CAPZB	6	6	6	6
Q9Y2V2	Calcium-regulated heat stable protein 1	CARHSP1	4	6	6	5
Q8IW45	ATP-dependent (S)-NAD(P)H-hydrate dehydratase	CARKD	4	6	6	6
Q86X55	Histone-arginine methyltransferase CARM1	CARM1	1	1	1	0
P49589	Cysteine--tRNA ligase, cytoplasmic	CARS	4	6	6	5
Q9HA77	Probable cysteine--tRNA ligase, mitochondrial	CARS2	2	0	5	3
Q6P4E1	Protein CASC4	CASC4	1	1	1	0
O14936	Peripheral plasma membrane protein CASK	CASK	5	4	5	3
P29466	Caspase-1;Caspase-1 subunit p20;Caspase-1 subunit p10	CASP1	3	4	6	6
P31944	Caspase-14;Caspase-14 subunit p17, mature form;Caspase-14 subunit p10, mature form;Caspase-14 subunit p20, intermediate form;Caspase-14 subunit p8, intermediate form	CASP14	6	6	6	4
P20810	Calpastatin	CAST	4	6	6	6
P04040	Catalase	CAT	6	6	6	6
Q03135	Caveolin-1	CAV1	6	6	6	6
P51636	Caveolin-2	CAV2	2	1	4	2
Q13951	Core-binding factor subunit beta	CBFB	4	3	5	6
P16152	Carbonyl reductase [NADPH] 1	CBR1	6	6	6	6
O75828	Carbonyl reductase [NADPH] 3	CBR3	6	6	6	6
Q8N4T8	Carbonyl reductase family member 4	CBR4	1	4	4	6
P83916	Chromobox protein homolog 1	CBX1	0	1	0	4
Q13185	Chromobox protein homolog 3	CBX3	5	5	6	6
Q9HC52;O95503	Chromobox protein homolog 8;Chromobox protein homolog 6	CBX8;CBX6	0	0	1	1
Q6P1N0	Coiled-coil and C2 domain-containing protein 1A	CC2D1A	4	4	6	6
Q8IX12	Cell division cycle and apoptosis regulator protein 1	CCAR1	4	3	4	6
Q8N163	Cell cycle and apoptosis regulator protein 2	CCAR2	6	6	6	6
Q6YP21	Kynurenine--oxoglutarate transaminase 3	CCBL2	2	4	3	1
Q8WUD4	Coiled-coil domain-containing protein 12	CCDC12	0	1	1	2
Q96CT7	Coiled-coil domain-containing protein 124	CCDC124	2	3	2	6
O60826	Coiled-coil domain-containing protein 22	CCDC22	3	6	6	6
Q96A33	Coiled-coil domain-containing protein 47	CCDC47	4	4	5	6
Q16204	Coiled-coil domain-containing protein 6	CCDC6	3	1	4	3
Q8IWF9	Coiled-coil domain-containing protein 83	CCDC83	0	0	0	3
Q8ND76	Cyclin-Y	CCNY	0	0	1	5
O14618	Copper chaperone for superoxide dismutase	CCS	4	4	5	6
P78371	T-complex protein 1 subunit beta	CCT2	6	6	6	6
P49368	T-complex protein 1 subunit gamma	CCT3	6	6	6	6
P50991	T-complex protein 1 subunit delta	CCT4	6	6	6	6
P48643	T-complex protein 1 subunit epsilon	CCT5	6	6	6	6
P40227	T-complex protein 1 subunit zeta	CCT6A	6	6	6	6
Q92526	T-complex protein 1 subunit zeta-2	CCT6B	0	1	0	0
Q99832	T-complex protein 1 subunit eta	CCT7	6	6	6	6
P50990	T-complex protein 1 subunit theta	CCT8	6	6	6	6
Q6YHK3	CD109 antigen	CD109	4	6	6	6
P08571	Monocyte differentiation antigen CD14;Monocyte differentiation antigen CD14, urinary form;Monocyte differentiation antigen CD14, membrane-bound form	CD14	3	6	6	6
Q86VB7	Scavenger receptor cysteine-rich type 1 protein M130;Soluble CD163	CD163	1	2	4	5
Q9Y5K6	CD2-associated protein	CD2AP	1	1	2	6
P28906	Hematopoietic progenitor cell antigen CD34	CD34	2	5	6	6
P16671	Platelet glycoprotein 4	CD36	2	3	4	6
P28907	ADP-ribosyl cyclase/cyclic ADP-ribose hydrolase 1	CD38	1	4	1	0
P16070	CD44 antigen	CD44	5	5	5	6
Q08722	Leukocyte surface antigen CD47	CD47	5	6	6	6
P08962	CD63 antigen	CD63	3	4	4	6
P04233	HLA class II histocompatibility antigen gamma chain	CD74	6	6	6	6
P60033	CD81 antigen	CD81	2	4	4	6
P27701	CD82 antigen	CD82	0	2	2	4
P21926	CD9 antigen	CD9	5	5	6	6
Q16543	Hsp90 co-chaperone Cdc37;Hsp90 co-chaperone Cdc37, N-terminally processed	CDC37	5	5	6	6
P60953	Cell division control protein 42 homolog	CDC42	4	4	6	6
Q9Y5S2	Serine/threonine-protein kinase MRCK beta	CDC42BPB	3	2	3	6
Q99459	Cell division cycle 5-like protein	CDC5L	6	6	6	6
P12830	Cadherin-1;E-Cad/CTF1;E-Cad/CTF2;E-Cad/CTF3	CDH1	2	0	5	6
P55287	Cadherin-11	CDH11	3	0	1	4
P55290	Cadherin-13	CDH13	3	3	5	6
P33151	Cadherin-5	CDH5	0	4	6	6
O14735	CDP-diacylglycerol--inositol 3-phosphatidyltransferase	CDIPT	1	2	3	6
Q00535	Cyclin-dependent-like kinase 5	CDK5	6	6	6	6
Q96JB5	CDK5 regulatory subunit-associated protein 3	CDK5RAP3	4	6	5	6
Q9NXV6	CDKN2A-interacting protein	CDKN2AIP	0	1	3	5
O95674	Phosphatidate cytidylyltransferase 2	CDS2	2	4	4	6
Q15517	Corneodesmosin	CDSN	6	6	6	0
Q9UKY7	Protein CDV3 homolog	CDV3	5	5	5	6
P47902	Homeobox protein CDX-1	CDX1	2	3	4	5
P40199	Carcinoembryonic antigen-related cell adhesion molecule 6	CEACAM6	6	6	6	6
P31997	Carcinoembryonic antigen-related cell adhesion molecule 8	CEACAM8	3	6	6	5
Q9BXW7	Cat eye syndrome critical region protein 5	CECR5	0	1	3	4
Q96G23	Ceramide synthase 2	CERS2	5	6	6	6
P23141	Liver carboxylesterase 1	CES1	6	6	6	6
Q9Y6A4	Cilia- and flagella-associated protein 20	CFAP20	4	2	4	4
Q4G0U5	Cilia- and flagella-associated protein 221	CFAP221	0	0	0	1
P00751	Complement factor B;Complement factor B Ba fragment;Complement factor B Bb fragment	CFB	6	6	6	6
P08603	Complement factor H	CFH	6	6	6	6
Q03591;P36980	Complement factor H-related protein 1;Complement factor H-related protein 2	CFHR1;CFHR2	0	1	0	3
P05156	Complement factor I;Complement factor I heavy chain;Complement factor I light chain	CFI	5	5	4	6
P23528	Cofilin-1	CFL1	6	6	6	6
Q9Y281	Cofilin-2	CFL2	2	3	4	6
Q9P2M7	Cingulin	CGN	1	0	3	6
Q9Y6H1;Q5T1J5	Coiled-coil-helix-coiled-coil-helix domain-containing protein 2;Putative coiled-coil-helix-coiled-coil-helix domain-containing protein CHCHD2P9, mitochondrial	CHCHD2;CHCHD2P9	1	2	3	6
Q9NX63	MICOS complex subunit MIC19	CHCHD3	5	6	6	6
Q14839	Chromodomain-helicase-DNA-binding protein 4	CHD4	2	2	4	6
Q8IWX8	Calcium homeostasis endoplasmic reticulum protein	CHERP	2	3	5	5
Q9BWS9	Chitinase domain-containing protein 1	CHID1	1	5	6	5
Q9HD42	Charged multivesicular body protein 1a	CHMP1A	0	0	1	5
O43633	Charged multivesicular body protein 2a	CHMP2A	5	6	6	6
Q9Y3E7	Charged multivesicular body protein 3	CHMP3	4	1	4	6
Q9BY43	Charged multivesicular body protein 4a	CHMP4A	3	3	4	6
Q9H444	Charged multivesicular body protein 4b	CHMP4B	6	5	5	6
Q96FZ7	Charged multivesicular body protein 6	CHMP6	3	5	6	6
Q99653	Calcineurin B homologous protein 1	CHP1	2	1	2	0
Q9BU40	Chordin-like protein 1	CHRDL1	0	0	0	2
Q8NCH0	Carbohydrate sulfotransferase 14	CHST14	0	1	1	6
Q9NS84	Carbohydrate sulfotransferase 7	CHST7	0	0	0	2
Q9Y3Y2	Chromatin target of PRMT1 protein	CHTOP	4	5	5	6
O75339	Cartilage intermediate layer protein 1;Cartilage intermediate layer protein 1 C1;Cartilage intermediate layer protein 1 C2	CILP	4	1	0	0
Q8IUL8	Cartilage intermediate layer protein 2;Cartilage intermediate layer protein 2 C1;Cartilage intermediate layer protein 2 C2	CILP2	2	0	0	0
Q14011	Cold-inducible RNA-binding protein	CIRBP	6	6	5	6
Q07065	Cytoskeleton-associated protein 4	CKAP4	6	6	6	6
Q14008	Cytoskeleton-associated protein 5	CKAP5	3	2	4	6
P12277	Creatine kinase B-type	CKB	6	6	6	6
P12532	Creatine kinase U-type, mitochondrial	CKMT1A	1	0	1	0
P51798	H(+)/Cl(-) exchange transporter 7	CLCN7	4	4	6	4
P56856	Claudin-18	CLDN18	0	0	2	5
Q86T13	C-type lectin domain family 14 member A	CLEC14A	0	2	5	6
P05452	Tetranectin	CLEC3B	2	1	1	5
O00299	Chloride intracellular channel protein 1	CLIC1	6	6	6	6
O15247	Chloride intracellular channel protein 2	CLIC2	2	5	6	6
O95833	Chloride intracellular channel protein 3	CLIC3	3	3	6	6
Q9Y696	Chloride intracellular channel protein 4	CLIC4	6	6	6	6
Q9NZA1	Chloride intracellular channel protein 5	CLIC5	2	1	5	6
Q14677	Clathrin interactor 1	CLINT1	4	4	6	5
P30622	CAP-Gly domain-containing linker protein 1	CLIP1	1	2	3	6
P54105	Methylosome subunit pICln	CLNS1A	1	3	2	5
Q9H078	Caseinolytic peptidase B protein homolog	CLPB	3	3	5	6
O96005	Cleft lip and palate transmembrane protein 1	CLPTM1	5	5	5	6
P09496	Clathrin light chain A	CLTA	6	6	6	6
P09497	Clathrin light chain B	CLTB	5	6	6	6
Q00610	Clathrin heavy chain 1	CLTC	6	6	6	6
P10909	Clusterin;Clusterin beta chain;Clusterin alpha chain	CLU	6	6	6	6
P23946	Chymase	CMA1	2	5	5	3
Q8NFW8	N-acylneuraminate cytidylyltransferase	CMAS	4	2	4	6
Q96DG6	Carboxymethylenebutenolidase homolog	CMBL	3	4	6	6
P30085	UMP-CMP kinase	CMPK1	5	4	6	6
Q9NX76	CKLF-like MARVEL transmembrane domain-containing protein 6	CMTM6	3	3	3	6
Q96KP4	Cytosolic non-specific dipeptidase	CNDP2	6	6	6	6
Q9P003	Protein cornichon homolog 4	CNIH4	1	2	4	5
P51911	Calponin-1	CNN1	6	6	6	6
Q99439	Calponin-2	CNN2	6	3	5	6
Q15417	Calponin-3	CNN3	6	6	6	6
A5YKK6	CCR4-NOT transcription complex subunit 1	CNOT1	3	2	4	6
Q9NZN8	CCR4-NOT transcription complex subunit 2	CNOT2	1	1	1	5
P09543	2,3-cyclic-nucleotide 3-phosphodiesterase	CNP	6	6	6	6
Q9Y2B0	Protein canopy homolog 2	CNPY2	5	6	6	6
Q9BT09	Protein canopy homolog 3	CNPY3	1	1	1	0
Q8N129	Protein canopy homolog 4	CNPY4	6	3	3	4
Q96F85	CB1 cannabinoid receptor-interacting protein 1	CNRIP1	5	6	6	6
Q9Y2R0	Cytochrome c oxidase assembly factor 3 homolog, mitochondrial	COA3	2	3	4	6
Q5JTJ3	Cytochrome c oxidase assembly factor 6 homolog	COA6	1	0	2	0
Q13057	Bifunctional coenzyme A synthase;Phosphopantetheine adenylyltransferase;Dephospho-CoA kinase	COASY	4	6	6	6
Q8WTW3	Conserved oligomeric Golgi complex subunit 1	COG1	1	1	1	2
Q9UP83	Conserved oligomeric Golgi complex subunit 5	COG5	6	6	6	6
P83436	Conserved oligomeric Golgi complex subunit 7	COG7	0	1	1	0
Q03692	Collagen alpha-1(X) chain	COL10A1	3	1	0	1
Q99715	Collagen alpha-1(XII) chain	COL12A1	6	5	6	6
Q05707	Collagen alpha-1(XIV) chain	COL14A1	6	6	6	6
P39059	Collagen alpha-1(XV) chain;Restin;Restin-2;Restin-3;Restin-4	COL15A1	6	6	5	5
P39060	Collagen alpha-1(XVIII) chain;Endostatin	COL18A1	6	6	6	6
P02452	Collagen alpha-1(I) chain	COL1A1	6	6	6	6
P08123	Collagen alpha-2(I) chain	COL1A2	6	6	6	6
Q96P44	Collagen alpha-1(XXI) chain	COL21A1	3	6	6	6
P02461	Collagen alpha-1(III) chain	COL3A1	6	6	5	1
P02462	Collagen alpha-1(IV) chain;Arresten	COL4A1	5	4	5	6
P08572	Collagen alpha-2(IV) chain;Canstatin	COL4A2	6	6	6	6
P53420	Collagen alpha-4(IV) chain	COL4A4	0	0	1	4
P20908	Collagen alpha-1(V) chain	COL5A1	6	6	6	6
P05997	Collagen alpha-2(V) chain	COL5A2	3	3	1	0
P25940	Collagen alpha-3(V) chain	COL5A3	2	3	2	4
P12109	Collagen alpha-1(VI) chain	COL6A1	6	6	6	6
P12110	Collagen alpha-2(VI) chain	COL6A2	6	6	6	6
P12111	Collagen alpha-3(VI) chain	COL6A3	6	6	6	6
A8TX70	Collagen alpha-5(VI) chain	COL6A5	0	0	2	5
A6NMZ7	Collagen alpha-6(VI) chain	COL6A6	4	6	6	6
Q02388	Collagen alpha-1(VII) chain	COL7A1	4	1	2	3
P27658	Collagen alpha-1(VIII) chain;Vastatin	COL8A1	6	6	6	6
Q5KU26	Collectin-12	COLEC12	4	6	6	6
Q8NBJ5	Procollagen galactosyltransferase 1	COLGALT1	6	6	6	6
Q9Y6G5	COMM domain-containing protein 10	COMMD10	3	3	3	6
Q86X83	COMM domain-containing protein 2	COMMD2	4	5	6	6
Q9UBI1	COMM domain-containing protein 3	COMMD3	1	3	3	0
Q86VX2	COMM domain-containing protein 7	COMMD7	1	0	1	6
Q9P000	COMM domain-containing protein 9	COMMD9	0	0	0	2
P21964	Catechol O-methyltransferase	COMT	3	3	5	5
P53621	Coatomer subunit alpha;Xenin;Proxenin	COPA	6	6	6	6
P53618	Coatomer subunit beta	COPB1	6	6	6	6
P35606	Coatomer subunit beta	COPB2	6	6	6	6
O14579	Coatomer subunit epsilon	COPE	6	6	6	6
Q9Y678	Coatomer subunit gamma-1	COPG1	6	6	6	6
Q9UBF2	Coatomer subunit gamma-2	COPG2	3	5	6	5
P61201	COP9 signalosome complex subunit 2	COPS2	5	4	6	6
Q9UNS2	COP9 signalosome complex subunit 3	COPS3	3	5	6	6
Q9BT78	COP9 signalosome complex subunit 4	COPS4	5	6	6	6
Q92905	COP9 signalosome complex subunit 5	COPS5	4	5	6	6
Q7L5N1	COP9 signalosome complex subunit 6	COPS6	5	6	6	6
Q9UBW8	COP9 signalosome complex subunit 7a	COPS7A	5	6	6	6
Q99627	COP9 signalosome complex subunit 8	COPS8	2	4	6	6
P61923	Coatomer subunit zeta-1	COPZ1	3	4	5	6
Q5HYK3	2-methoxy-6-polyprenyl-1,4-benzoquinol methylase, mitochondrial	COQ5	0	0	2	3
P31146	Coronin-1A	CORO1A	6	6	6	6
Q9BR76	Coronin-1B	CORO1B	6	6	6	6
Q9ULV4	Coronin-1C	CORO1C	6	6	6	6
P57737	Coronin-7	CORO7	5	6	6	6
Q14019	Coactosin-like protein	COTL1	6	6	6	6
P13073	Cytochrome c oxidase subunit 4 isoform 1, mitochondrial	COX4I1	5	6	6	6
P20674	Cytochrome c oxidase subunit 5A, mitochondrial	COX5A	6	6	6	6
P10606	Cytochrome c oxidase subunit 5B, mitochondrial	COX5B	6	6	6	6
P14854	Cytochrome c oxidase subunit 6B1	COX6B1	2	3	4	2
P09669	Cytochrome c oxidase subunit 6C	COX6C	6	6	6	6
P14406	Cytochrome c oxidase subunit 7A2, mitochondrial	COX7A2	6	5	5	6
O14548	Cytochrome c oxidase subunit 7A-related protein, mitochondrial	COX7A2L	1	1	1	5
P00450	Ceruloplasmin	CP	6	6	6	5
P15088	Mast cell carboxypeptidase A	CPA3	3	6	6	6
Q9UI42	Carboxypeptidase A4	CPA4	4	5	6	0
Q96IY4	Carboxypeptidase B2	CPB2	3	5	2	6
P14384	Carboxypeptidase M	CPM	1	3	6	5
Q99829	Copine-1	CPNE1	6	6	6	6
O75131	Copine-3	CPNE3	6	6	6	6
P36551	Oxygen-dependent coproporphyrinogen-III oxidase, mitochondrial	CPOX	1	2	4	6
Q9BRF8	Serine/threonine-protein phosphatase CPPED1	CPPED1	6	6	6	6
Q9Y646	Carboxypeptidase Q	CPQ	5	6	6	6
Q10570	Cleavage and polyadenylation specificity factor subunit 1	CPSF1	2	2	3	6
Q9UKF6	Cleavage and polyadenylation specificity factor subunit 3	CPSF3	2	4	4	5
Q16630	Cleavage and polyadenylation specificity factor subunit 6	CPSF6	5	5	5	6
Q8N684	Cleavage and polyadenylation specificity factor subunit 7	CPSF7	3	3	5	5
P50416	Carnitine O-palmitoyltransferase 1, liver isoform	CPT1A	4	6	6	6
P23786	Carnitine O-palmitoyltransferase 2, mitochondrial	CPT2	2	4	6	6
Q9H3G5	Probable serine carboxypeptidase CPVL	CPVL	6	6	6	6
P29373	Cellular retinoic acid-binding protein 2	CRABP2	6	3	3	0
P43155	Carnitine O-acetyltransferase	CRAT	1	1	2	5
P16220	Cyclic AMP-responsive element-binding protein 1	CREB1	0	1	3	5
Q8IUR6	CREB3 regulatory factor	CREBRF	5	6	5	2
O75629	Protein CREG1	CREG1	2	2	2	2
P52943	Cysteine-rich protein 2	CRIP2	6	6	6	6
P46108	Adapter molecule crk	CRK	5	6	6	6
P46109	Crk-like protein	CRKL	3	2	6	6
Q14194	Dihydropyrimidinase-related protein 1	CRMP1	5	2	5	5
Q9BZJ0	Crooked neck-like protein 1	CRNKL1	2	1	4	4
Q5TZA2	Rootletin	CROCC	5	6	6	6
Q9NQ79	Cartilage acidic protein 1	CRTAC1	3	2	4	6
O75718	Cartilage-associated protein	CRTAP	6	6	6	2
P02511	Alpha-crystallin B chain	CRYAB	6	6	6	6
Q9Y2S2	Lambda-crystallin homolog	CRYL1	6	6	6	6
Q14894	Ketimine reductase mu-crystallin	CRYM	2	4	3	4
Q08257	Quinone oxidoreductase	CRYZ	6	6	6	6
O75390	Citrate synthase, mitochondrial	CS	6	6	6	6
O75534	Cold shock domain-containing protein E1	CSDE1	4	5	5	6
P55060	Exportin-2	CSE1L	6	6	6	6
P41240	Tyrosine-protein kinase CSK	CSK	5	6	6	6
P48729	Casein kinase I isoform alpha	CSNK1A1	2	1	5	6
Q8NEV1;P68400	Casein kinase II subunit alpha 3;Casein kinase II subunit alpha	CSNK2A3;CSNK2A1	2	2	4	6
P67870	Casein kinase II subunit beta	CSNK2B	1	3	1	4
Q6UVK1	Chondroitin sulfate proteoglycan 4	CSPG4	4	3	5	6
P21291	Cysteine and glycine-rich protein 1	CSRP1	6	6	6	6
Q16527	Cysteine and glycine-rich protein 2	CSRP2	6	3	6	6
P01034	Cystatin-C	CST3	4	6	6	6
Q15828	Cystatin-M	CST6	3	3	4	0
P01040	Cystatin-A;Cystatin-A, N-terminally processed	CSTA	6	6	6	4
P04080	Cystatin-B	CSTB	6	6	6	6
Q05048	Cleavage stimulation factor subunit 1	CSTF1	1	2	3	4
P33240	Cleavage stimulation factor subunit 2	CSTF2	1	2	3	3
Q12996	Cleavage stimulation factor subunit 3	CSTF3	2	3	3	4
Q13363	C-terminal-binding protein 1	CTBP1	6	6	6	6
P56545	C-terminal-binding protein 2	CTBP2	4	4	6	6
Q96CG8	Collagen triple helix repeat-containing protein 1	CTHRC1	6	4	0	0
P35221	Catenin alpha-1	CTNNA1	6	6	6	6
P26232	Catenin alpha-2	CTNNA2	0	0	0	6
P35222	Catenin beta-1	CTNNB1	6	6	6	6
Q8WYA6	Beta-catenin-like protein 1	CTNNBL1	2	1	2	3
O60716	Catenin delta-1	CTNND1	6	5	6	6
P17812	CTP synthase 1	CTPS1	0	0	1	4
P10619	Lysosomal protective protein;Lysosomal protective protein 32 kDa chain;Lysosomal protective protein 20 kDa chain	CTSA	5	6	5	5
P07858	Cathepsin B;Cathepsin B light chain;Cathepsin B heavy chain	CTSB	5	5	6	6
P53634	Dipeptidyl peptidase 1;Dipeptidyl peptidase 1 exclusion domain chain;Dipeptidyl peptidase 1 heavy chain;Dipeptidyl peptidase 1 light chain	CTSC	5	6	6	6
P07339	Cathepsin D;Cathepsin D light chain;Cathepsin D heavy chain	CTSD	6	6	6	6
P08311	Cathepsin G	CTSG	6	6	6	6
P09668	Pro-cathepsin H;Cathepsin H mini chain;Cathepsin H;Cathepsin H heavy chain;Cathepsin H light chain	CTSH	6	6	6	6
P07711	Cathepsin L1;Cathepsin L1 heavy chain;Cathepsin L1 light chain	CTSL	0	0	1	1
P25774	Cathepsin S	CTSS	4	4	5	3
O60911	Cathepsin L2	CTSV	2	0	0	0
Q9UBR2	Cathepsin Z	CTSZ	6	6	6	6
Q14247	Src substrate cortactin	CTTN	6	6	6	6
Q13616	Cullin-1	CUL1	2	4	3	6
Q13617	Cullin-2	CUL2	3	2	3	6
Q13618	Cullin-3	CUL3	2	3	6	6
Q13619	Cullin-4A	CUL4A	1	1	4	5
Q13620	Cullin-4B	CUL4B	1	1	2	1
Q93034	Cullin-5	CUL5	1	2	3	5
O60888	Protein CutA	CUTA	6	6	5	4
Q9NTM9	Copper homeostasis protein cutC homolog	CUTC	0	0	2	5
P39880	Homeobox protein cut-like 1	CUX1	2	4	6	5
Q9P013	Spliceosome-associated protein CWC15 homolog	CWC15	2	1	2	6
P48061	Stromal cell-derived factor 1;SDF-1-beta(3-72);SDF-1-alpha(3-67)	CXCL12	0	2	3	6
Q6UXB2	VEGF coregulated chemokine 1	CXCL17	0	1	1	2
P00167	Cytochrome b5	CYB5A	5	6	6	6
O43169	Cytochrome b5 type B	CYB5B	3	5	5	6
Q9UHQ9	NADH-cytochrome b5 reductase 1	CYB5R1	6	6	6	6
P00387	NADH-cytochrome b5 reductase 3;NADH-cytochrome b5 reductase 3 membrane-bound form;NADH-cytochrome b5 reductase 3 soluble form	CYB5R3	6	6	6	6
P13498	Cytochrome b-245 light chain	CYBA	2	5	6	6
P04839	Cytochrome b-245 heavy chain	CYBB	6	6	6	6
Q53TN4	Cytochrome b reductase 1	CYBRD1	5	6	6	6
P08574	Cytochrome c1, heme protein, mitochondrial	CYC1	5	5	6	6
P99999	Cytochrome c	CYCS	6	6	6	6
Q7L576	Cytoplasmic FMR1-interacting protein 1	CYFIP1	6	6	6	6
Q96F07	Cytoplasmic FMR1-interacting protein 2	CYFIP2	0	3	1	0
Q8WWM9	Cytoglobin	CYGB	3	3	4	5
Q16678	Cytochrome P450 1B1	CYP1B1	5	4	0	1
Q6UW02	Cytochrome P450 20A1	CYP20A1	1	2	5	6
Q02318	Sterol 26-hydroxylase, mitochondrial	CYP27A1	3	5	6	6
Q96SQ9	Cytochrome P450 2S1	CYP2S1	0	1	6	6
Q16850	Lanosterol 14-alpha demethylase	CYP51A1	1	2	5	6
P98082	Disabled homolog 2	DAB2	4	3	3	1
P61803	Dolichyl-diphosphooligosaccharide--protein glycosyltransferase subunit DAD1	DAD1	6	6	6	6
Q3LXA3	Bifunctional ATP-dependent dihydroxyacetone kinase/FAD-AMP lyase (cyclizing);ATP-dependent dihydroxyacetone kinase;FAD-AMP lyase (cyclizing)	DAK	6	6	6	6
O43293	Death-associated protein kinase 3	DAPK3	1	1	0	0
P14868	Aspartate--tRNA ligase, cytoplasmic	DARS	6	6	6	6
Q6PI48	Aspartate--tRNA ligase, mitochondrial	DARS2	0	0	1	5
Q96EP5	DAZ-associated protein 1	DAZAP1	2	2	3	6
P07108	Acyl-CoA-binding protein	DBI	6	6	6	6
Q16643	Drebrin	DBN1	6	6	6	6
Q9UJU6	Drebrin-like protein	DBNL	6	6	6	6
Q9UK59	Lariat debranching enzyme	DBR1	1	2	4	6
P11182	Lipoamide acyltransferase component of branched-chain alpha-keto acid dehydrogenase complex, mitochondrial	DBT	0	0	1	5
P81605	Dermcidin;Survival-promoting peptide;DCD-1	DCD	6	6	6	6
O15075	Serine/threonine-protein kinase DCLK1	DCLK1	3	5	3	2
P07585	Decorin	DCN	6	6	6	6
Q96C86	m7GpppX diphosphatase	DCPS	6	6	6	6
P32321	Deoxycytidylate deaminase	DCTD	1	1	2	5
Q14203	Dynactin subunit 1	DCTN1	6	6	6	6
Q13561	Dynactin subunit 2	DCTN2	6	6	6	6
O75935	Dynactin subunit 3	DCTN3	6	6	6	6
Q9UJW0	Dynactin subunit 4	DCTN4	3	6	6	6
Q7Z4W1	L-xylulose reductase	DCXR	6	6	6	6
O94760	N(G),N(G)-dimethylarginine dimethylaminohydrolase 1	DDAH1	5	5	6	6
O95865	N(G),N(G)-dimethylarginine dimethylaminohydrolase 2	DDAH2	6	6	6	6
Q16531	DNA damage-binding protein 1	DDB1	6	6	6	6
Q5TDH0	Protein DDI1 homolog 2	DDI2	0	2	4	5
P39656	Dolichyl-diphosphooligosaccharide--protein glycosyltransferase 48 kDa subunit	DDOST	6	6	6	6
Q96HY6	DDRGK domain-containing protein 1	DDRGK1	3	6	6	6
P30046	D-dopachrome decarboxylase	DDT	4	3	4	6
Q92499	ATP-dependent RNA helicase DDX1	DDX1	6	6	6	6
Q92841	Probable ATP-dependent RNA helicase DDX17	DDX17	6	6	6	6
Q9NUU7;Q9UMR2	ATP-dependent RNA helicase DDX19A;ATP-dependent RNA helicase DDX19B	DDX19A;DDX19B	6	6	6	6
Q9NUU7;Q9UHL0	ATP-dependent RNA helicase DDX19A;ATP-dependent RNA helicase DDX25	DDX19A;DDX25	1	0	0	3
Q9NR30	Nucleolar RNA helicase 2	DDX21	4	1	6	6
Q9BUQ8	Probable ATP-dependent RNA helicase DDX23	DDX23	5	6	6	6
O00148	ATP-dependent RNA helicase DDX39A	DDX39A	0	0	1	3
Q13838	Spliceosome RNA helicase DDX39B	DDX39B	6	6	6	6
O00571	ATP-dependent RNA helicase DDX3X	DDX3X	4	1	4	3
Q86XP3	ATP-dependent RNA helicase DDX42	DDX42	4	6	6	6
Q7L014	Probable ATP-dependent RNA helicase DDX46	DDX46	5	5	6	6
P17844	Probable ATP-dependent RNA helicase DDX5	DDX5	6	6	6	6
O95786	Probable ATP-dependent RNA helicase DDX58	DDX58	1	2	3	3
P26196	Probable ATP-dependent RNA helicase DDX6	DDX6	6	5	6	6
Q8IY21	Probable ATP-dependent RNA helicase DDX60	DDX60	0	0	1	5
Q16698	2,4-dienoyl-CoA reductase, mitochondrial	DECR1	6	6	6	6
Q9NUI1	Peroxisomal 2,4-dienoyl-CoA reductase	DECR2	0	1	1	1
Q9H4E7	Differentially expressed in FDCP 6 homolog	DEF6	1	5	3	3
P35659	Protein DEK	DEK	2	2	3	6
Q9Y315	Deoxyribose-phosphate aldolase	DERA	5	5	6	6
Q9BUN8	Derlin-1	DERL1	4	4	4	6
P17661	Desmin	DES	6	6	6	6
O00273	DNA fragmentation factor subunit alpha	DFFA	3	5	6	5
Q9UBM7	7-dehydrocholesterol reductase	DHCR7	3	1	6	6
Q96LJ7	Dehydrogenase/reductase SDR family member 1	DHRS1	3	5	5	6
Q13268	Dehydrogenase/reductase SDR family member 2, mitochondrial	DHRS2	0	1	1	3
Q9BTZ2	Dehydrogenase/reductase SDR family member 4	DHRS4	0	0	3	6
Q9Y394	Dehydrogenase/reductase SDR family member 7	DHRS7	6	6	6	6
Q6IAN0	Dehydrogenase/reductase SDR family member 7B	DHRS7B	2	2	4	6
O43143	Pre-mRNA-splicing factor ATP-dependent RNA helicase DHX15	DHX15	6	6	6	6
O60231	Putative pre-mRNA-splicing factor ATP-dependent RNA helicase DHX16	DHX16	6	6	6	6
Q08211	ATP-dependent RNA helicase A	DHX9	6	6	6	6
Q9NR28	Diablo homolog, mitochondrial	DIABLO	5	4	4	5
O60610	Protein diaphanous homolog 1	DIAPH1	3	4	6	6
O60879	Protein diaphanous homolog 2	DIAPH2	4	5	6	6
Q9P265	Disco-interacting protein 2 homolog B	DIP2B	2	3	2	3
O60832	H/ACA ribonucleoprotein complex subunit 4	DKC1	1	3	2	6
P10515	Dihydrolipoyllysine-residue acetyltransferase component of pyruvate dehydrogenase complex, mitochondrial	DLAT	6	6	6	6
P09622	Dihydrolipoyl dehydrogenase, mitochondrial	DLD	6	6	6	6
Q12959	Disks large homolog 1	DLG1	3	3	3	5
P36957	Dihydrolipoyllysine-residue succinyltransferase component of 2-oxoglutarate dehydrogenase complex, mitochondrial	DLST	6	6	6	6
Q9UGM3	Deleted in malignant brain tumors 1 protein	DMBT1	1	1	4	5
P11532	Dystrophin	DMD	0	0	0	4
Q08495	Dematin	DMTN	0	1	4	2
Q8NEP3	Dynein assembly factor 1, axonemal	DNAAF1	0	0	0	4
P31689	DnaJ homolog subfamily A member 1	DNAJA1	3	4	5	6
O60884	DnaJ homolog subfamily A member 2	DNAJA2	2	1	3	4
P25685	DnaJ homolog subfamily B member 1	DNAJB1	1	2	5	6
Q9UBS4	DnaJ homolog subfamily B member 11	DNAJB11	6	6	6	6
P25686	DnaJ homolog subfamily B member 2	DNAJB2	1	1	4	4
Q8IXB1	DnaJ homolog subfamily C member 10	DNAJC10	2	4	4	3
Q9NVH1	DnaJ homolog subfamily C member 11	DNAJC11	1	1	3	6
O75165	DnaJ homolog subfamily C member 13	DNAJC13	2	5	6	6
Q13217	DnaJ homolog subfamily C member 3	DNAJC3	0	2	3	1
Q9H3Z4	DnaJ homolog subfamily C member 5	DNAJC5	0	2	4	4
Q99615	DnaJ homolog subfamily C member 7	DNAJC7	0	0	1	6
O75937	DnaJ homolog subfamily C member 8	DNAJC8	3	3	6	6
Q13609	Deoxyribonuclease gamma	DNASE1L3	0	0	2	6
O00115	Deoxyribonuclease-2-alpha	DNASE2	1	3	4	5
Q05193	Dynamin-1	DNM1	4	0	2	0
O00429	Dynamin-1-like protein	DNM1L	5	6	6	6
P50570	Dynamin-2	DNM2	6	6	6	6
Q9UQ16	Dynamin-3	DNM3	0	0	1	4
Q9ULA0	Aspartyl aminopeptidase	DNPEP	5	6	6	6
O43598	2-deoxynucleoside 5-phosphate N-hydrolase 1	DNPH1	6	5	5	6
Q5JSL3	Dedicator of cytokinesis protein 11	DOCK11	2	2	4	5
Q92608	Dedicator of cytokinesis protein 2	DOCK2	4	6	6	6
Q8N1I0	Dedicator of cytokinesis protein 4	DOCK4	0	0	0	3
Q96HP0	Dedicator of cytokinesis protein 6	DOCK6	2	3	2	6
Q8NF50	Dedicator of cytokinesis protein 8	DOCK8	3	5	5	6
Q92785	Zinc finger protein ubi-d4	DPF2	0	0	0	5
O60762	Dolichol-phosphate mannosyltransferase subunit 1	DPM1	3	5	6	6
Q9NY33	Dipeptidyl peptidase 3	DPP3	6	6	6	6
P27487	Dipeptidyl peptidase 4;Dipeptidyl peptidase 4 membrane form;Dipeptidyl peptidase 4 soluble form	DPP4	6	6	6	6
Q9UHL4	Dipeptidyl peptidase 2	DPP7	5	6	6	6
Q07507	Dermatopontin	DPT	6	6	6	6
Q12882	Dihydropyrimidine dehydrogenase [NADP(+)]	DPYD	2	1	3	5
Q16555	Dihydropyrimidinase-related protein 2	DPYSL2	6	6	6	6
Q14195	Dihydropyrimidinase-related protein 3	DPYSL3	6	6	6	6
Q01658	Protein Dr1	DR1	1	1	3	3
Q9Y295	Developmentally-regulated GTP-binding protein 1	DRG1	4	3	5	6
Q08554	Desmocollin-1	DSC1	6	6	6	6
Q14574	Desmocollin-3	DSC3	6	6	6	4
Q02413	Desmoglein-1	DSG1	6	6	6	6
P15924	Desmoplakin	DSP	6	6	6	6
Q03001	Dystonin	DST	2	1	4	6
P60981	Destrin	DSTN	6	6	6	6
Q8TEA8	D-tyrosyl-tRNA(Tyr) deacylase 1	DTD1	2	2	2	5
Q8N9I9	Probable E3 ubiquitin-protein ligase DTX3	DTX3	0	0	1	6
P23919	Thymidylate kinase	DTYMK	2	2	6	6
Q9NRD9	Dual oxidase 1	DUOX1	0	0	1	2
Q9BVJ7	Dual specificity protein phosphatase 23	DUSP23	5	6	6	6
P51452	Dual specificity protein phosphatase 3	DUSP3	6	6	6	6
Q14204	Cytoplasmic dynein 1 heavy chain 1	DYNC1H1	6	6	6	6
Q13409	Cytoplasmic dynein 1 intermediate chain 2	DYNC1I2	6	6	6	6
Q9Y6G9	Cytoplasmic dynein 1 light intermediate chain 1	DYNC1LI1	4	4	5	5
O43237	Cytoplasmic dynein 1 light intermediate chain 2	DYNC1LI2	6	5	6	6
Q8NCM8	Cytoplasmic dynein 2 heavy chain 1	DYNC2H1	6	5	6	5
Q96FJ2;P63167	Dynein light chain 2, cytoplasmic;Dynein light chain 1, cytoplasmic	DYNLL2;DYNLL1	5	5	6	6
Q9NP97;Q8TF09	Dynein light chain roadblock-type 1;Dynein light chain roadblock-type 2	DYNLRB1;DYNLRB2	6	6	6	6
P63172	Dynein light chain Tctex-type 1	DYNLT1	1	0	1	5
O75923	Dysferlin	DYSF	2	5	6	6
Q9HAK2	Transcription factor COE2	EBF2	2	3	5	6
Q14213	Interleukin-27 subunit beta	EBI3	0	0	1	1
Q15125	3-beta-hydroxysteroid-Delta(8),Delta(7)-isomerase	EBP	1	2	5	6
Q13011	Delta(3,5)-Delta(2,4)-dienoyl-CoA isomerase, mitochondrial	ECH1	6	6	6	6
Q9NTX5	Ethylmalonyl-CoA decarboxylase	ECHDC1	5	6	6	6
Q96DC8	Enoyl-CoA hydratase domain-containing protein 3, mitochondrial	ECHDC3	0	0	2	0
P30084	Enoyl-CoA hydratase, mitochondrial	ECHS1	6	6	6	6
P42126	Enoyl-CoA delta isomerase 1, mitochondrial	ECI1	5	6	6	6
Q16610	Extracellular matrix protein 1	ECM1	6	5	6	6
Q5VYK3	Proteasome-associated protein ECM29 homolog	ECM29	1	0	1	4
O60869	Endothelial differentiation-related factor 1	EDF1	5	6	6	6
Q15075	Early endosome antigen 1	EEA1	6	6	6	6
P68104;Q5VTE0	Elongation factor 1-alpha 1;Putative elongation factor 1-alpha-like 3	EEF1A1;EEF1A1P5	6	6	6	6
P24534	Elongation factor 1-beta	EEF1B2	5	6	6	6
P29692	Elongation factor 1-delta	EEF1D	6	6	6	6
O43324	Eukaryotic translation elongation factor 1 epsilon-1	EEF1E1	5	6	6	5
P26641	Elongation factor 1-gamma	EEF1G	6	6	6	6
P13639	Elongation factor 2	EEF2	6	6	6	6
P57772	Selenocysteine-specific elongation factor	EEFSEC	0	1	3	2
Q12805	EGF-containing fibulin-like extracellular matrix protein 1	EFEMP1	6	6	6	6
O95967	EGF-containing fibulin-like extracellular matrix protein 2	EFEMP2	6	6	6	6
Q96C19	EF-hand domain-containing protein D2	EFHD2	6	6	6	6
P98172	Ephrin-B1	EFNB1	1	1	3	6
Q15029	116 kDa U5 small nuclear ribonucleoprotein component	EFTUD2	6	6	6	6
Q9UHF1	Epidermal growth factor-like protein 7	EGFL7	0	0	0	3
P00533	Epidermal growth factor receptor	EGFR	1	3	3	6
Q9H4M9	EH domain-containing protein 1	EHD1	6	6	6	6
Q9NZN4	EH domain-containing protein 2	EHD2	6	6	6	6
Q9NZN3	EH domain-containing protein 3	EHD3	3	3	6	6
Q9H223	EH domain-containing protein 4	EHD4	6	6	6	6
Q08426	Peroxisomal bifunctional enzyme;Enoyl-CoA hydratase/3,2-trans-enoyl-CoA isomerase;3-hydroxyacyl-CoA dehydrogenase	EHHADH	2	5	6	6
P41567	Eukaryotic translation initiation factor 1	EIF1	1	3	2	0
P47813;O14602	Eukaryotic translation initiation factor 1A, X-chromosomal;Eukaryotic translation initiation factor 1A, Y-chromosomal	EIF1AX;EIF1AY	3	4	4	5
Q9BY44	Eukaryotic translation initiation factor 2A;Eukaryotic translation initiation factor 2A, N-terminally processed	EIF2A	0	1	1	0
P19525	Interferon-induced, double-stranded RNA-activated protein kinase	EIF2AK2	2	3	4	3
Q9NR50	Translation initiation factor eIF-2B subunit gamma	EIF2B3	1	2	3	6
Q9UI10	Translation initiation factor eIF-2B subunit delta	EIF2B4	5	6	6	6
P05198	Eukaryotic translation initiation factor 2 subunit 1	EIF2S1	6	6	6	6
P20042	Eukaryotic translation initiation factor 2 subunit 2	EIF2S2	5	6	5	6
P41091	Eukaryotic translation initiation factor 2 subunit 3	EIF2S3	4	6	5	6
Q14152	Eukaryotic translation initiation factor 3 subunit A	EIF3A	6	6	6	6
P55884	Eukaryotic translation initiation factor 3 subunit B	EIF3B	6	6	6	6
Q99613;B5ME19	Eukaryotic translation initiation factor 3 subunit C;Eukaryotic translation initiation factor 3 subunit C-like protein	EIF3C;EIF3CL	6	6	6	6
O15371	Eukaryotic translation initiation factor 3 subunit D	EIF3D	5	6	6	6
P60228	Eukaryotic translation initiation factor 3 subunit E	EIF3E	6	6	6	6
O00303	Eukaryotic translation initiation factor 3 subunit F	EIF3F	6	6	6	6
O75821	Eukaryotic translation initiation factor 3 subunit G	EIF3G	5	5	6	6
O15372	Eukaryotic translation initiation factor 3 subunit H	EIF3H	4	6	6	5
Q13347	Eukaryotic translation initiation factor 3 subunit I	EIF3I	4	5	4	6
O75822	Eukaryotic translation initiation factor 3 subunit J	EIF3J	4	3	6	5
Q9UBQ5	Eukaryotic translation initiation factor 3 subunit K	EIF3K	4	3	4	6
Q9Y262	Eukaryotic translation initiation factor 3 subunit L	EIF3L	6	6	6	6
Q7L2H7	Eukaryotic translation initiation factor 3 subunit M	EIF3M	0	0	1	2
P60842	Eukaryotic initiation factor 4A-I	EIF4A1	6	6	6	6
Q14240	Eukaryotic initiation factor 4A-II;Eukaryotic initiation factor 4A-II, N-terminally processed	EIF4A2	6	6	6	6
P38919	Eukaryotic initiation factor 4A-III;Eukaryotic initiation factor 4A-III, N-terminally processed	EIF4A3	6	6	6	6
P23588	Eukaryotic translation initiation factor 4B	EIF4B	5	6	6	6
Q04637	Eukaryotic translation initiation factor 4 gamma 1	EIF4G1	6	6	6	6
P78344	Eukaryotic translation initiation factor 4 gamma 2	EIF4G2	5	6	6	6
Q15056	Eukaryotic translation initiation factor 4H	EIF4H	6	6	6	6
P55010	Eukaryotic translation initiation factor 5	EIF5	5	6	6	6
P63241	Eukaryotic translation initiation factor 5A-1	EIF5A	6	5	6	6
O60841	Eukaryotic translation initiation factor 5B	EIF5B	0	2	3	4
P56537	Eukaryotic translation initiation factor 6	EIF6	6	6	6	6
P08246	Neutrophil elastase	ELANE	6	6	6	6
Q15717	ELAV-like protein 1	ELAVL1	6	6	6	6
P32519	ETS-related transcription factor Elf-1	ELF1	0	0	0	3
Q92556	Engulfment and cell motility protein 1	ELMO1	5	6	6	6
Q8IZ81	ELMO domain-containing protein 2	ELMOD2	2	3	5	6
P15502	Elastin	ELN	6	6	6	6
Q8N766	ER membrane protein complex subunit 1	EMC1	3	4	6	6
Q15006	ER membrane protein complex subunit 2	EMC2	3	6	6	6
Q9P0I2	ER membrane protein complex subunit 3	EMC3	1	2	4	3
Q5J8M3	ER membrane protein complex subunit 4	EMC4	2	4	4	6
Q9NPA0	ER membrane protein complex subunit 7	EMC7	1	2	4	5
O43402	ER membrane protein complex subunit 8	EMC8	2	5	3	0
P50402	Emerin	EMD	5	5	6	6
Q9Y6C2	EMILIN-1	EMILIN1	6	6	6	6
Q9BXX0	EMILIN-2	EMILIN2	1	1	1	1
O00423	Echinoderm microtubule-associated protein-like 1	EML1	0	1	6	6
O95834	Echinoderm microtubule-associated protein-like 2	EML2	4	5	6	6
Q32P44	Echinoderm microtubule-associated protein-like 3	EML3	3	4	4	6
Q9HC35	Echinoderm microtubule-associated protein-like 4	EML4	6	6	6	6
Q7Z589	Protein EMSY	EMSY	3	4	2	5
Q8N8S7	Protein enabled homolog	ENAH	6	6	6	6
O94919	Endonuclease domain-containing 1 protein	ENDOD1	6	6	6	6
P17813	Endoglin	ENG	3	4	5	6
P06733	Alpha-enolase	ENO1	6	6	6	6
P09104	Gamma-enolase	ENO2	6	6	6	6
Q07075	Glutamyl aminopeptidase	ENPEP	0	2	6	5
O43768	Alpha-endosulfine	ENSA	0	0	2	3
P49961	Ectonucleoside triphosphate diphosphohydrolase 1	ENTPD1	6	6	6	6
Q5NDL2	EGF domain-specific O-linked N-acetylglucosamine transferase	EOGT	2	1	2	6
P11171	Protein 4.1	EPB41	5	6	5	6
Q9H4G0	Band 4.1-like protein 1	EPB41L1	3	4	5	6
O43491	Band 4.1-like protein 2	EPB41L2	6	6	6	6
Q9Y2J2	Band 4.1-like protein 3;Band 4.1-like protein 3, N-terminally processed	EPB41L3	5	5	6	6
P16452	Erythrocyte membrane protein band 4.2	EPB42	1	4	5	6
P16422	Epithelial cell adhesion molecule	EPCAM	0	0	0	3
Q9UM22	Mammalian ependymin-related protein 1	EPDR1	4	4	3	4
P07099	Epoxide hydrolase 1	EPHX1	6	6	6	6
P34913	Bifunctional epoxide hydrolase 2;Cytosolic epoxide hydrolase 2;Lipid-phosphate phosphatase	EPHX2	0	1	4	4
Q7L775	EPM2A-interacting protein 1	EPM2AIP1	0	3	3	6
P58107	Epiplakin	EPPK1	5	4	6	6
P07814	Bifunctional glutamate/proline--tRNA ligase;Glutamate--tRNA ligase;Proline--tRNA ligase	EPRS	6	6	6	6
P42566	Epidermal growth factor receptor substrate 15	EPS15	4	6	6	6
Q9UBC2	Epidermal growth factor receptor substrate 15-like 1	EPS15L1	5	5	6	6
Q12929	Epidermal growth factor receptor kinase substrate 8	EPS8	0	0	4	2
Q9H6S3	Epidermal growth factor receptor kinase substrate 8-like protein 2	EPS8L2	3	2	6	6
P11678	Eosinophil peroxidase;Eosinophil peroxidase light chain;Eosinophil peroxidase heavy chain	EPX	6	6	5	6
Q9NZ08	Endoplasmic reticulum aminopeptidase 1	ERAP1	6	6	6	6
Q6P179	Endoplasmic reticulum aminopeptidase 2	ERAP2	2	4	2	4
Q8IUD2	ELKS/Rab6-interacting/CAST family member 1	ERC1	0	0	0	3
Q969X5	Endoplasmic reticulum-Golgi intermediate compartment protein 1	ERGIC1	6	6	6	6
P84090	Enhancer of rudimentary homolog	ERH	6	6	6	6
Q96DZ1	Endoplasmic reticulum lectin 1	ERLEC1	1	4	4	4
O94905	Erlin-2	ERLIN2	6	6	6	6
Q7Z2K6	Endoplasmic reticulum metallopeptidase 1	ERMP1	3	4	6	6
Q96HE7	ERO1-like protein alpha	ERO1L	5	6	6	6
P30040	Endoplasmic reticulum resident protein 29	ERP29	6	6	6	6
Q9BS26	Endoplasmic reticulum resident protein 44	ERP44	6	6	6	6
Q96AP7	Endothelial cell-selective adhesion molecule	ESAM	0	0	4	6
P10768	S-formylglutathione hydrolase	ESD	5	5	5	6
Q9BSJ8	Extended synaptotagmin-1	ESYT1	6	6	6	6
A0FGR8	Extended synaptotagmin-2	ESYT2	6	6	6	6
P62495	Eukaryotic peptide chain release factor subunit 1	ETF1	6	6	6	6
P13804	Electron transfer flavoprotein subunit alpha, mitochondrial	ETFA	6	6	6	6
P38117	Electron transfer flavoprotein subunit beta	ETFB	6	6	6	6
Q16134	Electron transfer flavoprotein-ubiquinone oxidoreductase, mitochondrial	ETFDH	0	0	3	4
O95571	Persulfide dioxygenase ETHE1, mitochondrial	ETHE1	6	5	5	6
Q9UI08	Ena/VASP-like protein	EVL	4	4	6	6
Q92817	Envoplakin	EVPL	5	6	6	6
Q01844	RNA-binding protein EWS	EWSR1	5	6	6	6
Q9NV70	Exocyst complex component 1	EXOC1	3	3	5	6
Q96KP1	Exocyst complex component 2	EXOC2	2	1	6	6
Q96A65	Exocyst complex component 4	EXOC4	1	4	5	6
Q9UPT5	Exocyst complex component 7	EXOC7	0	1	1	4
Q8IYI6	Exocyst complex component 8	EXOC8	1	3	5	5
Q9NPD3	Exosome complex component RRP41	EXOSC4	1	1	2	6
Q9NQT4	Exosome complex component RRP46	EXOSC5	1	0	1	0
P15311	Ezrin	EZR	6	6	6	6
Q9Y624	Junctional adhesion molecule A	F11R	3	5	6	6
P00748	Coagulation factor XII;Coagulation factor XIIa heavy chain;Beta-factor XIIa part 1;Coagulation factor XIIa light chain	F12	3	2	2	6
P00488	Coagulation factor XIII A chain	F13A1	6	6	6	6
P00734	Prothrombin;Activation peptide fragment 1;Activation peptide fragment 2;Thrombin light chain;Thrombin heavy chain	F2	5	6	5	6
P00740	Coagulation factor IX;Coagulation factor IXa light chain;Coagulation factor IXa heavy chain	F9	3	1	4	5
P05413	Fatty acid-binding protein, heart	FABP3	4	6	6	4
P15090	Fatty acid-binding protein, adipocyte	FABP4	3	3	5	6
Q01469	Fatty acid-binding protein, epidermal	FABP5	6	6	6	6
Q9UNN5	FAS-associated factor 1	FAF1	2	1	4	2
Q96CS3	FAS-associated factor 2	FAF2	2	4	3	6
P16930	Fumarylacetoacetase	FAH	4	5	5	6
Q6P587	Acylpyruvase FAHD1, mitochondrial	FAHD1	1	1	3	6
Q96GK7	Fumarylacetoacetate hydrolase domain-containing protein 2A	FAHD2A	2	2	3	0
Q8IWE2	Protein NOXP20	FAM114A1	0	0	0	5
Q9NZB2	Constitutive coactivator of PPAR-gamma-like protein 1	FAM120A	5	6	6	6
Q9BZQ8	Protein Niban	FAM129A	2	6	6	6
Q96TA1	Niban-like protein 1	FAM129B	6	6	6	6
Q86VR2	Protein FAM134C	FAM134C	0	0	0	4
Q9ULE4	Protein FAM184B	FAM184B	2	2	1	1
Q9BRX8	Redox-regulatory protein FAM213A	FAM213A	1	0	4	6
Q92520	Protein FAM3C	FAM3C	2	4	4	2
Q9H0Q0	Protein FAM49A	FAM49A	0	0	0	3
Q9NUQ9	Protein FAM49B	FAM49B	5	6	6	6
Q6ZS17	Protein FAM65A	FAM65A	0	1	1	4
Q8NCA5	Protein FAM98A	FAM98A	0	1	1	0
Q52LJ0	Protein FAM98B	FAM98B	0	1	2	6
Q12884	Prolyl endopeptidase FAP;Antiplasmin-cleaving enzyme FAP, soluble form	FAP	5	2	1	0
Q9Y4F1	FERM, RhoGEF and pleckstrin domain-containing protein 1	FARP1	6	5	6	6
Q9Y285	Phenylalanine--tRNA ligase alpha subunit	FARSA	5	5	5	6
Q9NSD9	Phenylalanine--tRNA ligase beta subunit	FARSB	6	6	6	6
P49327	Fatty acid synthase;[Acyl-carrier-protein] S-acetyltransferase;[Acyl-carrier-protein] S-malonyltransferase;3-oxoacyl-[acyl-carrier-protein] synthase;3-oxoacyl-[acyl-carrier-protein] reductase;3-hydroxyacyl-[acyl-carrier-protein] dehydratase;Enoyl-[acyl-carrier-protein] reductase;Oleoyl-[acyl-carrier-protein] hydrolase	FASN	6	6	6	6
P22087	rRNA 2-O-methyltransferase fibrillarin	FBL	5	5	4	6
Q8WUP2	Filamin-binding LIM protein 1	FBLIM1	2	1	2	5
P98095	Fibulin-2	FBLN2	6	6	6	6
Q9UBX5	Fibulin-5	FBLN5	6	6	6	6
P35555	Fibrillin-1	FBN1	6	6	6	6
P09467	Fructose-1,6-bisphosphatase 1	FBP1	6	6	6	6
O00757	Fructose-1,6-bisphosphatase isozyme 2	FBP2	2	3	4	3
Q8NFZ0	F-box only protein 18	FBXO18	0	0	2	0
Q6PIJ6	F-box only protein 38	FBXO38	5	5	5	6
Q9Y3I1	F-box only protein 7	FBXO7	0	0	0	4
P12314	High affinity immunoglobulin gamma Fc receptor I	FCGR1A	0	1	2	2
P08637	Low affinity immunoglobulin gamma Fc region receptor III-A	FCGR3A	0	1	0	2
P55899	IgG receptor FcRn large subunit p51	FCGRT	1	1	3	6
Q0JRZ9	F-BAR domain only protein 2	FCHO2	0	0	2	3
O00602	Ficolin-1	FCN1	0	0	3	0
O75636	Ficolin-3	FCN3	1	2	4	6
P14324	Farnesyl pyrophosphate synthase	FDPS	5	6	6	6
P10109	Adrenodoxin, mitochondrial	FDX1	2	2	2	0
P22570	NADPH:adrenodoxin oxidoreductase, mitochondrial	FDXR	4	6	6	6
Q96AC1	Fermitin family homolog 2	FERMT2	6	5	6	6
Q86UX7	Fermitin family homolog 3	FERMT3	6	6	6	6
P02671	Fibrinogen alpha chain;Fibrinopeptide A;Fibrinogen alpha chain	FGA	6	6	6	6
P02675	Fibrinogen beta chain;Fibrinopeptide B;Fibrinogen beta chain	FGB	6	6	6	6
P02679	Fibrinogen gamma chain	FGG	6	6	6	6
P09769	Tyrosine-protein kinase Fgr	FGR	0	1	5	5
P07954	Fumarate hydratase, mitochondrial	FH	6	6	6	6
Q13642	Four and a half LIM domains protein 1	FHL1	6	6	5	6
Q9Y613	FH1/FH2 domain-containing protein 1	FHOD1	2	6	6	6
O43427	Acidic fibroblast growth factor intracellular-binding protein	FIBP	0	1	2	0
Q6UN15	Pre-mRNA 3-end-processing factor FIP1	FIP1L1	2	3	4	5
Q9Y3D6	Mitochondrial fission 1 protein	FIS1	5	3	3	1
Q96AY3	Peptidyl-prolyl cis-trans isomerase FKBP10	FKBP10	6	4	2	1
Q9NYL4	Peptidyl-prolyl cis-trans isomerase FKBP11	FKBP11	5	5	4	4
Q5T1M5	FK506-binding protein 15	FKBP15	1	2	5	5
P62942	Peptidyl-prolyl cis-trans isomerase FKBP1A	FKBP1A	6	6	6	6
P26885	Peptidyl-prolyl cis-trans isomerase FKBP2	FKBP2	3	5	5	6
Q00688	Peptidyl-prolyl cis-trans isomerase FKBP3	FKBP3	6	6	6	6
Q02790	Peptidyl-prolyl cis-trans isomerase FKBP4;Peptidyl-prolyl cis-trans isomerase FKBP4, N-terminally processed	FKBP4	2	5	6	6
Q13451	Peptidyl-prolyl cis-trans isomerase FKBP5;Peptidyl-prolyl cis-trans isomerase FKBP5, N-terminally processed	FKBP5	3	1	5	4
Q14318	Peptidyl-prolyl cis-trans isomerase FKBP8	FKBP8	0	0	0	4
O95302	Peptidyl-prolyl cis-trans isomerase FKBP9	FKBP9	5	5	6	6
Q13045	Protein flightless-1 homolog	FLII	5	6	6	6
P21333	Filamin-A	FLNA	6	6	6	6
O75369	Filamin-B	FLNB	6	6	6	6
Q14315	Filamin-C	FLNC	6	6	6	6
O75955	Flotillin-1	FLOT1	6	6	6	6
Q14254	Flotillin-2	FLOT2	5	6	6	6
O95466	Formin-like protein 1	FMNL1	2	3	4	6
Q96PY5;Q8IVF7	Formin-like protein 2;Formin-like protein 3	FMNL2;FMNL3	2	1	3	6
P49326	Dimethylaniline monooxygenase [N-oxide-forming] 5	FMO5	0	0	1	4
Q06828	Fibromodulin	FMOD	6	5	4	0
Q06787	Fragile X mental retardation protein 1	FMR1	2	0	5	6
P02751	Fibronectin;Anastellin;Ugl-Y1;Ugl-Y2;Ugl-Y3	FN1	6	6	6	6
Q9HA64	Ketosamine-3-kinase	FN3KRP	0	1	2	6
Q96RU3	Formin-binding protein 1	FNBP1	0	0	0	6
P49354	Protein farnesyltransferase/geranylgeranyltransferase type-1 subunit alpha	FNTA	3	4	6	4
Q16658	Fascin	FSCN1	6	6	6	6
P02794	Ferritin heavy chain;Ferritin heavy chain, N-terminally processed	FTH1	6	6	6	6
P02792	Ferritin light chain	FTL	6	6	6	6
Q96AE4	Far upstream element-binding protein 1	FUBP1	6	6	6	6
Q96I24	Far upstream element-binding protein 3	FUBP3	6	6	6	6
P04066	Tissue alpha-L-fucosidase	FUCA1	4	6	6	5
P35637	RNA-binding protein FUS	FUS	4	5	5	6
P51114	Fragile X mental retardation syndrome-related protein 1	FXR1	2	3	4	0
P51116	Fragile X mental retardation syndrome-related protein 2	FXR2	1	0	1	6
Q9BQS8	FYVE and coiled-coil domain-containing protein 1	FYCO1	1	3	3	5
Q96QD9	UAP56-interacting factor	FYTTD1	0	0	2	5
Q13283	Ras GTPase-activating protein-binding protein 1	G3BP1	6	6	6	6
Q9UN86	Ras GTPase-activating protein-binding protein 2	G3BP2	2	3	4	4
P11413	Glucose-6-phosphate 1-dehydrogenase	G6PD	6	6	6	6
P10253	Lysosomal alpha-glucosidase;76 kDa lysosomal alpha-glucosidase;70 kDa lysosomal alpha-glucosidase	GAA	6	6	6	6
O14976	Cyclin-G-associated kinase	GAK	1	1	4	6
P0DPI2;A0A0B4J2D5		GAL3A	3	4	5	6
Q96RP7	Galactose-3-O-sulfotransferase 4	GAL3ST4	0	1	0	4
P54803	Galactocerebrosidase	GALC	1	3	1	0
Q14376	UDP-glucose 4-epimerase	GALE	0	2	2	5
P51570	Galactokinase	GALK1	6	6	6	6
Q96C23	Aldose 1-epimerase	GALM	4	6	6	6
P07902	Galactose-1-phosphate uridylyltransferase	GALT	0	5	4	5
Q14697	Neutral alpha-glucosidase AB	GANAB	6	6	6	6
P04406	Glyceraldehyde-3-phosphate dehydrogenase	GAPDH	6	6	6	6
Q14C86	GTPase-activating protein and VPS9 domain-containing protein 1	GAPVD1	3	4	5	6
P41250	Glycine--tRNA ligase	GARS	6	6	6	6
P22102	Trifunctional purine biosynthetic protein adenosine-3;Phosphoribosylamine--glycine ligase;Phosphoribosylformylglycinamidine cyclo-ligase;Phosphoribosylglycinamide formyltransferase	GART	6	4	6	6
Q8WXI9	Transcriptional repressor p66-beta	GATAD2B	0	1	0	6
P04062	Glucosylceramidase	GBA	5	3	3	3
O75323	Protein NipSnap homolog 2	GBAS	5	6	6	6
Q04446	1,4-alpha-glucan-branching enzyme	GBE1	5	6	6	6
Q92538	Golgi-specific brefeldin A-resistance guanine nucleotide exchange factor 1	GBF1	4	6	6	6
P32455	Interferon-induced guanylate-binding protein 1	GBP1	3	5	5	6
P32456	Interferon-induced guanylate-binding protein 2	GBP2	3	2	3	4
Q96PP8	Guanylate-binding protein 5	GBP5	0	0	3	3
P02774	Vitamin D-binding protein	GC	6	5	6	6
P28676	Grancalcin	GCA	6	6	6	6
Q92947	Glutaryl-CoA dehydrogenase, mitochondrial	GCDH	2	4	5	6
P30047	GTP cyclohydrolase 1 feedback regulatory protein	GCHFR	0	0	3	2
P48506	Glutamate--cysteine ligase catalytic subunit	GCLC	2	2	1	2
Q92616	Translational activator GCN1	GCN1L1	5	5	6	6
P55107	Growth/differentiation factor 10	GDF10	1	0	1	6
P31150	Rab GDP dissociation inhibitor alpha	GDI1	6	6	6	6
P50395	Rab GDP dissociation inhibitor beta	GDI2	6	6	6	6
Q7L5L3	Glycerophosphodiester phosphodiesterase domain-containing protein 3	GDPD3	2	0	1	2
Q7L5D6	Golgi to ER traffic protein 4 homolog	GET4	0	0	1	1
P14136	Glial fibrillary acidic protein	GFAP	6	5	4	6
Q96RP9	Elongation factor G, mitochondrial	GFM1	0	1	2	5
Q06210	Glutamine--fructose-6-phosphate aminotransferase [isomerizing] 1	GFPT1	6	6	6	6
Q9UJY5	ADP-ribosylation factor-binding protein GGA1	GGA1	2	2	4	6
Q9UJY4	ADP-ribosylation factor-binding protein GGA2	GGA2	1	1	1	3
O75223	Gamma-glutamylcyclotransferase	GGCT	6	6	6	4
Q92820	Gamma-glutamyl hydrolase	GGH	2	5	4	5
A6NGU5;P36268;P19440	Putative gamma-glutamyltranspeptidase 3;Putative gamma-glutamyltranspeptidase 3 heavy chain;Putative gamma-glutamyltranspeptidase 3 light chain;Inactive gamma-glutamyltranspeptidase 2;Gamma-glutamyltranspeptidase 1;Gamma-glutamyltranspeptidase 1 heavy chain;Gamma-glutamyltranspeptidase 1 light chain	GGT3P;GGT2;GGT1	0	1	2	0
P36269	Gamma-glutamyltransferase 5;Gamma-glutamyltransferase 5 heavy chain;Gamma-glutamyltransferase 5 light chain	GGT5	2	5	5	3
Q8N2G8	GH3 domain-containing protein	GHDC	3	4	6	6
Q9H3K2	Growth hormone-inducible transmembrane protein	GHITM	0	0	3	6
Q8WWP7	GTPase IMAP family member 1	GIMAP1	0	6	6	6
Q9NUV9	GTPase IMAP family member 4	GIMAP4	3	6	6	6
Q96F15	GTPase IMAP family member 5	GIMAP5	1	5	4	6
Q8NHV1	GTPase IMAP family member 7	GIMAP7	0	0	0	3
Q8ND71	GTPase IMAP family member 8	GIMAP8	0	1	4	6
O14908	PDZ domain-containing protein GIPC1	GIPC1	1	1	5	6
Q14161	ARF GTPase-activating protein GIT2	GIT2	2	3	3	5
P36382	Gap junction alpha-5 protein	GJA5	0	0	2	5
P32189	Glycerol kinase	GK	0	0	0	2
P16278	Beta-galactosidase	GLB1	5	5	6	6
Q92896	Golgi apparatus protein 1	GLG1	6	5	6	6
Q9H4G4	Golgi-associated plant pathogenesis-related protein 1	GLIPR2	6	6	6	6
Q04760	Lactoylglutathione lyase	GLO1	6	6	6	6
Q9HC38	Glyoxalase domain-containing protein 4	GLOD4	6	5	6	6
P35754	Glutaredoxin-1	GLRX	6	6	6	6
Q86SX6	Glutaredoxin-related protein 5, mitochondrial	GLRX5	1	0	0	4
O94925	Glutaminase kidney isoform, mitochondrial	GLS	3	5	6	6
Q68CQ7	Glycosyltransferase 8 domain-containing protein 1	GLT8D1	1	2	1	0
Q9NZD2	Glycolipid transfer protein	GLTP	1	1	4	6
P00367	Glutamate dehydrogenase 1, mitochondrial	GLUD1	6	6	6	6
P15104	Glutamine synthetase	GLUL	4	4	4	6
P17900	Ganglioside GM2 activator;Ganglioside GM2 activator isoform short	GM2A	5	6	6	6
O60547	GDP-mannose 4,6 dehydratase	GMDS	5	5	5	2
P60983	Glia maturation factor beta	GMFB	5	3	5	6
O60234	Glia maturation factor gamma	GMFG	4	5	6	6
Q96IJ6	Mannose-1-phosphate guanyltransferase alpha	GMPPA	4	6	5	6
Q9Y5P6	Mannose-1-phosphate guanyltransferase beta	GMPPB	2	6	5	6
P49915	GMP synthase [glutamine-hydrolyzing]	GMPS	6	6	6	6
P29992	Guanine nucleotide-binding protein subunit alpha-11	GNA11	4	6	6	6
Q14344	Guanine nucleotide-binding protein subunit alpha-13	GNA13	4	5	6	6
P63096	Guanine nucleotide-binding protein G(i) subunit alpha-1	GNAI1	3	6	6	6
P04899	Guanine nucleotide-binding protein G(i) subunit alpha-2	GNAI2	6	6	6	6
P08754	Guanine nucleotide-binding protein G(k) subunit alpha	GNAI3	6	6	6	6
P09471	Guanine nucleotide-binding protein G(o) subunit alpha	GNAO1	2	2	1	0
P50148	Guanine nucleotide-binding protein G(q) subunit alpha	GNAQ	3	4	5	6
Q5JWF2	Guanine nucleotide-binding protein G(s) subunit alpha isoforms XLas	GNAS	6	6	6	6
P62873	Guanine nucleotide-binding protein G(I)/G(S)/G(T) subunit beta-1	GNB1	6	6	6	6
P62879	Guanine nucleotide-binding protein G(I)/G(S)/G(T) subunit beta-2	GNB2	2	1	1	6
P63244	Guanine nucleotide-binding protein subunit beta-2-like 1;Guanine nucleotide-binding protein subunit beta-2-like 1, N-terminally processed	GNB2L1	6	6	6	6
Q9HAV0	Guanine nucleotide-binding protein subunit beta-4	GNB4	0	0	0	5
P50151	Guanine nucleotide-binding protein G(I)/G(S)/G(O) subunit gamma-10	GNG10	5	4	6	6
Q9UBI6	Guanine nucleotide-binding protein G(I)/G(S)/G(O) subunit gamma-12	GNG12	6	5	6	6
P59768	Guanine nucleotide-binding protein G(I)/G(S)/G(O) subunit gamma-2	GNG2	3	3	3	5
P63218	Guanine nucleotide-binding protein G(I)/G(S)/G(O) subunit gamma-5	GNG5	5	6	6	6
P36915	Guanine nucleotide-binding protein-like 1	GNL1	3	5	5	6
P46926	Glucosamine-6-phosphate isomerase 1	GNPDA1	4	6	6	6
P15586	N-acetylglucosamine-6-sulfatase	GNS	4	6	6	6
Q08379	Golgin subfamily A member 2	GOLGA2	4	1	2	6
Q08378	Golgin subfamily A member 3	GOLGA3	4	4	4	6
Q14789	Golgin subfamily B member 1	GOLGB1	4	4	5	6
O00461	Golgi integral membrane protein 4	GOLIM4	4	2	5	2
Q9Y3E0	Vesicle transport protein GOT1B	GOLT1B	0	1	1	2
Q9H8Y8	Golgi reassembly-stacking protein 2	GORASP2	4	5	4	5
O95249	Golgi SNAP receptor complex member 1	GOSR1	3	2	3	2
P17174	Aspartate aminotransferase, cytoplasmic	GOT1	6	6	6	6
P00505	Aspartate aminotransferase, mitochondrial	GOT2	6	6	6	6
P35052	Glypican-1;Secreted glypican-1	GPC1	5	2	0	0
O75487	Glypican-4;Secreted glypican-4	GPC4	0	0	1	2
P21695	Glycerol-3-phosphate dehydrogenase [NAD(+)], cytoplasmic	GPD1	4	6	6	6
Q8N335	Glycerol-3-phosphate dehydrogenase 1-like protein	GPD1L	4	6	6	6
P43304	Glycerol-3-phosphate dehydrogenase, mitochondrial	GPD2	3	5	6	6
Q9NQX3	Gephyrin;Molybdopterin adenylyltransferase;Molybdopterin molybdenumtransferase	GPHN	0	1	2	5
P06744	Glucose-6-phosphate isomerase	GPI	6	6	6	6
Q9HCN4	GPN-loop GTPase 1	GPN1	0	1	0	3
Q14956	Transmembrane glycoprotein NMB	GPNMB	6	6	6	6
P0CG08;B7ZAQ6	Golgi pH regulator B;Golgi pH regulator A	GPR89B;GPR89A	2	2	2	5
Q8NFJ5	Retinoic acid-induced protein 3	GPRC5A	5	3	6	6
Q13098	COP9 signalosome complex subunit 1	GPS1	5	6	6	6
P07203	Glutathione peroxidase 1	GPX1	6	6	6	6
P22352	Glutathione peroxidase 3	GPX3	5	6	5	6
P36969	Phospholipid hydroperoxide glutathione peroxidase, mitochondrial	GPX4	1	4	5	6
Q8TED1	Probable glutathione peroxidase 8	GPX8	5	2	2	0
O75791	GRB2-related adapter protein 2	GRAP2	0	0	3	5
P62993	Growth factor receptor-bound protein 2	GRB2	6	6	6	6
Q9UBQ7	Glyoxylate reductase/hydroxypyruvate reductase	GRHPR	5	6	6	6
Q4V328	GRIP1-associated protein 1	GRIPAP1	4	3	5	4
Q9HAV7	GrpE protein homolog 1, mitochondrial	GRPEL1	1	1	4	4
Q96QA5	Gasdermin-A	GSDMA	6	5	6	2
P57764	Gasdermin-D	GSDMD	4	5	5	4
P49841	Glycogen synthase kinase-3 beta	GSK3B	3	5	4	5
P15170	Eukaryotic peptide chain release factor GTP-binding subunit ERF3A	GSPT1	1	0	1	0
P00390	Glutathione reductase, mitochondrial	GSR	6	6	6	6
P48637	Glutathione synthetase	GSS	5	6	6	6
Q9Y2Q3	Glutathione S-transferase kappa 1	GSTK1	5	6	6	6
P09488	Glutathione S-transferase Mu 1	GSTM1	3	5	5	5
P28161	Glutathione S-transferase Mu 2	GSTM2	1	4	3	6
P21266	Glutathione S-transferase Mu 3	GSTM3	5	5	5	6
P78417	Glutathione S-transferase omega-1	GSTO1	6	6	6	6
P09211	Glutathione S-transferase P	GSTP1	6	6	6	6
P30711	Glutathione S-transferase theta-1	GSTT1	3	5	6	6
P78347	General transcription factor II-I	GTF2I	2	6	6	6
O00178	GTP-binding protein 1	GTPBP1	1	4	2	6
Q02108	Guanylate cyclase soluble subunit alpha-3	GUCY1A3	2	2	1	0
Q02153	Guanylate cyclase soluble subunit beta-1	GUCY1B3	2	3	4	5
Q16774	Guanylate kinase	GUK1	2	2	3	6
Q9UBP9	PTB domain-containing engulfment adapter protein 1	GULP1	5	3	4	6
P08236	Beta-glucuronidase	GUSB	6	6	6	6
P46976	Glycogenin-1	GYG1	3	6	6	6
P02724	Glycophorin-A	GYPA	0	0	0	5
P04921	Glycophorin-C	GYPC	0	1	1	2
P13807	Glycogen [starch] synthase, muscle	GYS1	0	3	4	6
P49863	Granzyme K	GZMK	0	1	0	4
P07305	Histone H1.0;Histone H1.0, N-terminally processed	H1F0	6	6	6	6
Q92522	Histone H1x	H1FX	5	6	6	6
Q71UI9;P0C0S5	Histone H2A.V;Histone H2A.Z	H2AFV;H2AFZ	6	6	6	6
O75367	Core histone macro-H2A.1	H2AFY	6	6	6	6
Q9P0M6	Core histone macro-H2A.2	H2AFY2	6	6	6	6
O95479	GDH/6PGL endoplasmic bifunctional protein;Glucose 1-dehydrogenase;6-phosphogluconolactonase	H6PD	6	6	6	6
P46952	3-hydroxyanthranilate 3,4-dioxygenase	HAAO	3	0	3	5
Q14520	Hyaluronan-binding protein 2;Hyaluronan-binding protein 2 50 kDa heavy chain;Hyaluronan-binding protein 2 50 kDa heavy chain alternate form;Hyaluronan-binding protein 2 27 kDa light chain;Hyaluronan-binding protein 2 27 kDa light chain alternate form	HABP2	0	2	1	4
Q9P035	Very-long-chain (3R)-3-hydroxyacyl-CoA dehydratase 3	HACD3	5	6	6	6
Q8IYU2	E3 ubiquitin-protein ligase HACE1	HACE1	4	4	4	1
Q16836	Hydroxyacyl-coenzyme A dehydrogenase, mitochondrial	HADH	3	5	6	6
P40939	Trifunctional enzyme subunit alpha, mitochondrial;Long-chain enoyl-CoA hydratase;Long chain 3-hydroxyacyl-CoA dehydrogenase	HADHA	6	6	6	6
P55084	Trifunctional enzyme subunit beta, mitochondrial;3-ketoacyl-CoA thiolase	HADHB	6	6	6	6
Q16775	Hydroxyacylglutathione hydrolase, mitochondrial	HAGH	4	4	6	5
P42357	Histidine ammonia-lyase	HAL	6	5	6	2
P12081	Histidine--tRNA ligase, cytoplasmic	HARS	6	6	6	6
O14929	Histone acetyltransferase type B catalytic subunit	HAT1	0	0	1	4
P69905	Hemoglobin subunit alpha	HBA1	6	6	6	6
P68871	Hemoglobin subunit beta;LVV-hemorphin-7;Spinorphin	HBB	6	6	6	6
P02042	Hemoglobin subunit delta	HBD	6	6	6	6
P69891	Hemoglobin subunit gamma-1	HBG1	1	1	4	2
P69892	Hemoglobin subunit gamma-2	HBG2	0	0	1	4
P51610	Host cell factor 1;HCF N-terminal chain 1;HCF N-terminal chain 2;HCF N-terminal chain 3;HCF N-terminal chain 4;HCF N-terminal chain 5;HCF N-terminal chain 6;HCF C-terminal chain 1;HCF C-terminal chain 2;HCF C-terminal chain 3;HCF C-terminal chain 4;HCF C-terminal chain 5;HCF C-terminal chain 6	HCFC1	2	4	6	5
P08631	Tyrosine-protein kinase HCK	HCK	0	2	5	5
P14317	Hematopoietic lineage cell-specific protein	HCLS1	5	5	6	6
Q13547	Histone deacetylase 1	HDAC1	1	3	2	3
Q7Z4H3	HD domain-containing protein 2	HDDC2	0	0	2	6
P51858	Hepatoma-derived growth factor	HDGF	5	5	6	6
Q7Z4V5	Hepatoma-derived growth factor-related protein 2	HDGFRP2	3	4	4	5
Q9BSH5	Haloacid dehalogenase-like hydrolase domain-containing protein 3	HDHD3	1	1	3	4
Q00341	Vigilin	HDLBP	6	6	6	6
Q9NRV9	Heme-binding protein 1	HEBP1	5	6	6	6
Q9Y5Z4	Heme-binding protein 2	HEBP2	5	6	6	5
Q9ULT8	E3 ubiquitin-protein ligase HECTD1	HECTD1	1	5	5	6
Q5T447	E3 ubiquitin-protein ligase HECTD3	HECTD3	5	4	5	6
Q9Y4D8	Probable E3 ubiquitin-protein ligase HECTD4	HECTD4	4	6	6	6
P06865	Beta-hexosaminidase subunit alpha	HEXA	6	6	6	6
P07686	Beta-hexosaminidase subunit beta;Beta-hexosaminidase subunit beta chain B;Beta-hexosaminidase subunit beta chain A	HEXB	6	6	6	6
O14964	Hepatocyte growth factor-regulated tyrosine kinase substrate	HGS	6	5	6	6
P31937	3-hydroxyisobutyrate dehydrogenase, mitochondrial	HIBADH	2	3	4	4
Q6NVY1	3-hydroxyisobutyryl-CoA hydrolase, mitochondrial	HIBCH	3	4	6	6
Q9Y241	HIG1 domain family member 1A, mitochondrial	HIGD1A	0	1	1	0
P49773	Histidine triad nucleotide-binding protein 1	HINT1	6	6	6	6
Q9BX68	Histidine triad nucleotide-binding protein 2, mitochondrial	HINT2	2	4	5	6
O00291	Huntingtin-interacting protein 1	HIP1	2	6	6	6
P16401	Histone H1.5	HIST1H1B	6	6	6	6
P16403	Histone H1.2	HIST1H1C	5	6	6	6
P16402	Histone H1.3	HIST1H1D	2	6	4	2
P10412	Histone H1.4	HIST1H1E	3	6	6	6
Q93077;Q7L7L0;P04908	Histone H2A type 1-C;Histone H2A type 3;Histone H2A type 1-B/E	HIST1H2AC;HIST3H2A;HIST1H2AB	6	6	6	6
Q99878;Q96KK5;Q9BTM1;Q16777;Q6FI13;P20671;P0C0S8	Histone H2A type 1-J;Histone H2A type 1-H;Histone H2A.J;Histone H2A type 2-C;Histone H2A type 2-A;Histone H2A type 1-D;Histone H2A type 1	HIST1H2AJ;HIST1H2AH;H2AFJ;HIST2H2AC;HIST2H2AA3;HIST1H2AD;HIST1H2AG	6	6	6	6
Q96A08	Histone H2B type 1-A	HIST1H2BA	4	4	5	6
P62807;O60814;P57053;Q16778;P06899	Histone H2B type 1-C/E/F/G/I;Histone H2B type 1-K;Histone H2B type F-S;Histone H2B type 2-E;Histone H2B type 1-J	HIST1H2BC;HIST1H2BK;H2BFS;HIST2H2BE;HIST1H2BJ	1	0	1	0
P62805	Histone H4	HIST1H4A	6	6	6	6
Q8IUE6	Histone H2A type 2-B	HIST2H2AB	6	5	6	6
Q6DRA6;Q6DN03	Putative histone H2B type 2-D;Putative histone H2B type 2-C	HIST2H2BD;HIST2H2BC	0	1	1	1
Q71DI3;P84243;P68431	Histone H3.2;Histone H3.3;Histone H3.1	HIST2H3A;H3F3A;HIST1H3A	0	0	1	6
Q5TEC6	Histone H3	HIST2H3PS2	6	6	6	6
P19367	Hexokinase-1	HK1	6	6	6	6
P52789	Hexokinase-2	HK2	0	0	6	4
P52790	Hexokinase-3	HK3	6	6	6	6
P04439	HLA class I histocompatibility antigen, A-3 alpha chain	HLA-A	6	6	6	6
P01889	HLA class I histocompatibility antigen, B-7 alpha chain	HLA-B	5	6	6	6
P10321	HLA class I histocompatibility antigen, Cw-7 alpha chain	HLA-C	1	2	3	6
P28067	HLA class II histocompatibility antigen, DM alpha chain	HLA-DMA	0	2	3	2
P28068	HLA class II histocompatibility antigen, DM beta chain	HLA-DMB	2	3	5	6
P20036	HLA class II histocompatibility antigen, DP alpha 1 chain	HLA-DPA1	4	4	6	6
P04440	HLA class II histocompatibility antigen, DP beta 1 chain	HLA-DPB1	4	5	6	5
P01909	HLA class II histocompatibility antigen, DQ alpha 1 chain	HLA-DQA1	1	2	3	6
P01920	HLA class II histocompatibility antigen, DQ beta 1 chain	HLA-DQB1	6	6	6	6
A0A0G2JMH6;P01903	HLA class II histocompatibility antigen, DR alpha chain	HLA-DRA	6	6	6	6
P01911	HLA class II histocompatibility antigen, DRB1-15 beta chain	HLA-DRB1	4	4	4	6
P79483	HLA class II histocompatibility antigen, DR beta 3 chain	HLA-DRB3	3	4	4	4
P13762	HLA class II histocompatibility antigen, DR beta 4 chain	HLA-DRB4	2	3	4	3
Q30154	HLA class II histocompatibility antigen, DR beta 5 chain	HLA-DRB5	2	3	3	4
P13747	HLA class I histocompatibility antigen, alpha chain E	HLA-E	1	4	5	6
P30511	HLA class I histocompatibility antigen, alpha chain F	HLA-F	2	1	4	6
P17693	HLA class I histocompatibility antigen, alpha chain G	HLA-G	4	6	6	6
Q8TCT9	Minor histocompatibility antigen H13	HM13	2	5	4	6
Q96RW7	Hemicentin-1	HMCN1	5	3	3	5
P17096	High mobility group protein HMG-I/HMG-Y	HMGA1	3	4	5	6
P09429	High mobility group protein B1	HMGB1	4	3	4	6
P26583	High mobility group protein B2	HMGB2	5	5	6	6
P35914	Hydroxymethylglutaryl-CoA lyase, mitochondrial	HMGCL	0	0	1	4
P05114	Non-histone chromosomal protein HMG-14	HMGN1	0	0	1	2
P05204	Non-histone chromosomal protein HMG-17	HMGN2	1	0	2	6
O00479	High mobility group nucleosome-binding domain-containing protein 4	HMGN4	5	3	6	6
Q92619	Minor histocompatibility protein HA-1;Minor histocompatibility antigen HA-1	HMHA1	2	4	6	6
P09601	Heme oxygenase 1	HMOX1	4	6	6	5
P30519	Heme oxygenase 2	HMOX2	2	3	4	6
Q9H910	Hematological and neurological expressed 1-like protein	HN1L	2	1	3	4
P50135	Histamine N-methyltransferase	HNMT	4	6	3	5
Q13151	Heterogeneous nuclear ribonucleoprotein A0	HNRNPA0	6	6	6	6
P09651	Heterogeneous nuclear ribonucleoprotein A1;Heterogeneous nuclear ribonucleoprotein A1, N-terminally processed	HNRNPA1	4	6	5	6
P22626	Heterogeneous nuclear ribonucleoproteins A2/B1	HNRNPA2B1	6	6	6	6
P51991	Heterogeneous nuclear ribonucleoprotein A3	HNRNPA3	6	6	6	6
Q99729	Heterogeneous nuclear ribonucleoprotein A/B	HNRNPAB	6	4	4	6
P07910	Heterogeneous nuclear ribonucleoproteins C1/C2	HNRNPC	6	6	6	6
Q14103	Heterogeneous nuclear ribonucleoprotein D0	HNRNPD	6	6	6	6
O14979	Heterogeneous nuclear ribonucleoprotein D-like	HNRNPDL	6	6	6	6
P52597	Heterogeneous nuclear ribonucleoprotein F;Heterogeneous nuclear ribonucleoprotein F, N-terminally processed	HNRNPF	6	6	6	6
P31943	Heterogeneous nuclear ribonucleoprotein H;Heterogeneous nuclear ribonucleoprotein H, N-terminally processed	HNRNPH1	4	6	6	6
P55795	Heterogeneous nuclear ribonucleoprotein H2	HNRNPH2	5	5	5	6
P31942	Heterogeneous nuclear ribonucleoprotein H3	HNRNPH3	6	6	6	6
P61978	Heterogeneous nuclear ribonucleoprotein K	HNRNPK	6	6	6	6
P14866	Heterogeneous nuclear ribonucleoprotein L	HNRNPL	6	6	6	6
P52272	Heterogeneous nuclear ribonucleoprotein M	HNRNPM	6	6	6	6
O43390	Heterogeneous nuclear ribonucleoprotein R	HNRNPR	6	6	6	6
Q00839	Heterogeneous nuclear ribonucleoprotein U	HNRNPU	6	6	6	6
Q9BUJ2	Heterogeneous nuclear ribonucleoprotein U-like protein 1	HNRNPUL1	6	6	6	6
Q1KMD3	Heterogeneous nuclear ribonucleoprotein U-like protein 2	HNRNPUL2	6	6	6	6
Q86VS8	Protein Hook homolog 3	HOOK3	4	3	5	6
P00738	Haptoglobin;Haptoglobin alpha chain;Haptoglobin beta chain	HP	6	6	6	6
Q5SSJ5	Heterochromatin protein 1-binding protein 3	HP1BP3	6	6	6	6
P37235	Hippocalcin-like protein 1	HPCAL1	4	5	6	6
P15428	15-hydroxyprostaglandin dehydrogenase [NAD(+)]	HPGD	4	5	6	6
P00492	Hypoxanthine-guanine phosphoribosyltransferase	HPRT1	3	1	5	6
P02790	Hemopexin	HPX	6	6	6	6
P04196	Histidine-rich glycoprotein	HRG	6	6	6	6
P52758	Ribonuclease UK114	HRSP12	0	1	1	5
Q53T59	HCLS1-binding protein 3	HS1BP3	1	3	4	6
Q99714	3-hydroxyacyl-CoA dehydrogenase type-2	HSD17B10	6	6	6	6
Q8NBQ5	Estradiol 17-beta-dehydrogenase 11	HSD17B11	4	5	6	6
Q53GQ0	Very-long-chain 3-oxoacyl-CoA reductase	HSD17B12	5	5	6	6
P51659	Peroxisomal multifunctional enzyme type 2;(3R)-hydroxyacyl-CoA dehydrogenase;Enoyl-CoA hydratase 2	HSD17B4	6	6	6	6
O14756	17-beta-hydroxysteroid dehydrogenase type 6	HSD17B6	1	0	3	6
Q92506	Estradiol 17-beta-dehydrogenase 8	HSD17B8	2	5	5	6
Q6YN16	Hydroxysteroid dehydrogenase-like protein 2	HSDL2	3	6	6	6
P07900	Heat shock protein HSP 90-alpha	HSP90AA1	6	6	6	6
P08238	Heat shock protein HSP 90-beta	HSP90AB1	6	6	6	6
P14625	Endoplasmin	HSP90B1	6	6	6	6
O43301	Heat shock 70 kDa protein 12A	HSPA12A	1	1	0	0
Q96MM6	Heat shock 70 kDa protein 12B	HSPA12B	5	6	6	6
P0DMV9;P0DMV8	Heat shock 70 kDa protein 1B;Heat shock 70 kDa protein 1A	HSPA1B;HSPA1A	6	6	6	6
P54652	Heat shock-related 70 kDa protein 2	HSPA2	4	6	4	6
P34932	Heat shock 70 kDa protein 4	HSPA4	6	6	6	6
P11021	78 kDa glucose-regulated protein	HSPA5	6	6	6	6
P17066;P48741	Heat shock 70 kDa protein 6;Putative heat shock 70 kDa protein 7	HSPA6;HSPA7	5	6	6	6
P11142	Heat shock cognate 71 kDa protein	HSPA8	6	6	6	6
P38646	Stress-70 protein, mitochondrial	HSPA9	6	6	6	6
P04792	Heat shock protein beta-1	HSPB1	6	6	6	6
O14558	Heat shock protein beta-6	HSPB6	5	6	6	6
Q9UJY1	Heat shock protein beta-8	HSPB8	2	3	3	3
P10809	60 kDa heat shock protein, mitochondrial	HSPD1	6	6	6	6
P61604	10 kDa heat shock protein, mitochondrial	HSPE1	6	6	6	6
P98160	Basement membrane-specific heparan sulfate proteoglycan core protein;Endorepellin;LG3 peptide	HSPG2	6	6	6	6
Q92598	Heat shock protein 105 kDa	HSPH1	5	5	6	6
Q9BUP3	Oxidoreductase HTATIP2	HTATIP2	0	0	0	3
O43719	HIV Tat-specific factor 1	HTATSF1	3	3	5	6
Q92743	Serine protease HTRA1	HTRA1	1	1	1	2
O43464	Serine protease HTRA2, mitochondrial	HTRA2	4	4	6	6
P83110	Serine protease HTRA3	HTRA3	5	0	0	0
P42858	Huntingtin	HTT	2	4	4	6
Q7Z6Z7	E3 ubiquitin-protein ligase HUWE1	HUWE1	3	5	6	6
P23083	Ig heavy chain V-I region V35	HV102	1	1	1	4
P01743	Ig heavy chain V-I region HG3	HV146	0	0	0	2
P01780	Ig heavy chain V-III region JON	HV307	5	5	5	6
A0A0J9YXX1		HV5X1	2	2	2	4
A0A0J9YX35		HV64D	0	0	3	3
A0A0C4DH43		HV70D	4	4	3	3
Q96D96	Voltage-gated hydrogen channel 1	HVCN1	3	5	5	6
Q9Y4L1	Hypoxia up-regulated protein 1	HYOU1	6	6	6	6
Q2TAA2	Isoamyl acetate-hydrolyzing esterase 1 homolog	IAH1	2	3	4	6
P41252	Isoleucine--tRNA ligase, cytoplasmic	IARS	6	6	6	6
Q9NSE4	Isoleucine--tRNA ligase, mitochondrial	IARS2	3	5	6	6
Q5T440	Putative transferase CAF17, mitochondrial	IBA57	2	4	4	6
P05362	Intercellular adhesion molecule 1	ICAM1	6	6	6	6
P13598	Intercellular adhesion molecule 2	ICAM2	0	0	0	6
P32942	Intercellular adhesion molecule 3	ICAM3	2	4	5	6
Q14197	Peptidyl-tRNA hydrolase ICT1, mitochondrial	ICT1	1	2	3	0
P14735	Insulin-degrading enzyme	IDE	3	4	4	3
O75874	Isocitrate dehydrogenase [NADP] cytoplasmic	IDH1	6	6	6	6
P48735	Isocitrate dehydrogenase [NADP], mitochondrial	IDH2	6	6	6	6
P50213	Isocitrate dehydrogenase [NAD] subunit alpha, mitochondrial	IDH3A	4	5	6	6
O43837	Isocitrate dehydrogenase [NAD] subunit beta, mitochondrial	IDH3B	4	5	6	6
P51553	Isocitrate dehydrogenase [NAD] subunit gamma, mitochondrial	IDH3G	0	1	1	0
P14902	Indoleamine 2,3-dioxygenase 1	IDO1	0	0	1	2
P35475	Alpha-L-iduronidase	IDUA	3	4	2	3
Q9Y5U9	Immediate early response 3-interacting protein 1	IER3IP1	1	0	2	0
Q16666	Gamma-interferon-inducible protein 16	IFI16	3	5	6	6
P13284	Gamma-interferon-inducible lysosomal thiol reductase	IFI30	3	2	2	0
P80217	Interferon-induced 35 kDa protein	IFI35	1	0	1	3
P09914	Interferon-induced protein with tetratricopeptide repeats 1	IFIT1	2	4	5	6
O14879	Interferon-induced protein with tetratricopeptide repeats 3	IFIT3	1	1	6	6
Q01628	Interferon-induced transmembrane protein 3	IFITM3	1	2	1	0
P11717	Cation-independent mannose-6-phosphate receptor	IGF2R	5	6	6	6
P01876	Ig alpha-1 chain C region	IGHA1	6	6	6	6
P01877	Ig alpha-2 chain C region	IGHA2	4	6	6	5
P01880	Ig delta chain C region	IGHD	2	2	2	2
P01857	Ig gamma-1 chain C region	IGHG1	6	6	6	6
P01859	Ig gamma-2 chain C region	IGHG2	6	6	6	6
P01860	Ig gamma-3 chain C region	IGHG3	5	4	5	5
P01861	Ig gamma-4 chain C region	IGHG4	6	5	5	5
P01871	Ig mu chain C region	IGHM	6	6	6	6
A0A0C4DH31		IGHV1-18	2	3	1	0
A0A0C4DH29		IGHV1-3	1	2	0	3
A0A075B7D0		IGHV1OR15-1	2	2	3	2
A0A0B4J1V2		IGHV2-26	2	1	4	3
A0A0B4J1V0;A0A0B4J1Y9		IGHV3-15;IGHV3-72	0	0	0	3
A0A0A0MS15		IGHV3-49	2	1	2	6
A0A0B4J1X5;A0A075B7E8		IGHV3-74;IGHV3OR16-13	5	5	6	6
S4R460		IGHV3OR16-9	5	5	4	6
A0A0J9YWU9;P0DP08;P0DP06;A0A0C4DH41;P01825;P06331;P01824	Ig heavy chain V-II region NEWM;Ig heavy chain V-II region ARH-77;Ig heavy chain V-II region WAH	IGHV4-61	6	6	5	5
A0A0C4DH38		IGHV5-51	3	3	3	0
P01591	Immunoglobulin J chain	IGJ	6	6	6	6
P01834	Ig kappa chain C region	IGKC	6	6	6	6
A0A0C4DH73;A0A0C4DH72;P04432;P01611;P01597	Ig kappa chain V-I region Daudi;Ig kappa chain V-I region Wes;Ig kappa chain V-I region DEE	IGKV1-12;IGKV1-6	5	5	6	5
P01602	Ig kappa chain V-I region HK102	IGKV1-5	5	6	6	3
A0A0C4DH67		IGKV1-8	1	0	1	0
P0DP09;A0A0B4J2D9		IGKV1D-13	1	1	1	4
A0A0C4DH68;A0A075B6R9		IGKV2-24;IGKV2D-24	6	6	6	6
A0A075B6P5;A0A087WW87;P01615;P01614	Ig kappa chain V-II region FR;Ig kappa chain V-II region Cum	IGKV2D-28;IGKV2-40	5	6	6	6
A0A0A0MRZ8;P04433	Ig kappa chain V-III region VG	IGKV3D-11	6	6	6	6
A0A0C4DH25		IGKV3D-20	5	6	6	6
P06312	Ig kappa chain V-IV region	IGKV4-1	4	6	6	6
P0DOY2;P0DOY3		IGLC2	6	6	6	6
P15814	Immunoglobulin lambda-like polypeptide 1	IGLL1	1	1	1	0
B9A064	Immunoglobulin lambda-like polypeptide 5	IGLL5	3	3	2	2
A0A075B6J9		IGLV2-18	2	1	1	3
A0A075B6I0		IGLV8-61	4	4	3	3
Q969P0	Immunoglobulin superfamily member 8	IGSF8	0	0	0	2
Q13123	Protein Red	IK	2	2	2	6
Q70UQ0	Inhibitor of nuclear factor kappa-B kinase-interacting protein	IKBIP	6	6	6	5
O14920	Inhibitor of nuclear factor kappa-B kinase subunit beta	IKBKB	0	2	1	6
Q9Y6K9	NF-kappa-B essential modulator	IKBKG	1	0	3	4
Q14005	Pro-interleukin-16;Interleukin-16	IL16	3	5	4	6
Q96RQ9	L-amino-acid oxidase	IL4I1	1	1	1	1
Q12905	Interleukin enhancer-binding factor 2	ILF2	6	6	6	6
Q12906	Interleukin enhancer-binding factor 3	ILF3	6	6	6	6
Q13418	Integrin-linked protein kinase	ILK	6	6	6	6
Q9H0C8	Integrin-linked kinase-associated serine/threonine phosphatase 2C	ILKAP	2	2	3	6
A1L0T0	Acetolactate synthase-like protein	ILVBL	4	4	5	6
Q16891	MICOS complex subunit MIC60	IMMT	6	6	6	6
P29218	Inositol monophosphatase 1	IMPA1	4	3	5	6
P12268	Inosine-5-monophosphate dehydrogenase 2	IMPDH2	6	6	6	6
Q27J81	Inverted formin-2	INF2	5	6	6	6
O95050	Indolethylamine N-methyltransferase	INMT	1	1	1	0
Q92835	Phosphatidylinositol 3,4,5-trisphosphate 5-phosphatase 1	INPP5D	1	1	2	6
Q9BT40	Inositol polyphosphate 5-phosphatase K	INPP5K	1	1	4	5
O00410	Importin-5	IPO5	3	5	4	5
O95373	Importin-7	IPO7	5	6	6	6
Q96P70	Importin-9	IPO9	4	2	3	5
P46940	Ras GTPase-activating-like protein IQGAP1	IQGAP1	6	6	6	6
Q13576	Ras GTPase-activating-like protein IQGAP2	IQGAP2	6	6	6	6
Q7Z5L9	Interferon regulatory factor 2-binding protein 2	IRF2BP2	4	5	5	5
Q9H1B7	Interferon regulatory factor 2-binding protein-like	IRF2BPL	2	2	4	5
Q86U28	Iron-sulfur cluster assembly 2 homolog, mitochondrial	ISCA2	0	0	3	3
P05161	Ubiquitin-like protein ISG15	ISG15	4	4	6	6
Q96AZ6	Interferon-stimulated gene 20 kDa protein	ISG20	0	3	1	4
O14498	Immunoglobulin superfamily containing leucine-rich repeat protein	ISLR	6	2	0	4
Q96CN7	Isochorismatase domain-containing protein 1	ISOC1	2	4	4	6
Q96AB3	Isochorismatase domain-containing protein 2, mitochondrial	ISOC2	2	3	3	6
P53990	IST1 homolog	IST1	6	6	6	6
Q9NPH2	Inositol-3-phosphate synthase 1	ISYNA1	1	1	1	2
P56199	Integrin alpha-1	ITGA1	6	6	6	6
Q9UKX5	Integrin alpha-11	ITGA11	3	0	0	0
P17301	Integrin alpha-2	ITGA2	5	2	4	6
P08514	Integrin alpha-IIb;Integrin alpha-IIb heavy chain;Integrin alpha-IIb light chain, form 1;Integrin alpha-IIb light chain, form 2	ITGA2B	2	2	6	6
P26006	Integrin alpha-3;Integrin alpha-3 heavy chain;Integrin alpha-3 light chain	ITGA3	4	6	6	6
P08648	Integrin alpha-5;Integrin alpha-5 heavy chain;Integrin alpha-5 light chain	ITGA5	5	4	6	4
P23229	Integrin alpha-6;Integrin alpha-6 heavy chain;Integrin alpha-6 light chain;Processed integrin alpha-6	ITGA6	2	6	6	6
P53708	Integrin alpha-8;Integrin alpha-8 heavy chain;Integrin alpha-8 light chain	ITGA8	1	1	2	3
P20701	Integrin alpha-L	ITGAL	3	5	5	6
P11215	Integrin alpha-M	ITGAM	6	6	6	6
P06756	Integrin alpha-V;Integrin alpha-V heavy chain;Integrin alpha-V light chain	ITGAV	6	5	5	6
P20702	Integrin alpha-X	ITGAX	3	4	5	6
P05556	Integrin beta-1	ITGB1	6	6	6	6
P05107	Integrin beta-2	ITGB2	6	6	6	6
P16144	Integrin beta-4	ITGB4	0	1	0	1
P18084	Integrin beta-5	ITGB5	5	6	6	6
P18564	Integrin beta-6	ITGB6	5	6	6	6
P19827	Inter-alpha-trypsin inhibitor heavy chain H1	ITIH1	6	6	6	6
P19823	Inter-alpha-trypsin inhibitor heavy chain H2	ITIH2	6	6	5	6
Q06033	Inter-alpha-trypsin inhibitor heavy chain H3	ITIH3	4	2	2	1
Q14624	Inter-alpha-trypsin inhibitor heavy chain H4;70 kDa inter-alpha-trypsin inhibitor heavy chain H4;35 kDa inter-alpha-trypsin inhibitor heavy chain H4	ITIH4	6	6	6	6
Q9BY32	Inosine triphosphate pyrophosphatase	ITPA	2	2	2	5
Q14643	Inositol 1,4,5-trisphosphate receptor type 1	ITPR1	2	1	2	4
Q14571	Inositol 1,4,5-trisphosphate receptor type 2	ITPR2	0	0	0	3
Q14573	Inositol 1,4,5-trisphosphate receptor type 3	ITPR3	2	3	5	6
P26440	Isovaleryl-CoA dehydrogenase, mitochondrial	IVD	5	6	6	6
P07476	Involucrin	IVL	1	1	0	1
Q8N5M9	Protein jagunal homolog 1	JAGN1	0	0	2	0
P14923	Junction plakoglobin	JUP	6	6	6	6
Q63ZY3	KN motif and ankyrin repeat domain-containing protein 2	KANK2	6	6	6	6
Q6NY19	KN motif and ankyrin repeat domain-containing protein 3	KANK3	4	5	5	6
Q15046	Lysine--tRNA ligase	KARS	6	6	6	6
Q8IYT4	Katanin p60 ATPase-containing subunit A-like 2	KATNAL2	6	6	6	6
Q13303	Voltage-gated potassium channel subunit beta-2	KCNAB2	0	0	0	3
Q9Y2W7	Calsenilin	KCNIP3	2	0	1	6
Q96CX2	BTB/POZ domain-containing protein KCTD12	KCTD12	6	6	6	6
Q9BQ13	BTB/POZ domain-containing protein KCTD14	KCTD14	6	6	6	4
Q7Z4H8	KDEL motif-containing protein 2	KDELC2	4	4	4	6
P24390	ER lumen protein-retaining receptor 1	KDELR1	2	0	1	1
O60341	Lysine-specific histone demethylase 1A	KDM1A	0	3	3	5
Q06136	3-ketodihydrosphingosine reductase	KDSR	5	4	4	6
Q07666	KH domain-containing, RNA-binding, signal transduction-associated protein 1	KHDRBS1	6	6	6	6
O75525	KH domain-containing, RNA-binding, signal transduction-associated protein 3	KHDRBS3	3	1	4	6
Q92945	Far upstream element-binding protein 2	KHSRP	6	6	6	6
Q12768	WASH complex subunit strumpellin	KIAA0196	4	5	5	6
Q2M389	WASH complex subunit 7	KIAA1033	4	4	5	6
Q9ULL0	Uncharacterized protein KIAA1210	KIAA1210	0	0	2	0
Q5T5P2	Sickle tail protein homolog	KIAA1217	3	0	3	5
Q86T90	Uncharacterized protein KIAA1328	KIAA1328	6	6	6	6
Q9P266	Junctional protein associated with coronary artery disease	KIAA1462	0	0	4	4
A0MZ66	Shootin-1	KIAA1598	3	4	3	6
Q9NQT8	Kinesin-like protein KIF13B	KIF13B	2	2	4	5
O00139	Kinesin-like protein KIF2A	KIF2A	1	2	4	4
P33176	Kinesin-1 heavy chain	KIF5B	6	6	6	6
Q6ZMV9	Kinesin-like protein KIF6	KIF6	0	1	2	0
Q07866	Kinesin light chain 1	KLC1	3	2	4	6
Q9NSK0	Kinesin light chain 4	KLC4	3	3	5	6
P01042	Kininogen-1;Kininogen-1 heavy chain;T-kinin;Bradykinin;Lysyl-bradykinin;Kininogen-1 light chain;Low molecular weight growth-promoting factor	KNG1	6	6	6	6
O00629	Importin subunit alpha-3	KPNA4	4	1	6	6
O60684	Importin subunit alpha-7	KPNA6	0	0	2	2
Q14974	Importin subunit beta-1	KPNB1	6	6	6	6
Q5T749	Keratinocyte proline-rich protein	KPRP	6	6	6	5
P05783	Keratin, type I cytoskeletal 18	KRT18	6	6	6	6
P08727	Keratin, type I cytoskeletal 19	KRT19	3	0	2	3
Q86UP2	Kinectin	KTN1	6	6	6	6
P01599	Ig kappa chain V-I region Gal	KV117	4	5	4	6
P01594;P01593	Ig kappa chain V-I region AU;Ig kappa chain V-I region AG	KV133	4	6	5	5
P01624	Ig kappa chain V-III region POM	KV315	4	5	4	5
P01619	Ig kappa chain V-III region B6	KV320	6	6	6	6
Q96EM0	Trans-3-hydroxy-L-proline dehydratase	L3HYPDH	0	0	0	2
P83111	Serine beta-lactamase-like protein LACTB, mitochondrial	LACTB	2	2	5	6
Q53H82	Beta-lactamase-like protein 2	LACTB2	1	2	4	6
O00515	Ladinin-1	LAD1	0	0	1	2
Q6ISS4;Q6GTX8	Leukocyte-associated immunoglobulin-like receptor 2;Leukocyte-associated immunoglobulin-like receptor 1	LAIR2;LAIR1	1	0	3	3
Q16787	Laminin subunit alpha-3	LAMA3	5	3	6	6
Q16363	Laminin subunit alpha-4	LAMA4	5	5	5	6
O15230	Laminin subunit alpha-5	LAMA5	6	6	6	6
P07942	Laminin subunit beta-1	LAMB1	5	6	6	6
P55268	Laminin subunit beta-2	LAMB2	5	6	6	6
Q13751	Laminin subunit beta-3	LAMB3	4	0	6	6
A4D0S4	Laminin subunit beta-4	LAMB4	4	4	3	1
P11047	Laminin subunit gamma-1	LAMC1	6	6	6	6
Q13753	Laminin subunit gamma-2	LAMC2	2	2	6	6
P11279	Lysosome-associated membrane glycoprotein 1	LAMP1	6	6	6	6
P13473	Lysosome-associated membrane glycoprotein 2	LAMP2	6	6	6	6
Q9UQV4	Lysosome-associated membrane glycoprotein 3	LAMP3	2	4	6	6
Q6IAA8	Ragulator complex protein LAMTOR1	LAMTOR1	4	6	6	5
Q9Y2Q5	Ragulator complex protein LAMTOR2	LAMTOR2	3	4	4	1
Q9UHA4	Ragulator complex protein LAMTOR3	LAMTOR3	5	5	6	6
Q0VGL1	Ragulator complex protein LAMTOR4;Ragulator complex protein LAMTOR4, N-terminally processed	LAMTOR4	3	6	4	6
O43813	LanC-like protein 1	LANCL1	5	5	5	6
P28838	Cytosol aminopeptidase	LAP3	6	6	6	6
Q6PKG0	La-related protein 1	LARP1	1	2	1	3
Q9P2J5	Leucine--tRNA ligase, cytoplasmic	LARS	6	6	6	6
Q14847	LIM and SH3 domain protein 1	LASP1	6	6	6	6
P18428	Lipopolysaccharide-binding protein	LBP	6	4	4	5
Q14739	Lamin-B receptor	LBR	5	6	6	6
P31025	Lipocalin-1	LCN1	5	4	3	2
P80188	Neutrophil gelatinase-associated lipocalin	LCN2	5	4	6	6
P13796	Plastin-2	LCP1	6	6	6	6
Q13094	Lymphocyte cytosolic protein 2	LCP2	0	0	3	4
P00338	L-lactate dehydrogenase A chain	LDHA	6	6	6	6
P07195	L-lactate dehydrogenase B chain	LDHB	6	6	6	6
Q8NC56	LEM domain-containing protein 2	LEMD2	5	4	6	6
Q32P28	Prolyl 3-hydroxylase 1	LEPRE1	6	1	2	0
Q8IVL6	Prolyl 3-hydroxylase 3	LEPREL2	5	2	1	2
Q92791	Synaptonemal complex protein SC65	LEPREL4	6	1	1	6
O95202	LETM1 and EF-hand domain-containing protein 1, mitochondrial	LETM1	0	2	6	6
P09382	Galectin-1	LGALS1	6	6	6	6
P17931	Galectin-3	LGALS3	6	6	6	6
Q08380	Galectin-3-binding protein	LGALS3BP	6	6	6	6
P47929	Galectin-7	LGALS7	6	6	6	5
O00182	Galectin-9	LGALS9	1	2	5	6
Q3ZCW2	Galectin-related protein	LGALSL	1	1	4	3
Q8N135	Leucine-rich repeat LGI family member 4	LGI4	0	0	0	3
Q99538	Legumain	LGMN	1	0	1	2
Q9H008	Phospholysine phosphohistidine inorganic pyrophosphate phosphatase	LHPP	2	2	2	1
Q9UHB6	LIM domain and actin-binding protein 1	LIMA1	5	6	6	6
Q9UPQ0	LIM and calponin homology domains-containing protein 1	LIMCH1	3	6	6	6
Q9UGP4	LIM domain-containing protein 1	LIMD1	0	1	4	6
Q9NUP9	Protein lin-7 homolog C	LIN7C	5	3	5	5
P38571	Lysosomal acid lipase/cholesteryl ester hydrolase	LIPA	1	1	3	3
Q6P1M3	Lethal(2) giant larvae protein homolog 2	LLGL2	1	1	6	6
P49257	Protein ERGIC-53	LMAN1	6	6	6	6
Q12907	Vesicular integral-membrane protein VIP36	LMAN2	6	6	6	6
Q9NZU5	LIM and cysteine-rich domains protein 1	LMCD1	6	5	6	6
P02545	Prelamin-A/C;Lamin-A/C	LMNA	6	6	6	6
P20700	Lamin-B1	LMNB1	6	6	6	6
Q03252	Lamin-B2	LMNB2	6	6	6	6
Q8WWI1	LIM domain only protein 7	LMO7	4	5	6	6
P29536	Leiomodin-1	LMOD1	5	6	5	5
Q9C0E8	Protein lunapark	LNP	2	2	3	4
Q9UIQ6	Leucyl-cystinyl aminopeptidase;Leucyl-cystinyl aminopeptidase, pregnancy serum form	LNPEP	1	4	5	5
P36776	Lon protease homolog, mitochondrial	LONP1	5	6	6	6
P08519	Apolipoprotein(a)	LPA	3	3	4	3
Q8NF37	Lysophosphatidylcholine acyltransferase 1	LPCAT1	5	6	6	6
Q7L5N7	Lysophosphatidylcholine acyltransferase 2	LPCAT2	3	5	5	6
Q6P1A2	Lysophospholipid acyltransferase 5	LPCAT3	2	2	5	6
Q93052	Lipoma-preferred partner	LPP	6	6	6	6
P50851	Lipopolysaccharide-responsive and beige-like anchor protein	LRBA	4	3	6	5
P02750	Leucine-rich alpha-2-glycoprotein	LRG1	5	4	5	5
Q07954	Prolow-density lipoprotein receptor-related protein 1;Low-density lipoprotein receptor-related protein 1 85 kDa subunit;Low-density lipoprotein receptor-related protein 1 515 kDa subunit;Low-density lipoprotein receptor-related protein 1 intracellular domain	LRP1	6	6	6	6
P30533	Alpha-2-macroglobulin receptor-associated protein	LRPAP1	4	4	6	5
P42704	Leucine-rich PPR motif-containing protein, mitochondrial	LRPPRC	6	6	6	6
Q8TF66	Leucine-rich repeat-containing protein 15	LRRC15	4	3	3	0
Q5VZK9	Leucine-rich repeat-containing protein 16A	LRRC16A	0	0	0	5
Q8N1G4	Leucine-rich repeat-containing protein 47	LRRC47	6	5	6	6
Q96AG4	Leucine-rich repeat-containing protein 59	LRRC59	6	5	6	6
Q32MZ4	Leucine-rich repeat flightless-interacting protein 1	LRRFIP1	2	5	5	5
Q5S007	Leucine-rich repeat serine/threonine-protein kinase 2	LRRK2	0	1	6	6
Q9Y333	U6 snRNA-associated Sm-like protein LSm2	LSM2	3	3	3	4
P62310	U6 snRNA-associated Sm-like protein LSm3	LSM3	5	6	6	6
Q9Y4Z0	U6 snRNA-associated Sm-like protein LSm4	LSM4	3	5	4	2
P62312	U6 snRNA-associated Sm-like protein LSm6	LSM6	5	6	5	6
O95777	U6 snRNA-associated Sm-like protein LSm8	LSM8	2	4	3	6
P33241	Lymphocyte-specific protein 1	LSP1	4	5	6	6
Q86X29	Lipolysis-stimulated lipoprotein receptor	LSR	0	0	3	3
P48449	Lanosterol synthase	LSS	5	4	6	6
P09960	Leukotriene A-4 hydrolase	LTA4H	6	6	6	6
Q14766	Latent-transforming growth factor beta-binding protein 1	LTBP1	3	4	3	2
Q14767	Latent-transforming growth factor beta-binding protein 2	LTBP2	5	6	6	6
Q8N2S1	Latent-transforming growth factor beta-binding protein 4	LTBP4	2	3	3	2
Q16873	Leukotriene C4 synthase	LTC4S	0	3	2	2
P02788	Lactotransferrin;Lactoferricin-H;Kaliocin-1;Lactoferroxin-A;Lactoferroxin-B;Lactoferroxin-C	LTF	6	6	6	6
Q9NQ29	Putative RNA-binding protein Luc7-like 1	LUC7L	1	0	0	5
Q9Y383	Putative RNA-binding protein Luc7-like 2	LUC7L2	3	6	6	5
O95232	Luc7-like protein 3	LUC7L3	4	5	4	6
P51884	Lumican	LUM	6	6	6	6
P01700	Ig lambda chain V-I region HA	LV147	6	6	6	6
P01701	Ig lambda chain V-I region NEW	LV151	4	2	2	5
P80748	Ig lambda chain V-III region LOI	LV321	1	2	2	2
P01721	Ig lambda chain V-VI region AR	LV657	3	4	3	3
Q9BS40	Latexin	LXN	6	5	5	6
P07948	Tyrosine-protein kinase Lyn	LYN	3	5	6	5
O95372	Acyl-protein thioesterase 2	LYPLA2	2	2	3	6
Q5VWZ2	Lysophospholipase-like protein 1	LYPLAL1	4	6	6	5
P61626	Lysozyme C	LYZ	6	6	6	6
Q9NQ48	Leucine zipper transcription factor-like protein 1	LZTFL1	2	4	2	2
P20645	Cation-dependent mannose-6-phosphate receptor	M6PR	4	6	6	6
Q9UPN3	Microtubule-actin cross-linking factor 1, isoforms 1/2/3/5	MACF1	6	6	6	6
P61326	Protein mago nashi homolog	MAGOH	6	6	6	6
Q9H0U3	Magnesium transporter protein 1	MAGT1	6	6	6	6
Q969L2	Protein MAL2	MAL2	3	3	5	6
Q16706	Alpha-mannosidase 2	MAN2A1	2	6	4	1
O00754	Lysosomal alpha-mannosidase;Lysosomal alpha-mannosidase A peptide;Lysosomal alpha-mannosidase B peptide;Lysosomal alpha-mannosidase C peptide;Lysosomal alpha-mannosidase D peptide;Lysosomal alpha-mannosidase E peptide	MAN2B1	5	6	6	3
Q9NTJ4	Alpha-mannosidase 2C1	MAN2C1	1	4	4	6
P55145	Mesencephalic astrocyte-derived neurotrophic factor	MANF	2	4	3	6
P21397	Amine oxidase [flavin-containing] A	MAOA	5	6	6	6
P27338	Amine oxidase [flavin-containing] B	MAOB	6	6	6	6
P46821	Microtubule-associated protein 1B;MAP1B heavy chain;MAP1 light chain LC1	MAP1B	5	6	5	3
Q66K74	Microtubule-associated protein 1S;MAP1S heavy chain;MAP1S light chain	MAP1S	4	5	6	6
P11137	Microtubule-associated protein 2	MAP2	1	0	2	4
Q02750	Dual specificity mitogen-activated protein kinase kinase 1	MAP2K1	3	4	6	4
P36507	Dual specificity mitogen-activated protein kinase kinase 2	MAP2K2	2	2	4	0
P27816	Microtubule-associated protein 4	MAP4	6	6	6	6
Q3KQU3	MAP7 domain-containing protein 1	MAP7D1	2	1	0	3
P28482	Mitogen-activated protein kinase 1	MAPK1	6	6	6	6
Q16539	Mitogen-activated protein kinase 14	MAPK14	2	4	4	6
Q8NDC0	MAPK-interacting and spindle-stabilizing protein-like	MAPK1IP1L	0	0	0	5
P27361	Mitogen-activated protein kinase 3	MAPK3	5	6	6	6
Q15691	Microtubule-associated protein RP/EB family member 1	MAPRE1	6	6	6	6
Q969Z3	Mitochondrial amidoxime reducing component 2	MARC2	3	6	6	6
P29966	Myristoylated alanine-rich C-kinase substrate	MARCKS	5	6	6	6
P49006	MARCKS-related protein	MARCKSL1	0	2	2	6
P56192	Methionine--tRNA ligase, cytoplasmic	MARS	4	5	6	6
Q9BSK0	MARVEL domain-containing protein 1	MARVELD1	1	1	1	1
O60307	Microtubule-associated serine/threonine-protein kinase 3	MAST3	2	3	3	2
P31153	S-adenosylmethionine synthase isoform type-2	MAT2A	6	6	6	6
Q9NZL9	Methionine adenosyltransferase 2 subunit beta	MAT2B	6	6	6	6
P43243	Matrin-3	MATR3	6	6	6	6
Q7Z434	Mitochondrial antiviral-signaling protein	MAVS	3	2	4	5
P02144	Myoglobin	MB	0	1	0	1
Q9UBB5	Methyl-CpG-binding domain protein 2	MBD2	0	0	2	4
Q9NR56	Muscleblind-like protein 1	MBNL1	3	4	6	6
Q5VZF2	Muscleblind-like protein 2	MBNL2	3	1	4	6
Q96N66	Lysophospholipid acyltransferase 7	MBOAT7	1	5	3	5
P43121	Cell surface glycoprotein MUC18	MCAM	2	5	5	6
Q96RQ3	Methylcrotonoyl-CoA carboxylase subunit alpha, mitochondrial	MCCC1	3	5	6	6
Q9HCC0	Methylcrotonoyl-CoA carboxylase beta chain, mitochondrial	MCCC2	3	4	5	6
Q8IX19	Mast cell-expressed membrane protein 1	MCEMP1	0	0	3	3
P25205	DNA replication licensing factor MCM3	MCM3	1	2	2	3
Q8NE86	Calcium uniporter protein, mitochondrial	MCU	4	4	5	4
P40925	Malate dehydrogenase, cytoplasmic	MDH1	6	6	6	6
P40926	Malate dehydrogenase, mitochondrial	MDH2	6	6	6	6
P48163	NADP-dependent malic enzyme	ME1	6	6	6	6
P23368	NAD-dependent malic enzyme, mitochondrial	ME2	6	6	6	6
P51608	Methyl-CpG-binding protein 2	MECP2	3	5	6	6
Q9Y316	Protein MEMO1	MEMO1	1	0	1	3
Q14696	LDLR chaperone MESD	MESDC2	4	6	6	6
Q5EB52	Mesoderm-specific transcript homolog protein	MEST	1	1	2	3
P50579	Methionine aminopeptidase 2	METAP2	2	1	4	3
Q9UJH8	Meteorin	METRN	0	0	0	2
Q86U44	N6-adenosine-methyltransferase 70 kDa subunit	METTL3	0	1	3	4
Q9H8H3	Methyltransferase-like protein 7A	METTL7A	5	6	6	6
P55083	Microfibril-associated glycoprotein 4	MFAP4	6	6	6	6
Q13361	Microfibrillar-associated protein 5	MFAP5	0	1	1	1
Q08431	Lactadherin;Lactadherin short form;Medin	MFGE8	4	4	3	1
O95140	Mitofusin-2	MFN2	2	0	1	3
Q14728	Major facilitator superfamily domain-containing protein 10	MFSD10	5	3	5	6
P26572	Alpha-1,3-mannosyl-glycoprotein 2-beta-N-acetylglucosaminyltransferase	MGAT1	4	5	4	6
Q99685	Monoglyceride lipase	MGLL	1	1	5	6
P08493	Matrix Gla protein	MGP	4	5	5	6
P10620	Microsomal glutathione S-transferase 1	MGST1	0	1	5	6
Q99735	Microsomal glutathione S-transferase 2	MGST2	1	5	5	6
O14880	Microsomal glutathione S-transferase 3	MGST3	5	6	6	6
Q5JRA6	Melanoma inhibitory activity protein 3	MIA3	2	3	5	3
Q8TDZ2	Protein-methionine sulfoxide oxidase MICAL1	MICAL1	5	6	6	6
O94851	Protein-methionine sulfoxide oxidase MICAL2	MICAL2	2	0	3	2
P14174	Macrophage migration inhibitory factor	MIF	6	6	4	6
Q14165	Malectin	MLEC	6	5	6	6
P55196	Afadin	MLLT4	0	0	5	6
Q9BV36	Melanophilin	MLPH	0	1	3	3
O95822	Malonyl-CoA decarboxylase, mitochondrial	MLYCD	0	1	3	0
Q96EY8	Cob(I)yrinic acid a,c-diamide adenosyltransferase, mitochondrial	MMAB	1	3	5	6
P08473	Neprilysin	MME	1	3	2	6
Q8N4V1	Membrane magnesium transporter 1	MMGT1	0	1	1	4
P09238	Stromelysin-2	MMP10	1	1	0	0
P24347	Stromelysin-3	MMP11	2	0	1	0
P50281	Matrix metalloproteinase-14	MMP14	6	3	2	2
P08253	72 kDa type IV collagenase;PEX	MMP2	4	1	2	2
O75900	Matrix metalloproteinase-23;Matrix metalloproteinase-23, soluble form	MMP23B	3	1	2	5
Q9H239	Matrix metalloproteinase-28	MMP28	2	4	4	6
P22894	Neutrophil collagenase	MMP8	1	4	5	6
P14780	Matrix metalloproteinase-9;67 kDa matrix metalloproteinase-9;82 kDa matrix metalloproteinase-9	MMP9	4	6	6	6
Q9H8L6	Multimerin-2	MMRN2	1	3	5	6
Q96T76	MMS19 nucleotide excision repair protein homolog	MMS19	3	2	5	6
P41218	Myeloid cell nuclear differentiation antigen	MNDA	5	5	6	6
Q9H8S9;Q7L9L4	MOB kinase activator 1A;MOB kinase activator 1B	MOB1A;MOB1B	2	2	3	6
Q13724	Mannosyl-oligosaccharide glucosidase	MOGS	6	6	6	6
Q6UVY6	DBH-like monooxygenase protein 1	MOXD1	6	4	4	6
O75352	Mannose-P-dolichol utilization defect 1 protein	MPDU1	1	2	1	5
P05164	Myeloperoxidase;Myeloperoxidase;89 kDa myeloperoxidase;84 kDa myeloperoxidase;Myeloperoxidase light chain;Myeloperoxidase heavy chain	MPO	6	6	6	6
Q00013	55 kDa erythrocyte membrane protein	MPP1	0	2	3	5
Q6WCQ1	Myosin phosphatase Rho-interacting protein	MPRIP	2	1	6	6
P25325	3-mercaptopyruvate sulfurtransferase	MPST	5	6	6	6
P22897	Macrophage mannose receptor 1	MRC1	6	6	6	6
Q9UBG0	C-type mannose receptor 2	MRC2	6	6	6	6
P49959	Double-strand break repair protein MRE11A	MRE11A	2	2	2	5
Q8NDA8	Maestro heat-like repeat-containing protein family member 1	MROH1	0	0	3	1
P52815	39S ribosomal protein L12, mitochondrial	MRPL12	2	1	3	6
Q9NRX2	39S ribosomal protein L17, mitochondrial	MRPL17	2	3	4	5
P49406	39S ribosomal protein L19, mitochondrial	MRPL19	3	5	5	6
Q9NWU5	39S ribosomal protein L22, mitochondrial	MRPL22	0	1	2	3
Q96DV4	39S ribosomal protein L38, mitochondrial	MRPL38	1	1	3	5
Q13405	39S ribosomal protein L49, mitochondrial	MRPL49	1	0	3	4
Q9Y3D9	28S ribosomal protein S23, mitochondrial	MRPS23	0	1	0	3
Q92552	28S ribosomal protein S27, mitochondrial	MRPS27	1	1	3	1
P82930	28S ribosomal protein S34, mitochondrial	MRPS34	0	1	1	4
P82909	28S ribosomal protein S36, mitochondrial	MRPS36	1	2	4	6
P26038	Moesin	MSN	6	6	6	6
P21757	Macrophage scavenger receptor types I and II	MSR1	1	2	2	0
Q9UJ68	Mitochondrial peptide methionine sulfoxide reductase	MSRA	3	3	4	0
O94776	Metastasis-associated protein MTA2	MTA2	5	4	6	6
Q13126	S-methyl-5-thioadenosine phosphorylase	MTAP	6	6	6	6
P00846	ATP synthase subunit a	MT-ATP6	5	4	5	6
Q9NZJ7	Mitochondrial carrier homolog 1	MTCH1	1	0	4	6
Q9Y6C9	Mitochondrial carrier homolog 2	MTCH2	6	6	6	6
P00395	Cytochrome c oxidase subunit 1	MT-CO1	1	2	4	4
P00403	Cytochrome c oxidase subunit 2	MT-CO2	6	6	6	6
Q86UE4	Protein LYRIC	MTDH	5	6	5	6
Q9H4K7	Mitochondrial ribosome-associated GTPase 2	MTG2	6	5	5	5
P11586	C-1-tetrahydrofolate synthase, cytoplasmic;Methylenetetrahydrofolate dehydrogenase;Methenyltetrahydrofolate cyclohydrolase;Formyltetrahydrofolate synthetase;C-1-tetrahydrofolate synthase, cytoplasmic, N-terminally processed	MTHFD1	6	6	6	6
P03905	NADH-ubiquinone oxidoreductase chain 4	MT-ND4	2	3	2	5
P03915	NADH-ubiquinone oxidoreductase chain 5	MT-ND5	1	3	4	6
P42345	Serine/threonine-protein kinase mTOR	MTOR	1	0	3	5
P58546	Myotrophin	MTPN	5	5	6	6
Q99707	Methionine synthase	MTR	4	6	6	6
Q13505	Metaxin-1	MTX1	0	0	0	5
P15941	Mucin-1;Mucin-1 subunit alpha;Mucin-1 subunit beta	MUC1	4	4	5	6
P22033	Methylmalonyl-CoA mutase, mitochondrial	MUT	1	2	3	5
P53602	Diphosphomevalonate decarboxylase	MVD	5	4	6	6
Q14764	Major vault protein	MVP	6	6	6	6
P20591	Interferon-induced GTP-binding protein Mx1;Interferon-induced GTP-binding protein Mx1, N-terminally processed	MX1	1	3	5	5
Q9NR99	Matrix-remodeling-associated protein 5	MXRA5	6	0	2	0
P84157	Matrix-remodeling-associated protein 7	MXRA7	2	2	3	5
Q9BRK3	Matrix-remodeling-associated protein 8	MXRA8	4	1	3	2
Q96S97	Myeloid-associated differentiation marker	MYADM	6	6	6	6
Q969H8	Myeloid-derived growth factor	MYDGF	5	5	6	6
Q9P2K5	Myelin expression factor 2	MYEF2	0	0	1	2
P35580	Myosin-10	MYH10	6	6	6	6
P35749	Myosin-11	MYH11	6	6	6	6
Q7Z406	Myosin-14	MYH14	6	6	6	6
P35579	Myosin-9	MYH9	6	6	6	6
P05976;P08590	Myosin light chain 1/3, skeletal muscle isoform;Myosin light chain 3	MYL1;MYL3	3	3	4	6
P19105;O14950	Myosin regulatory light chain 12A;Myosin regulatory light chain 12B	MYL12A;MYL12B	6	6	6	6
P60660	Myosin light polypeptide 6	MYL6	6	6	6	6
P24844	Myosin regulatory light polypeptide 9	MYL9	6	6	6	6
Q15746	Myosin light chain kinase, smooth muscle;Myosin light chain kinase, smooth muscle, deglutamylated form	MYLK	6	6	6	6
Q92614	Unconventional myosin-XVIIIa	MYO18A	4	6	6	6
O43795	Unconventional myosin-Ib	MYO1B	6	6	6	6
O00159	Unconventional myosin-Ic	MYO1C	6	6	6	6
O94832	Unconventional myosin-Id	MYO1D	6	6	6	6
O00160	Unconventional myosin-If	MYO1F	3	6	5	6
B0I1T2	Unconventional myosin-Ig;Minor histocompatibility antigen HA-2	MYO1G	5	6	6	6
Q9Y4I1	Unconventional myosin-Va	MYO5A	0	1	2	4
Q9NQX4	Unconventional myosin-Vc	MYO5C	1	3	5	6
Q9UM54	Unconventional myosin-VI	MYO6	5	4	6	6
Q13459	Unconventional myosin-IXb	MYO9B	2	0	0	0
Q9NZM1	Myoferlin	MYOF	6	6	6	6
Q8WU39	Marginal zone B- and B1-cell-specific protein	MZB1	5	6	6	4
Q02083	N-acylethanolamine-hydrolyzing acid amidase;N-acylethanolamine-hydrolyzing acid amidase subunit alpha;N-acylethanolamine-hydrolyzing acid amidase subunit beta	NAAA	2	3	4	2
E9PAV3	Nascent polypeptide-associated complex subunit alpha, muscle-specific form	NACA	6	6	6	6
Q4G0N4	NAD kinase 2, mitochondrial	NADK2	4	4	5	5
Q6IA69	Glutamine-dependent NAD(+) synthetase	NADSYN1	3	1	4	5
Q13564	NEDD8-activating enzyme E1 regulatory subunit	NAE1	0	1	2	6
P17050	Alpha-N-acetylgalactosaminidase	NAGA	4	4	6	6
Q9UJ70	N-acetyl-D-glucosamine kinase	NAGK	6	6	6	6
P54802	Alpha-N-acetylglucosaminidase;Alpha-N-acetylglucosaminidase 82 kDa form;Alpha-N-acetylglucosaminidase 77 kDa form	NAGLU	1	1	1	2
P43490	Nicotinamide phosphoribosyltransferase	NAMPT	6	6	6	6
Q9NR45	Sialic acid synthase	NANS	5	4	5	6
P55209	Nucleosome assembly protein 1-like 1	NAP1L1	5	5	6	6
Q99733	Nucleosome assembly protein 1-like 4	NAP1L4	4	6	6	6
P54920	Alpha-soluble NSF attachment protein	NAPA	6	6	6	6
Q99747	Gamma-soluble NSF attachment protein	NAPG	0	0	1	3
Q6XQN6	Nicotinate phosphoribosyltransferase	NAPRT	5	6	6	6
O96009	Napsin-A	NAPSA	6	5	6	6
O43776	Asparagine--tRNA ligase, cytoplasmic	NARS	6	6	6	6
P49321	Nuclear autoantigenic sperm protein	NASP	6	6	6	6
Q6ZNJ1	Neurobeachin-like protein 2	NBEAL2	0	3	5	4
P61601	Neurocalcin-delta	NCALD	0	0	0	4
Q09161	Nuclear cap-binding protein subunit 1	NCBP1	3	4	4	5
P52298	Nuclear cap-binding protein subunit 2	NCBP2	0	3	4	3
Q6ZVX7	F-box only protein 50	NCCRP1	5	5	4	0
Q6PIU2	Neutral cholesterol ester hydrolase 1	NCEH1	3	4	6	6
A6NI72;P14598	Putative neutrophil cytosol factor 1B;Neutrophil cytosol factor 1	NCF1B;NCF1	0	1	3	0
P19878	Neutrophil cytosol factor 2	NCF2	2	3	5	6
Q15080	Neutrophil cytosol factor 4	NCF4	3	4	5	6
Q9Y2A7	Nck-associated protein 1	NCKAP1	6	6	6	6
P55160	Nck-associated protein 1-like	NCKAP1L	2	2	2	6
P19338	Nucleolin	NCL	6	6	6	6
Q969V3	Nicalin	NCLN	5	6	6	6
Q9HCD5	Nuclear receptor coactivator 5	NCOA5	0	1	3	6
Q92542	Nicastrin	NCSTN	6	6	6	6
Q92597	Protein NDRG1	NDRG1	5	5	6	6
Q9UN36	Protein NDRG2	NDRG2	1	1	3	3
O95299	NADH dehydrogenase [ubiquinone] 1 alpha subcomplex subunit 10, mitochondrial	NDUFA10	4	2	4	6
Q9UI09	NADH dehydrogenase [ubiquinone] 1 alpha subcomplex subunit 12	NDUFA12	1	2	4	6
Q9P0J0	NADH dehydrogenase [ubiquinone] 1 alpha subcomplex subunit 13	NDUFA13	6	5	6	6
O43678	NADH dehydrogenase [ubiquinone] 1 alpha subcomplex subunit 2	NDUFA2	4	5	4	0
O00483	Cytochrome c oxidase subunit NDUFA4	NDUFA4	3	5	4	5
Q16718	NADH dehydrogenase [ubiquinone] 1 alpha subcomplex subunit 5	NDUFA5	2	3	6	5
P56556	NADH dehydrogenase [ubiquinone] 1 alpha subcomplex subunit 6	NDUFA6	5	6	6	6
P51970	NADH dehydrogenase [ubiquinone] 1 alpha subcomplex subunit 8	NDUFA8	2	3	3	4
Q16795	NADH dehydrogenase [ubiquinone] 1 alpha subcomplex subunit 9, mitochondrial	NDUFA9	5	4	6	6
O14561	Acyl carrier protein, mitochondrial	NDUFAB1	0	0	0	5
O75438	NADH dehydrogenase [ubiquinone] 1 beta subcomplex subunit 1	NDUFB1	2	2	3	6
O96000	NADH dehydrogenase [ubiquinone] 1 beta subcomplex subunit 10	NDUFB10	2	2	4	6
Q9NX14	NADH dehydrogenase [ubiquinone] 1 beta subcomplex subunit 11, mitochondrial	NDUFB11	2	2	3	6
O43676	NADH dehydrogenase [ubiquinone] 1 beta subcomplex subunit 3	NDUFB3	1	1	3	5
O95168	NADH dehydrogenase [ubiquinone] 1 beta subcomplex subunit 4	NDUFB4	5	4	4	6
O43674	NADH dehydrogenase [ubiquinone] 1 beta subcomplex subunit 5, mitochondrial	NDUFB5	0	1	1	5
P17568	NADH dehydrogenase [ubiquinone] 1 beta subcomplex subunit 7	NDUFB7	0	1	0	5
O95169	NADH dehydrogenase [ubiquinone] 1 beta subcomplex subunit 8, mitochondrial	NDUFB8	3	1	1	3
Q9Y6M9	NADH dehydrogenase [ubiquinone] 1 beta subcomplex subunit 9	NDUFB9	1	3	5	5
P28331	NADH-ubiquinone oxidoreductase 75 kDa subunit, mitochondrial	NDUFS1	4	6	6	6
O75306	NADH dehydrogenase [ubiquinone] iron-sulfur protein 2, mitochondrial	NDUFS2	5	6	6	6
O75489	NADH dehydrogenase [ubiquinone] iron-sulfur protein 3, mitochondrial	NDUFS3	6	6	6	6
O43920	NADH dehydrogenase [ubiquinone] iron-sulfur protein 5	NDUFS5	4	3	4	5
O75251	NADH dehydrogenase [ubiquinone] iron-sulfur protein 7, mitochondrial	NDUFS7	0	2	3	5
O00217	NADH dehydrogenase [ubiquinone] iron-sulfur protein 8, mitochondrial	NDUFS8	0	2	1	6
P49821	NADH dehydrogenase [ubiquinone] flavoprotein 1, mitochondrial	NDUFV1	5	6	6	6
P19404	NADH dehydrogenase [ubiquinone] flavoprotein 2, mitochondrial	NDUFV2	5	5	6	6
O76041	Nebulette	NEBL	0	1	4	6
Q9NVZ3	Adaptin ear-binding coat-associated protein 2	NECAP2	4	3	2	4
Q96PU5	E3 ubiquitin-protein ligase NEDD4-like	NEDD4L	0	0	3	5
Q15843	NEDD8	NEDD8	3	4	4	6
Q7Z3B1	Neuronal growth regulator 1	NEGR1	0	0	0	6
Q8TDX7	Serine/threonine-protein kinase Nek7	NEK7	2	5	6	6
Q8TD19	Serine/threonine-protein kinase Nek9	NEK9	5	5	6	6
Q8WX92	Negative elongation factor B	NELFB	3	3	3	5
P48681	Nestin	NES	5	6	6	6
Q9Y3R4	Sialidase-2	NEU2	1	1	2	0
Q0ZGT2	Nexilin	NEXN	3	3	3	5
O00712	Nuclear factor 1 B-type	NFIB	2	2	2	6
P19838	Nuclear factor NF-kappa-B p105 subunit;Nuclear factor NF-kappa-B p50 subunit	NFKB1	2	5	6	5
Q9Y697	Cysteine desulfurase, mitochondrial	NFS1	2	4	4	6
P55769	NHP2-like protein 1;NHP2-like protein 1, N-terminally processed	NHP2L1	2	4	6	6
P14543	Nidogen-1	NID1	6	6	6	6
Q14112	Nidogen-2	NID2	6	6	6	6
Q9GZT8	NIF3-like protein 1	NIF3L1	4	4	5	6
Q9BPW8	Protein NipSnap homolog 1	NIPSNAP1	5	5	4	6
Q9UFN0	Protein NipSnap homolog 3A	NIPSNAP3A	3	3	5	6
Q86X76	Nitrilase homolog 1	NIT1	5	5	6	6
Q9NQR4	Omega-amidase NIT2	NIT2	6	6	6	6
P43699	Homeobox protein Nkx-2.1	NKX2-1	0	0	0	4
Q9BYT8	Neurolysin, mitochondrial	NLN	1	1	1	5
P15531	Nucleoside diphosphate kinase A	NME1	6	6	6	6
P22392;O60361	Nucleoside diphosphate kinase B;Putative nucleoside diphosphate kinase	NME2;NME2P1	6	6	6	6
Q13232	Nucleoside diphosphate kinase 3	NME3	6	6	6	6
P30419	Glycylpeptide N-tetradecanoyltransferase 1	NMT1	6	5	6	5
P40261	Nicotinamide N-methyltransferase	NNMT	5	6	6	6
Q13423	NAD(P) transhydrogenase, mitochondrial	NNT	6	6	6	6
Q5JPE7;P69849	Nodal modulator 2;Nodal modulator 3	NOMO2;NOMO3	0	0	0	1
Q15233	Non-POU domain-containing octamer-binding protein	NONO	6	6	6	6
O00567	Nucleolar protein 56	NOP56	2	3	5	6
Q9Y2X3	Nucleolar protein 58	NOP58	1	1	2	6
Q9UNW9;P51513	RNA-binding protein Nova-2;RNA-binding protein Nova-1	NOVA2;NOVA1	2	1	2	3
O15118	Niemann-Pick C1 protein	NPC1	2	1	2	1
P61916	Epididymal secretory protein E1	NPC2	5	4	5	6
Q8NDH3	Probable aminopeptidase NPEPL1	NPEPL1	1	0	1	5
P55786	Puromycin-sensitive aminopeptidase	NPEPPS	6	6	6	6
Q8TAT6	Nuclear protein localization protein 4 homolog	NPLOC4	4	4	5	6
P06748	Nucleophosmin	NPM1	6	6	6	6
Q6UXI9	Nephronectin	NPNT	5	5	6	6
Q9Y639	Neuroplastin	NPTN	6	6	6	6
P16083	Ribosyldihydronicotinamide dehydrogenase [quinone]	NQO2	2	2	1	3
P01111;P01112	GTPase NRas;GTPase HRas;GTPase HRas, N-terminally processed	NRAS;HRAS	2	2	2	5
P01111;P01116	GTPase NRas;GTPase KRas;GTPase KRas, N-terminally processed	NRAS;KRAS	2	2	4	6
Q8IXM6	Nurim	NRM	2	3	4	6
O14786	Neuropilin-1	NRP1	1	0	2	3
Q15738	Sterol-4-alpha-carboxylate 3-dehydrogenase, decarboxylating	NSDHL	1	0	2	6
P46459	Vesicle-fusing ATPase	NSF	6	6	6	6
Q9UNZ2	NSFL1 cofactor p47	NSFL1C	5	6	6	6
Q08J23	tRNA (cytosine(34)-C(5))-methyltransferase	NSUN2	3	4	4	6
Q8TCD5	5(3)-deoxyribonucleotidase, cytosolic type	NT5C	0	1	1	0
P49902	Cytosolic purine 5-nucleotidase	NT5C2	1	4	4	6
Q5TFE4	5-nucleotidase domain-containing protein 1	NT5DC1	0	0	1	5
Q9BSD7	Cancer-related nucleoside-triphosphatase	NTPCR	2	3	2	4
Q9Y5Y2	Cytosolic Fe-S cluster assembly factor NUBP2	NUBP2	2	5	4	2
Q02818	Nucleobindin-1	NUCB1	6	6	6	6
P80303	Nucleobindin-2;Nesfatin-1	NUCB2	1	1	1	4
Q9H1E3	Nuclear ubiquitous casein and cyclin-dependent kinase substrate 1	NUCKS1	2	3	3	6
Q9Y266	Nuclear migration protein nudC	NUDC	6	6	6	6
Q96DE0	U8 snoRNA-decapping enzyme	NUDT16	0	1	2	0
A8MXV4	Nucleoside diphosphate-linked moiety X motif 19, mitochondrial	NUDT19	0	1	1	0
O43809	Cleavage and polyadenylation specificity factor subunit 5	NUDT21	6	6	6	6
A0A024RBG1		NUDT4	3	4	4	0
Q9UKK9	ADP-sugar pyrophosphatase	NUDT5	6	6	5	6
Q14980	Nuclear mitotic apparatus protein 1	NUMA1	6	6	6	6
P49757	Protein numb homolog	NUMB	0	0	3	6
P57740	Nuclear pore complex protein Nup107	NUP107	1	2	4	6
Q8WUM0	Nuclear pore complex protein Nup133	NUP133	0	1	4	6
O75694	Nuclear pore complex protein Nup155	NUP155	3	4	5	6
Q12769	Nuclear pore complex protein Nup160	NUP160	1	3	5	5
Q92621	Nuclear pore complex protein Nup205	NUP205	2	6	5	6
Q8TEM1	Nuclear pore membrane glycoprotein 210	NUP210	2	3	4	6
Q8NFH3	Nucleoporin Nup43	NUP43	0	0	1	5
Q7Z3B4	Nucleoporin p54	NUP54	0	0	1	1
Q99567	Nuclear pore complex protein Nup88	NUP88	2	3	4	5
Q8N1F7	Nuclear pore complex protein Nup93	NUP93	4	4	5	6
P52948	Nuclear pore complex protein Nup98-Nup96;Nuclear pore complex protein Nup98;Nuclear pore complex protein Nup96	NUP98	0	3	4	6
P61970	Nuclear transport factor 2	NUTF2	6	6	6	6
Q9UBU9	Nuclear RNA export factor 1	NXF1	0	1	0	6
Q6DKJ4	Nucleoredoxin	NXN	6	5	6	6
P00973	2-5-oligoadenylate synthase 1	OAS1	1	0	1	0
P29728	2-5-oligoadenylate synthase 2	OAS2	2	3	5	6
Q9Y6K5	2-5-oligoadenylate synthase 3	OAS3	4	4	6	6
Q5VST9	Obscurin	OBSCN	1	1	2	6
Q9NX40	OCIA domain-containing protein 1	OCIAD1	1	5	4	6
Q5SWX8	Protein odr-4 homolog	ODR4	0	2	5	5
Q02218	2-oxoglutarate dehydrogenase, mitochondrial	OGDH	5	6	6	6
Q9NZT2	Opioid growth factor receptor	OGFR	3	4	4	6
P20774	Mimecan	OGN	6	6	6	6
Q9NTK5	Obg-like ATPase 1	OLA1	2	3	3	6
Q6UX06	Olfactomedin-4	OLFM4	0	2	3	6
Q6UWY5	Olfactomedin-like protein 1	OLFML1	6	6	6	6
Q9NRN5	Olfactomedin-like protein 3	OLFML3	5	4	2	6
O60313	Dynamin-like 120 kDa protein, mitochondrial;Dynamin-like 120 kDa protein, form S1	OPA1	4	5	6	6
O14841	5-oxoprolinase	OPLAH	0	1	1	2
Q96CV9	Optineurin	OPTN	1	1	2	4
[truncated: 1,333 more rows]
