# Supplementary material for: The UIP/IPF fibroblastic focus is a collagen biosynthesis factory embedded in a distinct extracellular matrix
Source: JCI Insight. 2022 Aug 22;7(16):e156115. doi: 10.1172/jci.insight.156115 (PMC9462507; doi:10.1172/jci.insight.156115)
Supplement: Supplemental data set 2 [file jciinsight-7-156115-s055.xlsx]

## Sheet: Increased in UIP_IPF_Alveoli
NOTES: We provide a color-coded key below to aid the reader. These lists were shortlisted to create downstream graphs, but here we provide all the data for the reader to make their own analysis. Key things to note is that the expression changes can be found by the Log2 column highlighted in green and qval calculating the statistical significance. If the protein is statistically significant, it wo…
KEY	Matrisome-associated		ECM-affiliated Proteins		Core matrisome		Proteoglycans		Cell surface Protein
	Matrisome-associated		ECM Regulators		Core matrisome		ECM Glycoproteins
	Matrisome-associated		Secreted Factors		Core matrisome		Collagens
UniProt	Protein.names	Gene.names	Log2	se	df	Tval	pval	qval	signif
P62879	Guanine nucleotide-binding protein G(I)/G(S)/G(T) subunit beta-2	GNB2	10.4684	50741.8	3.42053	0.000206307	0.999847	1	FALSE
Q562R1	Beta-actin-like protein 2	ACTBL2	3.51772	1.05934	2.58286	3.32067	0.0559487	0.308476	FALSE
O15020	Spectrin beta chain, non-erythrocytic 2	SPTBN2	3.09252	0.809115	20.5311	3.8221	0.00102616	0.0172383	TRUE
Q9BQ13	BTB/POZ domain-containing protein KCTD14	KCTD14	3.00593	0.594473	16.7988	5.05645	0.000100913	0.00345487	TRUE
O95140	Mitofusin-2	MFN2	2.70817	0.336478	7.57593	8.04857	5.68106e-05	0.00224955	TRUE
Q8IUR6	CREB3 regulatory factor	CREBRF	2.45404	0.724743	12.3948	3.38608	0.0051816	0.0572417	FALSE
A8K2U0	Alpha-2-macroglobulin-like protein 1	A2ML1	2.35101	1.1607	18.646	2.02551	0.0573705	0.311422	FALSE
Q86T90	Uncharacterized protein KIAA1328	KIAA1328	2.20436	0.636568	16.2874	3.46288	0.00313481	0.0390124	TRUE
P04216	Thy-1 membrane glycoprotein	THY1	2.08993	0.52191	23.5214	4.00439	0.000537455	0.0107348	TRUE
P31151	Protein S100-A7	S100A7	2.08058	0.487667	18.4438	4.2664	0.000442393	0.00943257	TRUE
P49326	Dimethylaniline monooxygenase [N-oxide-forming] 5	FMO5	2.04809	267793	3.45733	7.64805e-06	0.999994	1	FALSE
P02792	Ferritin light chain	FTL	2.0185	0.660267	120.709	3.0571	0.0027524	0.0354096	TRUE
P08727	Keratin, type I cytoskeletal 19	KRT19	1.84035	0.482401	5.32126	3.81498	0.0110586	0.0997563	FALSE
Q96P63	Serpin B12	SERPINB12	1.73945	0.363355	155.121	4.78719	3.91403e-06	0.000322537	TRUE
P29353	SHC-transforming protein 1	SHC1	1.72022	0.38092	10.4204	4.51598	0.00100548	0.0171901	TRUE
P18428	Lipopolysaccharide-binding protein	LBP	1.70767	0.492155	18.7385	3.46977	0.0026072	0.0339715	TRUE
P02794	Ferritin heavy chain;Ferritin heavy chain, N-terminally processed	FTH1	1.7073	0.518646	88.9437	3.29185	0.00142857	0.021888	TRUE
Q6UWP8	Suprabasin	SBSN	1.70618	0.400812	53.4488	4.25681	8.41729e-05	0.00301933	TRUE
Q08554	Desmocollin-1	DSC1	1.70417	0.435391	98.9329	3.9141	0.000166758	0.0048889	TRUE
P15924	Desmoplakin	DSP	1.66107	0.375854	1275.44	4.41945	1.07353e-05	0.000719033	TRUE
Q8WUW1	Protein BRICK1	BRK1	1.65063	0.218366	24.7158	7.55898	7.00519e-08	1.58491e-05	TRUE
P46821	Microtubule-associated protein 1B;MAP1B heavy chain;MAP1 light chain LC1	MAP1B	1.62249	0.4184	27.2665	3.87784	0.000603027	0.0117861	TRUE
Q5T9A4	ATPase family AAA domain-containing protein 3B	ATAD3B	1.6128	0.43728	13.5998	3.68825	0.00254472	0.033588	TRUE
P40199	Carcinoembryonic antigen-related cell adhesion molecule 6	CEACAM6	1.56727	0.413541	63.9272	3.78987	0.000336139	0.00764841	TRUE
Q8NCM8	Cytoplasmic dynein 2 heavy chain 1	DYNC2H1	1.51362	0.399921	24.3272	3.78479	0.000890075	0.0158704	TRUE
P05089	Arginase-1	ARG1	1.50479	0.371268	152.38	4.05312	8.03307e-05	0.00295094	TRUE
P31944	Caspase-14;Caspase-14 subunit p17, mature form;Caspase-14 subunit p10, mature form;Caspase-14 subunit p20, intermediate form;Caspase-14 subunit p8, intermediate form	CASP14	1.47302	0.544701	79.8166	2.70427	0.00836393	0.081736	FALSE
Q9UGM3	Deleted in malignant brain tumors 1 protein	DMBT1	1.45749	127915	3.3878	1.13942e-05	0.999992	1	FALSE
Q9P1U1	Actin-related protein 3B	ACTR3B	1.44947	0.720001	5.61345	2.01315	0.0940259	0.431755	FALSE
P31997	Carcinoembryonic antigen-related cell adhesion molecule 8	CEACAM8	1.44651	0.38946	13.2351	3.71413	0.00252585	0.033484	TRUE
P82930	28S ribosomal protein S34, mitochondrial	MRPS34	1.43987	0.54298	4.50564	2.65179	0.0503386	0.287746	FALSE
Q9BXP2	Solute carrier family 12 member 9	SLC12A9	1.39676	0.241127	9.43442	5.79262	0.000218661	0.00628961	TRUE
P20160	Azurocidin	AZU1	1.37647	0.378542	27.6272	3.63624	0.00112028	0.0184635	TRUE
Q14574	Desmocollin-3	DSC3	1.37497	0.484523	42.6968	2.83779	0.00692349	0.0706011	FALSE
P47929	Galectin-7	LGALS7	1.32171	0.639608	35.3576	2.06643	0.0461726	0.270732	FALSE
Q8IYU2	E3 ubiquitin-protein ligase HACE1	HACE1	1.30165	0.755216	12.6479	1.72354	0.109129	0.468639	FALSE
P81605	Dermcidin;Survival-promoting peptide;DCD-1	DCD	1.3	0.315125	81.5029	4.12536	8.8714e-05	0.00314522	TRUE
P05164	Myeloperoxidase;Myeloperoxidase;89 kDa myeloperoxidase;84 kDa myeloperoxidase;Myeloperoxidase light chain;Myeloperoxidase heavy chain	MPO	1.28305	0.445486	346.144	2.88012	0.00422279	0.0489555	TRUE
Q96AZ6	Interferon-stimulated gene 20 kDa protein	ISG20	1.26514	0.668481	4.09535	1.89257	0.129698	0.521701	FALSE
P12273	Prolactin-inducible protein	PIP	1.25125	0.475235	31.3207	2.6329	0.0130321	0.111929	FALSE
P05186	Alkaline phosphatase, tissue-nonspecific isozyme	ALPL	1.24246	0.343035	25.5516	3.62196	0.00126715	0.0204419	TRUE
Q02413	Desmoglein-1	DSG1	1.23564	0.371805	342.478	3.32334	0.000985586	0.017045	TRUE
Q9P0W8	Spermatogenesis-associated protein 7	SPATA7	1.20634	0.609562	17.1976	1.97902	0.0640545	0.336148	FALSE
Q08188	Protein-glutamine gamma-glutamyltransferase E;Protein-glutamine gamma-glutamyltransferase E 50 kDa catalytic chain;Protein-glutamine gamma-glutamyltransferase E 27 kDa non-catalytic chain	TGM3	1.20364	0.37562	188.704	3.2044	0.00158921	0.0235219	TRUE
Q8WVM8	Sec1 family domain-containing protein 1	SCFD1	1.19124	0.285483	46.1121	4.17271	0.000131768	0.00425967	TRUE
P13807	Glycogen [starch] synthase, muscle	GYS1	1.16094	0.315754	12.7153	3.67674	0.00288978	0.0367122	TRUE
Q6ZMZ3	Nesprin-3	SYNE3	1.15718	0.566324	13.2155	2.04332	0.0614887	0.326619	FALSE
P35555	Fibrillin-1	FBN1	1.15017	0.309825	120.574	3.71232	0.000312237	0.0074253	TRUE
P24158	Myeloblastin	PRTN3	1.12304	0.448059	80.9812	2.50646	0.0141962	0.11957	FALSE
P22735	Protein-glutamine gamma-glutamyltransferase K	TGM1	1.09019	0.4901	80.4643	2.22442	0.0289219	0.196682	FALSE
Q6P4A8	Phospholipase B-like 1;Phospholipase B-like 1 chain A;Phospholipase B-like 1 chain B;Phospholipase B-like 1 chain C	PLBD1	1.08739	0.404162	28.1986	2.69048	0.0118571	0.105093	FALSE
P51636	Caveolin-2	CAV2	1.06628	0.381315	7.85582	2.79631	0.0237506	0.170389	FALSE
Q9UHQ7	WW domain-binding protein 5	WBP5	1.0509	202426	3.41265	5.19152e-06	0.999996	1	FALSE
P02452	Collagen alpha-1(I) chain	COL1A1	1.04443	0.539101	271.657	1.93735	0.0537388	0.300039	FALSE
Q9UBS4	DnaJ homolog subfamily B member 11	DNAJB11	1.03581	0.254261	32.7295	4.07382	0.000275805	0.00696843	TRUE
Q9NYL4	Peptidyl-prolyl cis-trans isomerase FKBP11	FKBP11	1.02953	0.381511	16.2348	2.69856	0.0156709	0.128038	FALSE
Q99700	Ataxin-2	ATXN2	1.02161	0.43626	6.76342	2.34176	0.0529608	0.297929	FALSE
P20908	Collagen alpha-1(V) chain	COL5A1	1.00418	0.656712	26.2859	1.5291	0.138185	0.543645	FALSE
Q9NZT2	Opioid growth factor receptor	OGFR	0.974273	0.283063	20.0301	3.44189	0.0025752	0.0338439	TRUE
O94851	Protein-methionine sulfoxide oxidase MICAL2	MICAL2	0.973035	0.402455	4.15755	2.41775	0.0705248	0.35338	FALSE
Q8TBY9	WD repeat-containing protein 66	WDR66	0.960075	0.419608	13.0583	2.28803	0.0394438	0.244937	FALSE
P20142	Gastricsin	PGC	0.952369	0.282744	15.6869	3.36831	0.00400485	0.0467846	TRUE
Q86TU7	Histone-lysine N-methyltransferase setd3	SETD3	0.943655	0.597104	4.63055	1.58039	0.179468	0.628962	FALSE
P14735	Insulin-degrading enzyme	IDE	0.940872	1.79955	7.09444	0.522836	0.617014	1	FALSE
P61086	Ubiquitin-conjugating enzyme E2 K	UBE2K	0.932045	0.307937	15.0924	3.02674	0.00844966	0.08231	FALSE
Q8IWL2;Q8IWL1	Pulmonary surfactant-associated protein A1;Pulmonary surfactant-associated protein A2	SFTPA1;SFTPA2	0.909032	0.646533	148.754	1.40601	0.161806	0.598134	FALSE
Q9UNK0	Syntaxin-8	STX8	0.904884	324412	3.21167	2.7893e-06	0.999998	1	FALSE
O60684	Importin subunit alpha-7	KPNA6	0.902065	0.335331	4.46362	2.69007	0.0486923	0.281179	FALSE
P14923	Junction plakoglobin	JUP	0.900843	0.355065	381.316	2.53712	0.0115745	0.102888	FALSE
P42345	Serine/threonine-protein kinase mTOR	MTOR	0.898352	0.192205	13.6787	4.67393	0.000380849	0.00841455	TRUE
Q5T749	Keratinocyte proline-rich protein	KPRP	0.89323	0.417509	46.5115	2.13943	0.0376804	0.237372	FALSE
Q9UHL4	Dipeptidyl peptidase 2	DPP7	0.890238	0.389398	80.4692	2.28619	0.0248725	0.176364	FALSE
Q9H7D7	WD repeat-containing protein 26	WDR26	0.8744	227.759	2.42693	0.00383915	0.99723	1	FALSE
Q9UNL2	Translocon-associated protein subunit gamma	SSR3	0.867486	0.30588	9.80973	2.83603	0.0179883	0.140425	FALSE
O15075	Serine/threonine-protein kinase DCLK1	DCLK1	0.864334	1.06621	9.68307	0.810663	0.43703	1	FALSE
Q12959	Disks large homolog 1	DLG1	0.850467	0.279308	10.1791	3.04491	0.0121203	0.106694	FALSE
Q5VST9	Obscurin	OBSCN	0.836646	0.390606	7.78919	2.14192	0.0655007	0.340224	FALSE
P42357	Histidine ammonia-lyase	HAL	0.826728	0.746747	20.106	1.10711	0.281318	0.817673	FALSE
P36406	E3 ubiquitin-protein ligase TRIM23	TRIM23	0.82662	0.225694	21.8622	3.66258	0.00137927	0.0215661	TRUE
Q14257	Reticulocalbin-2	RCN2	0.817574	0.561236	9.1141	1.45674	0.17876	0.627926	FALSE
P61758	Prefoldin subunit 3	VBP1	0.811663	41.7411	2.4176	0.0194452	0.985975	1	FALSE
Q05707	Collagen alpha-1(XIV) chain	COL14A1	0.798519	0.490008	666.342	1.62961	0.103658	0.455406	FALSE
Q9Y639	Neuroplastin	NPTN	0.790131	0.396753	14.1591	1.99149	0.06608	0.34265	FALSE
O00754	Lysosomal alpha-mannosidase;Lysosomal alpha-mannosidase A peptide;Lysosomal alpha-mannosidase B peptide;Lysosomal alpha-mannosidase C peptide;Lysosomal alpha-mannosidase D peptide;Lysosomal alpha-mannosidase E peptide	MAN2B1	0.788204	0.322328	35.1819	2.44535	0.0196157	0.148777	FALSE
P16885	1-phosphatidylinositol 4,5-bisphosphate phosphodiesterase gamma-2	PLCG2	0.783369	0.281853	22.0499	2.77935	0.0109217	0.0989636	FALSE
P09486	SPARC	SPARC	0.779957	34937	4.40955	2.23247e-05	0.999983	1	FALSE
P11684	Uteroglobin	SCGB1A1	0.779172	15450.2	7.39176	5.04312e-05	0.999961	1	FALSE
O96009	Napsin-A	NAPSA	0.774725	0.371059	75.6769	2.08788	0.0401741	0.24646	FALSE
P55042	GTP-binding protein RAD	RRAD	0.77206	4.17974	4.42714	0.184715	0.861611	1	FALSE
Q8WUD4	Coiled-coil domain-containing protein 12	CCDC12	0.769826	0.367295	3.46306	2.09594	0.114849	0.48568	FALSE
P54802	Alpha-N-acetylglucosaminidase;Alpha-N-acetylglucosaminidase 82 kDa form;Alpha-N-acetylglucosaminidase 77 kDa form	NAGLU	0.757982	0.662068	3.73781	1.14487	0.320238	0.867163	FALSE
Q9P2B2	Prostaglandin F2 receptor negative regulator	PTGFRN	0.754868	0.232343	104.854	3.24894	0.00155691	0.023265	TRUE
Q15629	Translocating chain-associated membrane protein 1	TRAM1	0.754654	0.214964	27.9495	3.51061	0.00153625	0.0231883	TRUE
Q9UHA4	Ragulator complex protein LAMTOR3	LAMTOR3	0.754527	0.2968	23.4902	2.5422	0.0180483	0.140425	FALSE
Q92896	Golgi apparatus protein 1	GLG1	0.754434	0.254331	58.1623	2.96635	0.00436674	0.0500533	FALSE
Q13509	Tubulin beta-3 chain	TUBB3	0.747889	0.642487	16.1038	1.16405	0.261359	0.788213	FALSE
Q71UM5	40S ribosomal protein S27-like	RPS27L	0.741929	0.440113	16.1938	1.68577	0.111009	0.473673	FALSE
P63173	60S ribosomal protein L38	RPL38	0.733052	0.300651	61.4267	2.43822	0.0176668	0.139189	FALSE
Q9NP97;Q8TF09	Dynein light chain roadblock-type 1;Dynein light chain roadblock-type 2	DYNLRB1;DYNLRB2	0.730716	0.26106	45.5366	2.79903	0.00749117	0.0746424	FALSE
P40429	60S ribosomal protein L13a	RPL13A	0.723246	0.231249	67.1074	3.12757	0.00260653	0.0339715	TRUE
Q96D15	Reticulocalbin-3	RCN3	0.722558	0.667509	18.6572	1.08247	0.292836	0.830758	FALSE
Q13243	Serine/arginine-rich splicing factor 5	SRSF5	0.716142	0.374525	34.4028	1.91214	0.0642154	0.336414	FALSE
P47985	Cytochrome b-c1 complex subunit Rieske, mitochondrial;Cytochrome b-c1 complex subunit 11	UQCRFS1	0.714591	0.367611	10.8755	1.94388	0.0782271	0.379196	FALSE
A0A0J9YXX1		HV5X1	0.712133	0.478004	8.96556	1.48981	0.170588	0.61358	FALSE
P55145	Mesencephalic astrocyte-derived neurotrophic factor	MANF	0.711126	0.267339	46.7593	2.66001	0.0106692	0.0971052	FALSE
P19652	Alpha-1-acid glycoprotein 2	ORM2	0.709956	0.939312	4.44161	0.755825	0.487871	1	FALSE
Q9BT40	Inositol polyphosphate 5-phosphatase K	INPP5K	0.70864	0.177797	10.6696	3.98567	0.00226899	0.0307473	TRUE
Q96DB5	Regulator of microtubule dynamics protein 1	RMDN1	0.70429	0.802345	14.4967	0.87779	0.394373	0.978393	FALSE
F5GYI3	Ubiquitin-associated protein 1-like	UBAP1L	0.704165	194224	3.30545	3.62553e-06	0.999997	1	FALSE
Q13085	Acetyl-CoA carboxylase 1;Biotin carboxylase	ACACA	0.700032	0.262209	21.9618	2.66974	0.0140081	0.118641	FALSE
O96008	Mitochondrial import receptor subunit TOM40 homolog	TOMM40	0.690173	240.983	3.37525	0.00286399	0.997876	1	FALSE
P15941	Mucin-1;Mucin-1 subunit alpha;Mucin-1 subunit beta	MUC1	0.685081	0.468166	33.5348	1.46333	0.152688	0.577601	FALSE
Q92750	Transcription initiation factor TFIID subunit 4B	TAF4B	0.684429	466380	2.57091	1.46753e-06	0.999999	1	FALSE
O43169	Cytochrome b5 type B	CYB5B	0.683538	0.186346	43.7897	3.66811	0.000658574	0.0126289	TRUE
A5YKK6	CCR4-NOT transcription complex subunit 1	CNOT1	0.683083	0.252451	19.4175	2.7058	0.0138364	0.117513	FALSE
P25311	Zinc-alpha-2-glycoprotein	AZGP1	0.68243	0.358305	181.609	1.90461	0.058412	0.315777	FALSE
P01040	Cystatin-A;Cystatin-A, N-terminally processed	CSTA	0.678867	0.478942	65.4239	1.41743	0.161102	0.597566	FALSE
P35475	Alpha-L-iduronidase	IDUA	0.677664	431789	2.49393	1.56943e-06	0.999999	1	FALSE
Q8IWX8	Calcium homeostasis endoplasmic reticulum protein	CHERP	0.672446	0.236909	12.1954	2.83841	0.0147351	0.122418	FALSE
O75223	Gamma-glutamylcyclotransferase	GGCT	0.637632	0.482759	32.2518	1.32081	0.195861	0.662797	FALSE
P04839	Cytochrome b-245 heavy chain	CYBB	0.63728	0.271114	71.0425	2.3506	0.0215235	0.158343	FALSE
Q9UM22	Mammalian ependymin-related protein 1	EPDR1	0.632126	0.281056	12.5789	2.24911	0.0431148	0.25927	FALSE
O95219	Sorting nexin-4	SNX4	0.629334	0.671559	7.1156	0.937123	0.379404	0.9632	FALSE
Q14764	Major vault protein	MVP	0.623414	0.21136	677.777	2.94953	0.00329221	0.0406394	TRUE
O75821	Eukaryotic translation initiation factor 3 subunit G	EIF3G	0.617168	0.20421	57.631	3.02222	0.00373971	0.0441952	TRUE
Q9BS26	Endoplasmic reticulum resident protein 44	ERP44	0.614913	0.235878	110.254	2.60691	0.0103999	0.0960887	FALSE
P09668	Pro-cathepsin H;Cathepsin H mini chain;Cathepsin H;Cathepsin H heavy chain;Cathepsin H light chain	CTSH	0.611074	0.499082	66.7586	1.22439	0.225107	0.71987	FALSE
P08246	Neutrophil elastase	ELANE	0.607651	0.543087	29.2786	1.11888	0.272286	0.801352	FALSE
P14780	Matrix metalloproteinase-9;67 kDa matrix metalloproteinase-9;82 kDa matrix metalloproteinase-9	MMP9	0.604521	0.403544	110.64	1.49803	0.136974	0.541677	FALSE
Q8ND76	Cyclin-Y	CCNY	0.602058	0.345931	6.60258	1.7404	0.127908	0.518605	FALSE
P07988	Pulmonary surfactant-associated protein B	SFTPB	0.599817	0.285886	71.2894	2.0981	0.0394414	0.244937	FALSE
Q6UVY6	DBH-like monooxygenase protein 1	MOXD1	0.59441	0.304523	21.8002	1.95194	0.0639085	0.33596	FALSE
O15061	Synemin	SYNM	0.594017	0.690235	9.38192	0.8606	0.410911	1	FALSE
O95302	Peptidyl-prolyl cis-trans isomerase FKBP9	FKBP9	0.591556	97478.3	4.19837	6.0686e-06	0.999995	1	FALSE
Q96EY8	Cob(I)yrinic acid a,c-diamide adenosyltransferase, mitochondrial	MMAB	0.591035	0.28652	18.7331	2.06281	0.0532734	0.298336	FALSE
Q8IY95	Transmembrane protein 192	TMEM192	0.588741	347.244	2.41947	0.00169547	0.998777	1	FALSE
Q9UP83	Conserved oligomeric Golgi complex subunit 5	COG5	0.586104	0.196672	31.0907	2.98011	0.00555279	0.0598249	FALSE
O00178	GTP-binding protein 1	GTPBP1	0.585807	0.361755	7.93763	1.61935	0.144329	0.554839	FALSE
Q02809	Procollagen-lysine,2-oxoglutarate 5-dioxygenase 1	PLOD1	0.584553	0.383825	12.3174	1.52297	0.15302	0.578137	FALSE
Q9Y6G5	COMM domain-containing protein 10	COMMD10	0.584092	0.448996	10.7465	1.30088	0.2205	0.712942	FALSE
Q8TF72	Protein Shroom3	SHROOM3	0.58129	0.410762	15.1864	1.41515	0.177203	0.626681	FALSE
Q96AY3	Peptidyl-prolyl cis-trans isomerase FKBP10	FKBP10	0.575751	0.742797	26.234	0.775112	0.445204	1	FALSE
Q13835	Plakophilin-1	PKP1	0.572411	0.406093	64.8061	1.40956	0.163451	0.599561	FALSE
P60510	Serine/threonine-protein phosphatase 4 catalytic subunit	PPP4C	0.568753	0.410744	7.1225	1.38469	0.207972	0.689245	FALSE
Q16718	NADH dehydrogenase [ubiquinone] 1 alpha subcomplex subunit 5	NDUFA5	0.561226	0.256015	15.8297	2.19216	0.0436723	0.260072	FALSE
Q5VWJ9	Sorting nexin-30	SNX30	0.561028	0.929888	5.66078	0.603329	0.569655	1	FALSE
P80303	Nucleobindin-2;Nesfatin-1	NUCB2	0.558815	0.462682	6.13675	1.20777	0.271612	0.801254	FALSE
O95758	Polypyrimidine tract-binding protein 3	PTBP3	0.553883	0.476029	4.82506	1.16355	0.298898	0.831842	FALSE
Q96S52	GPI transamidase component PIG-S	PIGS	0.551282	0.273529	9.21826	2.01544	0.0739235	0.365221	FALSE
Q9UL25	Ras-related protein Rab-21	RAB21	0.547504	0.163387	38.5276	3.35096	0.00181308	0.0263242	TRUE
O95436	Sodium-dependent phosphate transport protein 2B	SLC34A2	0.542862	0.28771	29.7856	1.88683	0.0689641	0.349288	FALSE
Q13488	V-type proton ATPase 116 kDa subunit a isoform 3	TCIRG1	0.542339	0.313074	107.574	1.7323	0.0860863	0.409481	FALSE
Q86TX2	Acyl-coenzyme A thioesterase 1	ACOT1	0.540545	0.541374	12.2484	0.998468	0.33737	0.896028	FALSE
P08236	Beta-glucuronidase	GUSB	0.533304	0.358063	62.6866	1.48941	0.141393	0.548948	FALSE
P55008	Allograft inflammatory factor 1	AIF1	0.532614	0.282986	7.34319	1.88212	0.0998836	0.445893	FALSE
P16989	Y-box-binding protein 3	YBX3	0.529727	0.185435	16.9598	2.85667	0.0109383	0.0989636	FALSE
Q14161	ARF GTPase-activating protein GIT2	GIT2	0.528126	0.174932	26.7568	3.01904	0.0055153	0.0596318	FALSE
Q9HC52;O95503	Chromobox protein homolog 8;Chromobox protein homolog 6	CBX8;CBX6	0.522872	0.53953	2.62757	0.969125	0.413011	1	FALSE
P28676	Grancalcin	GCA	0.509791	0.300997	73.0137	1.69368	0.0945892	0.432421	FALSE
P06756	Integrin alpha-V;Integrin alpha-V heavy chain;Integrin alpha-V light chain	ITGAV	0.507274	0.252125	79.9247	2.01199	0.0475899	0.275858	FALSE
Q9Y3B4	Splicing factor 3B subunit 6	SF3B6	0.504967	0.267892	21.2277	1.88496	0.0731991	0.362901	FALSE
P62304	Small nuclear ribonucleoprotein E	SNRPE	0.504524	0.20834	51.9891	2.42164	0.0189749	0.144999	FALSE
P04440	HLA class II histocompatibility antigen, DP beta 1 chain	HLA-DPB1	0.504261	0.46045	25.1101	1.09515	0.283845	0.819494	FALSE
Q8IV08	Phospholipase D3	PLD3	0.503859	0.309072	89.4437	1.63023	0.10657	0.462864	FALSE
Q9HD42	Charged multivesicular body protein 1a	CHMP1A	0.499549	0.318177	7.63156	1.57004	0.15686	0.587551	FALSE
P18583	Protein SON	SON	0.498964	0.171858	41.4984	2.90335	0.00589033	0.062144	FALSE
P48163	NADP-dependent malic enzyme	ME1	0.496701	0.208728	40.2484	2.37966	0.0221554	0.161995	FALSE
Q8WVF1	Protein OSCP1	OSCP1	0.496288	0.485842	2.67457	1.0215	0.390373	0.973218	FALSE
P13611	Versican core protein	VCAN	0.486685	0.435279	181.672	1.1181	0.265001	0.793974	FALSE
Q01105	Protein SET	SET	0.485547	0.233132	16.9601	2.08271	0.0527284	0.29772	FALSE
Q9Y5K6	CD2-associated protein	CD2AP	0.481136	0.335219	11.9262	1.43529	0.176907	0.62647	FALSE
Q05209	Tyrosine-protein phosphatase non-receptor type 12	PTPN12	0.480967	0.155168	17.8935	3.09966	0.00621654	0.0647825	FALSE
Q8NE86	Calcium uniporter protein, mitochondrial	MCU	0.479772	0.465014	11.2482	1.03174	0.323869	0.87233	FALSE
P02461	Collagen alpha-1(III) chain	COL3A1	0.478751	1.10359	25.1343	0.433811	0.668126	1	FALSE
P46379	Large proline-rich protein BAG6	BAG6	0.476953	0.143196	36.9908	3.33077	0.00197223	0.0280997	TRUE
P28288	ATP-binding cassette sub-family D member 3	ABCD3	0.476613	0.210571	59.669	2.26343	0.0272596	0.189327	FALSE
P42858	Huntingtin	HTT	0.475481	0.176716	24.0766	2.69065	0.0127573	0.110671	FALSE
P98082	Disabled homolog 2	DAB2	0.474373	16327.7	2.43005	2.90533e-05	0.999979	1	FALSE
P08842	Steryl-sulfatase	STS	0.474347	0.311211	19.9927	1.5242	0.143122	0.553782	FALSE
Q8WU39	Marginal zone B- and B1-cell-specific protein	MZB1	0.474237	0.474685	42.6833	0.999056	0.323398	0.872286	FALSE
O43615	Mitochondrial import inner membrane translocase subunit TIM44	TIMM44	0.473486	0.365096	7.78405	1.29688	0.231791	0.730095	FALSE
Q5VYK3	Proteasome-associated protein ECM29 homolog	ECM29	0.470424	0.279781	8.91981	1.6814	0.127286	0.518605	FALSE
P32969	60S ribosomal protein L9	RPL9	0.465787	0.164669	91.7926	2.82863	0.00574036	0.0611971	FALSE
P09496	Clathrin light chain A	CLTA	0.46116	0.205171	83.687	2.24768	0.0272267	0.189327	FALSE
P35030	Trypsin-3	PRSS3	0.460315	0.488361	13.8645	0.942571	0.362036	0.935463	FALSE
O95249	Golgi SNAP receptor complex member 1	GOSR1	0.459208	0.273284	9.47946	1.68033	0.125485	0.514253	FALSE
Q9BRA2	Thioredoxin domain-containing protein 17	TXNDC17	0.45137	0.252379	51.3377	1.78847	0.0796025	0.384032	FALSE
P52790	Hexokinase-3	HK3	0.448516	0.247344	115.497	1.81333	0.0723774	0.359998	FALSE
P14384	Carboxypeptidase M	CPM	0.448219	0.147608	26.5979	3.03654	0.00530421	0.0577591	FALSE
P62308;A8MWD9	Small nuclear ribonucleoprotein G;Putative small nuclear ribonucleoprotein G-like protein 15	SNRPG;SNRPGP15	0.447856	0.275331	48.7683	1.62661	0.110265	0.471976	FALSE
Q9Y376	Calcium-binding protein 39	CAB39	0.447049	0.208127	70.8952	2.14796	0.0351353	0.226485	FALSE
O75438	NADH dehydrogenase [ubiquinone] 1 beta subcomplex subunit 1	NDUFB1	0.445292	0.343587	6.97385	1.29601	0.236212	0.738483	FALSE
Q6P587	Acylpyruvase FAHD1, mitochondrial	FAHD1	0.441675	0.296925	11.2193	1.48749	0.164441	0.600455	FALSE
P55263	Adenosine kinase	ADK	0.440144	0.25106	38.8891	1.75314	0.0874583	0.414069	FALSE
P04066	Tissue alpha-L-fucosidase	FUCA1	0.429769	0.287252	32.7908	1.49614	0.14418	0.554839	FALSE
Q6QNY1	Biogenesis of lysosome-related organelles complex 1 subunit 2	BLOC1S2	0.42929	0.222817	14.0537	1.92664	0.0744914	0.366921	FALSE
O75934	Pre-mRNA-splicing factor SPF27	BCAS2	0.42875	0.371707	29.6094	1.15346	0.257947	0.78179	FALSE
Q92804	TATA-binding protein-associated factor 2N	TAF15	0.427839	0.826444	5.7006	0.517687	0.624141	1	FALSE
P28161	Glutathione S-transferase Mu 2	GSTM2	0.427278	15449.6	5.44462	2.76563e-05	0.999979	1	FALSE
P18077	60S ribosomal protein L35a	RPL35A	0.426126	0.174496	109.502	2.44204	0.0162048	0.131057	FALSE
Q9NQT8	Kinesin-like protein KIF13B	KIF13B	0.425817	20.048	2.41901	0.0212398	0.98468	1	FALSE
P55087	Aquaporin-4	AQP4	0.422761	0.183274	34.6993	2.30672	0.0271623	0.189327	FALSE
P17213	Bactericidal permeability-increasing protein	BPI	0.418844	0.518317	53.6439	0.808085	0.422611	1	FALSE
P24821	Tenascin	TNC	0.417254	0.364475	484.905	1.14481	0.252853	0.772493	FALSE
Q9BRR6	ADP-dependent glucokinase	ADPGK	0.414266	0.261777	9.73492	1.58251	0.145444	0.555711	FALSE
O15067	Phosphoribosylformylglycinamidine synthase	PFAS	0.412658	0.381419	7.89976	1.0819	0.311212	0.854617	FALSE
Q0JRZ9	F-BAR domain only protein 2	FCHO2	0.408185	165824	3.41618	2.46155e-06	0.999998	1	FALSE
Q92600	Cell differentiation protein RCD1 homolog	RQCD1	0.408053	0.236993	14.1724	1.72179	0.106851	0.463428	FALSE
Q30154	HLA class II histocompatibility antigen, DR beta 5 chain	HLA-DRB5	0.407469	10538.3	9.40158	3.86654e-05	0.99997	1	FALSE
P30050	60S ribosomal protein L12	RPL12	0.399417	0.270441	58.3167	1.47691	0.145079	0.555087	FALSE
P30049	ATP synthase subunit delta, mitochondrial	ATP5D	0.398808	0.275905	34.7858	1.44545	0.15728	0.588402	FALSE
P52895	Aldo-keto reductase family 1 member C2	AKR1C2	0.395413	0.315911	4.71936	1.25166	0.269149	0.798175	FALSE
Q9Y2Z4	Tyrosine--tRNA ligase, mitochondrial	YARS2	0.394783	0.25207	13.2999	1.56616	0.140786	0.548948	FALSE
Q8TD06	Anterior gradient protein 3 homolog	AGR3	0.392484	0.370622	41.7289	1.05899	0.295697	0.830949	FALSE
P12235	ADP/ATP translocase 1	SLC25A4	0.392205	0.285822	46.8774	1.3722	0.176533	0.62626	FALSE
P50454	Serpin H1	SERPINH1	0.385043	0.327828	295.264	1.17453	0.24113	0.744135	FALSE
Q5T3F8	CSC1-like protein 2	TMEM63B	0.384469	0.148424	21.5485	2.59034	0.016863	0.135661	FALSE
P48681	Nestin	NES	0.383845	0.280914	249.271	1.36642	0.173039	0.619293	FALSE
P08311	Cathepsin G	CTSG	0.382583	0.458011	156.939	0.835313	0.404812	0.993331	FALSE
O95881	Thioredoxin domain-containing protein 12	TXNDC12	0.382424	0.39094	7.97041	0.978216	0.356721	0.930403	FALSE
Q9UKS6	Protein kinase C and casein kinase substrate in neurons protein 3	PACSIN3	0.381773	0.182368	11.604	2.09342	0.0589938	0.317235	FALSE
Q15370	Transcription elongation factor B polypeptide 2	TCEB2	0.374091	0.150048	66.6196	2.49315	0.0151532	0.124619	FALSE
P26885	Peptidyl-prolyl cis-trans isomerase FKBP2	FKBP2	0.371321	0.507848	12.259	0.731167	0.478421	1	FALSE
O95571	Persulfide dioxygenase ETHE1, mitochondrial	ETHE1	0.369551	0.267803	35.7007	1.37993	0.176189	0.62626	FALSE
O95292	Vesicle-associated membrane protein-associated protein B/C	VAPB	0.368098	0.18752	39.52	1.96298	0.056714	0.30934	FALSE
Q15113	Procollagen C-endopeptidase enhancer 1	PCOLCE	0.368065	0.389651	39.0616	0.944602	0.350669	0.918548	FALSE
Q96T37	Putative RNA-binding protein 15	RBM15	0.366503	0.410929	12.352	0.891891	0.389496	0.973218	FALSE
Q92544	Transmembrane 9 superfamily member 4	TM9SF4	0.3665	0.242842	22.6028	1.50921	0.145098	0.555087	FALSE
Q9Y5L4	Mitochondrial import inner membrane translocase subunit Tim13	TIMM13	0.364981	87048.1	3.41712	4.19287e-06	0.999997	1	FALSE
Q6UX06	Olfactomedin-4	OLFM4	0.364621	0.308843	14.78	1.1806	0.256412	0.781004	FALSE
P02788	Lactotransferrin;Lactoferricin-H;Kaliocin-1;Lactoferroxin-A;Lactoferroxin-B;Lactoferroxin-C	LTF	0.364589	0.429677	378.583	0.848519	0.396685	0.981732	FALSE
Q14699	Raftlin	RFTN1	0.361362	0.182036	47.379	1.98512	0.0529374	0.297929	FALSE
P10253	Lysosomal alpha-glucosidase;76 kDa lysosomal alpha-glucosidase;70 kDa lysosomal alpha-glucosidase	GAA	0.360986	0.230959	116.986	1.56299	0.120756	0.498896	FALSE
Q8N2U0	Transmembrane protein 256	TMEM256	0.360892	0.355766	16.2943	1.01441	0.325216	0.87482	FALSE
Q9UJY4	ADP-ribosylation factor-binding protein GGA2	GGA2	0.359597	0.316296	5.50264	1.1369	0.302652	0.838897	FALSE
Q96JB5	CDK5 regulatory subunit-associated protein 3	CDK5RAP3	0.35685	0.186043	42.3841	1.91811	0.061851	0.327972	FALSE
Q7Z7H5	Transmembrane emp24 domain-containing protein 4	TMED4	0.354223	0.230137	25.7999	1.53918	0.135937	0.538973	FALSE
Q13361	Microfibrillar-associated protein 5	MFAP5	0.353304	0.611011	3.8937	0.578229	0.594901	1	FALSE
Q8WYA6	Beta-catenin-like protein 1	CTNNBL1	0.350466	0.300873	10.691	1.16483	0.26942	0.798175	FALSE
Q9HCC0	Methylcrotonoyl-CoA carboxylase beta chain, mitochondrial	MCCC2	0.34923	0.339898	26.6112	1.02746	0.313455	0.856947	FALSE
P29508	Serpin B3	SERPINB3	0.348968	0.600078	78.0344	0.581538	0.562554	1	FALSE
Q6P3W7	SCY1-like protein 2	SCYL2	0.34827	40.3817	2.41819	0.00862446	0.993779	1	FALSE
Q8WUP2	Filamin-binding LIM protein 1	FBLIM1	0.347991	0.46834	4.82075	0.743031	0.492059	1	FALSE
P11717	Cation-independent mannose-6-phosphate receptor	IGF2R	0.346581	0.19045	79.0082	1.8198	0.0725768	0.360402	FALSE
P49327	Fatty acid synthase;[Acyl-carrier-protein] S-acetyltransferase;[Acyl-carrier-protein] S-malonyltransferase;3-oxoacyl-[acyl-carrier-protein] synthase;3-oxoacyl-[acyl-carrier-protein] reductase;3-hydroxyacyl-[acyl-carrier-protein] dehydratase;Enoyl-[acyl-carrier-protein] reductase;Oleoyl-[acyl-carrier-protein] hydrolase	FASN	0.346552	0.385301	917.266	0.89943	0.36866	0.945369	FALSE
P57764	Gasdermin-D	GSDMD	0.345568	0.250404	17.518	1.38004	0.184934	0.640753	FALSE
Q96PY5;Q8IVF7	Formin-like protein 2;Formin-like protein 3	FMNL2;FMNL3	0.343775	0.211835	13.6458	1.62285	0.12749	0.518605	FALSE
Q92696	Geranylgeranyl transferase type-2 subunit alpha	RABGGTA	0.343459	0.231244	26.9147	1.48527	0.149092	0.56672	FALSE
P24390	ER lumen protein-retaining receptor 1	KDELR1	0.341874	191.672	2.41852	0.00178364	0.998713	1	FALSE
Q96LJ7	Dehydrogenase/reductase SDR family member 1	DHRS1	0.340731	0.271468	15.0742	1.25514	0.228537	0.723918	FALSE
P11215	Integrin alpha-M	ITGAM	0.340656	0.254267	124.809	1.33976	0.182758	0.635382	FALSE
Q92820	Gamma-glutamyl hydrolase	GGH	0.340373	0.323174	19.5294	1.05322	0.305098	0.843257	FALSE
P17900	Ganglioside GM2 activator;Ganglioside GM2 activator isoform short	GM2A	0.339336	0.511005	11.7761	0.664055	0.519446	1	FALSE
Q6UX71	Plexin domain-containing protein 2	PLXDC2	0.334781	0.236755	39.0632	1.41404	0.165271	0.602764	FALSE
Q8N2G8	GH3 domain-containing protein	GHDC	0.334596	0.191231	33.2848	1.74969	0.0893874	0.42059	FALSE
Q16576	Histone-binding protein RBBP7	RBBP7	0.332145	0.236659	8.86444	1.40347	0.194523	0.661942	FALSE
P46783	40S ribosomal protein S10	RPS10	0.330886	0.299337	26.5021	1.1054	0.278922	0.815951	FALSE
Q14766	Latent-transforming growth factor beta-binding protein 1	LTBP1	0.330774	0.385634	8.98623	0.857739	0.413327	1	FALSE
Q9BY50	Signal peptidase complex catalytic subunit SEC11C	SEC11C	0.329805	0.434137	10.7652	0.759679	0.463758	1	FALSE
Q9P1F3	Costars family protein ABRACL	ABRACL	0.328008	0.619048	4.85358	0.529859	0.61954	1	FALSE
P51159	Ras-related protein Rab-27A	RAB27A	0.326921	0.238883	45.6628	1.36854	0.177839	0.627583	FALSE
P63162;P14678	Small nuclear ribonucleoprotein-associated protein N;Small nuclear ribonucleoprotein-associated proteins B and B	SNRPN;SNRPB	0.325858	0.189642	70.6542	1.71828	0.0901245	0.421629	FALSE
Q01518	Adenylyl cyclase-associated protein 1	CAP1	0.325302	0.155757	222.246	2.08853	0.037889	0.237703	FALSE
Q9BYT8	Neurolysin, mitochondrial	NLN	0.324142	0.553714	6.69801	0.585396	0.577462	1	FALSE
P56192	Methionine--tRNA ligase, cytoplasmic	MARS	0.323348	0.250931	29.885	1.2886	0.207425	0.689245	FALSE
P13686	Tartrate-resistant acid phosphatase type 5	ACP5	0.320832	0.473885	20.7434	0.677026	0.50587	1	FALSE
Q9P2J5	Leucine--tRNA ligase, cytoplasmic	LARS	0.320345	0.165802	65.9705	1.93209	0.0576442	0.31218	FALSE
B0I1T2	Unconventional myosin-Ig;Minor histocompatibility antigen HA-2	MYO1G	0.316763	0.228716	93.8287	1.38496	0.169349	0.610336	FALSE
P09601	Heme oxygenase 1	HMOX1	0.316447	0.262806	46.4841	1.20411	0.234643	0.735822	FALSE
Q70UQ0	Inhibitor of nuclear factor kappa-B kinase-interacting protein	IKBIP	0.313001	0.326933	28.894	0.957387	0.346314	0.91027	FALSE
P61916	Epididymal secretory protein E1	NPC2	0.31211	0.255982	27.9177	1.21926	0.232945	0.732973	FALSE
O96011	Peroxisomal membrane protein 11B	PEX11B	0.310688	21748.9	6.51704	1.42852e-05	0.999989	1	FALSE
P09758	Tumor-associated calcium signal transducer 2	TACSTD2	0.309284	0.224641	37.9643	1.37679	0.176643	0.62626	FALSE
P27487	Dipeptidyl peptidase 4;Dipeptidyl peptidase 4 membrane form;Dipeptidyl peptidase 4 soluble form	DPP4	0.307127	0.21384	88.7492	1.43625	0.154446	0.581367	FALSE
P51571	Translocon-associated protein subunit delta	SSR4	0.306124	0.250143	78.6623	1.2238	0.224683	0.71987	FALSE
Q14315	Filamin-C	FLNC	0.306013	0.269497	252.937	1.1355	0.257242	0.781347	FALSE
Q92882	Osteoclast-stimulating factor 1	OSTF1	0.305086	0.223834	43.4543	1.363	0.179904	0.629045	FALSE
O00555	Voltage-dependent P/Q-type calcium channel subunit alpha-1A	CACNA1A	0.30442	0.901891	10.9125	0.337535	0.742117	1	FALSE
O00160	Unconventional myosin-If	MYO1F	0.303873	0.180932	60.297	1.67948	0.0982334	0.443068	FALSE
Q5EB52	Mesoderm-specific transcript homolog protein	MEST	0.303636	12594.7	4.40368	2.41082e-05	0.999982	1	FALSE
P49959	Double-strand break repair protein MRE11A	MRE11A	0.303274	0.179546	17.8679	1.68911	0.108571	0.467563	FALSE
Q15165	Serum paraoxonase/arylesterase 2	PON2	0.299931	0.277955	17.3753	1.07906	0.295312	0.830758	FALSE
Q9UNW9;P51513	RNA-binding protein Nova-2;RNA-binding protein Nova-1	NOVA2;NOVA1	0.299095	10.0388	2.46617	0.0297939	0.978473	1	FALSE
Q9NZT1	Calmodulin-like protein 5	CALML5	0.29894	0.464479	30.1987	0.643602	0.524691	1	FALSE
Q12979	Active breakpoint cluster region-related protein	ABR	0.293162	0.196921	14.3045	1.48873	0.158272	0.58922	FALSE
Q9NRH3;P23258	Tubulin gamma-2 chain;Tubulin gamma-1 chain	TUBG2;TUBG1	0.292852	0.224756	21.4111	1.30298	0.206422	0.687095	FALSE
P12236	ADP/ATP translocase 3;ADP/ATP translocase 3, N-terminally processed	SLC25A6	0.292604	0.351248	20.6271	0.833043	0.414363	1	FALSE
Q9UM54	Unconventional myosin-VI	MYO6	0.291543	0.128101	68.0653	2.27588	0.0260046	0.182691	FALSE
P35080	Profilin-2	PFN2	0.2905	0.461887	16.8567	0.628942	0.537818	1	FALSE
P15090	Fatty acid-binding protein, adipocyte	FABP4	0.287588	0.457446	22.817	0.628683	0.5358	1	FALSE
P0DP25;P0DP24;P0DP23		CALM3	0.286759	0.229169	185.57	1.2513	0.212401	0.697105	FALSE
P20774	Mimecan	OGN	0.28605	0.334763	80.6355	0.854485	0.395368	0.979987	FALSE
Q07812	Apoptosis regulator BAX	BAX	0.285184	0.217037	34.0729	1.31399	0.197628	0.666558	FALSE
P08865	40S ribosomal protein SA	RPSA	0.284994	0.182607	212.948	1.56069	0.120082	0.497779	FALSE
P55899	IgG receptor FcRn large subunit p51	FCGRT	0.283143	0.24008	6.51062	1.17937	0.279546	0.816413	FALSE
Q96HN2	Putative adenosylhomocysteinase 3	AHCYL2	0.282683	0.184542	25.5637	1.53181	0.137852	0.543645	FALSE
Q9P0V9	Septin-10	SEPT10	0.282664	0.207919	47.0899	1.35949	0.180465	0.630284	FALSE
P67870	Casein kinase II subunit beta	CSNK2B	0.28191	9.96907	2.42025	0.0282785	0.979604	1	FALSE
P11117	Lysosomal acid phosphatase	ACP2	0.27948	0.222689	48.0377	1.25503	0.21554	0.702117	FALSE
Q9H845	Acyl-CoA dehydrogenase family member 9, mitochondrial	ACAD9	0.277439	0.16215	96.3243	1.711	0.0902996	0.421629	FALSE
P30048	Thioredoxin-dependent peroxide reductase, mitochondrial	PRDX3	0.272636	0.353856	98.3725	0.770472	0.442866	1	FALSE
P51884	Lumican	LUM	0.269269	0.394732	151.005	0.682156	0.496186	1	FALSE
P38117	Electron transfer flavoprotein subunit beta	ETFB	0.269057	0.255315	132.532	1.05382	0.293882	0.830758	FALSE
Q9UBR2	Cathepsin Z	CTSZ	0.268847	0.304112	67.2217	0.88404	0.379825	0.963309	FALSE
P22570	NADPH:adrenodoxin oxidoreductase, mitochondrial	FDXR	0.268556	0.20252	56.2714	1.32607	0.190174	0.651506	FALSE
P49913	Cathelicidin antimicrobial peptide;Antibacterial protein FALL-39;Antibacterial protein LL-37	CAMP	0.266105	0.388943	22.2813	0.684175	0.500919	1	FALSE
P67812	Signal peptidase complex catalytic subunit SEC11A	SEC11A	0.264477	0.17337	41.8262	1.5255	0.13466	0.534608	FALSE
Q08379	Golgin subfamily A member 2	GOLGA2	0.263862	0.231251	12.7512	1.14102	0.27484	0.807308	FALSE
O14744	Protein arginine N-methyltransferase 5;Protein arginine N-methyltransferase 5, N-terminally processed	PRMT5	0.26366	0.144239	35.7349	1.82794	0.0759172	0.370948	FALSE
P05413	Fatty acid-binding protein, heart	FABP3	0.262954	0.137801	28.5307	1.90821	0.0664724	0.342935	FALSE
P08575	Receptor-type tyrosine-protein phosphatase C	PTPRC	0.262897	0.226598	128.038	1.16019	0.24813	0.761114	FALSE
Q9Y305	Acyl-coenzyme A thioesterase 9, mitochondrial	ACOT9	0.261043	0.131084	85.8843	1.99142	0.0496131	0.284878	FALSE
Q15628	Tumor necrosis factor receptor type 1-associated DEATH domain protein	TRADD	0.260668	0.160496	20.2944	1.62414	0.119777	0.497549	FALSE
Q01130	Serine/arginine-rich splicing factor 2	SRSF2	0.260653	0.318691	54.7071	0.817886	0.41697	1	FALSE
Q02818	Nucleobindin-1	NUCB1	0.260146	0.176058	165.772	1.47761	0.141409	0.548948	FALSE
P39059	Collagen alpha-1(XV) chain;Restin;Restin-2;Restin-3;Restin-4	COL15A1	0.25946	0.386885	70.2865	0.67064	0.504648	1	FALSE
P60983	Glia maturation factor beta	GMFB	0.259319	0.255171	17.228	1.01626	0.323567	0.872286	FALSE
Q9Y2R0	Cytochrome c oxidase assembly factor 3 homolog, mitochondrial	COA3	0.259178	35786.2	4.47509	7.24239e-06	0.999995	1	FALSE
P36578	60S ribosomal protein L4	RPL4	0.258296	0.186214	278.197	1.38709	0.166523	0.604149	FALSE
P49756	RNA-binding protein 25	RBM25	0.252845	0.15655	42.5335	1.6151	0.113683	0.482757	FALSE
Q13617	Cullin-2	CUL2	0.252711	0.232652	21.2293	1.08622	0.289562	0.825889	FALSE
P20036	HLA class II histocompatibility antigen, DP alpha 1 chain	HLA-DPA1	0.251096	0.672191	17.6299	0.373548	0.713195	1	FALSE
Q3ZCW2	Galectin-related protein	LGALSL	0.250476	0.42139	6.45817	0.594403	0.572465	1	FALSE
Q6RW13	Type-1 angiotensin II receptor-associated protein	AGTRAP	0.249567	0.146624	15.4839	1.70209	0.108726	0.467568	FALSE
O96019	Actin-like protein 6A	ACTL6A	0.247842	0.227043	22.6634	1.09161	0.286476	0.821338	FALSE
O00487	26S proteasome non-ATPase regulatory subunit 14	PSMD14	0.244404	0.147381	43.1815	1.65832	0.104501	0.457136	FALSE
Q9BSH5	Haloacid dehalogenase-like hydrolase domain-containing protein 3	HDHD3	0.244241	26416.3	3.43219	9.24586e-06	0.999993	1	FALSE
P61225	Ras-related protein Rap-2b	RAP2B	0.244141	0.287133	15.9003	0.850273	0.407795	0.998689	FALSE
Q13162	Peroxiredoxin-4	PRDX4	0.244051	0.313014	115.625	0.77968	0.437172	1	FALSE
Q13510	Acid ceramidase;Acid ceramidase subunit alpha;Acid ceramidase subunit beta	ASAH1	0.243982	0.400268	202.722	0.609547	0.542845	1	FALSE
Q9NR12	PDZ and LIM domain protein 7	PDLIM7	0.243836	0.213211	70.1245	1.14364	0.256663	0.781004	FALSE
Q8NF37	Lysophosphatidylcholine acyltransferase 1	LPCAT1	0.243444	0.309768	83.2747	0.785891	0.434162	1	FALSE
Q08380	Galectin-3-binding protein	LGALS3BP	0.241701	0.248638	88.9392	0.972102	0.333636	0.889988	FALSE
O15382	Branched-chain-amino-acid aminotransferase, mitochondrial	BCAT2	0.24168	0.269396	25.7565	0.89712	0.377964	0.961948	FALSE
P45877	Peptidyl-prolyl cis-trans isomerase C	PPIC	0.241662	0.323695	17.7876	0.746573	0.465075	1	FALSE
Q13547	Histone deacetylase 1	HDAC1	0.240639	0.199933	7.55614	1.2036	0.265092	0.793974	FALSE
P04424	Argininosuccinate lyase	ASL	0.238351	0.116899	92.6198	2.03896	0.0443043	0.262299	FALSE
Q8NBS9	Thioredoxin domain-containing protein 5	TXNDC5	0.237929	0.360778	188.626	0.659489	0.510386	1	FALSE
Q99816	Tumor susceptibility gene 101 protein	TSG101	0.236877	0.146975	29.1182	1.61168	0.117819	0.490753	FALSE
Q16706	Alpha-mannosidase 2	MAN2A1	0.236867	0.401457	11.8429	0.590019	0.566266	1	FALSE
P62191	26S protease regulatory subunit 4	PSMC1	0.236686	0.174658	96.6165	1.35514	0.178533	0.627926	FALSE
P50281	Matrix metalloproteinase-14	MMP14	0.236685	0.33241	11.7401	0.712026	0.490357	1	FALSE
P26440	Isovaleryl-CoA dehydrogenase, mitochondrial	IVD	0.236184	0.316236	87.101	0.746859	0.45716	1	FALSE
Q9UI09	NADH dehydrogenase [ubiquinone] 1 alpha subcomplex subunit 12	NDUFA12	0.235573	0.321465	25.0987	0.732812	0.470462	1	FALSE
Q02218	2-oxoglutarate dehydrogenase, mitochondrial	OGDH	0.234673	0.203033	105.802	1.15584	0.250352	0.766388	FALSE
P04843	Dolichyl-diphosphooligosaccharide--protein glycosyltransferase subunit 1	RPN1	0.234235	0.226795	431.514	1.03281	0.302273	0.838609	FALSE
P57772	Selenocysteine-specific elongation factor	EEFSEC	0.234234	1.14585	3.48513	0.204419	0.849396	1	FALSE
P22033	Methylmalonyl-CoA mutase, mitochondrial	MUT	0.233722	0.285888	8.95826	0.817531	0.434829	1	FALSE
Q9P253	Vacuolar protein sorting-associated protein 18 homolog	VPS18	0.233697	0.193202	31.4893	1.2096	0.235437	0.737008	FALSE
Q9BRK3	Matrix-remodeling-associated protein 8	MXRA8	0.23313	2.95027	3.7529	0.07902	0.941049	1	FALSE
Q96G23	Ceramide synthase 2	CERS2	0.232319	0.204578	27.1937	1.1356	0.266034	0.796013	FALSE
A0A0B4J1V2		IGHV2-26	0.231245	0.299696	6.0521	0.771598	0.469398	1	FALSE
Q9Y4L1	Hypoxia up-regulated protein 1	HYOU1	0.23109	0.191092	232.345	1.20932	0.22777	0.723408	FALSE
O75718	Cartilage-associated protein	CRTAP	0.230274	0.36917	26.1031	0.623763	0.538196	1	FALSE
Q9Y6W5	Wiskott-Aldrich syndrome protein family member 2	WASF2	0.229991	0.178238	62.3359	1.29036	0.201691	0.677264	FALSE
P0DN76;Q01081	Splicing factor U2AF 35 kDa subunit	U2AF1	0.227957	0.267622	35.1995	0.851786	0.400091	0.988555	FALSE
Q96E39	RNA binding motif protein, X-linked-like-1	RBMXL1	0.226552	0.177903	12.9489	1.27346	0.22524	0.71987	FALSE
P05976;P08590	Myosin light chain 1/3, skeletal muscle isoform;Myosin light chain 3	MYL1;MYL3	0.225522	0.257074	18.4986	0.877264	0.391595	0.974671	FALSE
Q9BTU6	Phosphatidylinositol 4-kinase type 2-alpha	PI4K2A	0.223475	0.164375	51.4331	1.35955	0.179904	0.629045	FALSE
Q86Y82	Syntaxin-12	STX12	0.22227	0.144423	61.151	1.53902	0.128958	0.520737	FALSE
Q8N4V1	Membrane magnesium transporter 1	MMGT1	0.221764	10.3194	2.41927	0.0214901	0.9845	1	FALSE
O60879	Protein diaphanous homolog 2	DIAPH2	0.221317	0.201209	17.8993	1.09994	0.285934	0.820916	FALSE
Q96IJ6	Mannose-1-phosphate guanyltransferase alpha	GMPPA	0.220076	0.145165	62.3556	1.51604	0.134562	0.534608	FALSE
P79483	HLA class II histocompatibility antigen, DR beta 3 chain	HLA-DRB3	0.220036	0.489531	22.7978	0.449483	0.657328	1	FALSE
Q99685	Monoglyceride lipase	MGLL	0.219698	0.22381	27.3194	0.981628	0.334897	0.892115	FALSE
P62854	40S ribosomal protein S26	RPS26	0.217642	0.328508	11.2512	0.662515	0.520982	1	FALSE
P19878	Neutrophil cytosol factor 2	NCF2	0.216924	0.223296	42.2966	0.971462	0.336841	0.895405	FALSE
O43674	NADH dehydrogenase [ubiquinone] 1 beta subcomplex subunit 5, mitochondrial	NDUFB5	0.214982	0.245775	10.778	0.874713	0.400802	0.989069	FALSE
O00194	Ras-related protein Rab-27B	RAB27B	0.213161	0.3846	5.39253	0.554239	0.601619	1	FALSE
O95870	Abhydrolase domain-containing protein 16A	ABHD16A	0.212607	0.237627	14.2724	0.894708	0.385783	0.96811	FALSE
Q9Y5K8	V-type proton ATPase subunit D	ATP6V1D	0.212514	0.205427	48.1885	1.0345	0.306067	0.844523	FALSE
P05109	Protein S100-A8;Protein S100-A8, N-terminally processed	S100A8	0.211963	0.358571	139.245	0.591134	0.555389	1	FALSE
P06737	Glycogen phosphorylase, liver form	PYGL	0.211954	0.17196	106.731	1.23258	0.220442	0.712942	FALSE
Q8N4T8	Carbonyl reductase family member 4	CBR4	0.211594	0.277739	9.3233	0.761844	0.464988	1	FALSE
Q12824	SWI/SNF-related matrix-associated actin-dependent regulator of chromatin subfamily B member 1	SMARCB1	0.211418	0.162186	16.6437	1.30355	0.21013	0.691887	FALSE
P62318	Small nuclear ribonucleoprotein Sm D3	SNRPD3	0.210507	0.189942	62.5247	1.10827	0.27199	0.801254	FALSE
Q92791	Synaptonemal complex protein SC65	LEPREL4	0.209521	0.498104	21.7162	0.420637	0.678153	1	FALSE
Q0VGL1	Ragulator complex protein LAMTOR4;Ragulator complex protein LAMTOR4, N-terminally processed	LAMTOR4	0.209156	0.225563	19.0076	0.927262	0.365416	0.9426	FALSE
Q15382	GTP-binding protein Rheb	RHEB	0.208695	0.188318	14.5641	1.10821	0.285738	0.820916	FALSE
P08621	U1 small nuclear ribonucleoprotein 70 kDa	SNRNP70	0.208601	0.197057	58.5489	1.05858	0.294137	0.830758	FALSE
P07203	Glutathione peroxidase 1	GPX1	0.208231	0.254669	149.741	0.817653	0.414854	1	FALSE
P49406	39S ribosomal protein L19, mitochondrial	MRPL19	0.207615	0.174579	23.1118	1.18923	0.246424	0.757405	FALSE
Q92572	AP-3 complex subunit sigma-1	AP3S1	0.20625	0.183265	15.8715	1.12542	0.277143	0.81329	FALSE
P63172	Dynein light chain Tctex-type 1	DYNLT1	0.206228	0.404062	4.45409	0.510388	0.634046	1	FALSE
P55209	Nucleosome assembly protein 1-like 1	NAP1L1	0.205299	0.156771	44.9491	1.30955	0.197004	0.665187	FALSE
Q9NR31	GTP-binding protein SAR1a	SAR1A	0.205244	0.24686	14.6588	0.831418	0.419075	1	FALSE
O00161	Synaptosomal-associated protein 23	SNAP23	0.205107	0.194001	41.2303	1.05725	0.296553	0.831625	FALSE
Q8IY17	Neuropathy target esterase	PNPLA6	0.204967	0.177906	22.6609	1.1521	0.261288	0.788213	FALSE
P08123	Collagen alpha-2(I) chain	COL1A2	0.204828	0.577789	262.194	0.354502	0.723247	1	FALSE
Q9NZN5	Rho guanine nucleotide exchange factor 12	ARHGEF12	0.203678	45547.2	3.42353	4.47179e-06	0.999997	1	FALSE
Q16822	Phosphoenolpyruvate carboxykinase [GTP], mitochondrial	PCK2	0.203156	0.319784	128.264	0.63529	0.526371	1	FALSE
Q9UQV4	Lysosome-associated membrane glycoprotein 3	LAMP3	0.20187	0.259309	26.3196	0.778492	0.443222	1	FALSE
P54886	Delta-1-pyrroline-5-carboxylate synthase;Glutamate 5-kinase;Gamma-glutamyl phosphate reductase	ALDH18A1	0.198922	0.237783	81.4603	0.83657	0.405282	0.993331	FALSE
Q96HS1	Serine/threonine-protein phosphatase PGAM5, mitochondrial	PGAM5	0.196873	0.267979	23.7019	0.734657	0.469755	1	FALSE
P56556	NADH dehydrogenase [ubiquinone] 1 alpha subcomplex subunit 6	NDUFA6	0.195898	0.24177	21.8708	0.810264	0.426518	1	FALSE
Q9NQR4	Omega-amidase NIT2	NIT2	0.195255	0.419544	38.9339	0.465399	0.644238	1	FALSE
P11310	Medium-chain specific acyl-CoA dehydrogenase, mitochondrial	ACADM	0.195238	0.318937	106.692	0.612152	0.54174	1	FALSE
Q9UI08	Ena/VASP-like protein	EVL	0.195202	0.253716	59.5527	0.769372	0.444713	1	FALSE
O43681	ATPase ASNA1	ASNA1	0.195011	0.179105	60.9399	1.08881	0.280524	0.817673	FALSE
Q9UJS0	Calcium-binding mitochondrial carrier protein Aralar2	SLC25A13	0.193287	0.145788	34.0852	1.3258	0.193722	0.659952	FALSE
Q13247	Serine/arginine-rich splicing factor 6	SRSF6	0.192895	0.207798	38.6108	0.92828	0.359029	0.931643	FALSE
P41219	Peripherin	PRPH	0.192471	5.18298	5.42675	0.0371353	0.971705	1	FALSE
P35573	Glycogen debranching enzyme;4-alpha-glucanotransferase;Amylo-alpha-1,6-glucosidase	AGL	0.19212	0.189556	85.7416	1.01352	0.313661	0.856947	FALSE
O15042	U2 snRNP-associated SURP motif-containing protein	U2SURP	0.191961	0.167746	24.092	1.14435	0.26372	0.792198	FALSE
Q9GZT3	SRA stem-loop-interacting RNA-binding protein, mitochondrial	SLIRP	0.19069	0.21088	27.4996	0.904258	0.373712	0.954313	FALSE
P05107	Integrin beta-2	ITGB2	0.190353	0.217696	119.623	0.874399	0.383653	0.965944	FALSE
P17844	Probable ATP-dependent RNA helicase DDX5	DDX5	0.190268	0.144547	146.142	1.31631	0.190132	0.651506	FALSE
Q9H6R3	Acyl-CoA synthetase short-chain family member 3, mitochondrial	ACSS3	0.190218	0.382408	16.1362	0.497422	0.625601	1	FALSE
Q13283	Ras GTPase-activating protein-binding protein 1	G3BP1	0.189925	0.134823	88.7174	1.4087	0.162418	0.599025	FALSE
P19404	NADH dehydrogenase [ubiquinone] flavoprotein 2, mitochondrial	NDUFV2	0.189222	0.246451	46.7237	0.767786	0.446477	1	FALSE
O43776	Asparagine--tRNA ligase, cytoplasmic	NARS	0.188253	0.158269	108.821	1.18945	0.236851	0.738483	FALSE
P54136	Arginine--tRNA ligase, cytoplasmic	RARS	0.187744	0.135096	211.827	1.38971	0.166075	0.604149	FALSE
P49207	60S ribosomal protein L34	RPL34	0.187563	0.160955	28.342	1.16531	0.253606	0.774019	FALSE
P46976	Glycogenin-1	GYG1	0.187538	0.17384	41.6202	1.0788	0.286889	0.821338	FALSE
Q10588	ADP-ribosyl cyclase/cyclic ADP-ribose hydrolase 2	BST1	0.187024	0.18259	21.8536	1.02428	0.316907	0.86346	FALSE
Q99758	ATP-binding cassette sub-family A member 3	ABCA3	0.186755	0.301828	281.782	0.618746	0.536583	1	FALSE
P30837	Aldehyde dehydrogenase X, mitochondrial	ALDH1B1	0.186169	0.266444	65.8212	0.698719	0.48719	1	FALSE
P07237	Protein disulfide-isomerase	P4HB	0.182184	0.228457	544.318	0.797454	0.425535	1	FALSE
Q9Y4E8	Ubiquitin carboxyl-terminal hydrolase 15	USP15	0.181277	0.144596	14.2159	1.25368	0.230183	0.726531	FALSE
Q6UW02	Cytochrome P450 20A1	CYP20A1	0.181194	0.174751	14.1512	1.03687	0.317191	0.86346	FALSE
O14908	PDZ domain-containing protein GIPC1	GIPC1	0.180866	0.225278	15.4157	0.802855	0.434263	1	FALSE
P08240	Signal recognition particle receptor subunit alpha	SRPR	0.180765	0.161661	16.1625	1.11817	0.279838	0.816484	FALSE
Q96AQ6	Pre-B-cell leukemia transcription factor-interacting protein 1	PBXIP1	0.180596	0.266894	16.5995	0.676656	0.507944	1	FALSE
P46779	60S ribosomal protein L28	RPL28	0.178895	0.203806	63.9546	0.877769	0.383355	0.965944	FALSE
Q86X83	COMM domain-containing protein 2	COMMD2	0.177942	0.16091	25.4916	1.10585	0.27912	0.815951	FALSE
O95674	Phosphatidate cytidylyltransferase 2	CDS2	0.177441	0.471805	7.29553	0.376089	0.71755	1	FALSE
Q9UBX5	Fibulin-5	FBLN5	0.175874	0.258244	133.083	0.681038	0.497031	1	FALSE
A0A0G2JMH6;P01903	HLA class II histocompatibility antigen, DR alpha chain	HLA-DRA	0.174628	0.326561	103.869	0.53475	0.593966	1	FALSE
Q5K4L6	Long-chain fatty acid transport protein 3	SLC27A3	0.174546	0.229509	81.4819	0.760518	0.44914	1	FALSE
P62316	Small nuclear ribonucleoprotein Sm D2	SNRPD2	0.173682	0.156835	72.9568	1.10742	0.271752	0.801254	FALSE
P35268	60S ribosomal protein L22	RPL22	0.172383	0.197652	51.7513	0.872152	0.387154	0.969734	FALSE
Q9HB90;Q9NQL2	Ras-related GTP-binding protein C;Ras-related GTP-binding protein D	RRAGC;RRAGD	0.172374	0.228864	35.3048	0.753169	0.456342	1	FALSE
Q12882	Dihydropyrimidine dehydrogenase [NADP(+)]	DPYD	0.171043	10568.1	8.44151	1.61849e-05	0.999987	1	FALSE
Q9NX76	CKLF-like MARVEL transmembrane domain-containing protein 6	CMTM6	0.170864	0.21058	20.1016	0.811397	0.426641	1	FALSE
Q2TAY7	WD40 repeat-containing protein SMU1;WD40 repeat-containing protein SMU1, N-terminally processed	SMU1	0.169476	0.186646	60.583	0.908007	0.367473	0.944981	FALSE
P78371	T-complex protein 1 subunit beta	CCT2	0.168873	0.144632	207.363	1.1676	0.244308	0.75242	FALSE
Q96A33	Coiled-coil domain-containing protein 47	CCDC47	0.168113	0.158491	32.0257	1.06071	0.296756	0.831625	FALSE
Q9P0J0	NADH dehydrogenase [ubiquinone] 1 alpha subcomplex subunit 13	NDUFA13	0.166991	0.190021	59.1216	0.878803	0.383066	0.965944	FALSE
Q15661;P20231	Tryptase alpha/beta-1;Tryptase beta-2	TPSAB1;TPSB2	0.166678	0.67271	55.5813	0.24777	0.805225	1	FALSE
Q5THJ4	Vacuolar protein sorting-associated protein 13D	VPS13D	0.165896	0.613247	3.0519	0.27052	0.804026	1	FALSE
Q15008	26S proteasome non-ATPase regulatory subunit 6	PSMD6	0.16518	0.136392	82.8338	1.21107	0.229313	0.724535	FALSE
Q13045	Protein flightless-1 homolog	FLII	0.164954	0.153377	113.119	1.07548	0.284447	0.819494	FALSE
Q13451	Peptidyl-prolyl cis-trans isomerase FKBP5;Peptidyl-prolyl cis-trans isomerase FKBP5, N-terminally processed	FKBP5	0.164758	0.211425	8.0995	0.779275	0.45798	1	FALSE
Q63HN8	E3 ubiquitin-protein ligase RNF213	RNF213	0.164347	0.232211	70.5857	0.707748	0.481432	1	FALSE
P43490	Nicotinamide phosphoribosyltransferase	NAMPT	0.164295	0.155408	136.61	1.05719	0.292292	0.830758	FALSE
P62750	60S ribosomal protein L23a	RPL23A	0.164136	0.181269	143.225	0.905485	0.366729	0.944981	FALSE
Q709C8	Vacuolar protein sorting-associated protein 13C	VPS13C	0.163854	0.135529	143.716	1.209	0.228649	0.723918	FALSE
O95486	Protein transport protein Sec24A	SEC24A	0.163559	0.325926	10.2798	0.501828	0.626362	1	FALSE
O75923	Dysferlin	DYSF	0.16212	0.126703	98.6746	1.27953	0.203711	0.682545	FALSE
Q9H4A4	Aminopeptidase B	RNPEP	0.162103	0.190142	117.045	0.852534	0.395659	0.979987	FALSE
O14773	Tripeptidyl-peptidase 1	TPP1	0.161819	0.383442	107.207	0.422018	0.673857	1	FALSE
O95994	Anterior gradient protein 2 homolog	AGR2	0.160973	0.431154	45.6844	0.373353	0.710613	1	FALSE
Q8TCJ2	Dolichyl-diphosphooligosaccharide--protein glycosyltransferase subunit STT3B	STT3B	0.160851	0.239817	70.125	0.670723	0.5046	1	FALSE
P51688	N-sulphoglucosamine sulphohydrolase	SGSH	0.160572	0.175451	28.27	0.915195	0.36783	0.944981	FALSE
P50914	60S ribosomal protein L14	RPL14	0.160045	0.211996	58.09	0.754946	0.453331	1	FALSE
P00491	Purine nucleoside phosphorylase	PNP	0.159857	0.257051	147.682	0.62189	0.534973	1	FALSE
Q9HA77	Probable cysteine--tRNA ligase, mitochondrial	CARS2	0.1591	0.296068	8.37293	0.537374	0.604993	1	FALSE
Q92614	Unconventional myosin-XVIIIa	MYO18A	0.158835	0.149711	60.1273	1.06094	0.292959	0.830758	FALSE
Q9UKF6	Cleavage and polyadenylation specificity factor subunit 3	CPSF3	0.158779	0.143608	18.2487	1.10565	0.283244	0.818643	FALSE
Q9UK41	Vacuolar protein sorting-associated protein 28 homolog	VPS28	0.158252	0.210081	6.75154	0.753292	0.476715	1	FALSE
Q9UN37	Vacuolar protein sorting-associated protein 4A	VPS4A	0.157403	0.232048	27.2327	0.67832	0.503293	1	FALSE
Q9Y6A9	Signal peptidase complex subunit 1	SPCS1	0.15697	0.261866	15.0183	0.599426	0.557824	1	FALSE
Q14011	Cold-inducible RNA-binding protein	CIRBP	0.156565	0.160531	38.2605	0.975296	0.33554	0.892723	FALSE
P63220	40S ribosomal protein S21	RPS21	0.156478	0.120876	85.962	1.29453	0.19895	0.670274	FALSE
P30046	D-dopachrome decarboxylase	DDT	0.156304	0.234179	18.7746	0.667453	0.512604	1	FALSE
Q16630	Cleavage and polyadenylation specificity factor subunit 6	CPSF6	0.155682	0.146802	43.3369	1.06049	0.294794	0.830758	FALSE
Q9BPX5	Actin-related protein 2/3 complex subunit 5-like protein	ARPC5L	0.155342	0.129427	28.1109	1.20023	0.240067	0.741606	FALSE
P30622	CAP-Gly domain-containing linker protein 1	CLIP1	0.155219	0.289436	10.7697	0.536281	0.602665	1	FALSE
Q9NYU2	UDP-glucose:glycoprotein glucosyltransferase 1	UGGT1	0.155212	0.177414	189.083	0.874859	0.382761	0.965944	FALSE
P01833	Polymeric immunoglobulin receptor;Secretory component	PIGR	0.154769	0.28869	49.6434	0.536107	0.594279	1	FALSE
Q9H8S9;Q7L9L4	MOB kinase activator 1A;MOB kinase activator 1B	MOB1A;MOB1B	0.154752	0.676857	4.7454	0.228633	0.828678	1	FALSE
P15428	15-hydroxyprostaglandin dehydrogenase [NAD(+)]	HPGD	0.151099	0.466859	64.7327	0.32365	0.747246	1	FALSE
O75791	GRB2-related adapter protein 2	GRAP2	0.150607	143.061	2.42251	0.00105275	0.99924	1	FALSE
P32942	Intercellular adhesion molecule 3	ICAM3	0.150295	0.171647	17.3424	0.875609	0.393209	0.976605	FALSE
Q9Y5P6	Mannose-1-phosphate guanyltransferase beta	GMPPB	0.149972	0.198406	25.2561	0.755884	0.456712	1	FALSE
Q6P996	Pyridoxal-dependent decarboxylase domain-containing protein 1	PDXDC1	0.149893	0.199266	9.78738	0.752223	0.469621	1	FALSE
Q969G3	SWI/SNF-related matrix-associated actin-dependent regulator of chromatin subfamily E member 1	SMARCE1	0.148292	0.246973	28.5014	0.60044	0.552958	1	FALSE
Q9Y624	Junctional adhesion molecule A	F11R	0.147744	0.29571	28.367	0.499626	0.621192	1	FALSE
P62310	U6 snRNA-associated Sm-like protein LSm3	LSM3	0.146162	0.156768	32.4847	0.932346	0.358036	0.93065	FALSE
Q9Y2T2	AP-3 complex subunit mu-1	AP3M1	0.145699	0.176287	20.608	0.826492	0.417992	1	FALSE
P98194	Calcium-transporting ATPase type 2C member 1	ATP2C1	0.145602	0.124249	16.1873	1.17186	0.258215	0.781823	FALSE
O95399	Urotensin-2	UTS2	0.145562	0.294702	14.5379	0.49393	0.628734	1	FALSE
Q13151	Heterogeneous nuclear ribonucleoprotein A0	HNRNPA0	0.145308	0.140775	101.06	1.0322	0.30444	0.842322	FALSE
Q8N129	Protein canopy homolog 4	CNPY4	0.145167	0.243798	15.0661	0.595439	0.560389	1	FALSE
Q16881	Thioredoxin reductase 1, cytoplasmic	TXNRD1	0.144978	0.174976	84.5074	0.828558	0.409689	1	FALSE
Q8NBJ7	Sulfatase-modifying factor 2	SUMF2	0.14421	0.24306	64.3983	0.593312	0.55505	1	FALSE
Q9UFN0	Protein NipSnap homolog 3A	NIPSNAP3A	0.143672	0.214331	36.6007	0.670325	0.506858	1	FALSE
A1L0T0	Acetolactate synthase-like protein	ILVBL	0.143454	0.134534	26.114	1.06631	0.296045	0.831162	FALSE
Q13464	Rho-associated protein kinase 1	ROCK1	0.142728	0.130656	30.3273	1.09239	0.283263	0.818643	FALSE
P55884	Eukaryotic translation initiation factor 3 subunit B	EIF3B	0.142269	0.148183	143.549	0.96009	0.338624	0.897016	FALSE
Q16610	Extracellular matrix protein 1	ECM1	0.142263	0.285931	48.2297	0.497544	0.621067	1	FALSE
P49915	GMP synthase [glutamine-hydrolyzing]	GMPS	0.141263	0.111131	46.7697	1.27113	0.209967	0.691887	FALSE
Q9Y3L5	Ras-related protein Rap-2c	RAP2C	0.141027	0.322367	4.70004	0.437472	0.681135	1	FALSE
Q9BY43	Charged multivesicular body protein 4a	CHMP4A	0.140928	0.191595	17.0302	0.735553	0.472012	1	FALSE
O00483	Cytochrome c oxidase subunit NDUFA4	NDUFA4	0.140323	0.365233	19.4218	0.384203	0.705002	1	FALSE
P27824	Calnexin	CANX	0.13964	0.24052	304.838	0.580574	0.561956	1	FALSE
P51531	Probable global transcription activator SNF2L2	SMARCA2	0.136962	0.35344	14.4605	0.387511	0.704022	1	FALSE
P11169;Q8TDB8	Solute carrier family 2, facilitated glucose transporter member 3;Solute carrier family 2, facilitated glucose transporter member 14	SLC2A3;SLC2A14	0.136416	0.318043	9.19529	0.428922	0.677854	1	FALSE
O14776	Transcription elongation regulator 1	TCERG1	0.135597	0.145698	70.3879	0.930673	0.355204	0.92724	FALSE
Q9H0U4	Ras-related protein Rab-1B	RAB1B	0.135348	0.329909	38.1683	0.41026	0.683909	1	FALSE
P06681	Complement C2;Complement C2b fragment;Complement C2a fragment	C2	0.134641	0.215397	26.7092	0.62508	0.537223	1	FALSE
Q6IAN0	Dehydrogenase/reductase SDR family member 7B	DHRS7B	0.134417	0.168647	25.7541	0.79703	0.43272	1	FALSE
Q14194	Dihydropyrimidinase-related protein 1	CRMP1	0.132853	12773.7	5.42322	1.04006e-05	0.999992	1	FALSE
O43809	Cleavage and polyadenylation specificity factor subunit 5	NUDT21	0.130682	0.184439	100.217	0.708538	0.480256	1	FALSE
Q0VD83	Apolipoprotein B receptor	APOBR	0.130257	0.223593	33.5013	0.582563	0.564088	1	FALSE
O00233	26S proteasome non-ATPase regulatory subunit 9	PSMD9	0.129547	0.263743	18.6957	0.491187	0.629011	1	FALSE
Q13867	Bleomycin hydrolase	BLMH	0.129155	0.316558	57.4131	0.407999	0.684792	1	FALSE
O75695	Protein XRP2	RP2	0.12877	0.16862	28.9732	0.76367	0.451238	1	FALSE
Q8TAQ2	SWI/SNF complex subunit SMARCC2	SMARCC2	0.12846	0.129952	19.4791	0.988521	0.335019	0.892115	FALSE
Q3KQV9	UDP-N-acetylhexosamine pyrophosphorylase-like protein 1	UAP1L1	0.12687	0.556198	5.77901	0.228102	0.827423	1	FALSE
Q9Y4D8	Probable E3 ubiquitin-protein ligase HECTD4	HECTD4	0.126798	0.339238	36.7196	0.373772	0.710723	1	FALSE
Q15388	Mitochondrial import receptor subunit TOM20 homolog	TOMM20	0.126048	0.34217	6.64806	0.368378	0.72404	1	FALSE
P61163	Alpha-centractin	ACTR1A	0.124495	0.191611	41.5417	0.649729	0.519444	1	FALSE
P21283	V-type proton ATPase subunit C 1	ATP6V1C1	0.124121	0.287001	22.3479	0.432476	0.66954	1	FALSE
O43598	2-deoxynucleoside 5-phosphate N-hydrolase 1	DNPH1	0.123486	0.174167	38.2646	0.709012	0.482615	1	FALSE
P62249	40S ribosomal protein S16	RPS16	0.123341	0.174436	214.228	0.707086	0.480281	1	FALSE
P17812	CTP synthase 1	CTPS1	0.122508	0.288171	4.04773	0.425121	0.692376	1	FALSE
Q08J23	tRNA (cytosine(34)-C(5))-methyltransferase	NSUN2	0.122299	20150.2	4.25001	6.06937e-06	0.999995	1	FALSE
Q7L5L3	Glycerophosphodiester phosphodiesterase domain-containing protein 3	GDPD3	0.121553	48176.2	3.4143	2.5231e-06	0.999998	1	FALSE
Q92974	Rho guanine nucleotide exchange factor 2	ARHGEF2	0.120785	0.166559	67.9961	0.72518	0.47083	1	FALSE
Q99538	Legumain	LGMN	0.119613	0.414268	3.33336	0.288733	0.789826	1	FALSE
Q10570	Cleavage and polyadenylation specificity factor subunit 1	CPSF1	0.119495	0.117569	20.6162	1.01638	0.321227	0.868282	FALSE
Q9Y2V2	Calcium-regulated heat stable protein 1	CARHSP1	0.119024	0.136808	24.4264	0.870006	0.392767	0.976605	FALSE
P52815	39S ribosomal protein L12, mitochondrial	MRPL12	0.118908	0.479119	4.9525	0.24818	0.813957	1	FALSE
P07741	Adenine phosphoribosyltransferase	APRT	0.118351	0.200858	121.95	0.589229	0.556798	1	FALSE
P05090	Apolipoprotein D	APOD	0.117548	0.242727	57.1173	0.484281	0.630038	1	FALSE
Q96QA5	Gasdermin-A	GSDMA	0.116837	0.697101	34.4255	0.167604	0.867875	1	FALSE
Q9NXH8	Torsin-4A	TOR4A	0.116793	0.163525	22.3392	0.714219	0.482488	1	FALSE
Q16401	26S proteasome non-ATPase regulatory subunit 5	PSMD5	0.115904	0.170507	114.213	0.679758	0.498033	1	FALSE
P28482	Mitogen-activated protein kinase 1	MAPK1	0.115638	0.177225	163.348	0.652492	0.515001	1	FALSE
P62701	40S ribosomal protein S4, X isoform	RPS4X	0.11497	0.124673	248.875	0.922173	0.357332	0.93065	FALSE
P51452	Dual specificity protein phosphatase 3	DUSP3	0.114578	0.138474	64.59	0.827429	0.411041	1	FALSE
Q07955	Serine/arginine-rich splicing factor 1	SRSF1	0.113785	0.174558	182.724	0.651845	0.51532	1	FALSE
Q14166	Tubulin--tyrosine ligase-like protein 12	TTLL12	0.113655	0.109784	27.227	1.03526	0.309654	0.852107	FALSE
Q9UNM6	26S proteasome non-ATPase regulatory subunit 13	PSMD13	0.113285	0.138698	91.8368	0.816771	0.416173	1	FALSE
Q6ZVM7	TOM1-like protein 2	TOM1L2	0.113263	0.200765	16.2971	0.564157	0.580329	1	FALSE
Q9BXS5	AP-1 complex subunit mu-1	AP1M1	0.112843	0.11798	48.2697	0.956458	0.343607	0.904713	FALSE
Q15459	Splicing factor 3A subunit 1	SF3A1	0.1123	0.195531	71.7177	0.574334	0.567539	1	FALSE
Q8WXF1	Paraspeckle component 1	PSPC1	0.111841	0.181392	47.208	0.616573	0.540478	1	FALSE
Q8WX92	Negative elongation factor B	NELFB	0.111624	0.162488	9.56711	0.686969	0.508411	1	FALSE
Q9NSK0	Kinesin light chain 4	KLC4	0.111622	0.127778	41.4788	0.873565	0.387385	0.969734	FALSE
P53004	Biliverdin reductase A	BLVRA	0.111458	0.177457	98.6393	0.628083	0.531401	1	FALSE
O95084	Serine protease 23	PRSS23	0.110798	0.461615	2.65155	0.240024	0.827647	1	FALSE
P29992	Guanine nucleotide-binding protein subunit alpha-11	GNA11	0.109965	0.198703	53.7682	0.553415	0.582273	1	FALSE
P13473	Lysosome-associated membrane glycoprotein 2	LAMP2	0.109763	0.221199	32.4202	0.496218	0.623089	1	FALSE
P07602	Prosaposin;Saposin-A;Saposin-B-Val;Saposin-B;Saposin-C;Saposin-D	PSAP	0.109711	0.170191	25.6785	0.644631	0.524884	1	FALSE
Q9Y6K9	NF-kappa-B essential modulator	IKBKG	0.109094	0.179322	8.12785	0.60837	0.559555	1	FALSE
Q13435	Splicing factor 3B subunit 2	SF3B2	0.107931	0.187865	142.068	0.574511	0.566531	1	FALSE
Q96HC4	PDZ and LIM domain protein 5	PDLIM5	0.107845	0.212943	59.5746	0.50645	0.61441	1	FALSE
Q9H4Z3	Phosphorylated CTD-interacting factor 1	PCIF1	0.107242	0.296806	11.9473	0.36132	0.724169	1	FALSE
P60228	Eukaryotic translation initiation factor 3 subunit E	EIF3E	0.106792	0.150393	157.429	0.710084	0.478702	1	FALSE
P52948	Nuclear pore complex protein Nup98-Nup96;Nuclear pore complex protein Nup98;Nuclear pore complex protein Nup96	NUP98	0.106742	0.311257	16.892	0.342938	0.735876	1	FALSE
Q00535	Cyclin-dependent-like kinase 5	CDK5	0.1062	0.172647	30.7054	0.615127	0.543003	1	FALSE
P48147	Prolyl endopeptidase	PREP	0.106174	0.104341	62.3095	1.01757	0.312816	0.856445	FALSE
P21695	Glycerol-3-phosphate dehydrogenase [NAD(+)], cytoplasmic	GPD1	0.105904	0.367943	64.7381	0.287827	0.774399	1	FALSE
P14927	Cytochrome b-c1 complex subunit 7	UQCRB	0.104503	0.18736	84.2248	0.557766	0.578484	1	FALSE
P49591	Serine--tRNA ligase, cytoplasmic	SARS	0.103207	0.100143	95.5292	1.0306	0.305332	0.843257	FALSE
P08708	40S ribosomal protein S17	RPS17	0.103152	0.184622	59.9704	0.558716	0.578436	1	FALSE
Q07021	Complement component 1 Q subcomponent-binding protein, mitochondrial	C1QBP	0.10299	0.202301	38.3158	0.509092	0.613607	1	FALSE
Q9Y697	Cysteine desulfurase, mitochondrial	NFS1	0.102949	0.221304	10.3441	0.465195	0.651431	1	FALSE
P43686	26S protease regulatory subunit 6B	PSMC4	0.102929	0.155635	111.37	0.66135	0.509754	1	FALSE
P13762	HLA class II histocompatibility antigen, DR beta 4 chain	HLA-DRB4	0.10254	0.334698	20.2847	0.306366	0.762449	1	FALSE
Q9ULZ3	Apoptosis-associated speck-like protein containing a CARD	PYCARD	0.102313	0.205133	64.4487	0.498768	0.619641	1	FALSE
P61165	Transmembrane protein 258	TMEM258	0.101516	0.297324	7.47204	0.341434	0.742179	1	FALSE
P61966	AP-1 complex subunit sigma-1A	AP1S1	0.101251	0.104308	22.4237	0.970692	0.342057	0.90141	FALSE
Q9Y394	Dehydrogenase/reductase SDR family member 7	DHRS7	0.101215	0.205485	65.9274	0.492565	0.623956	1	FALSE
Q96T76	MMS19 nucleotide excision repair protein homolog	MMS19	0.101156	0.123183	31.1732	0.821188	0.417776	1	FALSE
P01011	Alpha-1-antichymotrypsin;Alpha-1-antichymotrypsin His-Pro-less	SERPINA3	0.0998888	0.138063	266.783	0.723501	0.470006	1	FALSE
P0CG08;B7ZAQ6	Golgi pH regulator B;Golgi pH regulator A	GPR89B;GPR89A	0.0997455	0.510197	4.68243	0.195504	0.853196	1	FALSE
Q15582	Transforming growth factor-beta-induced protein ig-h3	TGFBI	0.0991689	0.277369	300.286	0.357534	0.720943	1	FALSE
Q13043	Serine/threonine-protein kinase 4;Serine/threonine-protein kinase 4 37kDa subunit;Serine/threonine-protein kinase 4 18kDa subunit	STK4	0.0990468	11909.3	8.51818	8.31675e-06	0.999994	1	FALSE
P61421	V-type proton ATPase subunit d 1	ATP6V0D1	0.0985273	0.272722	51.7515	0.361274	0.719366	1	FALSE
P11441	Ubiquitin-like protein 4A	UBL4A	0.0982133	0.12984	14.7569	0.756418	0.461305	1	FALSE
Q9NR45	Sialic acid synthase	NANS	0.0977605	0.224965	23.1759	0.43456	0.667901	1	FALSE
P68366	Tubulin alpha-4A chain	TUBA4A	0.0976969	0.181322	74.594	0.538803	0.591627	1	FALSE
Q96FW1	Ubiquitin thioesterase OTUB1	OTUB1	0.0975439	0.204928	106.436	0.475991	0.635057	1	FALSE
Q96C19	EF-hand domain-containing protein D2	EFHD2	0.0974844	0.191008	108.657	0.510368	0.610829	1	FALSE
P04844	Dolichyl-diphosphooligosaccharide--protein glycosyltransferase subunit 2	RPN2	0.0972981	0.19305	162.986	0.504005	0.614938	1	FALSE
P35813	Protein phosphatase 1A	PPM1A	0.0972312	0.216967	5.88602	0.448137	0.670077	1	FALSE
P20645	Cation-dependent mannose-6-phosphate receptor	M6PR	0.0969586	0.209227	41.897	0.463412	0.645467	1	FALSE
P62195	26S protease regulatory subunit 8	PSMC5	0.0960638	0.116561	77.5455	0.82415	0.412382	1	FALSE
Q15126	Phosphomevalonate kinase	PMVK	0.0956277	3884.66	10.4322	2.46167e-05	0.999981	1	FALSE
Q14697	Neutral alpha-glucosidase AB	GANAB	0.0955752	0.220511	691.167	0.433427	0.66484	1	FALSE
P62917	60S ribosomal protein L8	RPL8	0.0950861	0.120298	174.027	0.790424	0.430356	1	FALSE
Q6NXT6	Transmembrane anterior posterior transformation protein 1 homolog	TAPT1	0.0950745	0.217558	14.3217	0.437007	0.668624	1	FALSE
P53634	Dipeptidyl peptidase 1;Dipeptidyl peptidase 1 exclusion domain chain;Dipeptidyl peptidase 1 heavy chain;Dipeptidyl peptidase 1 light chain	CTSC	0.0948819	0.138468	45.3229	0.685228	0.49669	1	FALSE
P53618	Coatomer subunit beta	COPB1	0.0947845	0.135629	192.289	0.698849	0.485491	1	FALSE
O15231	Zinc finger protein 185	ZNF185	0.0942039	0.138931	33.4186	0.678064	0.5024	1	FALSE
Q06210	Glutamine--fructose-6-phosphate aminotransferase [isomerizing] 1	GFPT1	0.0938879	0.171855	67.5377	0.54632	0.586646	1	FALSE
Q04446	1,4-alpha-glucan-branching enzyme	GBE1	0.0930503	0.129008	96.175	0.721278	0.472488	1	FALSE
O75348	V-type proton ATPase subunit G 1	ATP6V1G1	0.0924882	0.253076	35.2455	0.365456	0.716955	1	FALSE
O43324	Eukaryotic translation elongation factor 1 epsilon-1	EEF1E1	0.0917261	0.142186	25.9492	0.645114	0.524517	1	FALSE
P35998	26S protease regulatory subunit 7	PSMC2	0.0912043	0.11474	152.6	0.794881	0.427917	1	FALSE
Q9UHN6	Transmembrane protein 2	TMEM2	0.0886703	0.153171	32.9355	0.578899	0.566596	1	FALSE
P63218	Guanine nucleotide-binding protein G(I)/G(S)/G(O) subunit gamma-5	GNG5	0.0886536	0.231569	22.4825	0.382839	0.705435	1	FALSE
Q99714	3-hydroxyacyl-CoA dehydrogenase type-2	HSD17B10	0.0886345	0.260153	143.941	0.340701	0.733826	1	FALSE
P00738	Haptoglobin;Haptoglobin alpha chain;Haptoglobin beta chain	HP	0.0881314	0.420358	124.844	0.209658	0.834276	1	FALSE
P51970	NADH dehydrogenase [ubiquinone] 1 alpha subcomplex subunit 8	NDUFA8	0.088028	0.367259	4.96372	0.239689	0.820154	1	FALSE
O00468	Agrin;Agrin N-terminal 110 kDa subunit;Agrin C-terminal 110 kDa subunit;Agrin C-terminal 90 kDa fragment;Agrin C-terminal 22 kDa fragment	AGRN	0.0877968	0.237888	82.561	0.369069	0.713021	1	FALSE
P13498	Cytochrome b-245 light chain	CYBA	0.0873576	0.279495	40.2916	0.312555	0.756231	1	FALSE
Q9NYL9	Tropomodulin-3	TMOD3	0.0872243	0.238877	66.0587	0.365143	0.716171	1	FALSE
Q7LG56	Ribonucleoside-diphosphate reductase subunit M2 B	RRM2B	0.0855532	0.119095	18.6529	0.718363	0.481435	1	FALSE
Q9UMS4	Pre-mRNA-processing factor 19	PRPF19	0.0852671	0.199182	57.0734	0.428086	0.670199	1	FALSE
Q96PU5	E3 ubiquitin-protein ligase NEDD4-like	NEDD4L	0.0852477	0.236752	5.42204	0.360071	0.732399	1	FALSE
Q5VZF2	Muscleblind-like protein 2	MBNL2	0.0851943	0.231283	13.3112	0.368356	0.7184	1	FALSE
Q969X1	Protein lifeguard 3	TMBIM1	0.0849055	17483.7	6.41661	4.85626e-06	0.999996	1	FALSE
P05023	Sodium/potassium-transporting ATPase subunit alpha-1	ATP1A1	0.0846776	0.228587	186.532	0.370439	0.711476	1	FALSE
P46776	60S ribosomal protein L27a	RPL27A	0.0845739	0.120301	58.0978	0.70302	0.484851	1	FALSE
O95831	Apoptosis-inducing factor 1, mitochondrial	AIFM1	0.0842464	0.256529	107.506	0.328409	0.743241	1	FALSE
Q9UKV3	Apoptotic chromatin condensation inducer in the nucleus	ACIN1	0.0840143	0.177387	48.1237	0.473621	0.637912	1	FALSE
Q9NZM1	Myoferlin	MYOF	0.08346	0.166584	624.293	0.501008	0.616542	1	FALSE
P36543	V-type proton ATPase subunit E 1	ATP6V1E1	0.0834473	0.230496	72.6241	0.362034	0.718378	1	FALSE
Q9BUH6	Protein PAXX	C9orf142	0.0827205	0.242399	38.1494	0.341257	0.734783	1	FALSE
P14868	Aspartate--tRNA ligase, cytoplasmic	DARS	0.0822426	0.14245	247.674	0.577344	0.564232	1	FALSE
P27635	60S ribosomal protein L10	RPL10	0.0819667	0.146863	56.0393	0.558116	0.578988	1	FALSE
P05387	60S acidic ribosomal protein P2	RPLP2	0.081536	0.192094	102.875	0.42446	0.672117	1	FALSE
O14920	Inhibitor of nuclear factor kappa-B kinase subunit beta	IKBKB	0.081271	0.439369	9.519	0.184972	0.857132	1	FALSE
P46108	Adapter molecule crk	CRK	0.0806486	0.163508	76.0467	0.493241	0.623264	1	FALSE
Q7Z5L9	Interferon regulatory factor 2-binding protein 2	IRF2BP2	0.0806328	0.111117	28.1505	0.725658	0.474039	1	FALSE
Q96FQ6	Protein S100-A16	S100A16	0.0796493	0.194691	31.1361	0.409107	0.685262	1	FALSE
Q8NDH3	Probable aminopeptidase NPEPL1	NPEPL1	0.0791514	0.317908	7.54067	0.248976	0.810026	1	FALSE
Q9ULV4	Coronin-1C	CORO1C	0.0785249	0.183992	91.2982	0.426786	0.67054	1	FALSE
Q08378	Golgin subfamily A member 3	GOLGA3	0.0783526	0.114387	26.4013	0.684978	0.499328	1	FALSE
Q93009	Ubiquitin carboxyl-terminal hydrolase 7	USP7	0.0767682	0.107803	46.9813	0.712116	0.479915	1	FALSE
P09622	Dihydrolipoyl dehydrogenase, mitochondrial	DLD	0.0766906	0.174078	141.713	0.440553	0.660208	1	FALSE
Q6P2Q9	Pre-mRNA-processing-splicing factor 8	PRPF8	0.0766604	0.125683	319.506	0.60995	0.542328	1	FALSE
P04439	HLA class I histocompatibility antigen, A-3 alpha chain	HLA-A	0.0763717	0.321336	129.611	0.237669	0.812513	1	FALSE
P61019	Ras-related protein Rab-2A	RAB2A	0.0759496	0.113183	47.3671	0.671034	0.505458	1	FALSE
O75151	Lysine-specific demethylase PHF2	PHF2	0.0758898	0.15748	13.0263	0.481901	0.637872	1	FALSE
P83731	60S ribosomal protein L24	RPL24	0.0758066	0.176133	53.1129	0.430393	0.668651	1	FALSE
P26641	Elongation factor 1-gamma	EEF1G	0.0756814	0.136529	249.052	0.554324	0.579854	1	FALSE
Q9Y3E7	Charged multivesicular body protein 3	CHMP3	0.0753238	0.115818	25.3279	0.650366	0.521312	1	FALSE
Q9UBG0	C-type mannose receptor 2	MRC2	0.0752863	0.242473	84.5591	0.310494	0.756949	1	FALSE
P36269	Gamma-glutamyltransferase 5;Gamma-glutamyltransferase 5 heavy chain;Gamma-glutamyltransferase 5 light chain	GGT5	0.0751246	0.357428	20.4996	0.210181	0.835601	1	FALSE
P53396	ATP-citrate synthase	ACLY	0.0749786	0.170701	255.114	0.43924	0.660859	1	FALSE
Q16531	DNA damage-binding protein 1	DDB1	0.0742596	0.104941	220.201	0.707633	0.479921	1	FALSE
O14936	Peripheral plasma membrane protein CASK	CASK	0.0740221	0.18335	12.6065	0.403719	0.693184	1	FALSE
P18124	60S ribosomal protein L7	RPL7	0.0739404	0.157742	246.309	0.468744	0.639667	1	FALSE
P08567	Pleckstrin	PLEK	0.073493	51.3627	2.4176	0.00143086	0.998968	1	FALSE
Q9UI10	Translation initiation factor eIF-2B subunit delta	EIF2B4	0.0734763	0.167149	32.4679	0.439585	0.66315	1	FALSE
Q96AB3	Isochorismatase domain-containing protein 2, mitochondrial	ISOC2	0.0734039	0.421216	9.30223	0.174267	0.86539	1	FALSE
Q9HC07	Transmembrane protein 165	TMEM165	0.0732286	0.133034	12.1624	0.550452	0.591976	1	FALSE
P26196	Probable ATP-dependent RNA helicase DDX6	DDX6	0.0729291	0.134633	75.751	0.54169	0.589622	1	FALSE
Q9NUQ9	Protein FAM49B	FAM49B	0.072825	0.218083	114.231	0.333932	0.739043	1	FALSE
Q9H553	Alpha-1,3/1,6-mannosyltransferase ALG2	ALG2	0.0725017	17.329	2.41921	0.00418383	0.996982	1	FALSE
O00203	AP-3 complex subunit beta-1	AP3B1	0.0721297	0.141147	71.3251	0.511027	0.610911	1	FALSE
P16949	Stathmin	STMN1	0.0717218	0.156449	19.7544	0.458436	0.651643	1	FALSE
Q9H0E2	Toll-interacting protein	TOLLIP	0.0715317	0.128956	71.034	0.554698	0.580844	1	FALSE
Q9UNN8	Endothelial protein C receptor	PROCR	0.0714788	51707.6	5.40685	1.38236e-06	0.999999	1	FALSE
O43617	Trafficking protein particle complex subunit 3	TRAPPC3	0.0714607	0.165137	47.843	0.432737	0.66715	1	FALSE
Q9Y262	Eukaryotic translation initiation factor 3 subunit L	EIF3L	0.0714042	0.106436	207.7	0.670867	0.503051	1	FALSE
O60831	PRA1 family protein 2	PRAF2	0.0713036	0.48118	19.3106	0.148185	0.883733	1	FALSE
Q15363	Transmembrane emp24 domain-containing protein 2	TMED2	0.0711993	0.201788	42.7271	0.352842	0.725942	1	FALSE
Q15181	Inorganic pyrophosphatase	PPA1	0.0706511	0.279861	123.212	0.252451	0.801113	1	FALSE
Q9UHB6	LIM domain and actin-binding protein 1	LIMA1	0.0704356	0.125657	61.6823	0.560537	0.577143	1	FALSE
Q9H444	Charged multivesicular body protein 4b	CHMP4B	0.0703255	0.195702	46.4018	0.359349	0.720964	1	FALSE
Q9NTZ6	RNA-binding protein 12	RBM12	0.0701522	0.0799988	44.2103	0.876916	0.385272	0.967624	FALSE
Q92619	Minor histocompatibility protein HA-1;Minor histocompatibility antigen HA-1	HMHA1	0.0701016	0.154285	22.7897	0.454365	0.653864	1	FALSE
O00291	Huntingtin-interacting protein 1	HIP1	0.070061	0.145309	59.9949	0.48215	0.631454	1	FALSE
P41240	Tyrosine-protein kinase CSK	CSK	0.0698584	0.118617	65.5794	0.58894	0.557925	1	FALSE
P08571	Monocyte differentiation antigen CD14;Monocyte differentiation antigen CD14, urinary form;Monocyte differentiation antigen CD14, membrane-bound form	CD14	0.0697969	0.219103	54.399	0.318557	0.751283	1	FALSE
O00429	Dynamin-1-like protein	DNM1L	0.0690714	0.100102	97.6577	0.69001	0.491824	1	FALSE
P06744	Glucose-6-phosphate isomerase	GPI	0.068876	0.179489	206.339	0.383735	0.70157	1	FALSE
Q9Y2B0	Protein canopy homolog 2	CNPY2	0.0687265	0.235262	45.8334	0.292127	0.771507	1	FALSE
Q9UBW8	COP9 signalosome complex subunit 7a	COPS7A	0.0678554	0.0995863	48.2691	0.681373	0.498892	1	FALSE
P84090	Enhancer of rudimentary homolog	ERH	0.067728	0.229701	42.2934	0.294854	0.769548	1	FALSE
O15143	Actin-related protein 2/3 complex subunit 1B	ARPC1B	0.0677127	0.202659	149.571	0.334122	0.738756	1	FALSE
P08238	Heat shock protein HSP 90-beta	HSP90AB1	0.0675022	0.225517	206.735	0.299322	0.764995	1	FALSE
P26640	Valine--tRNA ligase	VARS	0.0666974	0.142622	312.859	0.467652	0.640359	1	FALSE
Q1KMD3	Heterogeneous nuclear ribonucleoprotein U-like protein 2	HNRNPUL2	0.0661645	0.12467	144.631	0.530715	0.59643	1	FALSE
Q8TCS8	Polyribonucleotide nucleotidyltransferase 1, mitochondrial	PNPT1	0.0660863	0.274534	10.0403	0.240722	0.814615	1	FALSE
Q9BTV4	Transmembrane protein 43	TMEM43	0.0657584	0.138468	214.319	0.4749	0.635342	1	FALSE
Q86X76	Nitrilase homolog 1	NIT1	0.0651774	0.185883	34.9376	0.350636	0.727967	1	FALSE
Q6IA69	Glutamine-dependent NAD(+) synthetase	NADSYN1	0.0650788	0.280038	5.53091	0.232393	0.824591	1	FALSE
P05362	Intercellular adhesion molecule 1	ICAM1	0.0649921	0.234542	171.692	0.277102	0.782035	1	FALSE
Q5KU26	Collectin-12	COLEC12	0.0647054	0.164175	71.7378	0.394124	0.694659	1	FALSE
P16070	CD44 antigen	CD44	0.0646647	0.145039	79.9207	0.445844	0.656916	1	FALSE
Q9UDR5	Alpha-aminoadipic semialdehyde synthase, mitochondrial;Lysine ketoglutarate reductase;Saccharopine dehydrogenase	AASS	0.0640161	70306.4	3.42	9.10531e-07	0.999999	1	FALSE
P53602	Diphosphomevalonate decarboxylase	MVD	0.0638632	0.161898	43.7785	0.394467	0.695152	1	FALSE
P14406	Cytochrome c oxidase subunit 7A2, mitochondrial	COX7A2	0.0637009	0.311976	34.6963	0.204185	0.839402	1	FALSE
Q9NPA0	ER membrane protein complex subunit 7	EMC7	0.0631384	0.325191	10.9794	0.194158	0.849598	1	FALSE
P35606	Coatomer subunit beta	COPB2	0.0631103	0.0987777	253.347	0.638912	0.523457	1	FALSE
Q13263	Transcription intermediary factor 1-beta	TRIM28	0.0627121	0.14158	193.708	0.442945	0.6583	1	FALSE
P48444	Coatomer subunit delta	ARCN1	0.0626892	0.147037	138.811	0.426348	0.670514	1	FALSE
Q9NQZ5	StAR-related lipid transfer protein 7, mitochondrial	STARD7	0.0623062	0.155365	10.1225	0.401031	0.696732	1	FALSE
P06702	Protein S100-A9	S100A9	0.0619949	0.154377	216.613	0.40158	0.688389	1	FALSE
P35626;P25098	Beta-adrenergic receptor kinase 2;Beta-adrenergic receptor kinase 1	ADRBK2;ADRBK1	0.0616143	19.8009	2.41887	0.00311168	0.997755	1	FALSE
Q13242	Serine/arginine-rich splicing factor 9	SRSF9	0.0612729	0.152096	39.7077	0.402858	0.689214	1	FALSE
P14222	Perforin-1	PRF1	0.0603414	0.457445	41.7205	0.13191	0.89569	1	FALSE
P22105	Tenascin-X	TNXB	0.0601415	0.12981	318.54	0.463305	0.643462	1	FALSE
P36873	Serine/threonine-protein phosphatase PP1-gamma catalytic subunit	PPP1CC	0.0600746	20679.6	3.41978	2.90502e-06	0.999998	1	FALSE
Q92506	Estradiol 17-beta-dehydrogenase 8	HSD17B8	0.0598447	0.148573	39.4584	0.402797	0.689272	1	FALSE
Q8NBJ5	Procollagen galactosyltransferase 1	COLGALT1	0.0597731	0.0990681	142.912	0.603354	0.54723	1	FALSE
Q13724	Mannosyl-oligosaccharide glucosidase	MOGS	0.0596436	0.136819	139.261	0.435932	0.663561	1	FALSE
P51116	Fragile X mental retardation syndrome-related protein 2	FXR2	0.0596158	8286.6	3.41789	7.19424e-06	0.999995	1	FALSE
Q460N5	Poly [ADP-ribose] polymerase 14	PARP14	0.0589185	0.121195	15.519	0.486145	0.633658	1	FALSE
O60825	6-phosphofructo-2-kinase/fructose-2,6-bisphosphatase 2;6-phosphofructo-2-kinase;Fructose-2,6-bisphosphatase	PFKFB2	0.0588717	0.197077	13.9236	0.298724	0.769563	1	FALSE
Q9Y5S2	Serine/threonine-protein kinase MRCK beta	CDC42BPB	0.0586462	0.227969	13.0236	0.257256	0.801001	1	FALSE
Q9HDC9	Adipocyte plasma membrane-associated protein	APMAP	0.0583092	0.163612	165.485	0.356387	0.722005	1	FALSE
Q53S08		RAB6C	0.0577351	0.636339	2.61474	0.09073	0.9342	1	FALSE
Q32P44	Echinoderm microtubule-associated protein-like 3	EML3	0.0576788	0.146968	37.919	0.392459	0.696916	1	FALSE
Q14152	Eukaryotic translation initiation factor 3 subunit A	EIF3A	0.057196	0.135708	246.746	0.421465	0.673783	1	FALSE
Q9BVJ7	Dual specificity protein phosphatase 23	DUSP23	0.0571338	0.207282	41.7369	0.275633	0.78419	1	FALSE
O15498	Synaptobrevin homolog YKT6	YKT6	0.0567153	0.121137	33.3698	0.468191	0.642692	1	FALSE
Q9NZB2	Constitutive coactivator of PPAR-gamma-like protein 1	FAM120A	0.0566748	0.120287	81.736	0.471162	0.63878	1	FALSE
O60220	Mitochondrial import inner membrane translocase subunit Tim8 A	TIMM8A	0.0563817	0.552015	4.00076	0.102138	0.923562	1	FALSE
Q9NSD9	Phenylalanine--tRNA ligase beta subunit	FARSB	0.0560201	0.124797	93.6638	0.448892	0.654547	1	FALSE
P25774	Cathepsin S	CTSS	0.0555345	0.242597	40.3466	0.228917	0.82009	1	FALSE
P54619	5-AMP-activated protein kinase subunit gamma-1	PRKAG1	0.0553574	12.2249	2.41951	0.00452823	0.996733	1	FALSE
O60610	Protein diaphanous homolog 1	DIAPH1	0.0550633	0.0873992	53.0595	0.630021	0.531385	1	FALSE
Q15599	Na(+)/H(+) exchange regulatory cofactor NHE-RF2	SLC9A3R2	0.0550411	0.237768	112.841	0.23149	0.817353	1	FALSE
P63244	Guanine nucleotide-binding protein subunit beta-2-like 1;Guanine nucleotide-binding protein subunit beta-2-like 1, N-terminally processed	GNB2L1	0.0550307	0.149499	238.464	0.368101	0.713125	1	FALSE
O95834	Echinoderm microtubule-associated protein-like 2	EML2	0.0547385	0.146274	52.8053	0.374219	0.70974	1	FALSE
P62312	U6 snRNA-associated Sm-like protein LSm6	LSM6	0.0543719	0.111513	25.2677	0.487584	0.630049	1	FALSE
Q13057	Bifunctional coenzyme A synthase;Phosphopantetheine adenylyltransferase;Dephospho-CoA kinase	COASY	0.0542398	0.257382	24.6336	0.210737	0.834826	1	FALSE
Q2M389	WASH complex subunit 7	KIAA1033	0.0542098	0.163752	24.5536	0.331048	0.743417	1	FALSE
Q9UBB4	Ataxin-10	ATXN10	0.0541428	0.396145	5.73852	0.136674	0.895957	1	FALSE
P34897	Serine hydroxymethyltransferase, mitochondrial	SHMT2	0.053812	0.121731	100.214	0.442056	0.659401	1	FALSE
Q13131	5-AMP-activated protein kinase catalytic subunit alpha-1	PRKAA1	0.0533903	0.14646	53.7281	0.364539	0.716887	1	FALSE
Q96QR8	Transcriptional activator protein Pur-beta	PURB	0.0521151	0.0918604	22.7382	0.567329	0.576049	1	FALSE
Q13200	26S proteasome non-ATPase regulatory subunit 2	PSMD2	0.0518399	0.122369	194.436	0.423634	0.672301	1	FALSE
Q03169	Tumor necrosis factor alpha-induced protein 2	TNFAIP2	0.0516463	0.198575	13.1044	0.260085	0.79884	1	FALSE
Q92900	Regulator of nonsense transcripts 1	UPF1	0.0513777	0.103695	154.842	0.495469	0.620972	1	FALSE
P61160	Actin-related protein 2	ACTR2	0.0510939	0.17461	184.811	0.292618	0.770143	1	FALSE
Q8TAT6	Nuclear protein localization protein 4 homolog	NPLOC4	0.0509006	0.192585	20.2962	0.264302	0.794212	1	FALSE
Q8N684	Cleavage and polyadenylation specificity factor subunit 7	CPSF7	0.0492273	39.3619	2.41761	0.00125063	0.999098	1	FALSE
Q9Y6G9	Cytoplasmic dynein 1 light intermediate chain 1	DYNC1LI1	0.0491707	0.190279	31.1778	0.258413	0.797786	1	FALSE
Q13155	Aminoacyl tRNA synthase complex-interacting multifunctional protein 2	AIMP2	0.0490812	0.197127	10.156	0.248983	0.808337	1	FALSE
P62241	40S ribosomal protein S8	RPS8	0.0486006	0.129997	108.359	0.37386	0.709239	1	FALSE
Q6IBS0	Twinfilin-2	TWF2	0.0483956	0.156986	49.372	0.308281	0.759166	1	FALSE
Q8N0X7	Spartin	SPG20	0.0483079	28.0442	2.41778	0.00172256	0.998757	1	FALSE
Q13123	Protein Red	IK	0.0482477	0.213402	16.9712	0.226088	0.823833	1	FALSE
P08195	4F2 cell-surface antigen heavy chain	SLC3A2	0.0473777	0.160371	32.2352	0.295425	0.769564	1	FALSE
P61313	60S ribosomal protein L15	RPL15	0.046902	0.113985	96.1696	0.411473	0.681641	1	FALSE
Q15427	Splicing factor 3B subunit 4	SF3B4	0.046897	0.11807	33.6891	0.397197	0.693728	1	FALSE
Q8WU79	Stromal membrane-associated protein 2	SMAP2	0.0466755	0.344508	12.778	0.135485	0.89434	1	FALSE
Q96A08	Histone H2B type 1-A	HIST1H2BA	0.0465227	0.181353	23.8774	0.25653	0.799739	1	FALSE
Q9Y5X1	Sorting nexin-9	SNX9	0.0458428	0.153628	33.1619	0.298401	0.767259	1	FALSE
P57737	Coronin-7	CORO7	0.0450163	0.198764	52.7094	0.226482	0.821703	1	FALSE
P50225	Sulfotransferase 1A1	SULT1A1	0.0446592	0.329675	17.3883	0.135464	0.893801	1	FALSE
O00442	RNA 3-terminal phosphate cyclase	RTCA	0.044172	0.110545	18.3391	0.399583	0.694079	1	FALSE
P78344	Eukaryotic translation initiation factor 4 gamma 2	EIF4G2	0.0437486	0.123438	96.5597	0.354418	0.723799	1	FALSE
Q92973	Transportin-1	TNPO1	0.043157	0.229518	31.8888	0.188033	0.852042	1	FALSE
P07738	Bisphosphoglycerate mutase	BPGM	0.0430981	0.404794	54.6257	0.106469	0.9156	1	FALSE
P14618	Pyruvate kinase PKM	PKM	0.0429037	0.147085	612.93	0.291693	0.77062	1	FALSE
A4D0S4	Laminin subunit beta-4	LAMB4	0.0426998	0.328073	8.02379	0.130153	0.899649	1	FALSE
Q8NCN5	Pyruvate dehydrogenase phosphatase regulatory subunit, mitochondrial	PDPR	0.0426711	0.112152	13.6001	0.380476	0.709469	1	FALSE
P98196	Probable phospholipid-transporting ATPase IH	ATP11A	0.0426159	0.0767341	19.5114	0.555371	0.584953	1	FALSE
P62277	40S ribosomal protein S13	RPS13	0.0419746	0.169642	155.169	0.247431	0.804902	1	FALSE
Q32MZ4	Leucine-rich repeat flightless-interacting protein 1	LRRFIP1	0.0419028	0.0904649	33.2452	0.463194	0.646243	1	FALSE
P22352	Glutathione peroxidase 3	GPX3	0.0418623	0.219547	71.791	0.190676	0.849318	1	FALSE
O43920	NADH dehydrogenase [ubiquinone] iron-sulfur protein 5	NDUFS5	0.0417105	0.301381	12.0933	0.138398	0.892204	1	FALSE
O75531	Barrier-to-autointegration factor;Barrier-to-autointegration factor, N-terminally processed	BANF1	0.041376	0.0920172	16.7568	0.449655	0.658721	1	FALSE
Q9UJ70	N-acetyl-D-glucosamine kinase	NAGK	0.0408895	0.151474	148.619	0.269944	0.787578	1	FALSE
P00441	Superoxide dismutase [Cu-Zn]	SOD1	0.0406176	0.223735	14.917	0.181543	0.858385	1	FALSE
O43464	Serine protease HTRA2, mitochondrial	HTRA2	0.0404049	0.244967	24.5356	0.16494	0.870342	1	FALSE
P46459	Vesicle-fusing ATPase	NSF	0.0398288	0.12311	178.353	0.323522	0.746679	1	FALSE
Q5T440	Putative transferase CAF17, mitochondrial	IBA57	0.0391923	0.171331	26.4364	0.228752	0.820822	1	FALSE
Q9UJZ1	Stomatin-like protein 2, mitochondrial	STOML2	0.0386243	0.119097	25.5691	0.32431	0.748342	1	FALSE
Q02543	60S ribosomal protein L18a	RPL18A	0.0383135	0.154316	55.5672	0.248279	0.804833	1	FALSE
P42765	3-ketoacyl-CoA thiolase, mitochondrial	ACAA2	0.0381307	0.266935	181.427	0.142847	0.88657	1	FALSE
P23368	NAD-dependent malic enzyme, mitochondrial	ME2	0.0378927	0.266334	80.8688	0.142275	0.887217	1	FALSE
Q15125	3-beta-hydroxysteroid-Delta(8),Delta(7)-isomerase	EBP	0.0376155	171378	3.30529	2.19489e-07	1	1	FALSE
Q92499	ATP-dependent RNA helicase DDX1	DDX1	0.0373208	0.125068	158.01	0.298404	0.765787	1	FALSE
P05198	Eukaryotic translation initiation factor 2 subunit 1	EIF2S1	0.037137	0.0711708	152.452	0.521801	0.602566	1	FALSE
P19971	Thymidine phosphorylase	TYMP	0.0367386	0.148444	235.952	0.247491	0.804743	1	FALSE
P11586	C-1-tetrahydrofolate synthase, cytoplasmic;Methylenetetrahydrofolate dehydrogenase;Methenyltetrahydrofolate cyclohydrolase;Formyltetrahydrofolate synthetase;C-1-tetrahydrofolate synthase, cytoplasmic, N-terminally processed	MTHFD1	0.0366743	0.166182	189.27	0.220688	0.825573	1	FALSE
P49821	NADH dehydrogenase [ubiquinone] flavoprotein 1, mitochondrial	NDUFV1	0.0365751	0.191687	82.5216	0.190807	0.849146	1	FALSE
Q9BXP5	Serrate RNA effector molecule homolog	SRRT	0.0362888	0.0741128	52.1558	0.489643	0.62644	1	FALSE
P02786	Transferrin receptor protein 1;Transferrin receptor protein 1, serum form	TFRC	0.0351577	0.318263	122.337	0.110467	0.91222	1	FALSE
P62873	Guanine nucleotide-binding protein G(I)/G(S)/G(T) subunit beta-1	GNB1	0.0351363	0.218006	49.3871	0.161172	0.872616	1	FALSE
P09917	Arachidonate 5-lipoxygenase	ALOX5	0.0348149	0.232088	111.523	0.150007	0.88103	1	FALSE
O75947	ATP synthase subunit d, mitochondrial	ATP5H	0.0342087	0.285358	53.3538	0.11988	0.905029	1	FALSE
O00231	26S proteasome non-ATPase regulatory subunit 11	PSMD11	0.0341991	0.168865	212.823	0.202523	0.839701	1	FALSE
Q9NP81	Serine--tRNA ligase, mitochondrial	SARS2	0.0337262	0.465335	6.56717	0.0724773	0.94438	1	FALSE
P04080	Cystatin-B	CSTB	0.0337037	0.350805	65.5297	0.0960753	0.923754	1	FALSE
P62906	60S ribosomal protein L10a	RPL10A	0.0334897	0.179816	90.2888	0.186244	0.852671	1	FALSE
P62269	40S ribosomal protein S18	RPS18	0.0319223	0.160714	234.15	0.198628	0.842726	1	FALSE
Q6PML9	Zinc transporter 9	SLC30A9	0.0317244	0.242662	9.65687	0.130735	0.898668	1	FALSE
Q86U42	Polyadenylate-binding protein 2	PABPN1	0.0314092	0.184769	30.5978	0.169991	0.866136	1	FALSE
P08648	Integrin alpha-5;Integrin alpha-5 heavy chain;Integrin alpha-5 light chain	ITGA5	0.0313781	0.150174	37.5426	0.208945	0.835621	1	FALSE
O14979	Heterogeneous nuclear ribonucleoprotein D-like	HNRNPDL	0.0313677	0.150711	42.3566	0.208132	0.836124	1	FALSE
P40306	Proteasome subunit beta type-10	PSMB10	0.031233	0.302746	16.1248	0.103166	0.919104	1	FALSE
P00395	Cytochrome c oxidase subunit 1	MT-CO1	0.0310143	0.0944987	13.7264	0.328199	0.747714	1	FALSE
P60842	Eukaryotic initiation factor 4A-I	EIF4A1	0.0308458	0.207588	165.025	0.148592	0.882057	1	FALSE
P68402	Platelet-activating factor acetylhydrolase IB subunit beta	PAFAH1B2	0.0306912	0.202982	36.3561	0.151201	0.880653	1	FALSE
P39023	60S ribosomal protein L3	RPL3	0.0305494	0.103426	136.391	0.295374	0.768157	1	FALSE
P53621	Coatomer subunit alpha;Xenin;Proxenin	COPA	0.0300023	0.16139	502.685	0.185899	0.852599	1	FALSE
Q03135	Caveolin-1	CAV1	0.0299631	0.328965	88.1145	0.0910828	0.927634	1	FALSE
P07948	Tyrosine-protein kinase Lyn	LYN	0.0297283	0.184407	30.3259	0.161211	0.872997	1	FALSE
P52758	Ribonuclease UK114	HRSP12	0.0296801	0.266611	3.61288	0.111324	0.917265	1	FALSE
P17931	Galectin-3	LGALS3	0.0294588	0.249793	148.776	0.117933	0.90628	1	FALSE
P16435	NADPH--cytochrome P450 reductase	POR	0.028754	0.201029	206.613	0.143034	0.886403	1	FALSE
Q13405	39S ribosomal protein L49, mitochondrial	MRPL49	0.0285046	0.235875	5.01546	0.120846	0.908505	1	FALSE
Q96RF0	Sorting nexin-18	SNX18	0.0272496	0.19726	21.4287	0.13814	0.891419	1	FALSE
Q16831	Uridine phosphorylase 1	UPP1	0.0270396	0.207709	26.5773	0.13018	0.897404	1	FALSE
P19387	DNA-directed RNA polymerase II subunit RPB3	POLR2C	0.0269128	0.20491	14.5705	0.131339	0.897303	1	FALSE
O75150	E3 ubiquitin-protein ligase BRE1B	RNF40	0.0266354	0.16322	24.1748	0.163187	0.871727	1	FALSE
Q15084	Protein disulfide-isomerase A6	PDIA6	0.0266104	0.234435	249.924	0.113509	0.909718	1	FALSE
O15144	Actin-related protein 2/3 complex subunit 2	ARPC2	0.0263263	0.159469	265.106	0.165087	0.869001	1	FALSE
Q9UJW0	Dynactin subunit 4	DCTN4	0.0261815	0.0590676	40.9386	0.443248	0.65992	1	FALSE
P29692	Elongation factor 1-delta	EEF1D	0.0253288	0.172566	207.504	0.146777	0.883451	1	FALSE
Q96FV2	Secernin-2	SCRN2	0.0251944	0.215162	16.0932	0.117095	0.908234	1	FALSE
Q9H074	Polyadenylate-binding protein-interacting protein 1	PAIP1	0.0251718	0.156305	13.7946	0.161043	0.874394	1	FALSE
Q14112	Nidogen-2	NID2	0.0248196	0.245374	101.449	0.10115	0.919631	1	FALSE
P62913	60S ribosomal protein L11	RPL11	0.0247489	0.0981826	115.636	0.25207	0.801435	1	FALSE
P62424	60S ribosomal protein L7a	RPL7A	0.0246339	0.162195	230.384	0.151878	0.879416	1	FALSE
O15031	Plexin-B2	PLXNB2	0.0245901	0.0580151	49.6687	0.423857	0.6735	1	FALSE
P28906	Hematopoietic progenitor cell antigen CD34	CD34	0.024079	0.291702	19.936	0.0825464	0.935035	1	FALSE
P23786	Carnitine O-palmitoyltransferase 2, mitochondrial	CPT2	0.0238251	0.18306	68.6748	0.130149	0.896829	1	FALSE
Q9H0C8	Integrin-linked kinase-associated serine/threonine phosphatase 2C	ILKAP	0.0236329	0.0985909	9.92142	0.239706	0.815437	1	FALSE
Q9BUN8	Derlin-1	DERL1	0.023517	0.130618	18.5238	0.180045	0.859072	1	FALSE
P49589	Cysteine--tRNA ligase, cytoplasmic	CARS	0.0234772	0.160441	31.8625	0.146329	0.884584	1	FALSE
P29144	Tripeptidyl-peptidase 2	TPP2	0.0231536	0.201987	67.9145	0.114629	0.909077	1	FALSE
P36551	Oxygen-dependent coproporphyrinogen-III oxidase, mitochondrial	CPOX	0.022729	0.245864	9.24599	0.0924457	0.928316	1	FALSE
Q9NY33	Dipeptidyl peptidase 3	DPP3	0.0223157	0.140621	83.7119	0.158694	0.874293	1	FALSE
P61353	60S ribosomal protein L27	RPL27	0.0221736	0.106819	97.107	0.207581	0.83599	1	FALSE
Q9UBV8	Peflin	PEF1	0.0215939	0.212537	30.8584	0.1016	0.919731	1	FALSE
P31946	14-3-3 protein beta/alpha;14-3-3 protein beta/alpha, N-terminally processed	YWHAB	0.0212766	0.211784	93.1591	0.100464	0.920192	1	FALSE
Q14C86	GTPase-activating protein and VPS9 domain-containing protein 1	GAPVD1	0.0212453	0.293473	7.9478	0.0723925	0.944078	1	FALSE
O14617	AP-3 complex subunit delta-1	AP3D1	0.0207195	0.106418	27.7488	0.1947	0.847047	1	FALSE
P39019	40S ribosomal protein S19	RPS19	0.0204973	0.19529	187.054	0.104958	0.916521	1	FALSE
P48449	Lanosterol synthase	LSS	0.0195463	0.299366	88.8233	0.0652923	0.948088	1	FALSE
O75533	Splicing factor 3B subunit 1	SF3B1	0.0195069	0.140949	182.887	0.138397	0.890079	1	FALSE
Q6PIU2	Neutral cholesterol ester hydrolase 1	NCEH1	0.0194885	0.358573	65.4399	0.0543503	0.956822	1	FALSE
P67775;P62714	Serine/threonine-protein phosphatase 2A catalytic subunit alpha isoform;Serine/threonine-protein phosphatase 2A catalytic subunit beta isoform	PPP2CA;PPP2CB	0.0193216	0.0726962	54.6226	0.265786	0.791405	1	FALSE
Q99613;B5ME19	Eukaryotic translation initiation factor 3 subunit C;Eukaryotic translation initiation factor 3 subunit C-like protein	EIF3C;EIF3CL	0.0193159	0.139879	175.528	0.13809	0.890327	1	FALSE
Q96C86	m7GpppX diphosphatase	DCPS	0.0188873	0.211089	82.9693	0.0894757	0.928919	1	FALSE
Q14677	Clathrin interactor 1	CLINT1	0.0187808	0.196965	33.1955	0.0953512	0.924609	1	FALSE
O95372	Acyl-protein thioesterase 2	LYPLA2	0.0187584	0.293072	12.6036	0.0640062	0.949969	1	FALSE
Q16602	Calcitonin gene-related peptide type 1 receptor	CALCRL	0.0186443	9019.84	3.42796	2.06703e-06	0.999998	1	FALSE
P30520	Adenylosuccinate synthetase isozyme 2	ADSS	0.0170045	0.244427	5.14426	0.0695687	0.947161	1	FALSE
Q8N9S9	Sorting nexin-31	SNX31	0.016298	0.0987363	6.16446	0.165066	0.874172	1	FALSE
P20701	Integrin alpha-L	ITGAL	0.0161751	0.266345	36.7472	0.0607299	0.951903	1	FALSE
Q6NY19	KN motif and ankyrin repeat domain-containing protein 3	KANK3	0.0159381	0.267305	34.3028	0.0596251	0.9528	1	FALSE
P60866	40S ribosomal protein S20	RPS20	0.015392	0.164934	66.4039	0.0933218	0.925929	1	FALSE
P20700	Lamin-B1	LMNB1	0.0148627	0.152184	403.874	0.0976624	0.922249	1	FALSE
O75487	Glypican-4;Secreted glypican-4	GPC4	0.0145404	0.121686	4.2879	0.119491	0.910278	1	FALSE
P16284	Platelet endothelial cell adhesion molecule	PECAM1	0.014527	0.321765	161.372	0.0451477	0.964045	1	FALSE
P11233	Ras-related protein Ral-A	RALA	0.0145243	0.293683	32.3443	0.0494559	0.96086	1	FALSE
Q92888	Rho guanine nucleotide exchange factor 1	ARHGEF1	0.0145047	0.186937	65.8041	0.0775912	0.938389	1	FALSE
Q9Y3B3	Transmembrane emp24 domain-containing protein 7	TMED7	0.0144953	0.310059	17.1891	0.0467502	0.963251	1	FALSE
Q14165	Malectin	MLEC	0.0141539	0.192491	73.5642	0.0735302	0.941584	1	FALSE
Q8IXM6	Nurim	NRM	0.013434	0.0779948	29.254	0.172242	0.864434	1	FALSE
Q9NPJ3	Acyl-coenzyme A thioesterase 13;Acyl-coenzyme A thioesterase 13, N-terminally processed	ACOT13	0.0130647	0.274026	14.7519	0.0476769	0.962613	1	FALSE
P27797	Calreticulin	CALR	0.0129738	0.209228	155.685	0.0620078	0.950636	1	FALSE
P50148	Guanine nucleotide-binding protein G(q) subunit alpha	GNAQ	0.0127378	0.184119	45.9868	0.0691825	0.945144	1	FALSE
Q86UE4	Protein LYRIC	MTDH	0.0121931	0.129481	57.8538	0.0941685	0.925301	1	FALSE
Q9HCY8	Protein S100-A14	S100A14	0.0118397	0.210601	27.5498	0.0562183	0.955574	1	FALSE
O75306	NADH dehydrogenase [ubiquinone] iron-sulfur protein 2, mitochondrial	NDUFS2	0.011705	0.158233	59.388	0.0739736	0.94128	1	FALSE
Q7Z4W1	L-xylulose reductase	DCXR	0.0116219	0.349189	75.6596	0.0332825	0.973537	1	FALSE
P55809	Succinyl-CoA:3-ketoacid coenzyme A transferase 1, mitochondrial	OXCT1	0.0112438	0.211221	14.7289	0.0532326	0.958262	1	FALSE
P0DPI2;A0A0B4J2D5		GAL3A	0.0110656	0.347163	44.3859	0.0318745	0.974715	1	FALSE
O14745	Na(+)/H(+) exchange regulatory cofactor NHE-RF1	SLC9A3R1	0.0106831	0.217675	52.6082	0.0490781	0.961043	1	FALSE
Q96CT7	Coiled-coil domain-containing protein 124	CCDC124	0.0106028	0.178914	13.2793	0.0592623	0.953626	1	FALSE
P11177	Pyruvate dehydrogenase E1 component subunit beta, mitochondrial	PDHB	0.010566	0.252424	107.334	0.0418582	0.96669	1	FALSE
O00592	Podocalyxin	PODXL	0.0103138	0.258861	39.4971	0.0398432	0.968419	1	FALSE
Q5T8P6;Q9P2N5	RNA-binding protein 26;RNA-binding protein 27	RBM26;RBM27	0.0101154	0.353877	3.69631	0.0285845	0.978672	1	FALSE
Q9NQ48	Leucine zipper transcription factor-like protein 1	LZTFL1	0.0095716	0.222703	4.51469	0.0429793	0.967553	1	FALSE
Q9BWS9	Chitinase domain-containing protein 1	CHID1	0.0087064	0.0526817	19.4373	0.165264	0.870443	1	FALSE
P01034	Cystatin-C	CST3	0.00869809	0.10362	13.187	0.0839425	0.934363	1	FALSE
Q4KMQ2	Anoctamin-6	ANO6	0.00787542	0.114482	43.6681	0.0687916	0.94547	1	FALSE
Q10567	AP-1 complex subunit beta-1	AP1B1	0.0077726	0.193858	113.088	0.0400943	0.968089	1	FALSE
Q02878	60S ribosomal protein L6	RPL6	0.00767917	0.0558076	247.422	0.137601	0.890668	1	FALSE
P62244	40S ribosomal protein S15a	RPS15A	0.00761646	0.0492075	135.013	0.154782	0.877224	1	FALSE
Q9Y2W1	Thyroid hormone receptor-associated protein 3	THRAP3	0.00702083	0.0803736	69.3897	0.0873524	0.930643	1	FALSE
Q7KZF4	Staphylococcal nuclease domain-containing protein 1	SND1	0.00679516	0.18397	478.702	0.0369363	0.970551	1	FALSE
Q9H3S7	Tyrosine-protein phosphatase non-receptor type 23	PTPN23	0.00601578	0.0912673	48.8231	0.0659139	0.947716	1	FALSE
O00170	AH receptor-interacting protein	AIP	0.00600138	0.0723815	34.9207	0.0829132	0.934394	1	FALSE
Q9BT78	COP9 signalosome complex subunit 4	COPS4	0.00588284	0.0888401	59.5495	0.0662183	0.947426	1	FALSE
P62851	40S ribosomal protein S25	RPS25	0.00580255	0.140597	103.6	0.0412707	0.967159	1	FALSE
Q27J81	Inverted formin-2	INF2	0.00577352	0.191166	51.4356	0.0302016	0.976023	1	FALSE
Q9UH99	SUN domain-containing protein 2	SUN2	0.00437234	0.0929924	69.7973	0.0470182	0.962633	1	FALSE
P43034	Platelet-activating factor acetylhydrolase IB subunit alpha	PAFAH1B1	0.00431932	0.086774	53.546	0.0497767	0.960486	1	FALSE
Q13445	Transmembrane emp24 domain-containing protein 1	TMED1	0.00374618	0.0405994	21.7382	0.0922719	0.927327	1	FALSE
Q8TC12	Retinol dehydrogenase 11	RDH11	0.00335882	0.217941	40.6717	0.0154116	0.987779	1	FALSE
P24534	Elongation factor 1-beta	EEF1B2	0.00333478	0.154944	54.8338	0.0215226	0.982907	1	FALSE
Q15006	ER membrane protein complex subunit 2	EMC2	0.00326757	0.177449	30.1387	0.0184142	0.98543	1	FALSE
Q13595	Transformer-2 protein homolog alpha	TRA2A	0.00317652	0.046505	35.2628	0.0683049	0.945929	1	FALSE
O60762	Dolichol-phosphate mannosyltransferase subunit 1	DPM1	0.00281522	0.183536	44.6765	0.0153388	0.98783	1	FALSE
P67809	Nuclease-sensitive element-binding protein 1	YBX1	0.00223742	0.181252	17.6217	0.0123442	0.99029	1	FALSE
Q8IWU6	Extracellular sulfatase Sulf-1	SULF1	0.00211111	0.219998	12.636	0.00959603	0.992493	1	FALSE
P36915	Guanine nucleotide-binding protein-like 1	GNL1	0.00166462	0.0308202	30.5203	0.0540106	0.957279	1	FALSE
P62081	40S ribosomal protein S7	RPS7	0.00161634	0.0857351	141.077	0.0188527	0.984985	1	FALSE
P50213	Isocitrate dehydrogenase [NAD] subunit alpha, mitochondrial	IDH3A	0.00121382	0.272775	50.3802	0.0044499	0.996467	1	FALSE
P50395	Rab GDP dissociation inhibitor beta	GDI2	0.00112421	0.0328728	250.667	0.0341987	0.972746	1	FALSE
Q9UKK3	Poly [ADP-ribose] polymerase 4	PARP4	0.000805856	0.0298268	29.5306	0.0270179	0.978627	1	FALSE
Q9NWU5	39S ribosomal protein L22, mitochondrial	MRPL22	0.00065631	0.0159187	7.34493	0.0412288	0.968212	1	FALSE
O43399	Tumor protein D54	TPD52L2	0.00058991	0.0440328	105.037	0.0133971	0.989336	1	FALSE
Q8ND71	GTPase IMAP family member 8	GIMAP8	0.000505736	0.13874	29.0435	0.00364521	0.997116	1	FALSE
Q01813	ATP-dependent 6-phosphofructokinase, platelet type	PFKP	0.000320161	0.0227175	57.8472	0.0140932	0.988804	1	FALSE
Q4V9L6	Transmembrane protein 119	TMEM119	0.000211196	0.110238	54.7579	0.00191582	0.998478	1	FALSE
P15586	N-acetylglucosamine-6-sulfatase	GNS	0.000135353	0.00508335	16.5465	0.0266267	0.979076	1	FALSE
Q8WUQ7	Cactin	CACTIN	4.35417e-05	0.0312924	2.55434	0.00139145	0.998991	1	FALSE
Q96GS4	Uncharacterized protein C17orf59	C17orf59	3.59478e-06	0.00189849	35.4993	0.00189349	0.9985	1	FALSE
P30086	Phosphatidylethanolamine-binding protein 1;Hippocampal cholinergic neurostimulating peptide	PEBP1	9.05247e-07	0.00191549	165.696	0.000472592	0.999623	1	FALSE
Q7L1Q6	Basic leucine zipper and W2 domain-containing protein 1	BZW1	4.13207e-07	0.00025042	71.9214	0.00165006	0.998688	1	FALSE
P11277	Spectrin beta chain, erythrocytic	SPTB	3.05476e-07	0.000340818	270.588	0.000896303	0.999286	1	FALSE
Q14696	LDLR chaperone MESD	MESDC2	2.42694e-07	0.000239078	36.8092	0.00101512	0.999196	1	FALSE
P25685	DnaJ homolog subfamily B member 1	DNAJB1	2.0644e-07	0.000282201	17.107	0.000731533	0.999425	1	FALSE
O14828	Secretory carrier-associated membrane protein 3	SCAMP3	1.5367e-07	0.000232091	34.5135	0.000662112	0.999476	1	FALSE
Q12888	Tumor suppressor p53-binding protein 1	TP53BP1	1.38397e-07	0.000421814	5.40034	0.000328101	0.99975	1	FALSE
P19525	Interferon-induced, double-stranded RNA-activated protein kinase	EIF2AK2	1.18447e-07	0.000208608	8.83358	0.000567797	0.99956	1	FALSE
Q9Y4Z0	U6 snRNA-associated Sm-like protein LSm4	LSM4	6.0525e-08	0.000141435	16.3539	0.000427936	0.999664	1	FALSE
Q15287	RNA-binding protein with serine-rich domain 1	RNPS1	2.77829e-08	0.000133812	19.3487	0.000207626	0.999836	1	FALSE
O00571	ATP-dependent RNA helicase DDX3X	DDX3X	2.75041e-08	0.000147369	14.5706	0.000186635	0.999854	1	FALSE
Q9H1E3	Nuclear ubiquitous casein and cyclin-dependent kinase substrate 1	NUCKS1	2.46464e-08	7.29307e-05	14.4773	0.000337942	0.999735	1	FALSE
Q8TDZ2	Protein-methionine sulfoxide oxidase MICAL1	MICAL1	2.26146e-08	7.68303e-05	73.0772	0.000294345	0.999766	1	FALSE
P20933	N(4)-(beta-N-acetylglucosaminyl)-L-asparaginase;Glycosylasparaginase alpha chain;Glycosylasparaginase beta chain	AGA	2.20263e-08	0.000100535	30.1382	0.00021909	0.999827	1	FALSE
Q13938	Calcyphosin	CAPS	1.49213e-08	5.53888e-05	35.6052	0.000269393	0.999787	1	FALSE
Q9Y316	Protein MEMO1	MEMO1	1.37456e-08	0.000256153	3.61505	5.36617e-05	0.99996	1	FALSE
O75822	Eukaryotic translation initiation factor 3 subunit J	EIF3J	1.1005e-08	7.60847e-05	21.2835	0.000144642	0.999886	1	FALSE
Q6PIJ6	F-box only protein 38	FBXO38	1.03418e-08	0.000148428	28.3576	6.96752e-05	0.999945	1	FALSE
P00918	Carbonic anhydrase 2	CA2	9.17283e-09	6.97094e-05	134.349	0.000131587	0.999895	1	FALSE
P52306	Rap1 GTPase-GDP dissociation stimulator 1	RAP1GDS1	9.09081e-09	3.81738e-05	17.7648	0.000238143	0.999813	1	FALSE
Q5JRX3	Presequence protease, mitochondrial	PITRM1	7.84654e-09	7.90963e-05	5.74063	9.92024e-05	0.999924	1	FALSE
Q53FA7	Quinone oxidoreductase PIG3	TP53I3	7.60579e-09	4.69329e-05	19.1294	0.000162057	0.999872	1	FALSE
Q7Z589	Protein EMSY	EMSY	7.58868e-09	6.99888e-05	8.86114	0.000108427	0.999916	1	FALSE
O00142	Thymidine kinase 2, mitochondrial	TK2	5.57036e-09	8.06696e-05	31.3749	6.90516e-05	0.999945	1	FALSE
O14907	Tax1-binding protein 3	TAX1BP3	5.53783e-09	3.58128e-05	24.6139	0.000154633	0.999878	1	FALSE
Q9HAB8	Phosphopantothenate--cysteine ligase	PPCS	4.98083e-09	3.40943e-05	20.9659	0.00014609	0.999885	1	FALSE
Q9NVZ3	Adaptin ear-binding coat-associated protein 2	NECAP2	2.83419e-09	5.89858e-05	13.5327	4.80486e-05	0.999962	1	FALSE
Q9Y3I0	tRNA-splicing ligase RtcB homolog	RTCB	2.60305e-09	4.24258e-05	134.839	6.13552e-05	0.999951	1	FALSE
Q9NX14	NADH dehydrogenase [ubiquinone] 1 beta subcomplex subunit 11, mitochondrial	NDUFB11	2.32405e-09	2.7833e-05	16.3646	8.34998e-05	0.999934	1	FALSE
P47897	Glutamine--tRNA ligase	QARS	2.2674e-09	2.93532e-05	147.431	7.72454e-05	0.999938	1	FALSE
Q8NFV4	Alpha/beta hydrolase domain-containing protein 11	ABHD11	1.63966e-09	2.06946e-05	24.5708	7.92315e-05	0.999937	1	FALSE
A6NHL2	Tubulin alpha chain-like 3	TUBAL3	1.55675e-09	1.941e-05	11.61	8.02034e-05	0.999937	1	FALSE
P19388	DNA-directed RNA polymerases I, II, and III subunit RPABC1	POLR2E	1.39988e-09	2.32413e-05	24.7794	6.02324e-05	0.999952	1	FALSE
Q9UHJ6	Sedoheptulokinase	SHPK	1.23465e-09	4.53494e-05	12.3487	2.72252e-05	0.999979	1	FALSE
Q8WTW3	Conserved oligomeric Golgi complex subunit 1	COG1	8.83442e-10	1.60485e-05	9.33926	5.50482e-05	0.999957	1	FALSE
P17813	Endoglin	ENG	6.81658e-10	1.00725e-05	18.428	6.76751e-05	0.999947	1	FALSE
P07339	Cathepsin D;Cathepsin D light chain;Cathepsin D heavy chain	CTSD	6.81253e-10	3.99411e-05	267.675	1.70564e-05	0.999986	1	FALSE
P38571	Lysosomal acid lipase/cholesteryl ester hydrolase	LIPA	5.83017e-10	1.61886e-05	6.38916	3.60141e-05	0.999972	1	FALSE
Q14157	Ubiquitin-associated protein 2-like	UBAP2L	5.30171e-10	1.56016e-05	29.6175	3.39818e-05	0.999973	1	FALSE
Q05519	Serine/arginine-rich splicing factor 11	SRSF11	4.56164e-10	1.05835e-05	26.934	4.31016e-05	0.999966	1	FALSE
Q15691	Microtubule-associated protein RP/EB family member 1	MAPRE1	3.55804e-10	1.35502e-05	97.2598	2.62583e-05	0.999979	1	FALSE
Q96EE3	Nucleoporin SEH1	SEH1L	3.26871e-10	9.59883e-06	7.68809	3.40533e-05	0.999974	1	FALSE
Q5VIR6	Vacuolar protein sorting-associated protein 53 homolog	VPS53	2.74012e-10	9.80508e-06	13.7078	2.79459e-05	0.999978	1	FALSE
A3KMH1	von Willebrand factor A domain-containing protein 8	VWA8	2.68269e-10	1.33965e-05	13.2774	2.00253e-05	0.999984	1	FALSE
Q29RF7	Sister chromatid cohesion protein PDS5 homolog A	PDS5A	2.45515e-10	8.74876e-05	6.40113	2.80629e-06	0.999998	1	FALSE
P62314	Small nuclear ribonucleoprotein Sm D1	SNRPD1	2.2676e-10	8.915e-06	69.5203	2.54358e-05	0.99998	1	FALSE
Q8WWM9	Cytoglobin	CYGB	2.23145e-10	8.43909e-06	15.6868	2.64419e-05	0.999979	1	FALSE
Q92530	Proteasome inhibitor PI31 subunit	PSMF1	2.07829e-10	9.04333e-06	22.227	2.29814e-05	0.999982	1	FALSE
Q99523	Sortilin	SORT1	1.9336e-10	7.78116e-06	23.0111	2.48497e-05	0.99998	1	FALSE
Q8N4Q0	Zinc-binding alcohol dehydrogenase domain-containing protein 2	ZADH2	1.54415e-10	7.47942e-06	8.96867	2.06454e-05	0.999984	1	FALSE
Q9Y295	Developmentally-regulated GTP-binding protein 1	DRG1	1.37047e-10	6.59591e-06	37.4167	2.07776e-05	0.999984	1	FALSE
P60981	Destrin	DSTN	1.16878e-10	1.28206e-05	46.9598	9.11639e-06	0.999993	1	FALSE
P41252	Isoleucine--tRNA ligase, cytoplasmic	IARS	1.14248e-10	5.06812e-06	170.206	2.25424e-05	0.999982	1	FALSE
P36969	Phospholipid hydroperoxide glutathione peroxidase, mitochondrial	GPX4	9.18123e-11	4.82208e-06	21.1276	1.904e-05	0.999985	1	FALSE
Q53GS9	U4/U6.U5 tri-snRNP-associated protein 2	USP39	9.169e-11	1.58999e-05	4.17226	5.7667e-06	0.999996	1	FALSE
Q15067	Peroxisomal acyl-coenzyme A oxidase 1	ACOX1	9.13722e-11	7.98928e-06	22.2109	1.14369e-05	0.999991	1	FALSE
O60841	Eukaryotic translation initiation factor 5B	EIF5B	8.38876e-11	7.61902e-06	12.3971	1.10103e-05	0.999991	1	FALSE
Q9P0K7	Ankycorbin	RAI14	7.60153e-11	1.51646e-05	8.91206	5.0127e-06	0.999996	1	FALSE
Q8NHP8	Putative phospholipase B-like 2;Putative phospholipase B-like 2 32 kDa form;Putative phospholipase B-like 2 45 kDa form	PLBD2	6.36886e-11	3.4574e-06	17.6423	1.84209e-05	0.999986	1	FALSE
Q96RP9	Elongation factor G, mitochondrial	GFM1	5.69932e-11	9.70423e-06	8.14809	5.87303e-06	0.999995	1	FALSE
Q5NDL2	EGF domain-specific O-linked N-acetylglucosamine transferase	EOGT	5.05726e-11	6.09255e-06	5.96987	8.30072e-06	0.999994	1	FALSE
P10153	Non-secretory ribonuclease	RNASE2	5.05155e-11	1.06552e-05	13.7505	4.74095e-06	0.999996	1	FALSE
P46778	60S ribosomal protein L21	RPL21	4.83233e-11	3.97553e-06	49.4895	1.21552e-05	0.99999	1	FALSE
Q9Y3A6	Transmembrane emp24 domain-containing protein 5	TMED5	4.31559e-11	3.88679e-06	32.5812	1.11032e-05	0.999991	1	FALSE
Q15833	Syntaxin-binding protein 2	STXBP2	3.61684e-11	8.29035e-06	47.0107	4.36272e-06	0.999997	1	FALSE
Q8IUR0	Trafficking protein particle complex subunit 5	TRAPPC5	3.54421e-11	6.53565e-06	38.5232	5.42288e-06	0.999996	1	FALSE
Q96HE7	ERO1-like protein alpha	ERO1L	3.46793e-11	2.97165e-06	52.9599	1.16701e-05	0.999991	1	FALSE
Q9H1B7	Interferon regulatory factor 2-binding protein-like	IRF2BPL	3.36885e-11	2.85823e-06	8.86061	1.17865e-05	0.999991	1	FALSE
Q9NYF8	Bcl-2-associated transcription factor 1	BCLAF1	3.17871e-11	3.4051e-06	35.8304	9.33515e-06	0.999993	1	FALSE
O75400	Pre-mRNA-processing factor 40 homolog A	PRPF40A	3.05714e-11	3.0793e-06	16.4443	9.92801e-06	0.999992	1	FALSE
Q9Y383	Putative RNA-binding protein Luc7-like 2	LUC7L2	2.90253e-11	2.19967e-06	33.2378	1.31953e-05	0.99999	1	FALSE
O43719	HIV Tat-specific factor 1	HTATSF1	2.86951e-11	2.13308e-06	18.1247	1.34524e-05	0.999989	1	FALSE
P16930	Fumarylacetoacetase	FAH	2.69591e-11	5.58159e-06	34.8921	4.83001e-06	0.999996	1	FALSE
Q9UBV2	Protein sel-1 homolog 1	SEL1L	2.19312e-11	3.2035e-06	10.9928	6.84601e-06	0.999995	1	FALSE
O43670	BUB3-interacting and GLEBS motif-containing protein ZNF207	ZNF207	2.01132e-11	2.78473e-06	34.9086	7.22268e-06	0.999994	1	FALSE
Q96C23	Aldose 1-epimerase	GALM	1.87822e-11	2.74618e-06	55.2069	6.83939e-06	0.999995	1	FALSE
Q9NUJ1	Mycophenolic acid acyl-glucuronide esterase, mitochondrial	ABHD10	1.71322e-11	4.99603e-06	31.4752	3.42916e-06	0.999997	1	FALSE
Q9Y6A4	Cilia- and flagella-associated protein 20	CFAP20	1.40123e-11	3.30916e-06	18.7018	4.2344e-06	0.999997	1	FALSE
Q06124	Tyrosine-protein phosphatase non-receptor type 11	PTPN11	1.27123e-11	3.99533e-06	39.1422	3.18178e-06	0.999997	1	FALSE
P62333	26S protease regulatory subunit 10B	PSMC6	1.20847e-11	1.98288e-06	105.039	6.09451e-06	0.999995	1	FALSE
O15296	Arachidonate 15-lipoxygenase B	ALOX15B	1.08018e-11	2.65735e-06	12.898	4.06488e-06	0.999997	1	FALSE
P31947	14-3-3 protein sigma	SFN	8.2659e-12	1.9499e-06	81.2245	4.23914e-06	0.999997	1	FALSE
Q92608	Dedicator of cytokinesis protein 2	DOCK2	7.62525e-12	9.27681e-07	58.8408	8.21969e-06	0.999993	1	FALSE
Q15036	Sorting nexin-17	SNX17	5.80691e-12	2.23083e-06	10.4464	2.60302e-06	0.999998	1	FALSE
Q13442	28 kDa heat- and acid-stable phosphoprotein	PDAP1	3.99112e-12	1.09222e-06	53.4814	3.65413e-06	0.999997	1	FALSE
P34932	Heat shock 70 kDa protein 4	HSPA4	2.87706e-12	7.72544e-07	124.646	3.72413e-06	0.999997	1	FALSE
Q7L5N1	COP9 signalosome complex subunit 6	COPS6	2.34613e-12	1.46763e-06	47.4788	1.59859e-06	0.999999	1	FALSE
Q8N2S1	Latent-transforming growth factor beta-binding protein 4	LTBP4	2.26391e-12	7.46263e-05	2.41867	3.03366e-08	1	1	FALSE
O14618	Copper chaperone for superoxide dismutase	CCS	1.30996e-12	2.80132e-06	20.477	4.67622e-07	1	1	FALSE
Q15075	Early endosome antigen 1	EEA1	6.80766e-13	1.19923e-06	146.924	5.67667e-07	1	1	FALSE
Q15428	Splicing factor 3A subunit 2	SF3A2	6.06229e-13	2.49082e-06	7.45827	2.43386e-07	1	1	FALSE
P63010	AP-2 complex subunit beta	AP2B1	5.62942e-13	1.30697e-06	148.275	4.30722e-07	1	1	FALSE
O94989	Rho guanine nucleotide exchange factor 15	ARHGEF15	1.06202e-13	3.58319e-06	3.94043	2.96391e-08	1	1	FALSE
P17050	Alpha-N-acetylgalactosaminidase	NAGA	5.44782e-14	0.0570174	4.43524	9.55465e-13	1	1	FALSE
Q96EV2	RNA-binding protein 33	RBM33	1.39745e-14	1.6536e-05	2.41766	8.45097e-10	1	1	FALSE
P43897	Elongation factor Ts, mitochondrial	TSFM	9.71181e-15	6.81707e-08	6.34871	1.42463e-07	1	1	FALSE
P54803	Galactocerebrosidase	GALC	5.0225e-15	0.023451	3.40728	2.1417e-13	1	1	FALSE
Q99829	Copine-1	CPNE1	3.26711e-15	2.26307e-08	151.666	1.44366e-07	1	1	FALSE
P28289	Tropomodulin-1	TMOD1	1.72158e-15	0.00249415	3.42612	6.90246e-13	1	1	FALSE
P33241	Lymphocyte-specific protein 1	LSP1	3.56815e-16	1.14193e-08	56.159	3.12467e-08	1	1	FALSE
O60884	DnaJ homolog subfamily A member 2	DNAJA2	2.19522e-16	1.59786e-06	2.4185	1.37385e-10	1	1	FALSE
Q6P179	Endoplasmic reticulum aminopeptidase 2	ERAP2	1.40196e-16	7.27959e-09	30.6001	1.92588e-08	1	1	FALSE
O95721	Synaptosomal-associated protein 29	SNAP29	4.70499e-17	4.45598e-09	16.4338	1.05588e-08	1	1	FALSE
P18754	Regulator of chromosome condensation	RCC1	3.15869e-17	5.03316e-09	31.4305	6.27576e-09	1	1	FALSE
Q5JRA6	Melanoma inhibitory activity protein 3	MIA3	2.58683e-17	0.000828507	3.42416	3.12228e-14	1	1	FALSE
P50579	Methionine aminopeptidase 2	METAP2	2.0638e-17	2.83611e-09	12.4399	7.27687e-09	1	1	FALSE
Q9UBT2	SUMO-activating enzyme subunit 2	UBA2	1.73938e-17	2.44839e-09	68.8886	7.10419e-09	1	1	FALSE
P11171	Protein 4.1	EPB41	1.52742e-17	8.52172e-09	64.0078	1.79238e-09	1	1	FALSE
P20962	Parathymosin	PTMS	1.43246e-17	2.30047e-09	22.1187	6.2268e-09	1	1	FALSE
Q7L523	Ras-related GTP-binding protein A	RRAGA	1.3813e-17	0.000243024	3.41694	5.6838e-14	1	1	FALSE
O75494	Serine/arginine-rich splicing factor 10	SRSF10	1.14546e-17	2.32449e-09	36.7936	4.9278e-09	1	1	FALSE
Q92947	Glutaryl-CoA dehydrogenase, mitochondrial	GCDH	7.50023e-18	3.67246e-09	17.9442	2.04229e-09	1	1	FALSE
Q9H4E7	Differentially expressed in FDCP 6 homolog	DEF6	6.33745e-18	2.07658e-09	12.6296	3.05187e-09	1	1	FALSE
O43237	Cytoplasmic dynein 1 light intermediate chain 2	DYNC1LI2	5.76992e-18	1.31185e-09	47.5221	4.39832e-09	1	1	FALSE
O60784	Target of Myb protein 1	TOM1	5.05966e-18	1.90392e-09	44.1404	2.6575e-09	1	1	FALSE
Q96HJ9	UPF0562 protein C7orf55	C7orf55	4.58468e-18	0.000148583	3.42011	3.0856e-14	1	1	FALSE
Q16204	Coiled-coil domain-containing protein 6	CCDC6	2.61472e-18	1.28092e-09	10.3271	2.04127e-09	1	1	FALSE
Q7Z3J2	UPF0505 protein C16orf62	C16orf62	2.22865e-18	7.86303e-05	4.42882	2.83435e-14	1	1	FALSE
P40222	Alpha-taxilin	TXLNA	2.17322e-18	0.000307682	3.42489	7.06318e-15	1	1	FALSE
O75368	SH3 domain-binding glutamic acid-rich-like protein	SH3BGRL	1.7987e-18	6.79979e-10	101.524	2.64523e-09	1	1	FALSE
P50452	Serpin B8	SERPINB8	1.43417e-18	4.88932e-10	41.2974	2.93327e-09	1	1	FALSE
Q8NFH3	Nucleoporin Nup43	NUP43	6.52504e-19	8.78823e-05	3.41004	7.42475e-15	1	1	FALSE
Q99729	Heterogeneous nuclear ribonucleoprotein A/B	HNRNPAB	5.18809e-19	3.75551e-10	49.3487	1.38146e-09	1	1	FALSE
P03905	NADH-ubiquinone oxidoreductase chain 4	MT-ND4	5.00612e-19	4.84769e-10	13.5143	1.03268e-09	1	1	FALSE
Q5XPI4	E3 ubiquitin-protein ligase RNF123	RNF123	4.71076e-19	8.5502e-05	3.41942	5.50953e-15	1	1	FALSE
Q9Y6Q5	AP-1 complex subunit mu-2	AP1M2	4.57021e-19	7.67742e-10	6.15063	5.95279e-10	1	1	FALSE
Q9UPT5	Exocyst complex component 7	EXOC7	4.46758e-19	4.36522e-10	10.689	1.02345e-09	1	1	FALSE
O14929	Histone acetyltransferase type B catalytic subunit	HAT1	4.21605e-19	7.96832e-10	6.34871	5.29102e-10	1	1	FALSE
P62306	Small nuclear ribonucleoprotein F	SNRPF	4.21166e-19	4.31487e-10	11.468	9.76079e-10	1	1	FALSE
Q86U28	Iron-sulfur cluster assembly 2 homolog, mitochondrial	ISCA2	3.7856e-19	4.54522e-10	8.88449	8.32875e-10	1	1	FALSE
Q9NZN8	CCR4-NOT transcription complex subunit 2	CNOT2	3.71215e-19	4.27529e-10	10.3487	8.68281e-10	1	1	FALSE
P80217	Interferon-induced 35 kDa protein	IFI35	3.69661e-19	4.73799e-10	7.34871	7.80206e-10	1	1	FALSE
O60341	Lysine-specific histone demethylase 1A	KDM1A	3.57889e-19	2.96242e-10	16.6241	1.2081e-09	1	1	FALSE
P04062	Glucosylceramidase	GBA	3.56396e-19	4.26143e-10	17.3487	8.3633e-10	1	1	FALSE
Q8N357	Solute carrier family 35 member F6	SLC35F6	3.49236e-19	4.58962e-10	7.75763	7.60925e-10	1	1	FALSE
P04920	Anion exchange protein 2	SLC4A2	3.45643e-19	6.33407e-10	17.0972	5.45689e-10	1	1	FALSE
Q9NP58	ATP-binding cassette sub-family B member 6, mitochondrial	ABCB6	3.45258e-19	6.20679e-10	11.3587	5.56259e-10	1	1	FALSE
Q9Y3F4	Serine-threonine kinase receptor-associated protein	STRAP	3.32478e-19	2.73224e-10	27.6728	1.21687e-09	1	1	FALSE
Q9Y6B6	GTP-binding protein SAR1b	SAR1B	3.31511e-19	4.02324e-10	19.5277	8.23989e-10	1	1	FALSE
P22059	Oxysterol-binding protein 1	OSBP	3.27319e-19	2.50273e-10	12.3487	1.30785e-09	1	1	FALSE
O60888	Protein CutA	CUTA	3.26709e-19	2.7364e-10	23.3487	1.19394e-09	1	1	FALSE
Q9Y3L3	SH3 domain-binding protein 1	SH3BP1	3.17763e-19	3.58897e-10	9.34871	8.85385e-10	1	1	FALSE
Q13326	Gamma-sarcoglycan	SGCG	3.07728e-19	5.88583e-10	6.34871	5.22828e-10	1	1	FALSE
Q9Y2Q0	Phospholipid-transporting ATPase IA	ATP8A1	2.86376e-19	3.14685e-10	9.38184	9.10038e-10	1	1	FALSE
P18084	Integrin beta-5	ITGB5	2.77596e-19	2.80079e-10	57.7711	9.91135e-10	1	1	FALSE
P62736;P63267	Actin, aortic smooth muscle;Actin, gamma-enteric smooth muscle	ACTA2;ACTG2	2.48454e-19	6.14938e-10	8.25454	4.04031e-10	1	1	FALSE
Q15843	NEDD8	NEDD8	2.4792e-19	2.93269e-10	29.5832	8.45369e-10	1	1	FALSE
Q9BRG1	Vacuolar protein-sorting-associated protein 25	VPS25	2.47368e-19	3.03014e-10	34.1371	8.16358e-10	1	1	FALSE
Q8NI60	Atypical kinase ADCK3, mitochondrial	ADCK3	2.37729e-19	4.53758e-10	12.3487	5.23911e-10	1	1	FALSE
Q9Y3U8	60S ribosomal protein L36	RPL36	2.34568e-19	3.41052e-10	42.0297	6.87778e-10	1	1	FALSE
P02763	Alpha-1-acid glycoprotein 1	ORM1	2.31811e-19	3.3809e-10	30.9037	6.85649e-10	1	1	FALSE
Q96CS3	FAS-associated factor 2	FAF2	2.27363e-19	1.88721e-10	26.4431	1.20476e-09	1	1	FALSE
P25815	Protein S100-P	S100P	2.17536e-19	2.28973e-10	17.5989	9.50048e-10	1	1	FALSE
O60869	Endothelial differentiation-related factor 1	EDF1	2.1751e-19	2.15148e-10	43.2808	1.01098e-09	1	1	FALSE
P11908	Ribose-phosphate pyrophosphokinase 2	PRPS2	2.12978e-19	3.35858e-10	13.3487	6.34131e-10	1	1	FALSE
P18621	60S ribosomal protein L17	RPL17	2.11962e-19	2.77879e-10	37.8427	7.62783e-10	1	1	FALSE
Q92643	GPI-anchor transamidase	PIGK	2.10711e-19	2.03392e-10	13.3787	1.03598e-09	1	1	FALSE
Q14894	Ketimine reductase mu-crystallin	CRYM	2.10609e-19	5.80988e-10	16.2828	3.62502e-10	1	1	FALSE
P26022	Pentraxin-related protein PTX3	PTX3	2.02059e-19	4.42444e-10	12.3487	4.56689e-10	1	1	FALSE
Q9BXX0	EMILIN-2	EMILIN2	2.02033e-19	4.76926e-10	3.56494	4.23616e-10	1	1	FALSE
Q96KP1	Exocyst complex component 2	EXOC2	1.91872e-19	2.83602e-10	24.5158	6.76552e-10	1	1	FALSE
O60506	Heterogeneous nuclear ribonucleoprotein Q	SYNCRIP	1.91706e-19	1.92818e-10	116.066	9.94231e-10	1	1	FALSE
Q9Y281	Cofilin-2	CFL2	1.88691e-19	5.06656e-10	23.6225	3.72424e-10	1	1	FALSE
Q687X5	Metalloreductase STEAP4	STEAP4	1.8618e-19	3.18279e-10	13.3433	5.84958e-10	1	1	FALSE
O00330	Pyruvate dehydrogenase protein X component, mitochondrial	PDHX	1.84288e-19	3.48854e-10	10.9282	5.28268e-10	1	1	FALSE
Q9BV36	Melanophilin	MLPH	1.83881e-19	2.55144e-10	11.7374	7.20696e-10	1	1	FALSE
Q53H82	Beta-lactamase-like protein 2	LACTB2	1.80699e-19	3.65907e-10	15.3487	4.9384e-10	1	1	FALSE
Q8IXB1	DnaJ homolog subfamily C member 10	DNAJC10	1.75473e-19	3.0876e-10	13.5888	5.68315e-10	1	1	FALSE
P25398	40S ribosomal protein S12	RPS12	1.72259e-19	2.50359e-10	51.8538	6.8805e-10	1	1	FALSE
Q86VB7	Scavenger receptor cysteine-rich type 1 protein M130;Soluble CD163	CD163	1.71716e-19	2.63185e-10	11.1697	6.52455e-10	1	1	FALSE
O95425	Supervillin	SVIL	1.69988e-19	2.5217e-10	8.50315	6.74099e-10	1	1	FALSE
Q9NRX4	14 kDa phosphohistidine phosphatase	PHPT1	1.68161e-19	2.25283e-10	9.77909	7.46441e-10	1	1	FALSE
P28749	Retinoblastoma-like protein 1	RBL1	1.6369e-19	2.09644e-10	31.0417	7.80799e-10	1	1	FALSE
P68036	Ubiquitin-conjugating enzyme E2 L3	UBE2L3	1.61517e-19	3.42776e-10	31.3487	4.71203e-10	1	1	FALSE
Q9P2W9	Syntaxin-18	STX18	1.6078e-19	2.23356e-10	13.2958	7.19837e-10	1	1	FALSE
Q96JJ7	Protein disulfide-isomerase TMX3	TMX3	1.57599e-19	2.13406e-10	42.6582	7.38494e-10	1	1	FALSE
Q16774	Guanylate kinase	GUK1	1.55587e-19	2.21171e-10	26.1096	7.03471e-10	1	1	FALSE
O96013	Serine/threonine-protein kinase PAK 4	PAK4	1.54236e-19	2.38149e-10	12.4044	6.47646e-10	1	1	FALSE
P30533	Alpha-2-macroglobulin receptor-associated protein	LRPAP1	1.53462e-19	2.08769e-10	26.8225	7.35081e-10	1	1	FALSE
Q4G0N4	NAD kinase 2, mitochondrial	NADK2	1.52884e-19	1.79243e-10	20.3597	8.52943e-10	1	1	FALSE
P19623	Spermidine synthase	SRM	1.52674e-19	2.86337e-10	39.6921	5.33196e-10	1	1	FALSE
P12268	Inosine-5-monophosphate dehydrogenase 2	IMPDH2	1.49854e-19	1.58848e-10	35.3302	9.43378e-10	1	1	FALSE
Q9HD45	Transmembrane 9 superfamily member 3	TM9SF3	1.48816e-19	1.90589e-10	17.0645	7.80821e-10	1	1	FALSE
Q9UEU0	Vesicle transport through interaction with t-SNAREs homolog 1B	VTI1B	1.48156e-19	2.0638e-10	15.6938	7.17877e-10	1	1	FALSE
Q8NDA8	Maestro heat-like repeat-containing protein family member 1	MROH1	1.46863e-19	4.80248e-10	5.34871	3.05806e-10	1	1	FALSE
P01111;P01112	GTPase NRas;GTPase HRas;GTPase HRas, N-terminally processed	NRAS;HRAS	1.45488e-19	3.66243e-10	13.3487	3.97245e-10	1	1	FALSE
O14579	Coatomer subunit epsilon	COPE	1.42796e-19	1.71071e-10	84.7414	8.34715e-10	1	1	FALSE
Q99707	Methionine synthase	MTR	1.41529e-19	1.97241e-10	22.7606	7.17546e-10	1	1	FALSE
Q6PCB0	von Willebrand factor A domain-containing protein 1	VWA1	1.41295e-19	2.64839e-10	24.1549	5.33511e-10	1	1	FALSE
P35613	Basigin	BSG	1.38425e-19	1.72136e-10	24.6424	8.04161e-10	1	1	FALSE
P55064	Aquaporin-5	AQP5	1.35255e-19	2.76403e-10	6.14128	4.89339e-10	1	1	FALSE
Q99471	Prefoldin subunit 5	PFDN5	1.35015e-19	2.33825e-10	14.3818	5.7742e-10	1	1	FALSE
Q92538	Golgi-specific brefeldin A-resistance guanine nucleotide exchange factor 1	GBF1	1.29436e-19	1.60775e-10	43.7918	8.05077e-10	1	1	FALSE
Q96FJ2;P63167	Dynein light chain 2, cytoplasmic;Dynein light chain 1, cytoplasmic	DYNLL2;DYNLL1	1.28329e-19	4.09625e-10	24.3487	3.13284e-10	1	1	FALSE
Q6QNY0	Biogenesis of lysosome-related organelles complex 1 subunit 3	BLOC1S3	1.26646e-19	4.79699e-10	6.34871	2.64012e-10	1	1	FALSE
Q9BVG4	Protein PBDC1	PBDC1	1.2423e-19	2.00133e-10	18.3825	6.20736e-10	1	1	FALSE
Q99805	Transmembrane 9 superfamily member 2	TM9SF2	1.24207e-19	1.81721e-10	35.3487	6.83504e-10	1	1	FALSE
Q14789	Golgin subfamily B member 1	GOLGB1	1.22566e-19	2.49849e-10	32.3487	4.90562e-10	1	1	FALSE
Q8IUX4;Q9HC16	DNA dC->dU-editing enzyme APOBEC-3F;DNA dC->dU-editing enzyme APOBEC-3G	APOBEC3F;APOBEC3G	1.22545e-19	3.30629e-10	8.34871	3.70642e-10	1	1	FALSE
O43768	Alpha-endosulfine	ENSA	1.22055e-19	5.45995e-10	6.34871	2.23546e-10	1	1	FALSE
O15118	Niemann-Pick C1 protein	NPC1	1.20146e-19	6.85988e-10	5.47022	1.75143e-10	1	1	FALSE
O00139	Kinesin-like protein KIF2A	KIF2A	1.20001e-19	1.46665e-10	14.5636	8.18197e-10	1	1	FALSE
P04921	Glycophorin-C	GYPC	1.1884e-19	7.0011e-10	5.34871	1.69744e-10	1	1	FALSE
P01721	Ig lambda chain V-VI region AR	LV657	1.13487e-19	4.27185e-10	17.498	2.65663e-10	1	1	FALSE
P22894	Neutrophil collagenase	MMP8	1.12038e-19	3.12399e-10	29.3487	3.58639e-10	1	1	FALSE
O00217	NADH dehydrogenase [ubiquinone] iron-sulfur protein 8, mitochondrial	NDUFS8	1.11824e-19	3.29258e-10	9.85867	3.39624e-10	1	1	FALSE
Q08209	Serine/threonine-protein phosphatase 2B catalytic subunit alpha isoform	PPP3CA	1.11158e-19	1.77009e-10	36.4154	6.27981e-10	1	1	FALSE
O95747	Serine/threonine-protein kinase OSR1	OXSR1	1.10756e-19	1.85183e-10	42.0285	5.9809e-10	1	1	FALSE
O95236	Apolipoprotein L3	APOL3	1.08951e-19	2.86339e-10	11.3487	3.80498e-10	1	1	FALSE
P09619	Platelet-derived growth factor receptor beta	PDGFRB	1.0864e-19	2.17358e-10	42.3062	4.99819e-10	1	1	FALSE
O15372	Eukaryotic translation initiation factor 3 subunit H	EIF3H	1.07065e-19	1.76652e-10	40.0873	6.06075e-10	1	1	FALSE
Q93062	RNA-binding protein with multiple splicing	RBPMS	1.06212e-19	2.172e-10	12.706	4.89005e-10	1	1	FALSE
Q16795	NADH dehydrogenase [ubiquinone] 1 alpha subcomplex subunit 9, mitochondrial	NDUFA9	1.03906e-19	2.53249e-10	50.9293	4.10292e-10	1	1	FALSE
Q99720	Sigma non-opioid intracellular receptor 1	SIGMAR1	1.03856e-19	1.83911e-10	22.4601	5.64707e-10	1	1	FALSE
Q9HD89	Resistin	RETN	1.00002e-19	3.66529e-10	13.3232	2.72836e-10	1	1	FALSE
P0DMN0;P0DMM9	Sulfotransferase 1A4;Sulfotransferase 1A3	SULT1A4;SULT1A3	9.90166e-20	2.71797e-10	21.0651	3.64304e-10	1	1	FALSE
Q10713	Mitochondrial-processing peptidase subunit alpha	PMPCA	9.86241e-20	2.05531e-10	29.0582	4.7985e-10	1	1	FALSE
Q96IW7	Vesicle-trafficking protein SEC22a	SEC22A	9.80631e-20	3.29943e-10	3.61376	2.97212e-10	1	1	FALSE
O00629	Importin subunit alpha-3	KPNA4	9.50897e-20	1.35201e-10	27.3162	7.0332e-10	1	1	FALSE
O75843	AP-1 complex subunit gamma-like 2	AP1G2	9.43684e-20	2.46059e-10	6.56441	3.83519e-10	1	1	FALSE
Q96EP5	DAZ-associated protein 1	DAZAP1	9.36761e-20	3.19783e-10	16.5662	2.92936e-10	1	1	FALSE
Q08752	Peptidyl-prolyl cis-trans isomerase D	PPID	9.31993e-20	2.431e-10	9.45299	3.83378e-10	1	1	FALSE
Q04637	Eukaryotic translation initiation factor 4 gamma 1	EIF4G1	9.07123e-20	1.14714e-10	174.1	7.90771e-10	1	1	FALSE
P26368	Splicing factor U2AF 65 kDa subunit	U2AF2	8.64597e-20	1.66039e-10	69.752	5.20718e-10	1	1	FALSE
P12004	Proliferating cell nuclear antigen	PCNA	8.61917e-20	2.54984e-10	22.7895	3.38028e-10	1	1	FALSE
O00410	Importin-5	IPO5	8.55996e-20	2.25407e-10	19.1416	3.79756e-10	1	1	FALSE
P28330	Long-chain specific acyl-CoA dehydrogenase, mitochondrial	ACADL	8.43765e-20	2.38669e-10	14.6692	3.5353e-10	1	1	FALSE
P31943	Heterogeneous nuclear ribonucleoprotein H;Heterogeneous nuclear ribonucleoprotein H, N-terminally processed	HNRNPH1	8.27596e-20	1.76455e-10	78.5906	4.69014e-10	1	1	FALSE
P04792	Heat shock protein beta-1	HSPB1	8.27523e-20	1.09164e-10	347.116	7.58057e-10	1	1	FALSE
Q14643	Inositol 1,4,5-trisphosphate receptor type 1	ITPR1	8.23575e-20	3.91301e-10	10.3487	2.10471e-10	1	1	FALSE
Q02153	Guanylate cyclase soluble subunit beta-1	GUCY1B3	8.23487e-20	1.97492e-10	18.4346	4.16973e-10	1	1	FALSE
Q9H307	Pinin	PNN	8.05581e-20	1.27249e-10	52.0593	6.33074e-10	1	1	FALSE
Q14376	UDP-glucose 4-epimerase	GALE	7.73044e-20	2.00329e-10	15.4868	3.85887e-10	1	1	FALSE
Q9Y2W7	Calsenilin	KCNIP3	7.61915e-20	3.76411e-10	11.3487	2.02416e-10	1	1	FALSE
P17980	26S protease regulatory subunit 6A	PSMC3	7.39967e-20	1.22908e-10	94.5412	6.02051e-10	1	1	FALSE
Q6PI48	Aspartate--tRNA ligase, mitochondrial	DARS2	7.27707e-20	4.14078e-10	8.34871	1.75741e-10	1	1	FALSE
P26639	Threonine--tRNA ligase, cytoplasmic	TARS	7.25434e-20	1.14499e-10	121.008	6.33572e-10	1	1	FALSE
Q6PCE3	Glucose 1,6-bisphosphate synthase	PGM2L1	7.22727e-20	3.96016e-10	19.7338	1.825e-10	1	1	FALSE
Q96Q11	CCA tRNA nucleotidyltransferase 1, mitochondrial	TRNT1	7.00186e-20	1.87624e-10	25.3662	3.73185e-10	1	1	FALSE
O96000	NADH dehydrogenase [ubiquinone] 1 beta subcomplex subunit 10	NDUFB10	6.72535e-20	1.57522e-10	14.562	4.26946e-10	1	1	FALSE
Q9Y224	UPF0568 protein C14orf166	C14orf166	6.71022e-20	1.37431e-10	105.383	4.88261e-10	1	1	FALSE
Q9NRD9	Dual oxidase 1	DUOX1	6.6698e-20	3.42874e-10	4.41751	1.94526e-10	1	1	FALSE
P08579	U2 small nuclear ribonucleoprotein B	SNRPB2	6.45778e-20	2.32673e-10	33.7034	2.77547e-10	1	1	FALSE
O00148	ATP-dependent RNA helicase DDX39A	DDX39A	6.39213e-20	3.925e-10	2.71335	1.62857e-10	1	1	FALSE
Q92747	Actin-related protein 2/3 complex subunit 1A	ARPC1A	6.34883e-20	1.84694e-10	43.2772	3.43749e-10	1	1	FALSE
Q9UBC2	Epidermal growth factor receptor substrate 15-like 1	EPS15L1	6.32532e-20	1.12781e-10	43.0916	5.60849e-10	1	1	FALSE
A0AV96	RNA-binding protein 47	RBM47	6.16121e-20	2.56016e-10	3.8797	2.40657e-10	1	1	FALSE
Q08AI8	Uncharacterized protein C2orf54	C2orf54	6.157e-20	1.18993e-10	41.1358	5.17423e-10	1	1	FALSE
P15498	Proto-oncogene vav	VAV1	6.07813e-20	2.77951e-10	6.83146	2.18677e-10	1	1	FALSE
P35637	RNA-binding protein FUS	FUS	6.03655e-20	2.98757e-10	29.6522	2.02056e-10	1	1	FALSE
Q5S007	Leucine-rich repeat serine/threonine-protein kinase 2	LRRK2	5.90236e-20	1.58349e-10	37.2142	3.72743e-10	1	1	FALSE
O00115	Deoxyribonuclease-2-alpha	DNASE2	5.7846e-20	1.35493e-05	4.42025	4.2693e-15	1	1	FALSE
Q86XP3	ATP-dependent RNA helicase DDX42	DDX42	5.72767e-20	1.12739e-10	65.443	5.08047e-10	1	1	FALSE
Q9NRX2	39S ribosomal protein L17, mitochondrial	MRPL17	5.51135e-20	1.36313e-10	13.1893	4.04315e-10	1	1	FALSE
O60832	H/ACA ribonucleoprotein complex subunit 4	DKC1	5.47555e-20	1.87247e-10	12.9936	2.92424e-10	1	1	FALSE
Q9BY32	Inosine triphosphate pyrophosphatase	ITPA	5.46512e-20	2.60996e-10	16.532	2.09394e-10	1	1	FALSE
P02775	Platelet basic protein;Connective tissue-activating peptide III;TC-2;Connective tissue-activating peptide III(1-81);Beta-thromboglobulin;Neutrophil-activating peptide 2(74);Neutrophil-activating peptide 2(73);Neutrophil-activating peptide 2;TC-1;Neutrophil-activating peptide 2(1-66);Neutrophil-activating peptide 2(1-63)	PPBP	5.44449e-20	3.89914e-10	18.3487	1.39633e-10	1	1	FALSE
O95786	Probable ATP-dependent RNA helicase DDX58	DDX58	5.31349e-20	2.1638e-10	5.09775	2.45563e-10	1	1	FALSE
Q99873	Protein arginine N-methyltransferase 1	PRMT1	5.25542e-20	1.87228e-10	54.864	2.80697e-10	1	1	FALSE
O95169	NADH dehydrogenase [ubiquinone] 1 beta subcomplex subunit 8, mitochondrial	NDUFB8	5.20349e-20	2.76928e-10	5.69814	1.87901e-10	1	1	FALSE
P61923	Coatomer subunit zeta-1	COPZ1	5.16806e-20	1.33873e-10	22.0503	3.86041e-10	1	1	FALSE
P14902	Indoleamine 2,3-dioxygenase 1	IDO1	5.10046e-20	3.93027e-10	3.22924	1.29774e-10	1	1	FALSE
P84098	60S ribosomal protein L19	RPL19	5.05255e-20	1.60013e-10	73.7613	3.15758e-10	1	1	FALSE
P09543	2,3-cyclic-nucleotide 3-phosphodiesterase	CNP	5.03964e-20	9.96705e-11	84.4626	5.0563e-10	1	1	FALSE
Q66K14	TBC1 domain family member 9B	TBC1D9B	4.96072e-20	2.03017e-10	5.22221	2.44351e-10	1	1	FALSE
Q13214	Semaphorin-3B	SEMA3B	4.90218e-20	3.39358e-10	14.204	1.44455e-10	1	1	FALSE
P06865	Beta-hexosaminidase subunit alpha	HEXA	4.84246e-20	1.09394e-10	84.4249	4.42662e-10	1	1	FALSE
P43487	Ran-specific GTPase-activating protein	RANBP1	4.81977e-20	1.66596e-10	37.6726	2.89308e-10	1	1	FALSE
O00391	Sulfhydryl oxidase 1	QSOX1	4.72818e-20	1.25474e-10	39.0146	3.76827e-10	1	1	FALSE
Q5SRE7	Phytanoyl-CoA dioxygenase domain-containing protein 1	PHYHD1	4.52133e-20	2.08614e-10	9.04907	2.16732e-10	1	1	FALSE
O60826	Coiled-coil domain-containing protein 22	CCDC22	4.30715e-20	1.05577e-10	32.5622	4.07962e-10	1	1	FALSE
Q13217	DnaJ homolog subfamily C member 3	DNAJC3	4.28456e-20	2.58799e-10	10.0424	1.65556e-10	1	1	FALSE
O95466	Formin-like protein 1	FMNL1	4.26598e-20	1.26556e-10	20.3068	3.37082e-10	1	1	FALSE
P07358	Complement component C8 beta chain	C8B	3.94455e-20	2.13858e-10	29.7614	1.84447e-10	1	1	FALSE
P48637	Glutathione synthetase	GSS	3.92021e-20	1.07247e-10	83.8772	3.65533e-10	1	1	FALSE
P34913	Bifunctional epoxide hydrolase 2;Cytosolic epoxide hydrolase 2;Lipid-phosphate phosphatase	EPHX2	3.59548e-20	9.45948e-06	7.42703	3.80093e-15	1	1	FALSE
P61201	COP9 signalosome complex subunit 2	COPS2	3.54081e-20	1.44147e-10	39.553	2.45638e-10	1	1	FALSE
Q9UNN5	FAS-associated factor 1	FAF1	3.32774e-20	2.12881e-10	5.50428	1.56319e-10	1	1	FALSE
O75844	CAAX prenyl protease 1 homolog	ZMPSTE24	3.21716e-20	1.57642e-10	20.2769	2.04081e-10	1	1	FALSE
Q92598	Heat shock protein 105 kDa	HSPH1	3.18046e-20	1.82798e-10	58.1981	1.73987e-10	1	1	FALSE
A6NHR9	Structural maintenance of chromosomes flexible hinge domain-containing protein 1	SMCHD1	3.11244e-20	2.9586e-10	4.83849	1.052e-10	1	1	FALSE
Q99627	COP9 signalosome complex subunit 8	COPS8	3.01876e-20	1.69583e-10	26.5682	1.7801e-10	1	1	FALSE
O60488	Long-chain-fatty-acid--CoA ligase 4	ACSL4	2.96781e-20	1.81783e-10	13.4896	1.63261e-10	1	1	FALSE
Q8TDL5	BPI fold-containing family B member 1	BPIFB1	2.96152e-20	3.12748e-10	4.51532	9.46936e-11	1	1	FALSE
A6NDU8	UPF0600 protein C5orf51	C5orf51	2.95462e-20	1.9626e-10	16.2994	1.50547e-10	1	1	FALSE
Q9UN36	Protein NDRG2	NDRG2	2.92959e-20	2.40146e-10	4.23967	1.21992e-10	1	1	FALSE
Q13573	SNW domain-containing protein 1	SNW1	2.89203e-20	8.27142e-11	37.3388	3.49642e-10	1	1	FALSE
P61960	Ubiquitin-fold modifier 1	UFM1	2.86258e-20	1.76792e-10	10.5125	1.61918e-10	1	1	FALSE
O43272	Proline dehydrogenase 1, mitochondrial	PRODH	2.69049e-20	1.06331e-10	35.5825	2.5303e-10	1	1	FALSE
P23526	Adenosylhomocysteinase	AHCY	2.65964e-20	7.94972e-11	244.724	3.34558e-10	1	1	FALSE
Q13620	Cullin-4B	CUL4B	2.649e-20	3.75931e-10	5.68044	7.04652e-11	1	1	FALSE
Q9P270	SLAIN motif-containing protein 2	SLAIN2	2.57397e-20	3.23109e-10	3.38024	7.96624e-11	1	1	FALSE
P05771	Protein kinase C beta type	PRKCB	2.56457e-20	2.40948e-10	4.63566	1.06437e-10	1	1	FALSE
P30085	UMP-CMP kinase	CMPK1	2.43174e-20	1.06839e-10	57.9781	2.27607e-10	1	1	FALSE
Q9BX59	Tapasin-related protein	TAPBPL	2.41599e-20	2.37124e-10	6.79476	1.01887e-10	1	1	FALSE
P98172	Ephrin-B1	EFNB1	2.38235e-20	2.45189e-10	14.3616	9.71638e-11	1	1	FALSE
Q15056	Eukaryotic translation initiation factor 4H	EIF4H	2.33429e-20	2.44104e-10	107.506	9.56268e-11	1	1	FALSE
P54252	Ataxin-3	ATXN3	2.28247e-20	3.30854e-10	8.34871	6.89871e-11	1	1	FALSE
P62280	40S ribosomal protein S11	RPS11	2.2786e-20	1.05659e-10	115.838	2.15656e-10	1	1	FALSE
Q9UBQ5	Eukaryotic translation initiation factor 3 subunit K	EIF3K	2.27593e-20	3.1386e-10	22.8042	7.2514e-11	1	1	FALSE
Q08426	Peroxisomal bifunctional enzyme;Enoyl-CoA hydratase/3,2-trans-enoyl-CoA isomerase;3-hydroxyacyl-CoA dehydrogenase	EHHADH	2.2698e-20	1.24228e-10	16.6731	1.82713e-10	1	1	FALSE
Q9H270	Vacuolar protein sorting-associated protein 11 homolog	VPS11	2.25373e-20	2.87178e-10	4.397	7.84786e-11	1	1	FALSE
P22694	cAMP-dependent protein kinase catalytic subunit beta	PRKACB	2.2353e-20	2.97365e-10	10.4175	7.51704e-11	1	1	FALSE
P35612	Beta-adducin	ADD2	2.20934e-20	2.29164e-10	5.70202	9.64088e-11	1	1	FALSE
P02652	Apolipoprotein A-II;Proapolipoprotein A-II;Truncated apolipoprotein A-II	APOA2	2.13287e-20	1.68298e-10	48.7215	1.26732e-10	1	1	FALSE
P59768	Guanine nucleotide-binding protein G(I)/G(S)/G(O) subunit gamma-2	GNG2	2.05449e-20	1.91656e-10	6.85091	1.07197e-10	1	1	FALSE
Q06787	Fragile X mental retardation protein 1	FMR1	1.94333e-20	1.55427e-10	6.33933	1.25031e-10	1	1	FALSE
P02549	Spectrin alpha chain, erythrocytic 1	SPTA1	1.87362e-20	8.01376e-11	200.018	2.338e-10	1	1	FALSE
Q86YV0	RAS protein activator like-3	RASAL3	1.80778e-20	1.64615e-10	30.5871	1.09818e-10	1	1	FALSE
Q00688	Peptidyl-prolyl cis-trans isomerase FKBP3	FKBP3	1.78338e-20	1.77198e-10	82.4437	1.00643e-10	1	1	FALSE
P61088	Ubiquitin-conjugating enzyme E2 N	UBE2N	1.71421e-20	2.34161e-10	31.8568	7.32066e-11	1	1	FALSE
Q96A65	Exocyst complex component 4	EXOC4	1.70374e-20	1.24144e-10	25.4353	1.37238e-10	1	1	FALSE
A0MZ66	Shootin-1	KIAA1598	1.69371e-20	2.33438e-10	19.0093	7.25551e-11	1	1	FALSE
P30519	Heme oxygenase 2	HMOX2	1.6476e-20	2.03806e-10	18.2339	8.08417e-11	1	1	FALSE
O75534	Cold shock domain-containing protein E1	CSDE1	1.61554e-20	1.31666e-10	34.1143	1.227e-10	1	1	FALSE
O76094	Signal recognition particle subunit SRP72	SRP72	1.55769e-20	1.3731e-10	27.3013	1.13444e-10	1	1	FALSE
O00267	Transcription elongation factor SPT5	SUPT5H	1.54943e-20	1.47338e-10	10.4136	1.05162e-10	1	1	FALSE
Q01658	Protein Dr1	DR1	1.52728e-20	2.03031e-10	5.83435	7.52242e-11	1	1	FALSE
Q92599	Septin-8	SEPT8	1.44909e-20	1.20183e-10	64.7921	1.20573e-10	1	1	FALSE
O75165	DnaJ homolog subfamily C member 13	DNAJC13	1.43463e-20	1.4167e-10	37.2813	1.01265e-10	1	1	FALSE
Q7Z6Z7	E3 ubiquitin-protein ligase HUWE1	HUWE1	1.42505e-20	6.79254e-11	78.1496	2.09796e-10	1	1	FALSE
Q9Y2Z0	Suppressor of G2 allele of SKP1 homolog	SUGT1	1.41362e-20	1.45229e-10	35.6162	9.7337e-11	1	1	FALSE
Q4G176	Acyl-CoA synthetase family member 3, mitochondrial	ACSF3	1.36353e-20	1.2078e-10	18.9589	1.12894e-10	1	1	FALSE
Q6ISS4;Q6GTX8	Leukocyte-associated immunoglobulin-like receptor 2;Leukocyte-associated immunoglobulin-like receptor 1	LAIR2;LAIR1	1.31635e-20	2.55014e-10	2.74273	5.16186e-11	1	1	FALSE
Q96AG4	Leucine-rich repeat-containing protein 59	LRRC59	1.25723e-20	1.43333e-10	38.377	8.7714e-11	1	1	FALSE
O43264	Centromere/kinetochore protein zw10 homolog	ZW10	1.1982e-20	2.18546e-10	9.29401	5.48261e-11	1	1	FALSE
P61970	Nuclear transport factor 2	NUTF2	1.06651e-20	1.42589e-10	29.6922	7.47959e-11	1	1	FALSE
Q99436	Proteasome subunit beta type-7	PSMB7	1.01324e-20	2.24556e-10	22.5005	4.51218e-11	1	1	FALSE
P11940	Polyadenylate-binding protein 1	PABPC1	9.78979e-21	2.09543e-10	35.8913	4.67198e-11	1	1	FALSE
O43516	WAS/WASL-interacting protein family member 1	WIPF1	9.49893e-21	1.61867e-10	13.9	5.86835e-11	1	1	FALSE
O94886	CSC1-like protein 1	TMEM63A	8.99016e-21	2.32958e-10	15.6107	3.85914e-11	1	1	FALSE
Q13951	Core-binding factor subunit beta	CBFB	8.45834e-21	1.47542e-10	25.9575	5.73284e-11	1	1	FALSE
P27701	CD82 antigen	CD82	7.49632e-21	2.69175e-10	10.4326	2.78493e-11	1	1	FALSE
Q9BXM0	Periaxin	PRX	7.21969e-21	6.29698e-11	186.525	1.14653e-10	1	1	FALSE
Q9NVE7	Pantothenate kinase 4	PANK4	6.87643e-21	1.20028e-10	16.6123	5.72905e-11	1	1	FALSE
P16278	Beta-galactosidase	GLB1	5.4484e-21	9.00614e-11	60.0528	6.04966e-11	1	1	FALSE
Q9UQ16	Dynamin-3	DNM3	5.32196e-21	2.3537e-10	7.41751	2.26111e-11	1	1	FALSE
Q9NPF4	Probable tRNA N6-adenosine threonylcarbamoyltransferase	OSGEP	4.9484e-21	2.40114e-10	8.40343	2.06086e-11	1	1	FALSE
Q15080	Neutrophil cytosol factor 4	NCF4	4.72604e-21	8.64364e-11	30.5221	5.46766e-11	1	1	FALSE
Q7L2H7	Eukaryotic translation initiation factor 3 subunit M	EIF3M	4.38235e-21	4.1074e-10	2.67447	1.06694e-11	1	1	FALSE
Q9Y2J8	Protein-arginine deiminase type-2	PADI2	3.93111e-21	3.28577e-10	3.50465	1.1964e-11	1	1	FALSE
Q9NV29	Transmembrane protein 100	TMEM100	3.15659e-21	1.44782e-10	6.53511	2.18023e-11	1	1	FALSE
Q9H4B7	Tubulin beta-1 chain	TUBB1	2.92737e-21	2.18436e-05	3.42314	1.34015e-16	1	1	FALSE
P48729	Casein kinase I isoform alpha	CSNK1A1	2.75204e-21	1.26687e-10	6.67551	2.17231e-11	1	1	FALSE
Q86X29	Lipolysis-stimulated lipoprotein receptor	LSR	2.34168e-21	2.05196e-10	10.3833	1.14119e-11	1	1	FALSE
Q9NTJ4	Alpha-mannosidase 2C1	MAN2C1	2.09622e-21	9.95937e-11	19.8028	2.10477e-11	1	1	FALSE
A0A0J9YX35		HV64D	2.07342e-21	2.33547e-10	3.7073	8.87797e-12	1	1	FALSE
P12270	Nucleoprotein TPR	TPR	1.84174e-21	7.89746e-11	141.967	2.33207e-11	1	1	FALSE
Q7Z739	YTH domain-containing family protein 3	YTHDF3	1.83715e-21	2.92469e-10	5.69899	6.2815e-12	1	1	FALSE
P52630	Signal transducer and activator of transcription 2	STAT2	8.79703e-22	1.73262e-06	3.42716	5.07732e-16	1	1	FALSE
Q86U44	N6-adenosine-methyltransferase 70 kDa subunit	METTL3	6.3001e-22	2.23646e-10	3.49697	2.817e-12	1	1	FALSE
Q9UM07	Protein-arginine deiminase type-4	PADI4	3.60928e-22	2.96081e-10	3.41583	1.21902e-12	1	1	FALSE
Q9H3Z4	DnaJ homolog subfamily C member 5	DNAJC5	3.45933e-22	6.05032e-07	3.41634	5.7176e-16	1	1	FALSE
P23497	Nuclear autoantigen Sp-100	SP100	2.49134e-22	1.35861e-07	4.37283	1.83375e-15	1	1	FALSE
Q02083	N-acylethanolamine-hydrolyzing acid amidase;N-acylethanolamine-hydrolyzing acid amidase subunit alpha;N-acylethanolamine-hydrolyzing acid amidase subunit beta	NAAA	1.49e-22	2.48509e-10	2.42079	5.99578e-13	1	1	FALSE
Q96DZ1	Endoplasmic reticulum lectin 1	ERLEC1	1.15448e-22	1.61302e-10	7.49469	7.15728e-13	1	1	FALSE
Q9BSD7	Cancer-related nucleoside-triphosphatase	NTPCR	9.40496e-23	3.98316e-07	4.37923	2.36118e-16	1	1	FALSE
P34096	Ribonuclease 4	RNASE4	8.26534e-23	3.39181e-10	3.25332	2.43685e-13	1	1	FALSE
P52789	Hexokinase-2	HK2	4.40168e-24	6.08318e-07	3.41582	7.23582e-18	1	1	FALSE
Q9UHD2	Serine/threonine-protein kinase TBK1	TBK1	-4.62729e-30	2.09708e-10	5.09917	-2.20653e-20	1	1	FALSE
P49902	Cytosolic purine 5-nucleotidase	NT5C2	-5.04467e-25	1.47092e-08	6.42045	-3.42959e-17	1	1	FALSE
P55036	26S proteasome non-ATPase regulatory subunit 4	PSMD4	-1.79238e-23	2.04368e-07	4.42025	-8.77033e-17	1	1	FALSE
Q9NT62	Ubiquitin-like-conjugating enzyme ATG3	ATG3	-7.69174e-23	1.48905e-07	6.31314	-5.16554e-16	1	1	FALSE
P49903	Selenide, water dikinase 1	SEPHS1	-1.26377e-22	6.35665e-08	2.4179	-1.9881e-15	1	1	FALSE
P15144	Aminopeptidase N	ANPEP	-2.24677e-22	2.17082e-10	19.4352	-1.03499e-12	1	1	FALSE
Q9NQW7	Xaa-Pro aminopeptidase 1	XPNPEP1	-3.09465e-22	1.3618e-10	14.7635	-2.27246e-12	1	1	FALSE
P51798	H(+)/Cl(-) exchange transporter 7	CLCN7	-3.90523e-22	1.1444e-10	15.3852	-3.41247e-12	1	1	FALSE
P25205	DNA replication licensing factor MCM3	MCM3	-4.41315e-22	2.05568e-10	5.31641	-2.14681e-12	1	1	FALSE
P25940	Collagen alpha-3(V) chain	COL5A3	-6.51089e-22	1.72685e-10	8.53665	-3.77038e-12	1	1	FALSE
Q969T9	WW domain-binding protein 2	WBP2	-9.22386e-22	2.39726e-06	5.47925	-3.84767e-16	1	1	FALSE
P05114	Non-histone chromosomal protein HMG-14	HMGN1	-9.69211e-22	3.18951e-10	4.41751	-3.03874e-12	1	1	FALSE
Q9Y4I1	Unconventional myosin-Va	MYO5A	-1.08355e-21	2.21487e-10	6.96842	-4.89217e-12	1	1	FALSE
P20042	Eukaryotic translation initiation factor 2 subunit 2	EIF2S2	-1.0901e-21	1.66002e-10	28.0851	-6.56678e-12	1	1	FALSE
Q9C0E8	Protein lunapark	LNP	-1.20975e-21	1.62314e-10	6.85976	-7.45314e-12	1	1	FALSE
Q9NR46	Endophilin-B2	SH3GLB2	-1.27458e-21	1.34391e-10	34.2402	-9.48407e-12	1	1	FALSE
O60763	General vesicular transport factor p115	USO1	-1.9482e-21	7.89633e-11	199.764	-2.46722e-11	1	1	FALSE
Q9H3G5	Probable serine carboxypeptidase CPVL	CPVL	-2.03429e-21	1.31994e-10	84.9409	-1.5412e-11	1	1	FALSE
P08514	Integrin alpha-IIb;Integrin alpha-IIb heavy chain;Integrin alpha-IIb light chain, form 1;Integrin alpha-IIb light chain, form 2	ITGA2B	-2.23217e-21	1.00831e-10	26.034	-2.21377e-11	1	1	FALSE
Q12874	Splicing factor 3A subunit 3	SF3A3	-2.29928e-21	1.14862e-10	59.7899	-2.00177e-11	1	1	FALSE
O75828	Carbonyl reductase [NADPH] 3	CBR3	-2.47975e-21	1.85112e-10	42.5289	-1.3396e-11	1	1	FALSE
O95817	BAG family molecular chaperone regulator 3	BAG3	-2.71285e-21	1.2699e-10	11.6968	-2.13627e-11	1	1	FALSE
P54577	Tyrosine--tRNA ligase, cytoplasmic;Tyrosine--tRNA ligase, cytoplasmic, N-terminally processed	YARS	-2.76646e-21	1.08873e-10	57.0001	-2.54101e-11	1	1	FALSE
Q99426	Tubulin-folding cofactor B	TBCB	-2.80488e-21	1.08e-10	56.8537	-2.59712e-11	1	1	FALSE
Q9NR50	Translation initiation factor eIF-2B subunit gamma	EIF2B3	-3.05534e-21	1.77867e-10	5.06741	-1.71777e-11	1	1	FALSE
P20338	Ras-related protein Rab-4A	RAB4A	-3.16638e-21	2.38526e-10	4.12915	-1.32747e-11	1	1	FALSE
P21333	Filamin-A	FLNA	-3.26686e-21	3.54644e-11	1918.96	-9.21166e-11	1	1	FALSE
P31025	Lipocalin-1	LCN1	-3.59592e-21	4.88193e-10	11.0094	-7.36577e-12	1	1	FALSE
Q9UKK9	ADP-sugar pyrophosphatase	NUDT5	-3.73967e-21	2.38923e-10	35.1882	-1.56522e-11	1	1	FALSE
O43815	Striatin	STRN	-3.93185e-21	9.52028e-11	15.256	-4.12997e-11	1	1	FALSE
P62263	40S ribosomal protein S14	RPS14	-4.0447e-21	1.3386e-10	121.715	-3.02158e-11	1	1	FALSE
P39060	Collagen alpha-1(XVIII) chain;Endostatin	COL18A1	-4.21621e-21	8.97447e-11	168.145	-4.69801e-11	1	1	FALSE
P12314	High affinity immunoglobulin gamma Fc receptor I	FCGR1A	-4.64761e-21	3.11465e-10	3.30291	-1.49218e-11	1	1	FALSE
P12955	Xaa-Pro dipeptidase	PEPD	-5.02417e-21	1.17521e-10	30.055	-4.27513e-11	1	1	FALSE
Q12792	Twinfilin-1	TWF1	-5.05806e-21	1.225e-10	33.5284	-4.12903e-11	1	1	FALSE
P28074	Proteasome subunit beta type-5	PSMB5	-5.31825e-21	1.13114e-10	84.0067	-4.70165e-11	1	1	FALSE
P41250	Glycine--tRNA ligase	GARS	-5.80537e-21	1.33239e-10	79.1475	-4.35713e-11	1	1	FALSE
Q7Z4V5	Hepatoma-derived growth factor-related protein 2	HDGFRP2	-6.00123e-21	1.47248e-10	10.2987	-4.07559e-11	1	1	FALSE
Q9P2K5	Myelin expression factor 2	MYEF2	-6.28269e-21	3.20012e-10	4.41751	-1.96326e-11	1	1	FALSE
P62266	40S ribosomal protein S23	RPS23	-7.09151e-21	1.94096e-10	84.7952	-3.65361e-11	1	1	FALSE
Q92959	Solute carrier organic anion transporter family member 2A1	SLCO2A1	-7.87197e-21	1.53152e-10	26.602	-5.13996e-11	1	1	FALSE
O00303	Eukaryotic translation initiation factor 3 subunit F	EIF3F	-8.95424e-21	1.20886e-10	115.983	-7.40715e-11	1	1	FALSE
Q9UQB8	Brain-specific angiogenesis inhibitor 1-associated protein 2	BAIAP2	-9.01295e-21	2.33489e-10	9.67729	-3.86011e-11	1	1	FALSE
P63151	Serine/threonine-protein phosphatase 2A 55 kDa regulatory subunit B alpha isoform	PPP2R2A	-9.01559e-21	1.18449e-10	36.7207	-7.61135e-11	1	1	FALSE
P13639	Elongation factor 2	EEF2	-9.03191e-21	6.99086e-11	502.02	-1.29196e-10	1	1	FALSE
P00748	Coagulation factor XII;Coagulation factor XIIa heavy chain;Beta-factor XIIa part 1;Coagulation factor XIIa light chain	F12	-1.03314e-20	2.74309e-10	13.9756	-3.76633e-11	1	1	FALSE
P49593	Protein phosphatase 1F	PPM1F	-1.0547e-20	8.03621e-11	36.6313	-1.31243e-10	1	1	FALSE
Q5TDH0	Protein DDI1 homolog 2	DDI2	-1.1156e-20	1.45532e-10	12.3236	-7.66565e-11	1	1	FALSE
P02675	Fibrinogen beta chain;Fibrinopeptide B;Fibrinogen beta chain	FGB	-1.13045e-20	9.01854e-11	345.09	-1.25347e-10	1	1	FALSE
Q9NUU7;Q9UMR2	ATP-dependent RNA helicase DDX19A;ATP-dependent RNA helicase DDX19B	DDX19A;DDX19B	-1.18472e-20	9.50856e-11	75.169	-1.24595e-10	1	1	FALSE
Q9NZD2	Glycolipid transfer protein	GLTP	-1.20248e-20	2.61503e-10	19.6279	-4.59835e-11	1	1	FALSE
Q86V81	THO complex subunit 4	ALYREF	-1.26323e-20	1.6728e-10	52.6954	-7.55158e-11	1	1	FALSE
Q5T1M5	FK506-binding protein 15	FKBP15	-1.33217e-20	1.79147e-10	31.8	-7.43619e-11	1	1	FALSE
Q96PP8	Guanylate-binding protein 5	GBP5	-1.35793e-20	1.62915e-10	7.57409	-8.3352e-11	1	1	FALSE
Q07866	Kinesin light chain 1	KLC1	-1.41132e-20	9.50803e-11	40.5456	-1.48434e-10	1	1	FALSE
Q02790	Peptidyl-prolyl cis-trans isomerase FKBP4;Peptidyl-prolyl cis-trans isomerase FKBP4, N-terminally processed	FKBP4	-1.43724e-20	9.52526e-11	9.53481	-1.50888e-10	1	1	FALSE
P42331	Rho GTPase-activating protein 25	ARHGAP25	-1.48175e-20	1.298e-10	6.91597	-1.14157e-10	1	1	FALSE
Q13409	Cytoplasmic dynein 1 intermediate chain 2	DYNC1I2	-1.6182e-20	1.4999e-10	123.619	-1.07887e-10	1	1	FALSE
O14791	Apolipoprotein L1	APOL1	-1.65836e-20	1.95544e-10	6.88419	-8.48076e-11	1	1	FALSE
Q15293	Reticulocalbin-1	RCN1	-1.76267e-20	1.19367e-10	85.0398	-1.47667e-10	1	1	FALSE
O75382	Tripartite motif-containing protein 3	TRIM3	-1.85711e-20	3.04969e-10	22.4598	-6.08951e-11	1	1	FALSE
Q13492	Phosphatidylinositol-binding clathrin assembly protein	PICALM	-1.87567e-20	8.57426e-11	93.1684	-2.18756e-10	1	1	FALSE
O94903	Proline synthase co-transcribed bacterial homolog protein	PROSC	-1.91933e-20	2.68425e-10	25.9512	-7.15034e-11	1	1	FALSE
Q8NF50	Dedicator of cytokinesis protein 8	DOCK8	-1.95099e-20	1.33447e-10	11.4306	-1.46199e-10	1	1	FALSE
Q9UID3	Vacuolar protein sorting-associated protein 51 homolog	VPS51	-1.99671e-20	1.44386e-10	20.5034	-1.38289e-10	1	1	FALSE
Q07075	Glutamyl aminopeptidase	ENPEP	-2.03652e-20	9.76059e-11	13.0838	-2.08648e-10	1	1	FALSE
P31937	3-hydroxyisobutyrate dehydrogenase, mitochondrial	HIBADH	-2.07008e-20	2.71698e-10	12.6616	-7.61905e-11	1	1	FALSE
P52888	Thimet oligopeptidase	THOP1	-2.25418e-20	2.85561e-10	5.81869	-7.89388e-11	1	1	FALSE
Q9UKV8	Protein argonaute-2	AGO2	-2.42913e-20	1.06256e-10	14.3121	-2.28612e-10	1	1	FALSE
Q96M27	Protein PRRC1	PRRC1	-2.43595e-20	1.17781e-10	30.1041	-2.06821e-10	1	1	FALSE
Q15738	Sterol-4-alpha-carboxylate 3-dehydrogenase, decarboxylating	NSDHL	-2.44688e-20	1.93705e-10	10.077	-1.2632e-10	1	1	FALSE
Q13619	Cullin-4A	CUL4A	-2.64681e-20	1.73724e-10	6.69497	-1.52357e-10	1	1	FALSE
P11678	Eosinophil peroxidase;Eosinophil peroxidase light chain;Eosinophil peroxidase heavy chain	EPX	-2.71729e-20	1.01148e-10	162.004	-2.68646e-10	1	1	FALSE
Q9H3P7	Golgi resident protein GCP60	ACBD3	-2.75474e-20	1.38171e-10	37.6174	-1.99371e-10	1	1	FALSE
Q96F15	GTPase IMAP family member 5	GIMAP5	-2.75509e-20	8.57307e-11	23.3815	-3.21366e-10	1	1	FALSE
Q16512	Serine/threonine-protein kinase N1	PKN1	-2.773e-20	9.59998e-10	7.10485	-2.88855e-11	1	1	FALSE
Q13098	COP9 signalosome complex subunit 1	GPS1	-2.77932e-20	1.68394e-10	55.6376	-1.65049e-10	1	1	FALSE
Q9NQ88	Fructose-2,6-bisphosphatase TIGAR	TIGAR	-2.82022e-20	2.40757e-10	8.24257	-1.1714e-10	1	1	FALSE
Q9UMY4	Sorting nexin-12	SNX12	-2.84684e-20	1.08542e-10	51.8752	-2.62281e-10	1	1	FALSE
O00232	26S proteasome non-ATPase regulatory subunit 12	PSMD12	-3.00059e-20	1.20803e-10	80.5586	-2.48387e-10	1	1	FALSE
P22392;O60361	Nucleoside diphosphate kinase B;Putative nucleoside diphosphate kinase	NME2;NME2P1	-3.21362e-20	1.56255e-10	46.996	-2.05665e-10	1	1	FALSE
O95782	AP-2 complex subunit alpha-1	AP2A1	-3.32676e-20	9.70023e-11	177.641	-3.42957e-10	1	1	FALSE
Q8IX12	Cell division cycle and apoptosis regulator protein 1	CCAR1	-3.34128e-20	2.97814e-10	20.3471	-1.12193e-10	1	1	FALSE
P27658	Collagen alpha-1(VIII) chain;Vastatin	COL8A1	-3.36171e-20	2.0931e-10	80.0293	-1.60609e-10	1	1	FALSE
P09104	Gamma-enolase	ENO2	-3.37497e-20	1.51398e-10	64.0841	-2.2292e-10	1	1	FALSE
P03915	NADH-ubiquinone oxidoreductase chain 5	MT-ND5	-3.38126e-20	2.3808e-10	16.9521	-1.42022e-10	1	1	FALSE
Q3SY69	Mitochondrial 10-formyltetrahydrofolate dehydrogenase	ALDH1L2	-3.39505e-20	3.1502e-10	27.6267	-1.07772e-10	1	1	FALSE
Q13425	Beta-2-syntrophin	SNTB2	-3.42957e-20	7.96923e-11	115.427	-4.30351e-10	1	1	FALSE
Q99747	Gamma-soluble NSF attachment protein	NAPG	-3.49354e-20	3.63176e-10	3.24479	-9.61941e-11	1	1	FALSE
Q9UI30	Multifunctional methyltransferase subunit TRM112-like protein	TRMT112	-3.49896e-20	2.88364e-10	9.34871	-1.21338e-10	1	1	FALSE
Q15019	Septin-2	SEPT2	-3.50401e-20	9.40295e-11	205.834	-3.7265e-10	1	1	FALSE
Q9Y5M8	Signal recognition particle receptor subunit beta	SRPRB	-3.55774e-20	1.6358e-10	51.3348	-2.17493e-10	1	1	FALSE
P61221	ATP-binding cassette sub-family E member 1	ABCE1	-3.56335e-20	2.5575e-10	31.0504	-1.39329e-10	1	1	FALSE
Q03001	Dystonin	DST	-3.75379e-20	1.08339e-10	18.9845	-3.46486e-10	1	1	FALSE
P48594	Serpin B4	SERPINB4	-3.78931e-20	7.5331e-10	7.60348	-5.03022e-11	1	1	FALSE
Q9NP79	Vacuolar protein sorting-associated protein VTA1 homolog	VTA1	-3.81438e-20	1.54977e-10	11.7494	-2.46125e-10	1	1	FALSE
Q12797	Aspartyl/asparaginyl beta-hydroxylase	ASPH	-3.94501e-20	1.03234e-10	79.8639	-3.82144e-10	1	1	FALSE
P15531	Nucleoside diphosphate kinase A	NME1	-3.98165e-20	1.49084e-10	27.4027	-2.67074e-10	1	1	FALSE
Q9H2V7	Protein spinster homolog 1	SPNS1	-4.08553e-20	2.94244e-05	3.41745	-1.38848e-15	1	1	FALSE
P63027	Vesicle-associated membrane protein 2	VAMP2	-4.09493e-20	4.08641e-10	2.76499	-1.00208e-10	1	1	FALSE
Q13185	Chromobox protein homolog 3	CBX3	-4.10901e-20	1.60487e-10	33.5258	-2.56033e-10	1	1	FALSE
Q92797	Symplekin	SYMPK	-4.14456e-20	3.61084e-10	4.41751	-1.14781e-10	1	1	FALSE
Q9BSK0	MARVEL domain-containing protein 1	MARVELD1	-4.16944e-20	4.01754e-10	4.42278	-1.03781e-10	1	1	FALSE
Q9Y4G6	Talin-2	TLN2	-4.26403e-20	3.0122e-10	32.3559	-1.41559e-10	1	1	FALSE
P62753	40S ribosomal protein S6	RPS6	-4.45851e-20	1.40268e-10	98.6343	-3.17858e-10	1	1	FALSE
O75937	DnaJ homolog subfamily C member 8	DNAJC8	-4.51125e-20	1.49327e-10	18.4287	-3.02105e-10	1	1	FALSE
Q969H8	Myeloid-derived growth factor	MYDGF	-4.66197e-20	1.59419e-10	47.2545	-2.92436e-10	1	1	FALSE
O00182	Galectin-9	LGALS9	-4.66431e-20	1.35739e-05	5.42401	-3.43625e-15	1	1	FALSE
P49757	Protein numb homolog	NUMB	-4.91447e-20	1.78498e-10	19.1926	-2.75323e-10	1	1	FALSE
Q9ULE6	Paladin	PALD1	-4.9201e-20	1.99146e-10	11.0471	-2.4706e-10	1	1	FALSE
P60468	Protein transport protein Sec61 subunit beta	SEC61B	-4.94516e-20	1.33876e-10	26.3544	-3.69385e-10	1	1	FALSE
Q14139	Ubiquitin conjugation factor E4 A	UBE4A	-5.17082e-20	1.53141e-10	18.657	-3.37651e-10	1	1	FALSE
Q6JBY9	CapZ-interacting protein	RCSD1	-5.17583e-20	3.47952e-10	3.26146	-1.48751e-10	1	1	FALSE
O00461	Golgi integral membrane protein 4	GOLIM4	-5.28172e-20	3.53977e-10	10.6754	-1.49211e-10	1	1	FALSE
Q92616	Translational activator GCN1	GCN1L1	-5.3563e-20	1.06057e-10	107.334	-5.05039e-10	1	1	FALSE
P08754	Guanine nucleotide-binding protein G(k) subunit alpha	GNAI3	-5.4034e-20	1.28879e-10	45.7974	-4.19263e-10	1	1	FALSE
Q96ST3	Paired amphipathic helix protein Sin3a	SIN3A	-5.49805e-20	1.70957e-10	15.7614	-3.21604e-10	1	1	FALSE
Q7L775	EPM2A-interacting protein 1	EPM2AIP1	-5.5069e-20	2.27609e-10	9.19655	-2.41946e-10	1	1	FALSE
Q12765	Secernin-1	SCRN1	-5.5804e-20	2.06716e-10	23.5376	-2.69955e-10	1	1	FALSE
P05154	Plasma serine protease inhibitor	SERPINA5	-5.64426e-20	2.00611e-10	9.36646	-2.81354e-10	1	1	FALSE
Q16186	Proteasomal ubiquitin receptor ADRM1	ADRM1	-5.69319e-20	3.27051e-10	3.72198	-1.74076e-10	1	1	FALSE
Q68DD2	Cytosolic phospholipase A2 zeta	PLA2G4F	-5.72757e-20	1.93865e-10	9.68376	-2.9544e-10	1	1	FALSE
Q9HA65	TBC1 domain family member 17	TBC1D17	-5.80041e-20	1.92787e-10	19.2766	-3.00872e-10	1	1	FALSE
A0A075B7D0		IGHV1OR15-1	-5.89551e-20	3.00853e-10	7.70746	-1.9596e-10	1	1	FALSE
P50749	Ras association domain-containing protein 2	RASSF2	-6.21559e-20	5.62606e-06	4.41992	-1.10479e-14	1	1	FALSE
Q92688	Acidic leucine-rich nuclear phosphoprotein 32 family member B	ANP32B	-6.21688e-20	1.80258e-10	24.0819	-3.44889e-10	1	1	FALSE
Q92954	Proteoglycan 4;Proteoglycan 4 C-terminal part	PRG4	-6.30671e-20	3.42874e-10	6.68634	-1.83936e-10	1	1	FALSE
Q13523	Serine/threonine-protein kinase PRP4 homolog	PRPF4B	-6.37263e-20	1.76231e-10	25.8042	-3.61607e-10	1	1	FALSE
P16402	Histone H1.3	HIST1H1D	-6.4953e-20	3.35671e-10	11.0992	-1.93502e-10	1	1	FALSE
O94776	Metastasis-associated protein MTA2	MTA2	-6.67519e-20	1.2223e-10	71.3558	-5.46115e-10	1	1	FALSE
Q5SWX8	Protein odr-4 homolog	ODR4	-6.97142e-20	2.00304e-10	19.3487	-3.48043e-10	1	1	FALSE
Q92552	28S ribosomal protein S27, mitochondrial	MRPS27	-7.16939e-20	3.38287e-10	3.88396	-2.11932e-10	1	1	FALSE
P39880	Homeobox protein cut-like 1	CUX1	-7.20811e-20	2.1967e-10	16.3179	-3.28133e-10	1	1	FALSE
Q9BZE9	Tether containing UBX domain for GLUT4	ASPSCR1	-7.23046e-20	2.09903e-10	8.57422	-3.44467e-10	1	1	FALSE
P00734	Prothrombin;Activation peptide fragment 1;Activation peptide fragment 2;Thrombin light chain;Thrombin heavy chain	F2	-7.30693e-20	1.30173e-10	44.8299	-5.61325e-10	1	1	FALSE
P53992	Protein transport protein Sec24C	SEC24C	-7.43969e-20	1.31367e-10	72.4082	-5.66329e-10	1	1	FALSE
O75781	Paralemmin-1	PALM	-7.45499e-20	1.19305e-10	48.9734	-6.24865e-10	1	1	FALSE
Q13637	Ras-related protein Rab-32	RAB32	-7.48429e-20	1.25072e-10	19.4343	-5.98398e-10	1	1	FALSE
Q15185	Prostaglandin E synthase 3	PTGES3	-7.50334e-20	3.34716e-10	27.3487	-2.2417e-10	1	1	FALSE
Q9NPH2	Inositol-3-phosphate synthase 1	ISYNA1	-7.76511e-20	4.57869e-10	4.62017	-1.69592e-10	1	1	FALSE
Q9P0I2	ER membrane protein complex subunit 3	EMC3	-7.77788e-20	2.29265e-10	10.3523	-3.39252e-10	1	1	FALSE
Q13526	Peptidyl-prolyl cis-trans isomerase NIMA-interacting 1	PIN1	-7.91223e-20	2.01741e-10	47.2847	-3.92197e-10	1	1	FALSE
Q4V328	GRIP1-associated protein 1	GRIPAP1	-7.94487e-20	1.94825e-10	24.0271	-4.07796e-10	1	1	FALSE
Q9NX46	Poly(ADP-ribose) glycohydrolase ARH3	ADPRHL2	-7.96449e-20	1.11149e-10	51.9957	-7.16561e-10	1	1	FALSE
P47914	60S ribosomal protein L29	RPL29	-8.22076e-20	2.74542e-10	34.3135	-2.99436e-10	1	1	FALSE
P29966	Myristoylated alanine-rich C-kinase substrate	MARCKS	-8.23395e-20	1.95699e-10	39.7999	-4.20745e-10	1	1	FALSE
Q15369	Transcription elongation factor B polypeptide 1	TCEB1	-8.31928e-20	2.42087e-10	25.3487	-3.43649e-10	1	1	FALSE
Q8TD19	Serine/threonine-protein kinase Nek9	NEK9	-8.32461e-20	1.23898e-10	44.1998	-6.71893e-10	1	1	FALSE
P54922	[Protein ADP-ribosylarginine] hydrolase	ADPRH	-8.364e-20	2.37211e-10	12.4217	-3.52597e-10	1	1	FALSE
Q9H8Y8	Golgi reassembly-stacking protein 2	GORASP2	-8.44456e-20	1.99944e-10	20.599	-4.22345e-10	1	1	FALSE
Q9Y285	Phenylalanine--tRNA ligase alpha subunit	FARSA	-8.58521e-20	1.38519e-10	44.3286	-6.19785e-10	1	1	FALSE
P23588	Eukaryotic translation initiation factor 4B	EIF4B	-8.75235e-20	1.56184e-10	51.031	-5.60389e-10	1	1	FALSE
Q8NFX7	Syntaxin-binding protein 6	STXBP6	-8.79683e-20	1.73229e-10	13.9172	-5.07814e-10	1	1	FALSE
P20591	Interferon-induced GTP-binding protein Mx1;Interferon-induced GTP-binding protein Mx1, N-terminally processed	MX1	-8.95396e-20	2.83539e-10	19.4947	-3.15793e-10	1	1	FALSE
P56545	C-terminal-binding protein 2	CTBP2	-9.04427e-20	2.17022e-10	49.0928	-4.16745e-10	1	1	FALSE
Q9Y266	Nuclear migration protein nudC	NUDC	-9.07764e-20	1.37657e-10	48.8952	-6.59438e-10	1	1	FALSE
Q5VT79;P13928	Annexin A8-like protein 2;Annexin A8	ANXA8L2;ANXA8	-9.12401e-20	5.62389e-10	8.34871	-1.62237e-10	1	1	FALSE
Q9NQA3	WAS protein family homolog 6	WASH6P	-9.19392e-20	3.85748e-10	2.96959	-2.3834e-10	1	1	FALSE
P23919	Thymidylate kinase	DTYMK	-9.23721e-20	1.39266e-10	21.7901	-6.63277e-10	1	1	FALSE
Q9UHV9	Prefoldin subunit 2	PFDN2	-9.3274e-20	1.21934e-10	43.3609	-7.64956e-10	1	1	FALSE
Q16363	Laminin subunit alpha-4	LAMA4	-9.43921e-20	1.4127e-10	74.3353	-6.68168e-10	1	1	FALSE
P28068	HLA class II histocompatibility antigen, DM beta chain	HLA-DMB	-9.66175e-20	4.56535e-10	18.3487	-2.11632e-10	1	1	FALSE
Q9GZZ9	Ubiquitin-like modifier-activating enzyme 5	UBA5	-9.69162e-20	2.91811e-10	4.77829	-3.3212e-10	1	1	FALSE
P27348	14-3-3 protein theta	YWHAQ	-1.00567e-19	1.18365e-10	107.556	-8.49633e-10	1	1	FALSE
P00740	Coagulation factor IX;Coagulation factor IXa light chain;Coagulation factor IXa heavy chain	F9	-1.04464e-19	2.90696e-10	12.7091	-3.59359e-10	1	1	FALSE
Q9UBI6	Guanine nucleotide-binding protein G(I)/G(S)/G(O) subunit gamma-12	GNG12	-1.06349e-19	1.6341e-10	40.3806	-6.50809e-10	1	1	FALSE
P47813;O14602	Eukaryotic translation initiation factor 1A, X-chromosomal;Eukaryotic translation initiation factor 1A, Y-chromosomal	EIF1AX;EIF1AY	-1.07558e-19	1.96704e-10	21.3542	-5.46799e-10	1	1	FALSE
Q13268	Dehydrogenase/reductase SDR family member 2, mitochondrial	DHRS2	-1.09058e-19	3.34301e-10	3.85643	-3.26226e-10	1	1	FALSE
P49006	MARCKS-related protein	MARCKSL1	-1.15553e-19	2.14475e-10	13.4175	-5.38771e-10	1	1	FALSE
Q9ULT8	E3 ubiquitin-protein ligase HECTD1	HECTD1	-1.16515e-19	1.76465e-10	13.1273	-6.60269e-10	1	1	FALSE
P01857	Ig gamma-1 chain C region	IGHG1	-1.17472e-19	2.17877e-10	88.4809	-5.39167e-10	1	1	FALSE
Q9NVH1	DnaJ homolog subfamily C member 11	DNAJC11	-1.23464e-19	2.14342e-10	15.0915	-5.76015e-10	1	1	FALSE
P46777	60S ribosomal protein L5	RPL5	-1.25361e-19	1.54296e-10	109.486	-8.1247e-10	1	1	FALSE
P98171	Rho GTPase-activating protein 4	ARHGAP4	-1.26108e-19	1.8754e-10	34.6353	-6.72431e-10	1	1	FALSE
P01019	Angiotensinogen;Angiotensin-1;Angiotensin-2;Angiotensin-3;Angiotensin-4;Angiotensin 1-9;Angiotensin 1-7;Angiotensin 1-5;Angiotensin 1-4	AGT	-1.34955e-19	1.4635e-10	39.0162	-9.22134e-10	1	1	FALSE
Q7KZ85	Transcription elongation factor SPT6	SUPT6H	-1.37614e-19	2.75716e-10	10.7103	-4.99115e-10	1	1	FALSE
O75569	Interferon-inducible double-stranded RNA-dependent protein kinase activator A	PRKRA	-1.37915e-19	1.91509e-10	20.7208	-7.20147e-10	1	1	FALSE
P01859	Ig gamma-2 chain C region	IGHG2	-1.43552e-19	3.02023e-10	63.4057	-4.753e-10	1	1	FALSE
O43395	U4/U6 small nuclear ribonucleoprotein Prp3	PRPF3	-1.45275e-19	1.81239e-10	23.4087	-8.01564e-10	1	1	FALSE
Q9Y5Y2	Cytosolic Fe-S cluster assembly factor NUBP2	NUBP2	-1.45894e-19	2.34281e-10	13.2919	-6.2273e-10	1	1	FALSE
P02654	Apolipoprotein C-I;Truncated apolipoprotein C-I	APOC1	-1.49167e-19	2.02536e-10	11.8506	-7.36499e-10	1	1	FALSE
O75629	Protein CREG1	CREG1	-1.55652e-19	5.18187e-10	6.50463	-3.00377e-10	1	1	FALSE
P54709	Sodium/potassium-transporting ATPase subunit beta-3	ATP1B3	-1.62813e-19	1.51221e-10	29.5675	-1.07666e-09	1	1	FALSE
Q6IQ22	Ras-related protein Rab-12	RAB12	-1.62933e-19	3.77855e-10	16.3487	-4.31204e-10	1	1	FALSE
Q8N0U8	Vitamin K epoxide reductase complex subunit 1-like protein 1	VKORC1L1	-1.69736e-19	2.46602e-10	9.42209	-6.88301e-10	1	1	FALSE
P09234	U1 small nuclear ribonucleoprotein C	SNRPC	-1.71181e-19	2.85255e-10	5.56101	-6.00097e-10	1	1	FALSE
Q12929	Epidermal growth factor receptor kinase substrate 8	EPS8	-1.73255e-19	2.2384e-10	8.38329	-7.74015e-10	1	1	FALSE
Q53H96	Pyrroline-5-carboxylate reductase 3	PYCRL	-1.80776e-19	3.08162e-10	6.41751	-5.86628e-10	1	1	FALSE
P35914	Hydroxymethylglutaryl-CoA lyase, mitochondrial	HMGCL	-1.93972e-19	3.41474e-10	6.4104	-5.68042e-10	1	1	FALSE
Q8IYI6	Exocyst complex component 8	EXOC8	-1.98568e-19	2.07726e-10	20.8816	-9.55911e-10	1	1	FALSE
Q96CV9	Optineurin	OPTN	-1.99997e-19	1.93361e-10	10.4175	-1.03432e-09	1	1	FALSE
Q5T447	E3 ubiquitin-protein ligase HECTD3	HECTD3	-2.09252e-19	2.60221e-10	41.3531	-8.0413e-10	1	1	FALSE
Q9Y3D6	Mitochondrial fission 1 protein	FIS1	-2.195e-19	5.16712e-10	10.8922	-4.24802e-10	1	1	FALSE
Q9Y6M9	NADH dehydrogenase [ubiquinone] 1 beta subcomplex subunit 9	NDUFB9	-2.2465e-19	3.28304e-10	12.051	-6.84273e-10	1	1	FALSE
Q9NW64	Pre-mRNA-splicing factor RBM22	RBM22	-2.24685e-19	7.58211e-10	5.34871	-2.96337e-10	1	1	FALSE
O75251	NADH dehydrogenase [ubiquinone] iron-sulfur protein 7, mitochondrial	NDUFS7	-2.253e-19	3.20522e-10	18.3487	-7.02917e-10	1	1	FALSE
P39687	Acidic leucine-rich nuclear phosphoprotein 32 family member A	ANP32A	-2.29311e-19	2.63153e-10	28.7566	-8.71398e-10	1	1	FALSE
P14136	Glial fibrillary acidic protein	GFAP	-2.46909e-19	5.42336e-10	26.3487	-4.5527e-10	1	1	FALSE
Q92520	Protein FAM3C	FAM3C	-2.53279e-19	4.5941e-10	16.5775	-5.51312e-10	1	1	FALSE
P55107	Growth/differentiation factor 10	GDF10	-2.61498e-19	9.40598e-10	11.0907	-2.78013e-10	1	1	FALSE
Q96PD5	N-acetylmuramoyl-L-alanine amidase	PGLYRP2	-2.644e-19	2.70057e-10	12.0969	-9.79052e-10	1	1	FALSE
Q9NWV4	UPF0587 protein C1orf123	C1orf123	-2.64588e-19	2.35112e-10	20.3487	-1.12537e-09	1	1	FALSE
P07711	Cathepsin L1;Cathepsin L1 heavy chain;Cathepsin L1 light chain	CTSL	-2.82848e-19	6.48696e-10	4.34871	-4.36025e-10	1	1	FALSE
Q8IY34	Solute carrier family 15 member 3	SLC15A3	-2.83532e-19	4.31458e-10	4.34871	-6.57148e-10	1	1	FALSE
P0C0L5	Complement C4-B;Complement C4 beta chain;Complement C4-B alpha chain;C4a anaphylatoxin;C4b-B;C4d-B;Complement C4 gamma chain	C4B	-2.89567e-19	3.31494e-10	21.2669	-8.73519e-10	1	1	FALSE
P49354	Protein farnesyltransferase/geranylgeranyltransferase type-1 subunit alpha	FNTA	-2.92816e-19	3.96424e-10	30.0654	-7.38644e-10	1	1	FALSE
Q9H239	Matrix metalloproteinase-28	MMP28	-3.00531e-19	3.24046e-10	21.1126	-9.27431e-10	1	1	FALSE
P22087	rRNA 2-O-methyltransferase fibrillarin	FBL	-3.07624e-19	2.38048e-10	31.6373	-1.29228e-09	1	1	FALSE
P01266	Thyroglobulin	TG	-3.11296e-19	4.7863e-10	14.0942	-6.5039e-10	1	1	FALSE
Q99447	Ethanolamine-phosphate cytidylyltransferase	PCYT2	-3.22916e-19	2.85737e-10	21.1088	-1.13012e-09	1	1	FALSE
Q15418	Ribosomal protein S6 kinase alpha-1	RPS6KA1	-3.34985e-19	2.73925e-10	27.464	-1.22291e-09	1	1	FALSE
P60033	CD81 antigen	CD81	-3.38394e-19	2.98537e-10	16.3443	-1.13351e-09	1	1	FALSE
A8TX70	Collagen alpha-5(VI) chain	COL6A5	-3.40185e-19	3.51439e-10	8.34871	-9.67979e-10	1	1	FALSE
Q9Y6U3	Adseverin	SCIN	-3.58975e-19	5.318e-10	6.34871	-6.75019e-10	1	1	FALSE
Q96RQ9	L-amino-acid oxidase	IL4I1	-3.74329e-19	7.63892e-10	5.34871	-4.90029e-10	1	1	FALSE
P47902	Homeobox protein CDX-1	CDX1	-4.1341e-19	6.91916e-10	10.0195	-5.97486e-10	1	1	FALSE
Q9UJY5	ADP-ribosylation factor-binding protein GGA1	GGA1	-4.13604e-19	3.99369e-10	19.961	-1.03564e-09	1	1	FALSE
Q8WWY3	U4/U6 small nuclear ribonucleoprotein Prp31	PRPF31	-4.20763e-19	3.92401e-10	38.9709	-1.07228e-09	1	1	FALSE
Q9BQS8	FYVE and coiled-coil domain-containing protein 1	FYCO1	-4.93612e-19	3.64028e-10	18.3487	-1.35597e-09	1	1	FALSE
O75900	Matrix metalloproteinase-23;Matrix metalloproteinase-23, soluble form	MMP23B	-5.92539e-19	6.28052e-10	18.2022	-9.43456e-10	1	1	FALSE
A0A0J9YWU9;P0DP08;P0DP06;A0A0C4DH41;P01825;P06331;P01824	Ig heavy chain V-II region NEWM;Ig heavy chain V-II region ARH-77;Ig heavy chain V-II region WAH	IGHV4-61	-6.18732e-19	6.63448e-05	8.43925	-9.32601e-15	1	1	FALSE
P30047	GTP cyclohydrolase 1 feedback regulatory protein	GCHFR	-6.81678e-19	9.15911e-10	6.34871	-7.44262e-10	1	1	FALSE
Q08495	Dematin	DMTN	-8.25831e-19	9.45287e-10	8.34871	-8.7363e-10	1	1	FALSE
Q9H1K4;Q9H936	Mitochondrial glutamate carrier 2;Mitochondrial glutamate carrier 1	SLC25A18;SLC25A22	-9.85133e-19	3.06768e-05	5.43063	-3.21133e-14	1	1	FALSE
O43252	Bifunctional 3-phosphoadenosine 5-phosphosulfate synthase 1;Sulfate adenylyltransferase;Adenylyl-sulfate kinase	PAPSS1	-1.22015e-18	3.84161e-05	3.93919	-3.17615e-14	1	1	FALSE
Q6UXB2	VEGF coregulated chemokine 1	CXCL17	-1.42716e-18	1.73819e-09	5.34871	-8.21062e-10	1	1	FALSE
O75173	A disintegrin and metalloproteinase with thrombospondin motifs 4	ADAMTS4	-1.57824e-18	1.16686e-09	4.34871	-1.35256e-09	1	1	FALSE
Q9NTM9	Copper homeostasis protein cutC homolog	CUTC	-4.54764e-18	0.000641874	3.42156	-7.08494e-15	1	1	FALSE
P11498	Pyruvate carboxylase, mitochondrial	PC	-8.56068e-18	0.000169059	3.41604	-5.06373e-14	1	1	FALSE
P19838	Nuclear factor NF-kappa-B p105 subunit;Nuclear factor NF-kappa-B p50 subunit	NFKB1	-9.36166e-18	2.79726e-09	29.4328	-3.34673e-09	1	1	FALSE
Q86VS8	Protein Hook homolog 3	HOOK3	-1.07956e-17	1.98158e-09	26.4466	-5.44798e-09	1	1	FALSE
P62888	60S ribosomal protein L30	RPL30	-1.1571e-17	3.71381e-09	45.7011	-3.11567e-09	1	1	FALSE
Q9NR30	Nucleolar RNA helicase 2	DDX21	-1.21045e-17	2.70345e-09	17.388	-4.47745e-09	1	1	FALSE
P06454	Prothymosin alpha;Prothymosin alpha, N-terminally processed;Thymosin alpha-1	PTMA	-1.33724e-17	1.72741e-09	20.3534	-7.74131e-09	1	1	FALSE
Q9UMX0;Q9NRR5	Ubiquilin-1;Ubiquilin-4	UBQLN1;UBQLN4	-1.82856e-17	3.84405e-09	11.4296	-4.75686e-09	1	1	FALSE
P27986	Phosphatidylinositol 3-kinase regulatory subunit alpha	PIK3R1	-2.59647e-17	3.31497e-09	9.98738	-7.83255e-09	1	1	FALSE
Q5T750	Skin-specific protein 32	XP32	-3.01317e-17	4.99501e-09	19.3562	-6.03236e-09	1	1	FALSE
A0A0A0MS15		IGHV3-49	-4.16314e-17	5.57099e-09	6.01206	-7.47288e-09	1	1	FALSE
Q08AM6	Protein VAC14 homolog	VAC14	-4.19628e-17	4.18037e-09	45.1556	-1.00381e-08	1	1	FALSE
Q9UHX1	Poly(U)-binding-splicing factor PUF60	PUF60	-6.86483e-17	7.50989e-09	68.451	-9.14106e-09	1	1	FALSE
O94901	SUN domain-containing protein 1	SUN1	-1.81263e-16	6.87172e-09	20.3198	-2.63781e-08	1	1	FALSE
Q9Y333	U6 snRNA-associated Sm-like protein LSm2	LSM2	-2.82345e-16	1.17817e-05	2.41805	-2.39648e-11	1	1	FALSE
P51888	Prolargin	PRELP	-2.93659e-16	2.00343e-08	228.378	-1.46578e-08	1	1	FALSE
P61011	Signal recognition particle 54 kDa protein	SRP54	-3.86155e-16	0.00128501	4.42157	-3.00508e-13	1	1	FALSE
P18669	Phosphoglycerate mutase 1	PGAM1	-6.08196e-16	1.87607e-08	55.1548	-3.24187e-08	1	1	FALSE
P53420	Collagen alpha-4(IV) chain	COL4A4	-8.12291e-16	2.42543e-08	8.4532	-3.34906e-08	1	1	FALSE
Q8IXI2	Mitochondrial Rho GTPase 1	RHOT1	-1.74547e-15	2.05577e-08	27.8335	-8.49057e-08	1	1	FALSE
P16157	Ankyrin-1	ANK1	-2.12273e-15	3.34032e-08	137.717	-6.35487e-08	1	1	FALSE
Q9Y6E2	Basic leucine zipper and W2 domain-containing protein 2	BZW2	-2.52104e-15	0.00133356	5.42985	-1.89045e-12	1	1	FALSE
P16083	Ribosyldihydronicotinamide dehydrogenase [quinone]	NQO2	-3.48903e-15	0.00103095	8.41292	-3.38428e-12	1	1	FALSE
P62899	60S ribosomal protein L31	RPL31	-4.14026e-15	6.17665e-08	91.2509	-6.70309e-08	1	1	FALSE
P46952	3-hydroxyanthranilate 3,4-dioxygenase	HAAO	-1.71804e-14	1.39581e-05	4.63171	-1.23085e-09	1	1	FALSE
P55196	Afadin	MLLT4	-2.64231e-14	1.136e-07	16.0411	-2.32599e-07	1	1	FALSE
P02679	Fibrinogen gamma chain	FGG	-3.21849e-13	7.0793e-07	331.517	-4.54634e-07	1	1	FALSE
Q9NVI7	ATPase family AAA domain-containing protein 3A	ATAD3A	-5.0922e-13	3.27684e-05	2.41795	-1.554e-08	1	1	FALSE
O15321	Transmembrane 9 superfamily member 1	TM9SF1	-1.25173e-12	2.26087e-06	10.1495	-5.53652e-07	1	1	FALSE
O43865	Putative adenosylhomocysteinase 2	AHCYL1	-1.2778e-12	2.81033e-06	14.0813	-4.54681e-07	1	1	FALSE
Q9H3K6	BolA-like protein 2	BOLA2	-3.29537e-12	1.65693e-06	8.34456	-1.98884e-06	0.999998	1	FALSE
P27708	CAD protein;Glutamine-dependent carbamoyl-phosphate synthase;Aspartate carbamoyltransferase;Dihydroorotase	CAD	-5.0261e-12	3.04802e-06	39.8527	-1.64897e-06	0.999999	1	FALSE
Q15942	Zyxin	ZYX	-5.56054e-12	1.01679e-06	216.767	-5.46873e-06	0.999996	1	FALSE
Q8NF91	Nesprin-1	SYNE1	-5.64686e-12	3.02653e-06	39.9096	-1.86579e-06	0.999999	1	FALSE
Q2TAA2	Isoamyl acetate-hydrolyzing esterase 1 homolog	IAH1	-7.48453e-12	4.71925e-06	9.25554	-1.58596e-06	0.999999	1	FALSE
Q99615	DnaJ homolog subfamily C member 7	DNAJC7	-8.79392e-12	5.88381e-06	10.9979	-1.4946e-06	0.999999	1	FALSE
P51858	Hepatoma-derived growth factor	HDGF	-9.93992e-12	2.89345e-06	98.2341	-3.43532e-06	0.999997	1	FALSE
P62829	60S ribosomal protein L23	RPL23	-1.30199e-11	4.00417e-06	64.6122	-3.25159e-06	0.999997	1	FALSE
Q9BTW9	Tubulin-specific chaperone D	TBCD	-1.52928e-11	2.14542e-06	8.92745	-7.1281e-06	0.999994	1	FALSE
O95433	Activator of 90 kDa heat shock protein ATPase homolog 1	AHSA1	-1.56121e-11	1.40479e-05	6.36507	-1.11135e-06	0.999999	1	FALSE
P62820	Ras-related protein Rab-1A	RAB1A	-1.58832e-11	7.37714e-06	20.8334	-2.15302e-06	0.999998	1	FALSE
Q9NQ79	Cartilage acidic protein 1	CRTAC1	-1.70697e-11	3.92159e-06	7.50901	-4.35275e-06	0.999997	1	FALSE
Q12904	Aminoacyl tRNA synthase complex-interacting multifunctional protein 1;Endothelial monocyte-activating polypeptide 2	AIMP1	-1.84174e-11	1.67106e-05	19.7205	-1.10214e-06	0.999999	1	FALSE
P05156	Complement factor I;Complement factor I heavy chain;Complement factor I light chain	CFI	-1.87571e-11	2.29641e-06	17.9617	-8.16801e-06	0.999994	1	FALSE
Q9Y5X2	Sorting nexin-8	SNX8	-2.1825e-11	1.37663e-05	4.04741	-1.58539e-06	0.999999	1	FALSE
Q15276	Rab GTPase-binding effector protein 1	RABEP1	-2.54371e-11	4.7678e-06	11.9682	-5.33519e-06	0.999996	1	FALSE
P55160	Nck-associated protein 1-like	NCKAP1L	-2.6603e-11	2.5625e-06	12.8237	-1.03817e-05	0.999992	1	FALSE
P02671	Fibrinogen alpha chain;Fibrinopeptide A;Fibrinogen alpha chain	FGA	-2.83157e-11	5.18636e-06	500.66	-5.45965e-06	0.999996	1	FALSE
Q9BX68	Histidine triad nucleotide-binding protein 2, mitochondrial	HINT2	-2.86579e-11	1.00659e-05	32.0574	-2.84702e-06	0.999998	1	FALSE
Q6YP21	Kynurenine--oxoglutarate transaminase 3	CCBL2	-2.95277e-11	4.7265e-06	4.82281	-6.24725e-06	0.999995	1	FALSE
Q9UKG1	DCC-interacting protein 13-alpha	APPL1	-3.06446e-11	2.4453e-06	92.8256	-1.2532e-05	0.99999	1	FALSE
Q8NCH0	Carbohydrate sulfotransferase 14	CHST14	-3.37223e-11	6.68052e-06	7.34665	-5.04786e-06	0.999996	1	FALSE
Q9HA64	Ketosamine-3-kinase	FN3KRP	-3.65266e-11	3.36839e-06	9.76401	-1.08439e-05	0.999992	1	FALSE
P29622	Kallistatin	SERPINA4	-3.65886e-11	9.8192e-06	9.56947	-3.72623e-06	0.999997	1	FALSE
P56537	Eukaryotic translation initiation factor 6	EIF6	-3.76246e-11	3.70237e-06	45.4052	-1.01623e-05	0.999992	1	FALSE
Q15052	Rho guanine nucleotide exchange factor 6	ARHGEF6	-5.05253e-11	2.81837e-06	16.9093	-1.79272e-05	0.999986	1	FALSE
P32455	Interferon-induced guanylate-binding protein 1	GBP1	-5.16692e-11	1.43067e-05	60.2386	-3.61153e-06	0.999997	1	FALSE
Q8IY21	Probable ATP-dependent RNA helicase DDX60	DDX60	-5.89583e-11	5.37058e-06	9.38184	-1.0978e-05	0.999991	1	FALSE
P04217	Alpha-1B-glycoprotein	A1BG	-6.05886e-11	2.97092e-06	70.9248	-2.03939e-05	0.999984	1	FALSE
Q9H910	Hematological and neurological expressed 1-like protein	HN1L	-6.51753e-11	3.32672e-06	13.6057	-1.95914e-05	0.999985	1	FALSE
P21291	Cysteine and glycine-rich protein 1	CSRP1	-6.78839e-11	3.58137e-06	83.6361	-1.89548e-05	0.999985	1	FALSE
Q8TCT9	Minor histocompatibility antigen H13	HM13	-6.83299e-11	5.88212e-06	21.385	-1.16165e-05	0.999991	1	FALSE
Q15642	Cdc42-interacting protein 4	TRIP10	-7.20927e-11	6.26002e-06	27.5374	-1.15164e-05	0.999991	1	FALSE
P63313	Thymosin beta-10	TMSB10	-7.92642e-11	5.6827e-06	37.6268	-1.39483e-05	0.999989	1	FALSE
Q9Y4F1	FERM, RhoGEF and pleckstrin domain-containing protein 1	FARP1	-9.49826e-11	1.17309e-05	63.2108	-8.09677e-06	0.999994	1	FALSE
Q9UQE7	Structural maintenance of chromosomes protein 3	SMC3	-9.73892e-11	3.9348e-06	120.08	-2.47508e-05	0.99998	1	FALSE
Q9H269	Vacuolar protein sorting-associated protein 16 homolog	VPS16	-9.83269e-11	6.44344e-06	28.8576	-1.526e-05	0.999988	1	FALSE
P22234	Multifunctional protein ADE2;Phosphoribosylaminoimidazole-succinocarboxamide synthase;Phosphoribosylaminoimidazole carboxylase	PAICS	-9.90179e-11	4.09189e-06	56.1339	-2.41986e-05	0.999981	1	FALSE
Q15819	Ubiquitin-conjugating enzyme E2 variant 2	UBE2V2	-1.01613e-10	6.24555e-06	20.3581	-1.62698e-05	0.999987	1	FALSE
P13693	Translationally-controlled tumor protein	TPT1	-1.29757e-10	8.22178e-06	12.511	-1.57821e-05	0.999988	1	FALSE
Q96DI7	U5 small nuclear ribonucleoprotein 40 kDa protein	SNRNP40	-1.57497e-10	7.22972e-06	21.1425	-2.17847e-05	0.999983	1	FALSE
Q9BZH6	WD repeat-containing protein 11	WDR11	-1.60976e-10	2.59958e-05	14.4588	-6.19239e-06	0.999995	1	FALSE
P62910	60S ribosomal protein L32	RPL32	-1.70019e-10	9.99814e-06	16.6709	-1.70051e-05	0.999987	1	FALSE
Q13557	Calcium/calmodulin-dependent protein kinase type II subunit delta	CAMK2D	-1.93656e-10	1.75253e-05	27.0614	-1.10501e-05	0.999991	1	FALSE
O00401	Neural Wiskott-Aldrich syndrome protein	WASL	-2.01662e-10	1.53383e-05	8.47077	-1.31476e-05	0.99999	1	FALSE
P49588	Alanine--tRNA ligase, cytoplasmic	AARS	-2.25609e-10	9.50345e-06	116.588	-2.37398e-05	0.999981	1	FALSE
Q13609	Deoxyribonuclease gamma	DNASE1L3	-2.53184e-10	3.93443e-05	12.4555	-6.43509e-06	0.999995	1	FALSE
Q6YHK3	CD109 antigen	CD109	-2.76356e-10	8.98317e-06	93.2609	-3.07637e-05	0.999976	1	FALSE
Q14914	Prostaglandin reductase 1	PTGR1	-2.82334e-10	9.73298e-06	48.4298	-2.9008e-05	0.999977	1	FALSE
P33240	Cleavage stimulation factor subunit 2	CSTF2	-2.93413e-10	1.66317e-05	4.73806	-1.76417e-05	0.999987	1	FALSE
P07858	Cathepsin B;Cathepsin B light chain;Cathepsin B heavy chain	CTSB	-3.03816e-10	3.32005e-05	42.8946	-9.15097e-06	0.999993	1	FALSE
Q7Z2W4	Zinc finger CCCH-type antiviral protein 1	ZC3HAV1	-3.31451e-10	9.92459e-06	29.95	-3.3397e-05	0.999974	1	FALSE
Q6L8Q7	2,5-phosphodiesterase 12	PDE12	-3.50062e-10	4.33236e-05	4.42579	-8.08018e-06	0.999994	1	FALSE
Q9UNH7	Sorting nexin-6;Sorting nexin-6, N-terminally processed	SNX6	-3.92373e-10	1.21117e-05	95.5436	-3.23962e-05	0.999974	1	FALSE
Q9BXW7	Cat eye syndrome critical region protein 5	CECR5	-4.09338e-10	1.72059e-05	11.7662	-2.37905e-05	0.999981	1	FALSE
Q9Y3C8	Ubiquitin-fold modifier-conjugating enzyme 1	UFC1	-4.13216e-10	1.0785e-05	37.3	-3.83139e-05	0.99997	1	FALSE
Q5JSL3	Dedicator of cytokinesis protein 11	DOCK11	-4.15941e-10	7.3931e-06	19.6294	-5.62607e-05	0.999956	1	FALSE
P69891	Hemoglobin subunit gamma-1	HBG1	-4.33563e-10	2.42856e-05	4.51244	-1.78527e-05	0.999987	1	FALSE
Q9Y5Z4	Heme-binding protein 2	HEBP2	-4.73604e-10	1.54991e-05	22.3395	-3.05569e-05	0.999976	1	FALSE
P35580	Myosin-10	MYH10	-4.81983e-10	1.29236e-05	1118.68	-3.72947e-05	0.99997	1	FALSE
Q8IZH2	5-3 exoribonuclease 1	XRN1	-4.88899e-10	3.98206e-05	13.3487	-1.22775e-05	0.99999	1	FALSE
Q16134	Electron transfer flavoprotein-ubiquinone oxidoreductase, mitochondrial	ETFDH	-5.57207e-10	1.64961e-05	6.46679	-3.37781e-05	0.999974	1	FALSE
Q8TEM1	Nuclear pore membrane glycoprotein 210	NUP210	-6.1234e-10	2.54166e-05	35.4515	-2.40922e-05	0.999981	1	FALSE
Q9UBE0	SUMO-activating enzyme subunit 1;SUMO-activating enzyme subunit 1, N-terminally processed	SAE1	-6.71674e-10	9.86355e-06	25.6878	-6.80966e-05	0.999946	1	FALSE
A0A0C4DH43		HV70D	-7.07653e-10	1.79443e-05	9.64373	-3.9436e-05	0.999969	1	FALSE
O43660	Pleiotropic regulator 1	PLRG1	-7.92786e-10	1.50405e-05	13.5648	-5.271e-05	0.999959	1	FALSE
Q9BRX8	Redox-regulatory protein FAM213A	FAM213A	-8.73068e-10	3.17133e-05	18.5464	-2.753e-05	0.999978	1	FALSE
Q96HP0	Dedicator of cytokinesis protein 6	DOCK6	-1.15159e-09	2.86908e-05	16.4587	-4.01379e-05	0.999968	1	FALSE
O15355	Protein phosphatase 1G	PPM1G	-1.16823e-09	1.72563e-05	13.0994	-6.76987e-05	0.999947	1	FALSE
Q99598	Translin-associated protein X	TSNAX	-1.29819e-09	1.78684e-05	14.222	-7.26527e-05	0.999943	1	FALSE
Q02880	DNA topoisomerase 2-beta	TOP2B	-1.37289e-09	1.55828e-05	48.8748	-8.81028e-05	0.99993	1	FALSE
Q8IWB7	WD repeat and FYVE domain-containing protein 1	WDFY1	-2.09137e-09	2.19242e-05	20.9176	-9.53912e-05	0.999925	1	FALSE
O43676	NADH dehydrogenase [ubiquinone] 1 beta subcomplex subunit 3	NDUFB3	-4.27471e-09	9.79273e-05	12.8505	-4.36519e-05	0.999966	1	FALSE
P48739	Phosphatidylinositol transfer protein beta isoform	PITPNB	-5.48096e-09	4.83509e-05	9.12958	-0.000113358	0.999912	1	FALSE
P46782	40S ribosomal protein S5;40S ribosomal protein S5, N-terminally processed	RPS5	-6.7662e-09	9.4602e-05	84.0288	-7.15228e-05	0.999943	1	FALSE
O15178	Brachyury protein	T	-8.78856e-09	8.52907e-05	4.12149	-0.000103042	0.999923	1	FALSE
Q06033	Inter-alpha-trypsin inhibitor heavy chain H3	ITIH3	-2.32905e-08	0.000231905	9.97078	-0.000100432	0.999922	1	FALSE
O95232	Luc7-like protein 3	LUC7L3	-2.89755e-08	6.26634e-05	50.7717	-0.000462399	0.999633	1	FALSE
Q9Y320	Thioredoxin-related transmembrane protein 2	TMX2	-2.92625e-08	0.000112296	13.2611	-0.000260584	0.999796	1	FALSE
P02511	Alpha-crystallin B chain	CRYAB	-3.13413e-08	0.000168106	63.5212	-0.000186438	0.999852	1	FALSE
P52943	Cysteine-rich protein 2	CRIP2	-3.4504e-08	0.000169542	76.3073	-0.000203513	0.999838	1	FALSE
O00273	DNA fragmentation factor subunit alpha	DFFA	-3.60984e-08	0.000154696	41.9718	-0.000233351	0.999815	1	FALSE
P28067	HLA class II histocompatibility antigen, DM alpha chain	HLA-DMA	-4.1638e-08	0.000141744	8.34871	-0.000293756	0.999773	1	FALSE
P06727	Apolipoprotein A-IV	APOA4	-5.12474e-08	8.54481e-05	248.873	-0.000599749	0.999522	1	FALSE
P50502;Q8IZP2	Hsc70-interacting protein;Putative protein FAM10A4	ST13;ST13P4	-5.85734e-08	0.000300159	10.3487	-0.000195142	0.999848	1	FALSE
P02765	Alpha-2-HS-glycoprotein;Alpha-2-HS-glycoprotein chain A;Alpha-2-HS-glycoprotein chain B	AHSG	-9.04922e-08	0.000111754	44.7589	-0.000809742	0.999358	1	FALSE
Q92734	Protein TFG	TFG	-2.07108e-07	0.000202747	11.7786	-0.00102151	0.999202	1	FALSE
P51178	1-phosphatidylinositol 4,5-bisphosphate phosphodiesterase delta-1	PLCD1	-2.82169e-07	0.000432241	14.9862	-0.000652805	0.999488	1	FALSE
P51659	Peroxisomal multifunctional enzyme type 2;(3R)-hydroxyacyl-CoA dehydrogenase;Enoyl-CoA hydratase 2	HSD17B4	-3.61297e-07	0.00384593	372.905	-9.39427e-05	0.999925	1	FALSE
Q5R3I4	Tetratricopeptide repeat protein 38	TTC38	-4.92941e-07	0.00169323	17.3358	-0.000291125	0.999771	1	FALSE
O15371	Eukaryotic translation initiation factor 3 subunit D	EIF3D	-5.24244e-07	0.000337311	66.3062	-0.00155418	0.998765	1	FALSE
P18859	ATP synthase-coupling factor 6, mitochondrial	ATP5J	-6.42656e-07	0.000745034	26.5981	-0.000862587	0.999318	1	FALSE
P27816	Microtubule-associated protein 4	MAP4	-7.87794e-07	0.000597245	221.714	-0.00131905	0.998949	1	FALSE
P13671	Complement component C6	C6	-2.21533e-06	0.000886377	6.76652	-0.00249931	0.998078	1	FALSE
P11387	DNA topoisomerase 1	TOP1	-3.10765e-05	0.00243749	14.4601	-0.0127494	0.990002	1	FALSE
O75694	Nuclear pore complex protein Nup155	NUP155	-4.30302e-05	0.00399751	30.3745	-0.0107642	0.991482	1	FALSE
O14841	5-oxoprolinase	OPLAH	-0.000114902	0.0141733	3.43775	-0.00810695	0.99398	1	FALSE
O15269	Serine palmitoyltransferase 1	SPTLC1	-0.0002445	0.112085	7.198	-0.00218138	0.998319	1	FALSE
Q14108	Lysosome membrane protein 2	SCARB2	-0.000248807	0.123912	128.19	-0.00200794	0.998401	1	FALSE
Q9BTZ2	Dehydrogenase/reductase SDR family member 4	DHRS4	-0.000259283	50195.2	2.48166	-5.1655e-09	1	1	FALSE
P31153	S-adenosylmethionine synthase isoform type-2	MAT2A	-0.00100548	0.200271	59.2016	-0.0050206	0.996011	1	FALSE
O60307	Microtubule-associated serine/threonine-protein kinase 3	MAST3	-0.00100942	0.100437	11.2607	-0.0100503	0.992157	1	FALSE
O43747	AP-1 complex subunit gamma-1	AP1G1	-0.00115734	0.126305	120.836	-0.00916304	0.992704	1	FALSE
P36776	Lon protease homolog, mitochondrial	LONP1	-0.00139193	0.211882	141.869	-0.00656939	0.994768	1	FALSE
P55795	Heterogeneous nuclear ribonucleoprotein H2	HNRNPH2	-0.00217017	0.0441261	53.9414	-0.049181	0.960957	1	FALSE
O60925	Prefoldin subunit 1	PFDN1	-0.00288213	0.10819	13.1902	-0.0266395	0.979146	1	FALSE
Q14444	Caprin-1	CAPRIN1	-0.00293764	0.0566475	20.1693	-0.0518582	0.959152	1	FALSE
P13073	Cytochrome c oxidase subunit 4 isoform 1, mitochondrial	COX4I1	-0.00318611	0.227822	74.1922	-0.0139851	0.988879	1	FALSE
Q99584	Protein S100-A13	S100A13	-0.00443561	0.128029	49.5777	-0.0346454	0.972502	1	FALSE
P11172	Uridine 5-monophosphate synthase;Orotate phosphoribosyltransferase;Orotidine 5-phosphate decarboxylase	UMPS	-0.00501524	0.0516844	7.72696	-0.0970359	0.925167	1	FALSE
O00116	Alkyldihydroxyacetonephosphate synthase, peroxisomal	AGPS	-0.00586498	0.365702	18.9044	-0.0160376	0.987372	1	FALSE
Q9H8L6	Multimerin-2	MMRN2	-0.0058806	0.0342874	27.5116	-0.171509	0.865079	1	FALSE
O15258	Protein RER1	RER1	-0.0058994	0.130163	38.8894	-0.0453233	0.964082	1	FALSE
O14639	Actin-binding LIM protein 1	ABLIM1	-0.00595142	0.229843	21.1451	-0.0258934	0.979585	1	FALSE
Q9HB07	UPF0160 protein MYG1, mitochondrial	C12orf10	-0.00627216	0.0755286	38.7946	-0.0830435	0.934244	1	FALSE
P43405	Tyrosine-protein kinase SYK	SYK	-0.00773456	0.16732	10.5786	-0.0462261	0.963991	1	FALSE
Q8WVY7	Ubiquitin-like domain-containing CTD phosphatase 1	UBLCP1	-0.00822817	0.289443	10.2767	-0.0284276	0.977866	1	FALSE
Q16836	Hydroxyacyl-coenzyme A dehydrogenase, mitochondrial	HADH	-0.0084205	0.324715	57.8454	-0.025932	0.979401	1	FALSE
P00450	Ceruloplasmin	CP	-0.00842126	0.0298077	174.352	-0.282519	0.77788	1	FALSE
P20702	Integrin alpha-X	ITGAX	-0.00856023	0.270486	24.589	-0.0316476	0.975009	1	FALSE
Q93034	Cullin-5	CUL5	-0.00870536	0.313808	7.4855	-0.027741	0.978594	1	FALSE
Q9Y678	Coatomer subunit gamma-1	COPG1	-0.00882164	0.20319	182.254	-0.0434158	0.965418	1	FALSE
Q8N8S7	Protein enabled homolog	ENAH	-0.00895429	0.258174	40.1958	-0.0346832	0.972504	1	FALSE
Q14573	Inositol 1,4,5-trisphosphate receptor type 3	ITPR3	-0.00895771	0.104992	61.8203	-0.085318	0.932284	1	FALSE
P23284	Peptidyl-prolyl cis-trans isomerase B	PPIB	-0.00923638	0.0420876	249.066	-0.219456	0.826475	1	FALSE
Q16539	Mitogen-activated protein kinase 14	MAPK14	-0.00954607	0.0909267	12.4995	-0.104986	0.918053	1	FALSE
Q9H1A4	Anaphase-promoting complex subunit 1	ANAPC1	-0.00985959	1153.49	2.45088	-8.5476e-06	0.999994	1	FALSE
Q16611	Bcl-2 homologous antagonist/killer	BAK1	-0.00990713	0.0978513	11.3757	-0.101247	0.921117	1	FALSE
Q9NZD8	Maspardin	SPG21	-0.00992969	0.273396	15.8266	-0.0363198	0.971482	1	FALSE
Q8NE71	ATP-binding cassette sub-family F member 1	ABCF1	-0.01034	0.086346	35.5253	-0.119751	0.905355	1	FALSE
P15880	40S ribosomal protein S2	RPS2	-0.0109165	0.0504713	193.947	-0.216291	0.828989	1	FALSE
Q9BYB0	SH3 and multiple ankyrin repeat domains protein 3	SHANK3	-0.0109898	0.598758	5.29271	-0.0183544	0.986028	1	FALSE
Q05048	Cleavage stimulation factor subunit 1	CSTF1	-0.0110179	0.272397	4.59816	-0.040448	0.969433	1	FALSE
P15374	Ubiquitin carboxyl-terminal hydrolase isozyme L3	UCHL3	-0.0110592	0.119875	23.8811	-0.0922559	0.927264	1	FALSE
O95833	Chloride intracellular channel protein 3	CLIC3	-0.0116233	0.345456	39.6662	-0.0336462	0.973328	1	FALSE
P17693	HLA class I histocompatibility antigen, alpha chain G	HLA-G	-0.0117534	0.403441	13.4572	-0.029133	0.977186	1	FALSE
Q14344	Guanine nucleotide-binding protein subunit alpha-13	GNA13	-0.0118374	0.112101	47.1553	-0.105596	0.916351	1	FALSE
P59998	Actin-related protein 2/3 complex subunit 4	ARPC4	-0.0125049	0.206846	121.759	-0.0604549	0.951892	1	FALSE
Q6UVK1	Chondroitin sulfate proteoglycan 4	CSPG4	-0.012536	0.0770535	37.1752	-0.162692	0.871642	1	FALSE
Q9UJY1	Heat shock protein beta-8	HSPB8	-0.0127167	0.173917	12.6232	-0.0731193	0.942857	1	FALSE
Q9NR19	Acetyl-coenzyme A synthetase, cytoplasmic	ACSS2	-0.013	0.23096	20.2855	-0.0562867	0.955664	1	FALSE
P10599	Thioredoxin	TXN	-0.0132705	0.147768	94.1821	-0.0898067	0.928632	1	FALSE
P30876	DNA-directed RNA polymerase II subunit RPB2	POLR2B	-0.0133425	0.120349	83.6363	-0.110866	0.911988	1	FALSE
Q9UN86	Ras GTPase-activating protein-binding protein 2	G3BP2	-0.0133869	0.243337	8.21882	-0.0550139	0.957441	1	FALSE
Q13501	Sequestosome-1	SQSTM1	-0.0137958	0.160876	11.6725	-0.085754	0.933115	1	FALSE
P27694	Replication protein A 70 kDa DNA-binding subunit;Replication protein A 70 kDa DNA-binding subunit, N-terminally processed	RPA1	-0.013881	0.121982	56.8372	-0.113795	0.909801	1	FALSE
P23396	40S ribosomal protein S3	RPS3	-0.0139886	0.168769	339.258	-0.0828857	0.933991	1	FALSE
O95336	6-phosphogluconolactonase	PGLS	-0.014067	0.166269	83.9754	-0.0846037	0.932778	1	FALSE
Q07020	60S ribosomal protein L18	RPL18	-0.0140869	0.181169	135.271	-0.0777558	0.938137	1	FALSE
Q7Z3B4	Nucleoporin p54	NUP54	-0.0149662	0.334697	2.76946	-0.0447156	0.96736	1	FALSE
Q9UI12	V-type proton ATPase subunit H	ATP6V1H	-0.0150686	0.125655	55.5998	-0.119921	0.904978	1	FALSE
Q15020	Squamous cell carcinoma antigen recognized by T-cells 3	SART3	-0.0152636	0.165657	108.878	-0.0921396	0.926756	1	FALSE
P01876	Ig alpha-1 chain C region	IGHA1	-0.0153164	0.43162	70.4503	-0.0354858	0.971793	1	FALSE
P49721	Proteasome subunit beta type-2	PSMB2	-0.0155689	0.0871967	83.5446	-0.178549	0.858724	1	FALSE
Q96CN7	Isochorismatase domain-containing protein 1	ISOC1	-0.0158766	0.198733	18.0338	-0.0798891	0.937205	1	FALSE
P53680	AP-2 complex subunit sigma	AP2S1	-0.0160842	0.0753559	59.5394	-0.213444	0.83171	1	FALSE
P30153	Serine/threonine-protein phosphatase 2A 65 kDa regulatory subunit A alpha isoform	PPP2R1A	-0.0162943	0.167533	121.119	-0.0972601	0.922681	1	FALSE
Q96TA1	Niban-like protein 1	FAM129B	-0.0163114	0.159382	180.597	-0.102342	0.918599	1	FALSE
P49585	Choline-phosphate cytidylyltransferase A	PCYT1A	-0.0167372	0.847225	3.68295	-0.0197553	0.985262	1	FALSE
P56199	Integrin alpha-1	ITGA1	-0.0171663	0.200427	125.422	-0.0856486	0.931882	1	FALSE
Q6UN15	Pre-mRNA 3-end-processing factor FIP1	FIP1L1	-0.0171813	0.125885	16.9532	-0.136485	0.893046	1	FALSE
P23193	Transcription elongation factor A protein 1	TCEA1	-0.0171869	35049.7	3.41565	-4.90358e-07	1	1	FALSE
P10768	S-formylglutathione hydrolase	ESD	-0.0173169	0.1052	49.9594	-0.16461	0.869915	1	FALSE
P50552	Vasodilator-stimulated phosphoprotein	VASP	-0.0174667	0.185397	136.189	-0.0942121	0.925079	1	FALSE
Q9Y673	Dolichyl-phosphate beta-glucosyltransferase	ALG5	-0.017525	0.176731	15.0584	-0.0991617	0.922318	1	FALSE
P84103	Serine/arginine-rich splicing factor 3	SRSF3	-0.0175285	0.21295	67.1042	-0.0823124	0.934643	1	FALSE
Q96I24	Far upstream element-binding protein 3	FUBP3	-0.0175735	0.186764	52.7262	-0.094095	0.92539	1	FALSE
Q9Y3C6	Peptidyl-prolyl cis-trans isomerase-like 1	PPIL1	-0.0178294	0.112591	5.80537	-0.158356	0.879541	1	FALSE
O95202	LETM1 and EF-hand domain-containing protein 1, mitochondrial	LETM1	-0.0179051	0.111401	34.6804	-0.160727	0.873241	1	FALSE
Q12907	Vesicular integral-membrane protein VIP36	LMAN2	-0.0183169	0.243908	159.995	-0.0750975	0.940231	1	FALSE
P01920	HLA class II histocompatibility antigen, DQ beta 1 chain	HLA-DQB1	-0.0183312	0.451488	62.9232	-0.0406016	0.967742	1	FALSE
P31930	Cytochrome b-c1 complex subunit 1, mitochondrial	UQCRC1	-0.0190452	0.22737	148.739	-0.0837632	0.933357	1	FALSE
P06748	Nucleophosmin	NPM1	-0.0193239	0.140781	107.316	-0.137262	0.891081	1	FALSE
Q9HB40	Retinoid-inducible serine carboxypeptidase	SCPEP1	-0.0194653	0.343287	39.2842	-0.0567025	0.95507	1	FALSE
Q96CW1	AP-2 complex subunit mu	AP2M1	-0.0196079	0.146385	122.905	-0.133947	0.893663	1	FALSE
Q9Y5L0	Transportin-3	TNPO3	-0.0196094	0.0715042	8.3117	-0.274242	0.790592	1	FALSE
Q9BUQ8	Probable ATP-dependent RNA helicase DDX23	DDX23	-0.0196952	0.163369	107.23	-0.120557	0.904268	1	FALSE
Q6ZMI0	Protein phosphatase 1 regulatory subunit 21	PPP1R21	-0.0199951	0.161641	7.47757	-0.123701	0.904812	1	FALSE
Q96CM8	Acyl-CoA synthetase family member 2, mitochondrial	ACSF2	-0.0205406	0.208331	47.8146	-0.0985957	0.921871	1	FALSE
P09769	Tyrosine-protein kinase Fgr	FGR	-0.0205542	0.119531	20.6917	-0.171957	0.865142	1	FALSE
P41222	Prostaglandin-H2 D-isomerase	PTGDS	-0.0207032	0.114205	19.1327	-0.181281	0.858054	1	FALSE
Q9NX40	OCIA domain-containing protein 1	OCIAD1	-0.0207413	0.183456	28.7153	-0.113059	0.910771	1	FALSE
Q96AX1	Vacuolar protein sorting-associated protein 33A	VPS33A	-0.0209562	0.213888	18.0187	-0.0979777	0.923032	1	FALSE
O95777	U6 snRNA-associated Sm-like protein LSm8	LSM8	-0.0211398	0.182592	27.6223	-0.115776	0.908668	1	FALSE
Q9UH65	Switch-associated protein 70	SWAP70	-0.0213818	0.121787	27.7123	-0.175566	0.861911	1	FALSE
P53814	Smoothelin	SMTN	-0.0214931	0.204824	21.4273	-0.104935	0.917404	1	FALSE
O94979	Protein transport protein Sec31A	SEC31A	-0.0219612	0.0768658	215.66	-0.285708	0.775376	1	FALSE
P53367	Arfaptin-1	ARFIP1	-0.0220308	0.255981	24.9418	-0.0860641	0.932103	1	FALSE
P10643	Complement component C7	C7	-0.0220905	0.175961	40.7606	-0.125542	0.900712	1	FALSE
Q5BJH7	Protein YIF1B	YIF1B	-0.0221343	0.395688	10.3666	-0.0559388	0.956454	1	FALSE
P29350	Tyrosine-protein phosphatase non-receptor type 6	PTPN6	-0.0221943	0.207499	125.161	-0.106961	0.914991	1	FALSE
Q6IAA8	Ragulator complex protein LAMTOR1	LAMTOR1	-0.0222408	0.229671	56.0047	-0.0968377	0.923201	1	FALSE
Q9Y6C9	Mitochondrial carrier homolog 2	MTCH2	-0.0227844	0.249777	67.8845	-0.0912189	0.927587	1	FALSE
P02647	Apolipoprotein A-I;Proapolipoprotein A-I;Truncated apolipoprotein A-I	APOA1	-0.0229546	0.157032	419.058	-0.146178	0.883851	1	FALSE
Q15257	Serine/threonine-protein phosphatase 2A activator	PPP2R4	-0.0231493	0.165232	58.2903	-0.140102	0.889063	1	FALSE
P52907	F-actin-capping protein subunit alpha-1	CAPZA1	-0.0236725	0.148233	138.156	-0.159697	0.873353	1	FALSE
P78410;O00481;O00478	Butyrophilin subfamily 3 member A2;Butyrophilin subfamily 3 member A1;Butyrophilin subfamily 3 member A3	BTN3A2;BTN3A1;BTN3A3	-0.0236859	0.118388	14.2644	-0.200071	0.844249	1	FALSE
Q99733	Nucleosome assembly protein 1-like 4	NAP1L4	-0.0237218	0.0826873	59.5591	-0.286886	0.775195	1	FALSE
P80188	Neutrophil gelatinase-associated lipocalin	LCN2	-0.0237603	0.266108	86.2786	-0.089288	0.92906	1	FALSE
Q8N766	ER membrane protein complex subunit 1	EMC1	-0.0249957	0.171929	44.281	-0.145384	0.885068	1	FALSE
Q66K74	Microtubule-associated protein 1S;MAP1S heavy chain;MAP1S light chain	MAP1S	-0.025168	0.150353	65.247	-0.167393	0.867579	1	FALSE
P63241	Eukaryotic translation initiation factor 5A-1	EIF5A	-0.0254957	1.61191	12.43	-0.0158171	0.987631	1	FALSE
Q5J8M3	ER membrane protein complex subunit 4	EMC4	-0.0255302	0.505122	7.11468	-0.0505425	0.96108	1	FALSE
P14866	Heterogeneous nuclear ribonucleoprotein L	HNRNPL	-0.0260386	0.214723	135.909	-0.121266	0.903659	1	FALSE
P02750	Leucine-rich alpha-2-glycoprotein	LRG1	-0.0263664	0.0863884	28.7044	-0.305208	0.76241	1	FALSE
P78527	DNA-dependent protein kinase catalytic subunit	PRKDC	-0.0263917	0.159781	893.34	-0.165174	0.868845	1	FALSE
P14550	Alcohol dehydrogenase [NADP(+)]	AKR1A1	-0.0264946	0.182796	213.747	-0.144941	0.884894	1	FALSE
P07942	Laminin subunit beta-1	LAMB1	-0.0268337	0.131782	88.5566	-0.203622	0.839116	1	FALSE
P08253	72 kDa type IV collagenase;PEX	MMP2	-0.0272735	0.515648	6.67161	-0.0528916	0.959367	1	FALSE
P31948	Stress-induced-phosphoprotein 1	STIP1	-0.0274405	0.149587	168.176	-0.183442	0.854672	1	FALSE
P17174	Aspartate aminotransferase, cytoplasmic	GOT1	-0.0278971	0.123619	69.1491	-0.225671	0.822123	1	FALSE
P21796	Voltage-dependent anion-selective channel protein 1	VDAC1	-0.0285286	0.280703	146.377	-0.101633	0.919187	1	FALSE
Q969V3	Nicalin	NCLN	-0.0287361	0.157156	97.1826	-0.182851	0.855296	1	FALSE
Q9H1E5	Thioredoxin-related transmembrane protein 4	TMX4	-0.0288768	0.0787199	16.147	-0.366829	0.718509	1	FALSE
O43294	Transforming growth factor beta-1-induced transcript 1 protein	TGFB1I1	-0.0289644	0.305368	29.3345	-0.0948507	0.925078	1	FALSE
Q14258	E3 ubiquitin/ISG15 ligase TRIM25	TRIM25	-0.0289759	0.241713	36.4218	-0.119877	0.905239	1	FALSE
P31939	Bifunctional purine biosynthesis protein PURH;Phosphoribosylaminoimidazolecarboxamide formyltransferase;IMP cyclohydrolase	ATIC	-0.0291536	0.147587	143.607	-0.197535	0.843688	1	FALSE
Q13825	Methylglutaconyl-CoA hydratase, mitochondrial	AUH	-0.0293306	0.0906313	20.3728	-0.323626	0.74952	1	FALSE
Q9H2M9	Rab3 GTPase-activating protein non-catalytic subunit	RAB3GAP2	-0.0297674	0.204122	32.858	-0.145832	0.884945	1	FALSE
Q9Y2A7	Nck-associated protein 1	NCKAP1	-0.0298026	0.122365	91.2795	-0.243556	0.808121	1	FALSE
Q9HD20	Manganese-transporting ATPase 13A1	ATP13A1	-0.0299525	0.113306	45.1303	-0.264351	0.792713	1	FALSE
E9PAV3	Nascent polypeptide-associated complex subunit alpha, muscle-specific form	NACA	-0.0299986	0.231788	53.9656	-0.129422	0.897505	1	FALSE
P22897	Macrophage mannose receptor 1	MRC1	-0.0307608	0.225545	218.315	-0.136384	0.891643	1	FALSE
Q8IYT4	Katanin p60 ATPase-containing subunit A-like 2	KATNAL2	-0.03093	0.213916	17.3699	-0.14459	0.886699	1	FALSE
O15126	Secretory carrier-associated membrane protein 1	SCAMP1	-0.031192	0.0737122	16.0597	-0.42316	0.677791	1	FALSE
P27169	Serum paraoxonase/arylesterase 1	PON1	-0.0313898	7.08599	2.41992	-0.00442984	0.996804	1	FALSE
Q86VX2	COMM domain-containing protein 7	COMMD7	-0.0315835	0.202643	11.5211	-0.155858	0.878843	1	FALSE
S4R460		IGHV3OR16-9	-0.0321251	0.0855119	16.3142	-0.375681	0.711994	1	FALSE
Q96QK1	Vacuolar protein sorting-associated protein 35	VPS35	-0.0328867	0.179453	214.31	-0.183261	0.854767	1	FALSE
Q00013	55 kDa erythrocyte membrane protein	MPP1	-0.0328942	0.115029	10.7227	-0.285964	0.780354	1	FALSE
Q8IX19	Mast cell-expressed membrane protein 1	MCEMP1	-0.0330861	14705.4	3.42502	-2.24993e-06	0.999998	1	FALSE
O14737	Programmed cell death protein 5	PDCD5	-0.033539	0.146078	62.0181	-0.229596	0.819161	1	FALSE
Q15631	Translin	TSN	-0.033698	0.119759	90.5797	-0.281382	0.77906	1	FALSE
Q99961	Endophilin-A2	SH3GL1	-0.0342372	0.131129	31.226	-0.261096	0.795732	1	FALSE
O60568	Procollagen-lysine,2-oxoglutarate 5-dioxygenase 3	PLOD3	-0.0345605	0.0998894	53.2793	-0.345988	0.730714	1	FALSE
Q15435	Protein phosphatase 1 regulatory subunit 7	PPP1R7	-0.0348876	0.11718	83.2046	-0.297725	0.766655	1	FALSE
Q9NQX3	Gephyrin;Molybdopterin adenylyltransferase;Molybdopterin molybdenumtransferase	GPHN	-0.0349261	0.0884479	7.71008	-0.394878	0.703631	1	FALSE
Q7L014	Probable ATP-dependent RNA helicase DDX46	DDX46	-0.0349499	0.171842	94.2875	-0.203384	0.839273	1	FALSE
P61619	Protein transport protein Sec61 subunit alpha isoform 1	SEC61A1	-0.0351214	0.168823	23.4183	-0.208037	0.836999	1	FALSE
P57088	Transmembrane protein 33	TMEM33	-0.0353467	0.326303	49.9042	-0.108325	0.914172	1	FALSE
Q9UBQ0	Vacuolar protein sorting-associated protein 29	VPS29	-0.0354202	0.183126	31.0036	-0.19342	0.847892	1	FALSE
P48556	26S proteasome non-ATPase regulatory subunit 8	PSMD8	-0.0355413	0.165727	62.6286	-0.214456	0.830888	1	FALSE
P11413	Glucose-6-phosphate 1-dehydrogenase	G6PD	-0.0355822	0.201996	322.879	-0.176153	0.860284	1	FALSE
P07814	Bifunctional glutamate/proline--tRNA ligase;Glutamate--tRNA ligase;Proline--tRNA ligase	EPRS	-0.0359916	0.149331	191.995	-0.241019	0.809798	1	FALSE
Q07954	Prolow-density lipoprotein receptor-related protein 1;Low-density lipoprotein receptor-related protein 1 85 kDa subunit;Low-density lipoprotein receptor-related protein 1 515 kDa subunit;Low-density lipoprotein receptor-related protein 1 intracellular domain	LRP1	-0.0362104	0.121085	357.239	-0.29905	0.765076	1	FALSE
O00560	Syntenin-1	SDCBP	-0.0366799	0.24731	14.3439	-0.148315	0.884159	1	FALSE
P30419	Glycylpeptide N-tetradecanoyltransferase 1	NMT1	-0.0370512	0.213565	21.4301	-0.173489	0.863895	1	FALSE
Q96KP4	Cytosolic non-specific dipeptidase	CNDP2	-0.0371719	0.233076	246.628	-0.159484	0.873418	1	FALSE
O94874	E3 UFM1-protein ligase 1	UFL1	-0.0372758	0.113233	139.072	-0.329196	0.742503	1	FALSE
Q12906	Interleukin enhancer-binding factor 3	ILF3	-0.0387676	0.19337	279.892	-0.200484	0.841247	1	FALSE
Q99459	Cell division cycle 5-like protein	CDC5L	-0.0392852	0.1654	35.0686	-0.237516	0.813638	1	FALSE
P32321	Deoxycytidylate deaminase	DCTD	-0.039469	9.24591	2.41983	-0.00426881	0.996921	1	FALSE
Q9P035	Very-long-chain (3R)-3-hydroxyacyl-CoA dehydratase 3	HACD3	-0.0397425	0.188554	78.2146	-0.210775	0.833611	1	FALSE
P02787	Serotransferrin	TF	-0.0398721	0.0731385	334.306	-0.545159	0.586008	1	FALSE
P13747	HLA class I histocompatibility antigen, alpha chain E	HLA-E	-0.0399681	0.202907	18.5743	-0.196978	0.845984	1	FALSE
P00403	Cytochrome c oxidase subunit 2	MT-CO2	-0.0407112	0.262594	113.003	-0.155035	0.87707	1	FALSE
O95373	Importin-7	IPO7	-0.0408589	0.214206	46.2732	-0.190745	0.849559	1	FALSE
P40227	T-complex protein 1 subunit zeta	CCT6A	-0.0408869	0.222559	136.531	-0.183712	0.854512	1	FALSE
Q9UNF0	Protein kinase C and casein kinase substrate in neurons protein 2	PACSIN2	-0.0409249	0.162328	129.905	-0.252113	0.801352	1	FALSE
Q15393	Splicing factor 3B subunit 3	SF3B3	-0.0419173	0.132731	259.573	-0.315806	0.752403	1	FALSE
P40121	Macrophage-capping protein	CAPG	-0.0420975	0.329787	218.994	-0.127651	0.898543	1	FALSE
Q9UK59	Lariat debranching enzyme	DBR1	-0.0421634	2.31413	10.5038	-0.01822	0.985805	1	FALSE
P12724	Eosinophil cationic protein	RNASE3	-0.0428991	0.307789	35.699	-0.139378	0.889934	1	FALSE
Q9UIA9	Exportin-7	XPO7	-0.0428998	0.100996	68.3499	-0.424768	0.67234	1	FALSE
Q9NP72	Ras-related protein Rab-18	RAB18	-0.0433587	0.124449	49.6785	-0.348405	0.729008	1	FALSE
P42224	Signal transducer and activator of transcription 1-alpha/beta	STAT1	-0.0438603	0.262161	169.682	-0.167303	0.867331	1	FALSE
Q12805	EGF-containing fibulin-like extracellular matrix protein 1	EFEMP1	-0.0442869	0.206037	71.8561	-0.214946	0.830418	1	FALSE
P30740	Leukocyte elastase inhibitor	SERPINB1	-0.0448207	0.193003	296.84	-0.232228	0.816521	1	FALSE
P49321	Nuclear autoantigenic sperm protein	NASP	-0.0448662	0.100165	27.4049	-0.447923	0.65773	1	FALSE
Q9UHB9	Signal recognition particle subunit SRP68	SRP68	-0.0450574	0.0891262	67.4248	-0.505546	0.614824	1	FALSE
Q9Y265	RuvB-like 1	RUVBL1	-0.0460714	0.169266	123.085	-0.272183	0.785938	1	FALSE
O75874	Isocitrate dehydrogenase [NADP] cytoplasmic	IDH1	-0.0468154	0.278884	250.585	-0.167867	0.866823	1	FALSE
Q9UNS2	COP9 signalosome complex subunit 3	COPS3	-0.0469927	0.100576	47.7754	-0.467235	0.642456	1	FALSE
Q8WUY1	Protein THEM6	THEM6	-0.0473708	0.205287	39.345	-0.230754	0.818701	1	FALSE
P08294	Extracellular superoxide dismutase [Cu-Zn]	SOD3	-0.0482989	0.36458	56.1979	-0.132478	0.895079	1	FALSE
P51153	Ras-related protein Rab-13	RAB13	-0.0485345	0.159394	24.6987	-0.304494	0.763302	1	FALSE
Q8N3Y7	Epidermal retinol dehydrogenase 2	SDR16C5	-0.0486617	0.399889	15.8424	-0.121688	0.904676	1	FALSE
P50570	Dynamin-2	DNM2	-0.0487928	0.136954	145.939	-0.35627	0.722153	1	FALSE
P46781	40S ribosomal protein S9	RPS9	-0.0490613	0.162489	330.317	-0.301936	0.762891	1	FALSE
P09661	U2 small nuclear ribonucleoprotein A	SNRPA1	-0.0491165	0.189248	83.5703	-0.259535	0.79586	1	FALSE
P27105	Erythrocyte band 7 integral membrane protein	STOM	-0.0493706	0.321718	216.343	-0.153459	0.878179	1	FALSE
Q8IYB3	Serine/arginine repetitive matrix protein 1	SRRM1	-0.04988	84.6809	2.41761	-0.000589034	0.999575	1	FALSE
Q8IZP0	Abl interactor 1	ABI1	-0.050474	0.332973	22.1932	-0.151586	0.880883	1	FALSE
Q9NPD3	Exosome complex component RRP41	EXOSC4	-0.0509999	0.268803	4.42015	-0.18973	0.85792	1	FALSE
Q52LJ0	Protein FAM98B	FAM98B	-0.0516315	0.258878	15.4392	-0.199443	0.844519	1	FALSE
P19474	E3 ubiquitin-protein ligase TRIM21	TRIM21	-0.0518774	0.452474	13.0733	-0.114653	0.910463	1	FALSE
P13804	Electron transfer flavoprotein subunit alpha, mitochondrial	ETFA	-0.0522526	0.246016	112.358	-0.212395	0.832183	1	FALSE
P05165	Propionyl-CoA carboxylase alpha chain, mitochondrial	PCCA	-0.0526073	0.228313	30.9337	-0.230417	0.819285	1	FALSE
A0AVT1	Ubiquitin-like modifier-activating enzyme 6	UBA6	-0.0535652	0.201422	22.1457	-0.265935	0.79275	1	FALSE
Q9P258	Protein RCC2	RCC2	-0.0542245	0.166303	19.829	-0.326058	0.747796	1	FALSE
P13796	Plastin-2	LCP1	-0.0557017	0.252702	456.284	-0.220425	0.825639	1	FALSE
Q9UQ35	Serine/arginine repetitive matrix protein 2	SRRM2	-0.0559167	0.162892	89.7581	-0.343274	0.732195	1	FALSE
P01860	Ig gamma-3 chain C region	IGHG3	-0.056387	0.178094	13.7263	-0.316614	0.7563	1	FALSE
P01880	Ig delta chain C region	IGHD	-0.0569404	0.241392	8.98238	-0.235884	0.818813	1	FALSE
Q96N66	Lysophospholipid acyltransferase 7	MBOAT7	-0.0582215	0.228749	12.205	-0.254521	0.803331	1	FALSE
Q9Y6K5	2-5-oligoadenylate synthase 3	OAS3	-0.058346	0.237669	46.5027	-0.245493	0.807155	1	FALSE
P12081	Histidine--tRNA ligase, cytoplasmic	HARS	-0.0585323	0.0908359	144.732	-0.644374	0.520353	1	FALSE
Q13347	Eukaryotic translation initiation factor 3 subunit I	EIF3I	-0.0585413	0.172276	59.8446	-0.339811	0.735189	1	FALSE
O95197	Reticulon-3	RTN3	-0.0588197	0.28696	6.28165	-0.204975	0.844073	1	FALSE
P47224	Guanine nucleotide exchange factor MSS4	RABIF	-0.0595359	0.198585	17.0144	-0.299801	0.767961	1	FALSE
P17096	High mobility group protein HMG-I/HMG-Y	HMGA1	-0.0595921	0.11086	15.5646	-0.537542	0.598495	1	FALSE
Q16643	Drebrin	DBN1	-0.0598254	0.280167	80.9291	-0.213534	0.831447	1	FALSE
Q9HB71	Calcyclin-binding protein	CACYBP	-0.0610173	0.25245	16.8192	-0.241701	0.811934	1	FALSE
Q96LZ7	Regulator of microtubule dynamics protein 2	RMDN2	-0.061319	0.161335	4.19252	-0.380073	0.722367	1	FALSE
P26572	Alpha-1,3-mannosyl-glycoprotein 2-beta-N-acetylglucosaminyltransferase	MGAT1	-0.0614487	0.203034	24.2507	-0.302652	0.764736	1	FALSE
P43243	Matrin-3	MATR3	-0.0614889	0.147088	256.574	-0.418043	0.676265	1	FALSE
Q07960	Rho GTPase-activating protein 1	ARHGAP1	-0.0617895	0.129594	144.773	-0.476794	0.634228	1	FALSE
P55786	Puromycin-sensitive aminopeptidase	NPEPPS	-0.0620242	0.139052	217.63	-0.44605	0.656005	1	FALSE
P51649	Succinate-semialdehyde dehydrogenase, mitochondrial	ALDH5A1	-0.062068	0.307038	16.8122	-0.202151	0.842225	1	FALSE
Q86W92	Liprin-beta-1	PPFIBP1	-0.0624666	4724.56	2.41837	-1.32217e-05	0.99999	1	FALSE
P63208	S-phase kinase-associated protein 1	SKP1	-0.0626059	0.185026	35.0267	-0.338362	0.73711	1	FALSE
P84085	ADP-ribosylation factor 5	ARF5	-0.0626323	0.17272	37.8365	-0.362623	0.718904	1	FALSE
P14174	Macrophage migration inhibitory factor	MIF	-0.0627597	0.14813	24.0066	-0.423679	0.675572	1	FALSE
Q9BZQ8	Protein Niban	FAM129A	-0.0633323	0.11021	64.902	-0.57465	0.567515	1	FALSE
P20073	Annexin A7	ANXA7	-0.0637455	0.127906	190.574	-0.498378	0.618792	1	FALSE
P11279	Lysosome-associated membrane glycoprotein 1	LAMP1	-0.0642001	0.279014	103.812	-0.230096	0.81847	1	FALSE
Q6ZNJ1	Neurobeachin-like protein 2	NBEAL2	-0.0644573	0.34322	6.70787	-0.187802	0.856586	1	FALSE
Q99460	26S proteasome non-ATPase regulatory subunit 1	PSMD1	-0.0648232	0.146707	101.113	-0.441856	0.659537	1	FALSE
Q9HBH5	Retinol dehydrogenase 14	RDH14	-0.0656157	0.141346	47.4304	-0.464221	0.644613	1	FALSE
Q9NZ01	Very-long-chain enoyl-CoA reductase	TECR	-0.0659528	0.224755	35.397	-0.293443	0.770897	1	FALSE
P08519	Apolipoprotein(a)	LPA	-0.0665821	0.282637	15.9151	-0.235574	0.816768	1	FALSE
P61326	Protein mago nashi homolog	MAGOH	-0.0666335	0.142372	72.8266	-0.468025	0.641164	1	FALSE
P54707	Potassium-transporting ATPase alpha chain 2	ATP12A	-0.0672075	0.226704	12.5605	-0.296455	0.771727	1	FALSE
P28066	Proteasome subunit alpha type-5	PSMA5	-0.0673756	0.167947	119.181	-0.401173	0.689011	1	FALSE
O00764	Pyridoxal kinase	PDXK	-0.0682378	0.221279	72.8112	-0.308379	0.758674	1	FALSE
Q93050	V-type proton ATPase 116 kDa subunit a isoform 1	ATP6V0A1	-0.0686869	0.199323	36.1875	-0.3446	0.73239	1	FALSE
P55265	Double-stranded RNA-specific adenosine deaminase	ADAR	-0.0694155	0.177057	65.0333	-0.392051	0.696302	1	FALSE
Q9NQG5	Regulation of nuclear pre-mRNA domain-containing protein 1B	RPRD1B	-0.0696103	0.165975	43.1934	-0.419403	0.677001	1	FALSE
Q14203	Dynactin subunit 1	DCTN1	-0.0701122	0.0946501	156.606	-0.740751	0.459954	1	FALSE
Q9HC35	Echinoderm microtubule-associated protein-like 4	EML4	-0.0706164	0.24768	116.298	-0.285112	0.776066	1	FALSE
O95168	NADH dehydrogenase [ubiquinone] 1 beta subcomplex subunit 4	NDUFB4	-0.0707548	0.247238	29.4099	-0.286181	0.776746	1	FALSE
Q9Y315	Deoxyribose-phosphate aldolase	DERA	-0.0707845	0.146543	44.711	-0.483029	0.631432	1	FALSE
Q8NC51	Plasminogen activator inhibitor 1 RNA-binding protein	SERBP1	-0.0709291	0.115888	65.3102	-0.612048	0.542631	1	FALSE
O75340	Programmed cell death protein 6	PDCD6	-0.0717921	0.169681	100.185	-0.423101	0.673128	1	FALSE
P11182	Lipoamide acyltransferase component of branched-chain alpha-keto acid dehydrogenase complex, mitochondrial	DBT	-0.0718055	0.294158	3.40222	-0.244105	0.821145	1	FALSE
P37840	Alpha-synuclein	SNCA	-0.0718855	0.253348	17.9729	-0.283742	0.779851	1	FALSE
Q00169	Phosphatidylinositol transfer protein alpha isoform	PITPNA	-0.072114	0.138625	21.9228	-0.52021	0.608131	1	FALSE
O43633	Charged multivesicular body protein 2a	CHMP2A	-0.0727556	0.231513	19.0372	-0.314261	0.756741	1	FALSE
Q96T58	Msx2-interacting protein	SPEN	-0.073431	0.11702	21.3616	-0.627509	0.536976	1	FALSE
Q9Y2J2	Band 4.1-like protein 3;Band 4.1-like protein 3, N-terminally processed	EPB41L3	-0.0735032	0.107068	45.512	-0.686511	0.495874	1	FALSE
Q96IY4	Carboxypeptidase B2	CPB2	-0.073883	14859.2	3.37387	-4.97221e-06	0.999996	1	FALSE
P36957	Dihydrolipoyllysine-residue succinyltransferase component of 2-oxoglutarate dehydrogenase complex, mitochondrial	DLST	-0.0741666	0.249581	127.865	-0.297165	0.766823	1	FALSE
Q16891	MICOS complex subunit MIC60	IMMT	-0.0743739	0.205284	234.95	-0.362298	0.717455	1	FALSE
Q9HCD5	Nuclear receptor coactivator 5	NCOA5	-0.0746511	0.327764	6.00434	-0.227758	0.827392	1	FALSE
O43242	26S proteasome non-ATPase regulatory subunit 3	PSMD3	-0.0748161	0.12552	225.767	-0.59605	0.551739	1	FALSE
P07686	Beta-hexosaminidase subunit beta;Beta-hexosaminidase subunit beta chain B;Beta-hexosaminidase subunit beta chain A	HEXB	-0.075468	0.239556	83.2405	-0.315033	0.753525	1	FALSE
Q9Y4W6	AFG3-like protein 2	AFG3L2	-0.0755631	0.236343	51.3003	-0.319718	0.750481	1	FALSE
Q5U651	Ras-interacting protein 1	RASIP1	-0.0772102	0.324437	77.9145	-0.237982	0.81252	1	FALSE
A6NDG6	Phosphoglycolate phosphatase	PGP	-0.0772989	0.243839	12.5818	-0.317008	0.756436	1	FALSE
Q9H6S3	Epidermal growth factor receptor kinase substrate 8-like protein 2	EPS8L2	-0.0773831	0.308685	65.5801	-0.250686	0.802841	1	FALSE
Q9Y4P3	Transducin beta-like protein 2	TBL2	-0.0773974	0.165694	24.1121	-0.467111	0.644614	1	FALSE
O94906	Pre-mRNA-processing factor 6	PRPF6	-0.0777691	0.122999	31.1224	-0.632274	0.531826	1	FALSE
P0DOY2;P0DOY3		IGLC2	-0.077783	0.220788	30.3242	-0.352297	0.727052	1	FALSE
P42704	Leucine-rich PPR motif-containing protein, mitochondrial	LRPPRC	-0.0783452	0.166744	209.327	-0.469852	0.63895	1	FALSE
P30044	Peroxiredoxin-5, mitochondrial	PRDX5	-0.0783863	0.263664	133.786	-0.297297	0.766701	1	FALSE
O75083	WD repeat-containing protein 1	WDR1	-0.0787578	0.164431	336.186	-0.478973	0.632269	1	FALSE
Q9Y2W2	WW domain-binding protein 11	WBP11	-0.0798352	0.247464	12.4433	-0.322614	0.752344	1	FALSE
P83111	Serine beta-lactamase-like protein LACTB, mitochondrial	LACTB	-0.0799976	0.375051	14.1372	-0.213298	0.83414	1	FALSE
Q96BM9	ADP-ribosylation factor-like protein 8A	ARL8A	-0.0803091	0.219326	25.5218	-0.366164	0.717261	1	FALSE
P61604	10 kDa heat shock protein, mitochondrial	HSPE1	-0.0803728	0.350595	103.142	-0.229247	0.819131	1	FALSE
O14795	Protein unc-13 homolog B	UNC13B	-0.0809608	9644.54	3.41701	-8.39448e-06	0.999994	1	FALSE
P41226	Ubiquitin-like modifier-activating enzyme 7	UBA7	-0.0812964	0.197071	40.8499	-0.412524	0.682112	1	FALSE
Q12955	Ankyrin-3	ANK3	-0.0814536	0.412715	11.83	-0.19736	0.846896	1	FALSE
P04406	Glyceraldehyde-3-phosphate dehydrogenase	GAPDH	-0.0820602	0.19754	470.472	-0.415411	0.67803	1	FALSE
Q9H3U1	Protein unc-45 homolog A	UNC45A	-0.0825187	0.149313	44.39	-0.552657	0.583271	1	FALSE
P57740	Nuclear pore complex protein Nup107	NUP107	-0.0825371	0.829092	4.59747	-0.0995512	0.924894	1	FALSE
Q7Z434	Mitochondrial antiviral-signaling protein	MAVS	-0.0826316	0.266258	14.9883	-0.310344	0.760573	1	FALSE
Q9NUI1	Peroxisomal 2,4-dienoyl-CoA reductase	DECR2	-0.083887	0.497333	2.4176	-0.168674	0.879141	1	FALSE
O60547	GDP-mannose 4,6 dehydratase	GMDS	-0.084023	0.298898	10.402	-0.281109	0.784139	1	FALSE
Q9BR76	Coronin-1B	CORO1B	-0.0840307	0.16153	143.966	-0.520219	0.60371	1	FALSE
P52788	Spermine synthase	SMS	-0.0841234	0.274607	12.9409	-0.306341	0.764218	1	FALSE
O60264	SWI/SNF-related matrix-associated actin-dependent regulator of chromatin subfamily A member 5	SMARCA5	-0.0842015	0.255319	20.994	-0.32979	0.744827	1	FALSE
Q96CX2	BTB/POZ domain-containing protein KCTD12	KCTD12	-0.0847034	0.0986077	264.481	-0.858994	0.391122	0.974289	FALSE
P19367	Hexokinase-1	HK1	-0.0851968	0.167137	295.744	-0.509741	0.610613	1	FALSE
Q02750	Dual specificity mitogen-activated protein kinase kinase 1	MAP2K1	-0.0853668	0.253081	18.0763	-0.33731	0.739769	1	FALSE
Q9UIJ7	GTP:AMP phosphotransferase AK3, mitochondrial	AK3	-0.0858785	0.186311	145.526	-0.460941	0.645529	1	FALSE
P02774	Vitamin D-binding protein	GC	-0.0863981	0.109693	103.494	-0.787637	0.432709	1	FALSE
P16615	Sarcoplasmic/endoplasmic reticulum calcium ATPase 2	ATP2A2	-0.0869397	0.166639	128.633	-0.521724	0.602759	1	FALSE
Q16543	Hsp90 co-chaperone Cdc37;Hsp90 co-chaperone Cdc37, N-terminally processed	CDC37	-0.087279	0.172065	57.8382	-0.507244	0.613913	1	FALSE
Q9HBL7	Plasminogen receptor (KT)	PLGRKT	-0.0875792	0.327868	19.1387	-0.267117	0.792236	1	FALSE
P01701	Ig lambda chain V-I region NEW	LV151	-0.0877924	0.192864	9.11279	-0.455203	0.659614	1	FALSE
Q9P0M6	Core histone macro-H2A.2	H2AFY2	-0.0877941	0.218528	32.8891	-0.401752	0.690465	1	FALSE
Q9C0C9	E2/E3 hybrid ubiquitin-protein ligase UBE2O	UBE2O	-0.0885125	26.3282	2.41769	-0.00336189	0.997575	1	FALSE
P12814	Alpha-actinin-1	ACTN1	-0.0895623	0.200777	455.626	-0.446079	0.655752	1	FALSE
P50995	Annexin A11	ANXA11	-0.0896373	0.112073	235.082	-0.799814	0.424626	1	FALSE
Q8N392	Rho GTPase-activating protein 18	ARHGAP18	-0.0899118	0.15394	63.4565	-0.58407	0.561244	1	FALSE
Q12768	WASH complex subunit strumpellin	KIAA0196	-0.0900244	0.160743	61.9988	-0.560052	0.577462	1	FALSE
P09493	Tropomyosin alpha-1 chain	TPM1	-0.0904788	0.267548	83.9362	-0.338178	0.736073	1	FALSE
P26373	60S ribosomal protein L13	RPL13	-0.0905459	0.201955	118.985	-0.448347	0.654718	1	FALSE
P49773	Histidine triad nucleotide-binding protein 1	HINT1	-0.0906695	0.220104	41.351	-0.411939	0.682512	1	FALSE
P54819	Adenylate kinase 2, mitochondrial;Adenylate kinase 2, mitochondrial, N-terminally processed	AK2	-0.090772	0.245269	109.254	-0.370091	0.712031	1	FALSE
Q04837	Single-stranded DNA-binding protein, mitochondrial	SSBP1	-0.0909565	0.237423	48.063	-0.383099	0.703335	1	FALSE
P11216	Glycogen phosphorylase, brain form	PYGB	-0.0910822	0.156237	230.066	-0.582973	0.560482	1	FALSE
P00966	Argininosuccinate synthase	ASS1	-0.0919705	0.176051	93.3072	-0.522407	0.602625	1	FALSE
O00186	Syntaxin-binding protein 3	STXBP3	-0.0922537	0.180048	35.6735	-0.512385	0.61154	1	FALSE
Q9P2E9	Ribosome-binding protein 1	RRBP1	-0.0925677	0.229948	498.434	-0.40256	0.687444	1	FALSE
P38919	Eukaryotic initiation factor 4A-III;Eukaryotic initiation factor 4A-III, N-terminally processed	EIF4A3	-0.0927904	0.162345	176.597	-0.571564	0.568344	1	FALSE
Q9BZL4	Protein phosphatase 1 regulatory subunit 12C	PPP1R12C	-0.0932086	0.318451	6.99268	-0.292693	0.778251	1	FALSE
P11137	Microtubule-associated protein 2	MAP2	-0.0932692	17890.2	3.4168	-5.21343e-06	0.999996	1	FALSE
Q969X5	Endoplasmic reticulum-Golgi intermediate compartment protein 1	ERGIC1	-0.0933328	0.262536	86.549	-0.355505	0.723076	1	FALSE
P60891	Ribose-phosphate pyrophosphokinase 1	PRPS1	-0.0936516	0.266096	4.67857	-0.351946	0.740171	1	FALSE
P62136	Serine/threonine-protein phosphatase PP1-alpha catalytic subunit	PPP1CA	-0.0952267	0.164053	75.8887	-0.580464	0.563322	1	FALSE
Q9NY15	Stabilin-1	STAB1	-0.095796	0.279898	19.8052	-0.342253	0.735766	1	FALSE
P54727	UV excision repair protein RAD23 homolog B	RAD23B	-0.0959726	0.161318	62.4089	-0.594926	0.554044	1	FALSE
P23246	Splicing factor, proline- and glutamine-rich	SFPQ	-0.0962918	0.177424	294.76	-0.542721	0.587732	1	FALSE
Q15437	Protein transport protein Sec23B	SEC23B	-0.096719	0.243623	23.4891	-0.397003	0.69495	1	FALSE
Q9UKY7	Protein CDV3 homolog	CDV3	-0.0970738	0.244939	30.3554	-0.396319	0.694642	1	FALSE
P62995	Transformer-2 protein homolog beta	TRA2B	-0.0974572	0.130237	118.834	-0.748308	0.455753	1	FALSE
P49247	Ribose-5-phosphate isomerase	RPIA	-0.0982885	42.2778	2.41798	-0.00232482	0.998323	1	FALSE
P49748	Very long-chain specific acyl-CoA dehydrogenase, mitochondrial	ACADVL	-0.0985158	0.236377	298.633	-0.416773	0.677144	1	FALSE
Q5HYK3	2-methoxy-6-polyprenyl-1,4-benzoquinol methylase, mitochondrial	COQ5	-0.098596	0.190327	6.86039	-0.518033	0.620716	1	FALSE
Q70CQ4	Ubiquitin carboxyl-terminal hydrolase 31	USP31	-0.0991191	0.769643	11.0002	-0.128786	0.899852	1	FALSE
Q9H2U2	Inorganic pyrophosphatase 2, mitochondrial	PPA2	-0.0999436	0.281175	36.4642	-0.355449	0.724301	1	FALSE
Q8IW45	ATP-dependent (S)-NAD(P)H-hydrate dehydratase	CARKD	-0.100489	0.194616	51.9718	-0.516346	0.607803	1	FALSE
P01024	Complement C3;Complement C3 beta chain;C3-beta-c;Complement C3 alpha chain;C3a anaphylatoxin;Acylation stimulating protein;Complement C3b alpha chain;Complement C3c alpha chain fragment 1;Complement C3dg fragment;Complement C3g fragment;Complement C3d fragment;Complement C3f fragment;Complement C3c alpha chain fragment 2	C3	-0.100909	0.116484	1163.78	-0.866291	0.386509	0.969133	FALSE
P24928	DNA-directed RNA polymerase II subunit RPB1	POLR2A	-0.101256	0.172197	28.4488	-0.588023	0.561156	1	FALSE
Q8NEV1;P68400	Casein kinase II subunit alpha 3;Casein kinase II subunit alpha	CSNK2A3;CSNK2A1	-0.101524	0.241029	21.128	-0.421211	0.677855	1	FALSE
O43752	Syntaxin-6	STX6	-0.102103	0.196867	10.6957	-0.518636	0.614575	1	FALSE
P13716	Delta-aminolevulinic acid dehydratase	ALAD	-0.102428	0.305978	76.3321	-0.334757	0.738727	1	FALSE
Q13177	Serine/threonine-protein kinase PAK 2;PAK-2p27;PAK-2p34	PAK2	-0.103117	0.154379	24.9895	-0.667951	0.510287	1	FALSE
P07384	Calpain-1 catalytic subunit	CAPN1	-0.103428	0.118904	355.064	-0.869848	0.384971	0.967624	FALSE
Q96RQ3	Methylcrotonoyl-CoA carboxylase subunit alpha, mitochondrial	MCCC1	-0.104285	0.228577	61.3244	-0.456235	0.649832	1	FALSE
Q96TC7	Regulator of microtubule dynamics protein 3	RMDN3	-0.104365	0.256358	47.2346	-0.407108	0.685768	1	FALSE
Q9BZJ0	Crooked neck-like protein 1	CRNKL1	-0.106003	0.191727	12.756	-0.552887	0.589899	1	FALSE
Q9BWD1	Acetyl-CoA acetyltransferase, cytosolic	ACAT2	-0.106027	0.226704	41.5484	-0.467691	0.64245	1	FALSE
P55010	Eukaryotic translation initiation factor 5	EIF5	-0.106178	0.24979	41.8822	-0.425068	0.672963	1	FALSE
Q9UDW1	Cytochrome b-c1 complex subunit 9	UQCR10	-0.106191	0.356003	7.39771	-0.298288	0.773689	1	FALSE
P23381	Tryptophan--tRNA ligase, cytoplasmic;T1-TrpRS;T2-TrpRS	WARS	-0.106404	0.241306	264.524	-0.440951	0.659609	1	FALSE
A0A075B6J9		IGLV2-18	-0.106794	29572.3	3.41041	-3.61128e-06	0.999997	1	FALSE
Q5TEC6	Histone H3	HIST2H3PS2	-0.106814	0.330226	45.1354	-0.323458	0.747842	1	FALSE
Q13586	Stromal interaction molecule 1	STIM1	-0.107379	51663.9	3.43872	-2.07841e-06	0.999998	1	FALSE
O95394	Phosphoacetylglucosamine mutase	PGM3	-0.107517	0.250677	19.5302	-0.428907	0.672685	1	FALSE
O75390	Citrate synthase, mitochondrial	CS	-0.109681	0.305787	179.404	-0.358684	0.720254	1	FALSE
Q5T4S7	E3 ubiquitin-protein ligase UBR4	UBR4	-0.109886	0.132448	79.9384	-0.829659	0.409202	1	FALSE
Q15005	Signal peptidase complex subunit 2	SPCS2	-0.109918	0.302508	93.9249	-0.363357	0.717155	1	FALSE
Q96MM6	Heat shock 70 kDa protein 12B	HSPA12B	-0.110616	0.33998	131.351	-0.325361	0.745426	1	FALSE
Q9BPW8	Protein NipSnap homolog 1	NIPSNAP1	-0.110657	0.286432	24.1714	-0.386329	0.702633	1	FALSE
Q15424	Scaffold attachment factor B1	SAFB	-0.110792	0.121867	35.4037	-0.909117	0.369436	0.946564	FALSE
Q9HCB6	Spondin-1	SPON1	-0.11125	0.315927	70.1408	-0.352137	0.725791	1	FALSE
P40616	ADP-ribosylation factor-like protein 1	ARL1	-0.111907	0.193822	38.4245	-0.577368	0.567059	1	FALSE
P11166	Solute carrier family 2, facilitated glucose transporter member 1	SLC2A1	-0.112018	0.564675	48.5801	-0.198376	0.843579	1	FALSE
P07357	Complement component C8 alpha chain	C8A	-0.112661	28.0114	2.41898	-0.00402195	0.997099	1	FALSE
Q99735	Microsomal glutathione S-transferase 2	MGST2	-0.112839	0.262995	9.6673	-0.429051	0.677289	1	FALSE
P01700	Ig lambda chain V-I region HA	LV147	-0.112984	0.349361	14.2747	-0.323401	0.751081	1	FALSE
Q9BV40	Vesicle-associated membrane protein 8	VAMP8	-0.113026	0.254188	29.5549	-0.444655	0.659809	1	FALSE
P01009	Alpha-1-antitrypsin;Short peptide from AAT	SERPINA1	-0.114493	0.1194	394.383	-0.958907	0.338193	0.896653	FALSE
P0C0L4	Complement C4-A;Complement C4 beta chain;Complement C4-A alpha chain;C4a anaphylatoxin;C4b-A;C4d-A;Complement C4 gamma chain	C4A	-0.114704	0.237678	16.6255	-0.482601	0.635672	1	FALSE
O00151	PDZ and LIM domain protein 1	PDLIM1	-0.115142	0.213532	162.277	-0.539227	0.590469	1	FALSE
Q96I99	Succinyl-CoA ligase [GDP-forming] subunit beta, mitochondrial	SUCLG2	-0.115707	0.296307	123.621	-0.390498	0.69684	1	FALSE
O15145	Actin-related protein 2/3 complex subunit 3	ARPC3	-0.11599	0.248561	47.8334	-0.466647	0.642871	1	FALSE
Q96BJ3	Axin interactor, dorsalization-associated protein	AIDA	-0.116508	0.152837	20.0789	-0.762304	0.454741	1	FALSE
Q6UXN9	WD repeat-containing protein 82	WDR82	-0.116925	0.40941	2.6431	-0.285595	0.796078	1	FALSE
P10644	cAMP-dependent protein kinase type I-alpha regulatory subunit;cAMP-dependent protein kinase type I-alpha regulatory subunit, N-terminally processed	PRKAR1A	-0.117797	0.153506	122.244	-0.767374	0.444339	1	FALSE
Q14008	Cytoskeleton-associated protein 5	CKAP5	-0.117802	0.0949338	42.5665	-1.24088	0.221445	0.714482	FALSE
Q96PU8	Protein quaking	QKI	-0.118007	0.157542	70.8972	-0.749049	0.456306	1	FALSE
Q9UBQ7	Glyoxylate reductase/hydroxypyruvate reductase	GRHPR	-0.119992	0.215112	108.769	-0.557812	0.578119	1	FALSE
Q9Y5X3	Sorting nexin-5	SNX5	-0.12068	0.19628	64.2409	-0.614838	0.540834	1	FALSE
P52209	6-phosphogluconate dehydrogenase, decarboxylating	PGD	-0.121761	0.230497	237.684	-0.528252	0.597818	1	FALSE
Q12931	Heat shock protein 75 kDa, mitochondrial	TRAP1	-0.122324	0.18765	56.5061	-0.651876	0.517124	1	FALSE
Q14498	RNA-binding protein 39	RBM39	-0.122997	0.146838	79.8754	-0.837636	0.404735	0.993331	FALSE
Q14204	Cytoplasmic dynein 1 heavy chain 1	DYNC1H1	-0.123387	0.154708	1836.2	-0.797548	0.425236	1	FALSE
P14314	Glucosidase 2 subunit beta	PRKCSH	-0.123626	0.207688	165.856	-0.595251	0.552487	1	FALSE
P00492	Hypoxanthine-guanine phosphoribosyltransferase	HPRT1	-0.123674	0.195174	21.9364	-0.633663	0.532853	1	FALSE
Q92835	Phosphatidylinositol 3,4,5-trisphosphate 5-phosphatase 1	INPP5D	-0.123699	15872.4	5.49692	-7.79331e-06	0.999994	1	FALSE
P16452	Erythrocyte membrane protein band 4.2	EPB42	-0.123795	0.409284	52.368	-0.302467	0.763494	1	FALSE
P45954	Short/branched chain specific acyl-CoA dehydrogenase, mitochondrial	ACADSB	-0.12439	0.379145	32.4608	-0.32808	0.744958	1	FALSE
P31949	Protein S100-A11;Protein S100-A11, N-terminally processed	S100A11	-0.124906	0.274211	102.255	-0.455513	0.649706	1	FALSE
P02790	Hemopexin	HPX	-0.12496	0.153382	97.7734	-0.814703	0.417223	1	FALSE
P16219	Short-chain specific acyl-CoA dehydrogenase, mitochondrial	ACADS	-0.12524	0.235444	34.7874	-0.531932	0.598154	1	FALSE
P01624	Ig kappa chain V-III region POM	KV315	-0.125361	0.147743	12.265	-0.848502	0.412412	1	FALSE
Q99567	Nuclear pore complex protein Nup88	NUP88	-0.126123	0.159338	16.8904	-0.791541	0.439603	1	FALSE
O95967	EGF-containing fibulin-like extracellular matrix protein 2	EFEMP2	-0.12616	0.14951	31.6151	-0.843823	0.405108	0.993331	FALSE
Q15102	Platelet-activating factor acetylhydrolase IB subunit gamma	PAFAH1B3	-0.126622	0.176215	29.8862	-0.718567	0.477988	1	FALSE
Q86UP2	Kinectin	KTN1	-0.126805	0.119269	196.525	-1.06319	0.289002	0.825432	FALSE
Q01995	Transgelin	TAGLN	-0.127344	0.393936	375.107	-0.323262	0.746677	1	FALSE
Q06323	Proteasome activator complex subunit 1	PSME1	-0.127585	0.222929	241.587	-0.572313	0.567642	1	FALSE
Q9HAT2	Sialate O-acetylesterase	SIAE	-0.127637	0.238001	28.7669	-0.536287	0.595883	1	FALSE
P25789	Proteasome subunit alpha type-4	PSMA4	-0.127657	0.160819	102.965	-0.793797	0.429139	1	FALSE
Q14005	Pro-interleukin-16;Interleukin-16	IL16	-0.128031	0.169017	37.4218	-0.757505	0.453491	1	FALSE
O75955	Flotillin-1	FLOT1	-0.128828	0.235607	142.951	-0.54679	0.585376	1	FALSE
O00264	Membrane-associated progesterone receptor component 1	PGRMC1	-0.129187	0.214883	120.404	-0.601194	0.548841	1	FALSE
Q9Y3E0	Vesicle transport protein GOT1B	GOLT1B	-0.130326	0.38383	3.6024	-0.339539	0.753061	1	FALSE
Q15029	116 kDa U5 small nuclear ribonucleoprotein component	EFTUD2	-0.13038	0.13008	156.431	-1.00231	0.317744	0.86346	FALSE
O43396	Thioredoxin-like protein 1	TXNL1	-0.130739	0.196562	49.3991	-0.66513	0.509061	1	FALSE
[truncated: 1,054 more rows]

## Sheet: Increased in UIP_IPF_MatureScar
NOTES: We provide a color-coded key below to aid the reader. These lists were shortlisted to create downstream graphs, but here we provide all the data for the reader to make their own analysis. Key things to note is that the expression changes can be found by the Log2 column highlighted in green and qval calculating the statistical significance. If the protein is statistically significant, it wo…
KEY	Matrisome-associated		ECM-affiliated Proteins		Core matrisome		Proteoglycans		Cell surface Protein
	Matrisome-associated		ECM Regulators		Core matrisome		ECM Glycoproteins
	Matrisome-associated		Secreted Factors		Core matrisome		Collagens
UniProt	Protein.names	Gene.names	Log2	se	df	Tval	pval	qval	signif
P62879	Guanine nucleotide-binding protein G(I)/G(S)/G(T) subunit beta-2	GNB2	10.2656	50741.8	3.42053	0.00020231	0.99985	1	FALSE
Q05707	Collagen alpha-1(XIV) chain	COL14A1	4.30329	0.486874	666.342	8.8386	8.57592e-18	1.97348e-15	TRUE
Q8WU39	Marginal zone B- and B1-cell-specific protein	MZB1	3.79887	0.462041	42.6833	8.22193	2.43475e-10	1.14553e-08	TRUE
O15020	Spectrin beta chain, non-erythrocytic 2	SPTBN2	3.32576	0.784834	20.5311	4.23753	0.00038414	0.00269655	TRUE
Q8IUR6	CREB3 regulatory factor	CREBRF	3.30407	0.710916	12.3948	4.64762	0.000516961	0.00339718	TRUE
P07476	Involucrin	IVL	3.28154	1238.8	3.41794	0.00264897	0.998034	1	FALSE
P04216	Thy-1 membrane glycoprotein	THY1	3.09908	0.519446	23.5214	5.96612	4.01778e-06	6.26686e-05	TRUE
P29353	SHC-transforming protein 1	SHC1	3.07025	0.38092	10.4204	8.06011	8.54619e-06	0.000116798	TRUE
P31151	Protein S100-A7	S100A7	2.97299	0.522924	18.4438	5.68533	1.97052e-05	0.000233694	TRUE
Q16678	Cytochrome P450 1B1	CYP1B1	2.88102	0.431701	11.8457	6.67363	2.43186e-05	0.000278066	TRUE
A8K2U0	Alpha-2-macroglobulin-like protein 1	A2ML1	2.73323	1.13754	18.646	2.40276	0.0268632	0.0869192	FALSE
O00555	Voltage-dependent P/Q-type calcium channel subunit alpha-1A	CACNA1A	2.55125	0.89901	10.9125	2.83785	0.01626	0.0580795	FALSE
Q9NYL4	Peptidyl-prolyl cis-trans isomerase FKBP11	FKBP11	2.54036	0.363504	16.2348	6.98853	2.81999e-06	4.73297e-05	TRUE
Q9BQ13	BTB/POZ domain-containing protein KCTD14	KCTD14	2.51849	0.600116	16.7988	4.19667	0.000620305	0.00393866	TRUE
P02452	Collagen alpha-1(I) chain	COL1A1	2.47408	0.53575	271.657	4.61799	5.98625e-06	8.50522e-05	TRUE
P07451	Carbonic anhydrase 3	CA3	2.45297	0.578367	55.6672	4.2412	8.46827e-05	0.000764274	TRUE
P46821	Microtubule-associated protein 1B;MAP1B heavy chain;MAP1 light chain LC1	MAP1B	2.37841	0.414289	27.2665	5.74093	4.05192e-06	6.28595e-05	TRUE
Q5T9A4	ATPase family AAA domain-containing protein 3B	ATAD3B	2.37103	0.43728	13.5998	5.42223	9.95596e-05	0.000876383	TRUE
P35555	Fibrillin-1	FBN1	2.35412	0.30595	120.574	7.69448	4.32262e-12	2.95379e-10	TRUE
P12273	Prolactin-inducible protein	PIP	2.29579	0.48449	31.3207	4.73856	4.43937e-05	0.000459964	TRUE
Q9BY50	Signal peptidase complex catalytic subunit SEC11C	SEC11C	2.25567	0.407341	10.7652	5.53754	0.000190329	0.00152157	TRUE
P17661	Desmin	DES	2.04158	0.474047	361.027	4.3067	2.13824e-05	0.000250479	TRUE
Q96P63	Serpin B12	SERPINB12	2.02972	0.363724	155.121	5.58039	1.04486e-07	2.58513e-06	TRUE
P18428	Lipopolysaccharide-binding protein	LBP	2.01044	0.48091	18.7385	4.1805	0.00052078	0.00341242	TRUE
P20774	Mimecan	OGN	2.00719	0.328997	80.6355	6.10094	3.47816e-08	9.78658e-07	TRUE
P31944	Caspase-14;Caspase-14 subunit p17, mature form;Caspase-14 subunit p10, mature form;Caspase-14 subunit p20, intermediate form;Caspase-14 subunit p8, intermediate form	CASP14	1.9865	0.543427	79.8166	3.65551	0.000458077	0.00308471	TRUE
Q8NCM8	Cytoplasmic dynein 2 heavy chain 1	DYNC2H1	1.98189	0.404432	24.3272	4.90043	5.16905e-05	0.000511558	TRUE
Q14574	Desmocollin-3	DSC3	1.94854	0.490965	42.6968	3.9688	0.00027178	0.0020173	TRUE
Q13361	Microfibrillar-associated protein 5	MFAP5	1.94212	0.611011	3.8937	3.17854	0.034874	0.10797	FALSE
P81605	Dermcidin;Survival-promoting peptide;DCD-1	DCD	1.87245	0.314287	81.5029	5.95777	6.23162e-08	1.6408e-06	TRUE
Q9UBS4	DnaJ homolog subfamily B member 11	DNAJB11	1.84376	0.254688	32.7295	7.23928	2.7845e-08	8.07223e-07	TRUE
P47929	Galectin-7	LGALS7	1.83016	0.649741	35.3576	2.81675	0.00788561	0.0327048	TRUE
P02461	Collagen alpha-1(III) chain	COL3A1	1.81749	1.09103	25.1343	1.66585	0.108161	0.269274	FALSE
Q70CQ4	Ubiquitin carboxyl-terminal hydrolase 31	USP31	1.80596	0.601621	11.0002	3.00182	0.0120404	0.0460747	TRUE
P15924	Desmoplakin	DSP	1.79829	0.376358	1275.44	4.77814	1.97431e-06	3.4341e-05	TRUE
P05089	Arginase-1	ARG1	1.76897	0.371809	152.38	4.75773	4.50667e-06	6.84346e-05	TRUE
P19652	Alpha-1-acid glycoprotein 2	ORM2	1.75682	0.939312	4.44161	1.87032	0.127644	0.307847	FALSE
P02792	Ferritin light chain	FTL	1.73244	0.66134	120.709	2.61959	0.00993314	0.0395946	TRUE
P20908	Collagen alpha-1(V) chain	COL5A1	1.72156	0.658063	26.2859	2.6161	0.014549	0.0534644	FALSE
Q8NBS9	Thioredoxin domain-containing protein 5	TXNDC5	1.71155	0.359659	188.626	4.75881	3.86519e-06	6.0951e-05	TRUE
Q08554	Desmocollin-1	DSC1	1.70599	0.436315	98.9329	3.91	0.000169231	0.00138769	TRUE
P42357	Histidine ammonia-lyase	HAL	1.6922	0.753816	20.106	2.24485	0.0361829	0.111541	FALSE
P22735	Protein-glutamine gamma-glutamyltransferase K	TGM1	1.6787	0.500817	80.4643	3.35193	0.00122469	0.00698782	TRUE
Q99700	Ataxin-2	ATXN2	1.67546	0.521742	6.76342	3.21128	0.0155433	0.0561125	FALSE
P60059	Protein transport protein Sec61 subunit gamma	SEC61G	1.6598	5.54122	2.42442	0.299537	0.788312	1	FALSE
Q9P0W8	Spermatogenesis-associated protein 7	SPATA7	1.62316	0.572455	17.1976	2.83543	0.0113264	0.0441669	TRUE
Q14257	Reticulocalbin-2	RCN2	1.61429	0.957592	9.1141	1.68578	0.125696	0.304428	FALSE
P13611	Versican core protein	VCAN	1.61089	0.435795	181.672	3.69643	0.000289336	0.00213469	TRUE
P98095	Fibulin-2	FBLN2	1.59336	0.498516	99.0563	3.1962	0.00186892	0.00993296	TRUE
Q02413	Desmoglein-1	DSG1	1.56576	0.373404	342.478	4.19319	3.50632e-05	0.000376897	TRUE
Q6UWP8	Suprabasin	SBSN	1.56556	0.40775	53.4488	3.83951	0.000328499	0.0023511	TRUE
Q9UHL4	Dipeptidyl peptidase 2	DPP7	1.54393	0.392276	80.4692	3.93582	0.000175143	0.00142397	TRUE
Q08188	Protein-glutamine gamma-glutamyltransferase E;Protein-glutamine gamma-glutamyltransferase E 50 kDa catalytic chain;Protein-glutamine gamma-glutamyltransferase E 27 kDa non-catalytic chain	TGM3	1.51569	0.375887	188.704	4.03229	8.0109e-05	0.000732207	TRUE
Q9P2B2	Prostaglandin F2 receptor negative regulator	PTGFRN	1.51069	0.22361	104.854	6.75591	8.18217e-10	3.13104e-08	TRUE
Q8IYU2	E3 ubiquitin-protein ligase HACE1	HACE1	1.5023	0.755216	12.6479	1.98924	0.0687488	0.188632	FALSE
Q14766	Latent-transforming growth factor beta-binding protein 1	LTBP1	1.49329	0.373099	8.98623	4.00239	0.00310886	0.0151227	TRUE
Q9NQR4	Omega-amidase NIT2	NIT2	1.46371	0.479448	38.9339	3.05291	0.00407262	0.0189159	TRUE
P08123	Collagen alpha-2(I) chain	COL1A2	1.42786	0.575537	262.194	2.48092	0.0137322	0.0509191	FALSE
Q13162	Peroxiredoxin-4	PRDX4	1.42081	0.312224	115.625	4.55063	1.32918e-05	0.000167313	TRUE
Q14315	Filamin-C	FLNC	1.39205	0.255315	252.937	5.45229	1.18133e-07	2.87323e-06	TRUE
P51911	Calponin-1	CNN1	1.34789	0.446047	133.416	3.02186	0.00301256	0.0147544	TRUE
P51884	Lumican	LUM	1.34695	0.393652	151.005	3.42168	0.000800885	0.00488012	TRUE
Q15661;P20231	Tryptase alpha/beta-1;Tryptase beta-2	TPSAB1;TPSB2	1.3298	0.670767	55.5813	1.98251	0.052374	0.151679	FALSE
Q01995	Transgelin	TAGLN	1.32531	0.393267	375.107	3.37001	0.000829719	0.00502383	TRUE
O14558	Heat shock protein beta-6	HSPB6	1.32089	0.298611	84.7789	4.42344	2.86751e-05	0.000318053	TRUE
P02794	Ferritin heavy chain;Ferritin heavy chain, N-terminally processed	FTH1	1.31848	0.519254	88.9437	2.53918	0.0128489	0.0486497	TRUE
Q8WVM8	Sec1 family domain-containing protein 1	SCFD1	1.31343	0.291635	46.1121	4.50367	4.53227e-05	0.000463734	TRUE
P15088	Mast cell carboxypeptidase A	CPA3	1.30997	0.648895	70.6156	2.01878	0.0473089	0.139115	FALSE
Q96D15	Reticulocalbin-3	RCN3	1.29227	0.657369	18.6572	1.96582	0.0643814	0.178699	FALSE
P61758	Prefoldin subunit 3	VBP1	1.28947	41.7424	2.4176	0.0308912	0.977723	1	FALSE
Q8WUW1	Protein BRICK1	BRK1	1.27843	0.21475	24.7158	5.95311	3.39924e-06	5.4808e-05	TRUE
A0A0J9YXX1		HV5X1	1.25421	0.51142	8.96556	2.4524	0.0367088	0.112558	FALSE
Q13753	Laminin subunit gamma-2	LAMC2	1.25375	0.440928	89.1555	2.84344	0.0055333	0.0243795	TRUE
P08842	Steryl-sulfatase	STS	1.24689	0.307868	19.9927	4.05006	0.00062619	0.00396725	TRUE
O15067	Phosphoribosylformylglycinamidine synthase	PFAS	1.19377	0.555295	7.89976	2.14979	0.0642244	0.178626	FALSE
P35475	Alpha-L-iduronidase	IDUA	1.19304	369636	2.49393	3.22761e-06	0.999998	1	FALSE
Q86TU7	Histone-lysine N-methyltransferase setd3	SETD3	1.18704	0.438094	4.63055	2.70956	0.0458354	0.135476	FALSE
P22352	Glutathione peroxidase 3	GPX3	1.1841	0.199044	71.791	5.94892	9.00112e-08	2.30654e-06	TRUE
Q8TBY9	WD repeat-containing protein 66	WDR66	1.18197	0.431475	13.0583	2.73936	0.0168203	0.0595465	FALSE
P25311	Zinc-alpha-2-glycoprotein	AZGP1	1.17951	0.358551	181.609	3.28967	0.0012048	0.00689382	TRUE
O15075	Serine/threonine-protein kinase DCLK1	DCLK1	1.17569	1.00576	9.68307	1.16895	0.270395	0.548821	FALSE
P29536	Leiomodin-1	LMOD1	1.17222	0.205825	59.8221	5.69523	3.97236e-07	8.20191e-06	TRUE
Q9P265	Disco-interacting protein 2 homolog B	DIP2B	1.16552	270133	3.39874	4.31461e-06	0.999997	1	FALSE
Q8WZ42	Titin	TTN	1.15959	1.05196	3.85636	1.10231	0.334321	0.642666	FALSE
P39059	Collagen alpha-1(XV) chain;Restin;Restin-2;Restin-3;Restin-4	COL15A1	1.13459	0.365021	70.2865	3.10829	0.00271585	0.0135674	TRUE
P35030	Trypsin-3	PRSS3	1.11486	0.48678	13.8645	2.29027	0.0382126	0.116176	FALSE
P16885	1-phosphatidylinositol 4,5-bisphosphate phosphodiesterase gamma-2	PLCG2	1.10845	0.26719	22.0499	4.14854	0.000418132	0.00285723	TRUE
P13807	Glycogen [starch] synthase, muscle	GYS1	1.10707	0.375828	12.7153	2.94568	0.0115986	0.0448627	TRUE
P11684	Uteroglobin	SCGB1A1	1.08075	15447.9	7.39176	6.99612e-05	0.999946	1	FALSE
P01591	Immunoglobulin J chain	IGJ	1.0542	0.419551	49.2815	2.5127	0.0153018	0.0556604	FALSE
Q6DRA6;Q6DN03	Putative histone H2B type 2-D;Putative histone H2B type 2-C	HIST2H2BD;HIST2H2BC	1.04395	0.367142	3.41951	2.84346	0.0561257	0.160343	FALSE
Q16647	Prostacyclin synthase	PTGIS	1.03775	0.281695	67.4453	3.68396	0.000458945	0.00308471	TRUE
Q86TX2	Acyl-coenzyme A thioesterase 1	ACOT1	1.02933	0.570309	12.2484	1.80486	0.0957226	0.246168	FALSE
O00754	Lysosomal alpha-mannosidase;Lysosomal alpha-mannosidase A peptide;Lysosomal alpha-mannosidase B peptide;Lysosomal alpha-mannosidase C peptide;Lysosomal alpha-mannosidase D peptide;Lysosomal alpha-mannosidase E peptide	MAN2B1	1.02578	0.320009	35.1819	3.20548	0.00286682	0.0141128	TRUE
Q86T90	Uncharacterized protein KIAA1328	KIAA1328	1.0256	0.619274	16.2874	1.65613	0.116831	0.285124	FALSE
Q5T749	Keratinocyte proline-rich protein	KPRP	0.975591	0.422505	46.5115	2.30906	0.0254322	0.0826619	FALSE
Q8WYA6	Beta-catenin-like protein 1	CTNNBL1	0.971425	0.418662	10.691	2.32031	0.0411876	0.123935	FALSE
P29508	Serpin B3	SERPINB3	0.969163	0.598936	78.0344	1.61814	0.109668	0.271128	FALSE
P55145	Mesencephalic astrocyte-derived neurotrophic factor	MANF	0.964357	0.240695	46.7593	4.00656	0.00021943	0.00172067	TRUE
Q9Y6A9	Signal peptidase complex subunit 1	SPCS1	0.958856	0.282138	15.0183	3.39853	0.00396377	0.0185277	TRUE
P01040	Cystatin-A;Cystatin-A, N-terminally processed	CSTA	0.941912	0.480638	65.4239	1.95971	0.0542922	0.156602	FALSE
Q9Y2X3	Nucleolar protein 58	NOP58	0.922013	0.542665	25.8489	1.69905	0.101317	0.256872	FALSE
P36269	Gamma-glutamyltransferase 5;Gamma-glutamyltransferase 5 heavy chain;Gamma-glutamyltransferase 5 light chain	GGT5	0.918904	0.349064	20.4996	2.63248	0.0157592	0.0567488	FALSE
Q16706	Alpha-mannosidase 2	MAN2A1	0.918315	0.380472	11.8429	2.41362	0.0329422	0.103527	FALSE
P40429	60S ribosomal protein L13a	RPL13A	0.912004	0.240432	67.1074	3.79318	0.000321504	0.0023203	TRUE
P14735	Insulin-degrading enzyme	IDE	0.90423	1.80538	7.09444	0.500854	0.631637	1	FALSE
Q3KQV9	UDP-N-acetylhexosamine pyrophosphorylase-like protein 1	UAP1L1	0.904046	0.618775	5.77901	1.46102	0.196151	0.429735	FALSE
P08294	Extracellular superoxide dismutase [Cu-Zn]	SOD3	0.901878	0.364806	56.1979	2.47221	0.0164809	0.0585399	FALSE
Q15113	Procollagen C-endopeptidase enhancer 1	PCOLCE	0.894128	0.338688	39.0616	2.63998	0.011854	0.0456656	TRUE
P08236	Beta-glucuronidase	GUSB	0.887303	0.358165	62.6866	2.47736	0.0159442	0.0571286	FALSE
Q6UVY6	DBH-like monooxygenase protein 1	MOXD1	0.874953	0.297162	21.8002	2.94436	0.0075465	0.0315261	TRUE
P35749	Myosin-11	MYH11	0.873176	0.45428	677.514	1.92211	0.0550112	0.158199	FALSE
P63173	60S ribosomal protein L38	RPL38	0.858085	0.304826	61.4267	2.815	0.00654642	0.0279587	TRUE
O75223	Gamma-glutamylcyclotransferase	GGCT	0.848696	0.479291	32.2518	1.77073	0.0860576	0.225557	FALSE
P14923	Junction plakoglobin	JUP	0.84614	0.356666	381.316	2.37236	0.0181703	0.0633643	FALSE
Q15118	[Pyruvate dehydrogenase (acetyl-transferring)] kinase isozyme 1, mitochondrial	PDK1	0.844394	0.394314	3.47003	2.14143	0.109402	0.271128	FALSE
Q96QA5	Gasdermin-A	GSDMA	0.843821	0.697771	34.4255	1.20931	0.234784	0.491129	FALSE
P00488	Coagulation factor XIII A chain	F13A1	0.822892	0.295756	276.625	2.78234	0.0057683	0.0253523	TRUE
Q9UBG0	C-type mannose receptor 2	MRC2	0.809709	0.246072	84.5591	3.29054	0.00145956	0.00805565	TRUE
P20160	Azurocidin	AZU1	0.799043	0.384676	27.6272	2.07719	0.0472016	0.138942	FALSE
A5YKK6	CCR4-NOT transcription complex subunit 1	CNOT1	0.798929	0.366078	19.4175	2.1824	0.0415529	0.124876	FALSE
Q5KU26	Collectin-12	COLEC12	0.787202	0.155874	71.7378	5.05024	3.23081e-06	5.32898e-05	TRUE
Q13835	Plakophilin-1	PKP1	0.781878	0.39942	64.8061	1.95753	0.0545939	0.157156	FALSE
Q9NR12	PDZ and LIM domain protein 7	PDLIM7	0.775028	0.204806	70.1245	3.78421	0.000321679	0.0023203	TRUE
Q15629	Translocating chain-associated membrane protein 1	TRAM1	0.765963	0.231922	27.9495	3.30267	0.00262637	0.013224	TRUE
P18827	Syndecan-1	SDC1	0.764566	1.21274	2.90965	0.630445	0.57443	0.959613	FALSE
Q96AZ6	Interferon-stimulated gene 20 kDa protein	ISG20	0.76028	0.589393	4.09535	1.28994	0.265095	0.539973	FALSE
A0A0B4J1V2		IGHV2-26	0.75593	0.399722	6.0521	1.89114	0.107063	0.267386	FALSE
Q15005	Signal peptidase complex subunit 2	SPCS2	0.752902	0.304069	93.9249	2.47609	0.0150736	0.0551099	FALSE
Q13243	Serine/arginine-rich splicing factor 5	SRSF5	0.739975	0.364252	34.4028	2.03149	0.0499866	0.145646	FALSE
P61289	Proteasome activator complex subunit 3	PSME3	0.739745	0.582998	18.4991	1.26886	0.220223	0.467459	FALSE
Q8IY95	Transmembrane protein 192	TMEM192	0.73952	509.388	2.41947	0.00145178	0.998953	1	FALSE
Q9NZA1	Chloride intracellular channel protein 5	CLIC5	0.737715	0.779506	44.302	0.946389	0.349084	0.665695	FALSE
P06756	Integrin alpha-V;Integrin alpha-V heavy chain;Integrin alpha-V light chain	ITGAV	0.737023	0.254564	79.9247	2.89523	0.00488371	0.0220035	TRUE
Q9Y5K6	CD2-associated protein	CD2AP	0.735764	0.433548	11.9262	1.69707	0.115601	0.283085	FALSE
P01876	Ig alpha-1 chain C region	IGHA1	0.724169	0.429772	70.4503	1.68501	0.0964127	0.247027	FALSE
P31997	Carcinoembryonic antigen-related cell adhesion molecule 8	CEACAM8	0.717168	0.395666	13.2351	1.81256	0.0926374	0.239091	FALSE
P30837	Aldehyde dehydrogenase X, mitochondrial	ALDH1B1	0.711105	0.274385	65.8212	2.59163	0.0117546	0.0453437	TRUE
P16989	Y-box-binding protein 3	YBX3	0.700825	0.219425	16.9598	3.19391	0.00532918	0.0236761	TRUE
Q16718	NADH dehydrogenase [ubiquinone] 1 alpha subcomplex subunit 5	NDUFA5	0.687376	0.310807	15.8297	2.21158	0.0420618	0.125834	FALSE
P61009	Signal peptidase complex subunit 3	SPCS3	0.67688	0.272279	34.7536	2.48597	0.0178787	0.0624994	FALSE
Q8WUP2	Filamin-binding LIM protein 1	FBLIM1	0.663103	0.612717	4.82075	1.08223	0.330286	0.63833	FALSE
P07585	Decorin	DCN	0.660664	0.285116	110.179	2.31717	0.0223425	0.0746483	FALSE
Q92896	Golgi apparatus protein 1	GLG1	0.658494	0.28254	58.1623	2.33062	0.0232624	0.0770046	FALSE
P01700	Ig lambda chain V-I region HA	LV147	0.651389	0.347715	14.2747	1.87334	0.0816426	0.215561	FALSE
Q96AY3	Peptidyl-prolyl cis-trans isomerase FKBP10	FKBP10	0.649483	0.692045	26.234	0.938497	0.35655	0.676785	FALSE
Q9Y5X1	Sorting nexin-9	SNX9	0.646136	0.154216	33.1619	4.18981	0.000194298	0.00154043	TRUE
P04066	Tissue alpha-L-fucosidase	FUCA1	0.641961	0.286612	32.7908	2.23982	0.032002	0.101263	FALSE
Q13885	Tubulin beta-2A chain	TUBB2A	0.636575	0.865371	10.1551	0.735609	0.478615	0.841681	FALSE
Q9H2G2	STE20-like serine/threonine-protein kinase	SLK	0.62992	0.4954	18.0802	1.27154	0.219652	0.466618	FALSE
Q9P1F3	Costars family protein ABRACL	ABRACL	0.624032	0.643494	4.85358	0.969755	0.377976	0.706704	FALSE
Q02952	A-kinase anchor protein 12	AKAP12	0.623836	0.212715	32.521	2.93274	0.00611154	0.0266265	TRUE
P51571	Translocon-associated protein subunit delta	SSR4	0.622928	0.258393	78.6623	2.41078	0.0182513	0.0634924	FALSE
O94804	Serine/threonine-protein kinase 10	STK10	0.622145	0.30276	14.8975	2.05492	0.0578613	0.164328	FALSE
O95486	Protein transport protein Sec24A	SEC24A	0.61875	0.289486	10.2798	2.13741	0.057559	0.163721	FALSE
Q02809	Procollagen-lysine,2-oxoglutarate 5-dioxygenase 1	PLOD1	0.612822	0.463386	12.3174	1.32249	0.210036	0.450941	FALSE
Q9Y6C2	EMILIN-1	EMILIN1	0.609571	0.252442	505.428	2.4147	0.0161023	0.057623	FALSE
Q92600	Cell differentiation protein RCD1 homolog	RQCD1	0.60827	0.265715	14.1724	2.28918	0.0379166	0.115767	FALSE
Q8IVL6	Prolyl 3-hydroxylase 3	LEPREL2	0.605771	0.539406	15.2509	1.12303	0.278792	0.561497	FALSE
O95816	BAG family molecular chaperone regulator 2	BAG2	0.601721	0.250229	41.5474	2.40468	0.0207237	0.0703038	FALSE
P17900	Ganglioside GM2 activator;Ganglioside GM2 activator isoform short	GM2A	0.597586	0.496587	11.7761	1.20339	0.252461	0.520146	FALSE
O43169	Cytochrome b5 type B	CYB5B	0.596159	0.219234	43.7897	2.71928	0.00934305	0.037767	TRUE
P61086	Ubiquitin-conjugating enzyme E2 K	UBE2K	0.585442	0.362359	15.0924	1.61564	0.126879	0.306517	FALSE
Q9Y639	Neuroplastin	NPTN	0.582943	0.39957	14.1591	1.45893	0.166412	0.377551	FALSE
P23946	Chymase	CMA1	0.582619	0.74244	9.26025	0.784735	0.452216	0.806125	FALSE
Q8N129	Protein canopy homolog 4	CNPY4	0.576329	0.244744	15.0661	2.35482	0.0325053	0.102292	FALSE
Q6P4A8	Phospholipase B-like 1;Phospholipase B-like 1 chain A;Phospholipase B-like 1 chain B;Phospholipase B-like 1 chain C	PLBD1	0.573397	0.420831	28.1986	1.36253	0.183814	0.409903	FALSE
O75934	Pre-mRNA-splicing factor SPF27	BCAS2	0.572784	0.407097	29.6094	1.407	0.169839	0.383809	FALSE
Q9BRK3	Matrix-remodeling-associated protein 8	MXRA8	0.57011	3.37747	3.7529	0.168798	0.874658	1	FALSE
Q9HCB6	Spondin-1	SPON1	0.569499	0.325116	70.1408	1.75168	0.0841997	0.221294	FALSE
P62877	E3 ubiquitin-protein ligase RBX1;E3 ubiquitin-protein ligase RBX1, N-terminally processed	RBX1	0.565253	0.395507	3.73951	1.42918	0.23088	0.485795	FALSE
P09455	Retinol-binding protein 1	RBP1	0.562597	1.76347	9.54298	0.319029	0.756578	1	FALSE
Q12959	Disks large homolog 1	DLG1	0.548496	0.28984	10.1791	1.89241	0.0871952	0.228331	FALSE
Q9NZT2	Opioid growth factor receptor	OGFR	0.5333	0.287816	20.0301	1.85292	0.078686	0.209683	FALSE
Q6EMK4	Vasorin	VASN	0.530602	0.429268	7.09947	1.23606	0.255765	0.52582	FALSE
Q00341	Vigilin	HDLBP	0.522516	0.261207	283.219	2.00039	0.0464128	0.136901	FALSE
Q9Y3B4	Splicing factor 3B subunit 6	SF3B6	0.519798	0.531915	21.2277	0.97722	0.339466	0.651684	FALSE
P32969	60S ribosomal protein L9	RPL9	0.510868	0.170082	91.7926	3.00365	0.00343773	0.0164713	TRUE
Q9NY15	Stabilin-1	STAB1	0.5053	0.269794	19.8052	1.87291	0.0759177	0.204394	FALSE
Q9NZT1	Calmodulin-like protein 5	CALML5	0.504964	0.462059	30.1987	1.09286	0.283099	0.56778	FALSE
O75718	Cartilage-associated protein	CRTAP	0.50451	0.375742	26.1031	1.3427	0.190929	0.421836	FALSE
Q13867	Bleomycin hydrolase	BLMH	0.50272	0.315131	57.4131	1.59527	0.116142	0.283924	FALSE
P23083	Ig heavy chain V-I region V35	HV102	0.499607	0.500661	3.35903	0.997894	0.384684	0.715735	FALSE
P55083	Microfibril-associated glycoprotein 4	MFAP4	0.497169	0.378196	74.1909	1.31458	0.1927	0.425095	FALSE
P52815	39S ribosomal protein L12, mitochondrial	MRPL12	0.495721	0.538491	4.9525	0.920576	0.399893	0.737592	FALSE
P01594;P01593	Ig kappa chain V-I region AU;Ig kappa chain V-I region AG	KV133	0.493402	0.525949	10.631	0.938118	0.369008	0.694006	FALSE
Q71UM5	40S ribosomal protein S27-like	RPS27L	0.490379	0.440113	16.1938	1.11421	0.281453	0.565043	FALSE
P43307	Translocon-associated protein subunit alpha	SSR1	0.488896	0.230034	48.8869	2.12532	0.0386387	0.116976	FALSE
P98082	Disabled homolog 2	DAB2	0.487786	16137.9	2.43005	3.0226e-05	0.999978	1	FALSE
P24844	Myosin regulatory light polypeptide 9	MYL9	0.48672	0.220959	48.3106	2.20276	0.0324145	0.102118	FALSE
P04843	Dolichyl-diphosphooligosaccharide--protein glycosyltransferase subunit 1	RPN1	0.483151	0.226898	431.514	2.12938	0.0337883	0.105291	FALSE
Q14161	ARF GTPase-activating protein GIT2	GIT2	0.477739	0.185097	26.7568	2.58102	0.0156612	0.056467	FALSE
P36578	60S ribosomal protein L4	RPL4	0.474899	0.189089	278.197	2.51151	0.0125883	0.0478521	TRUE
O75438	NADH dehydrogenase [ubiquinone] 1 beta subcomplex subunit 1	NDUFB1	0.474271	0.352755	6.97385	1.34447	0.22088	0.467842	FALSE
O15061	Synemin	SYNM	0.465173	0.709756	9.38192	0.655399	0.527953	0.902458	FALSE
Q07065	Cytoskeleton-associated protein 4	CKAP4	0.464268	0.247679	552.62	1.87448	0.0613923	0.172517	FALSE
Q9UNL2	Translocon-associated protein subunit gamma	SSR3	0.463451	0.288431	9.80973	1.6068	0.139769	0.329071	FALSE
Q6PKG0	La-related protein 1	LARP1	0.457061	0.329324	5.50433	1.38788	0.218739	0.465023	FALSE
P05186	Alkaline phosphatase, tissue-nonspecific isozyme	ALPL	0.456349	0.363249	25.5516	1.2563	0.220373	0.467459	FALSE
Q16610	Extracellular matrix protein 1	ECM1	0.4544	0.294726	48.2297	1.54177	0.129666	0.311677	FALSE
O95299	NADH dehydrogenase [ubiquinone] 1 alpha subcomplex subunit 10, mitochondrial	NDUFA10	0.452662	0.344064	16.2075	1.31563	0.206605	0.445715	FALSE
Q8TF72	Protein Shroom3	SHROOM3	0.451711	0.409978	15.1864	1.10179	0.287708	0.574615	FALSE
Q9Y4L1	Hypoxia up-regulated protein 1	HYOU1	0.450556	0.194649	232.345	2.31471	0.0215015	0.072293	FALSE
Q9Y2B0	Protein canopy homolog 2	CNPY2	0.448757	0.234173	45.8334	1.91635	0.0615689	0.17273	FALSE
P52895	Aldo-keto reductase family 1 member C2	AKR1C2	0.447401	0.353249	4.71936	1.26653	0.26423	0.539239	FALSE
Q9BRR6	ADP-dependent glucokinase	ADPGK	0.44646	0.32814	9.73492	1.36058	0.204314	0.442219	FALSE
Q15582	Transforming growth factor-beta-induced protein ig-h3	TGFBI	0.44566	0.277775	300.286	1.60439	0.109679	0.271128	FALSE
P20142	Gastricsin	PGC	0.444001	0.433036	15.6869	1.02532	0.320764	0.625029	FALSE
P30050	60S ribosomal protein L12	RPL12	0.443023	0.268581	58.3167	1.6495	0.104423	0.262871	FALSE
P14625	Endoplasmin	HSP90B1	0.442937	0.302277	607.693	1.46533	0.143347	0.335842	FALSE
P26885	Peptidyl-prolyl cis-trans isomerase FKBP2	FKBP2	0.439168	0.507797	12.259	0.864849	0.403728	0.743452	FALSE
O75821	Eukaryotic translation initiation factor 3 subunit G	EIF3G	0.436367	0.215917	57.631	2.021	0.0479339	0.1406	FALSE
Q9BXN1	Asporin	ASPN	0.428235	0.566205	19.6199	0.756324	0.458441	0.813979	FALSE
Q8TAQ2	SWI/SNF complex subunit SMARCC2	SMARCC2	0.427418	0.257621	19.4791	1.65909	0.113112	0.277922	FALSE
P55327	Tumor protein D52	TPD52	0.425617	0.247955	31.2672	1.71651	0.0959619	0.246342	FALSE
P18077	60S ribosomal protein L35a	RPL35A	0.420865	0.176548	109.502	2.38385	0.0188534	0.0652706	FALSE
O43598	2-deoxynucleoside 5-phosphate N-hydrolase 1	DNPH1	0.420309	0.176734	38.2646	2.3782	0.0224928	0.074889	FALSE
P49961	Ectonucleoside triphosphate diphosphohydrolase 1	ENTPD1	0.413027	0.279397	62.8899	1.47828	0.144324	0.337856	FALSE
A0A0A0MRZ8;P04433	Ig kappa chain V-III region VG	IGKV3D-11	0.412379	0.30401	28.7111	1.35647	0.185523	0.412752	FALSE
O95302	Peptidyl-prolyl cis-trans isomerase FKBP9	FKBP9	0.409771	101536	4.19837	4.0357e-06	0.999997	1	FALSE
P61225	Ras-related protein Rap-2b	RAP2B	0.407285	0.280157	15.9003	1.45378	0.165462	0.375693	FALSE
P36406	E3 ubiquitin-protein ligase TRIM23	TRIM23	0.401421	0.267094	21.8622	1.50292	0.147168	0.343672	FALSE
Q9BS40	Latexin	LXN	0.399892	0.297209	35.5941	1.34549	0.186977	0.415665	FALSE
Q93084	Sarcoplasmic/endoplasmic reticulum calcium ATPase 3	ATP2A3	0.399232	0.210305	17.1417	1.89835	0.0746194	0.201845	FALSE
A0A075B6J9		IGLV2-18	0.399186	29572.3	3.41041	1.34987e-05	0.99999	1	FALSE
P45877	Peptidyl-prolyl cis-trans isomerase C	PPIC	0.394912	0.350181	17.7876	1.12774	0.274414	0.555334	FALSE
Q6UX71	Plexin domain-containing protein 2	PLXDC2	0.393596	0.24468	39.0632	1.60862	0.115753	0.283215	FALSE
Q96S52	GPI transamidase component PIG-S	PIGS	0.381262	0.356817	9.21826	1.06851	0.312472	0.615086	FALSE
Q8IWX8	Calcium homeostasis endoplasmic reticulum protein	CHERP	0.377549	0.258693	12.1954	1.45945	0.169716	0.383809	FALSE
Q13617	Cullin-2	CUL2	0.376735	0.280343	21.2293	1.34384	0.193189	0.425519	FALSE
Q16576	Histone-binding protein RBBP7	RBBP7	0.37004	0.307486	8.86444	1.20344	0.259961	0.533682	FALSE
P54886	Delta-1-pyrroline-5-carboxylate synthase;Glutamate 5-kinase;Gamma-glutamyl phosphate reductase	ALDH18A1	0.369734	0.240012	81.4603	1.54048	0.127319	0.307321	FALSE
F5GYI3	Ubiquitin-associated protein 1-like	UBAP1L	0.365731	234448	3.30545	1.55997e-06	0.999999	1	FALSE
Q9UBX5	Fibulin-5	FBLN5	0.361291	0.257167	133.083	1.40489	0.162385	0.37006	FALSE
P06744	Glucose-6-phosphate isomerase	GPI	0.360889	0.183546	206.339	1.96621	0.0506155	0.147329	FALSE
Q92820	Gamma-glutamyl hydrolase	GGH	0.355568	0.300106	19.5294	1.18481	0.250313	0.517577	FALSE
Q8WU79	Stromal membrane-associated protein 2	SMAP2	0.354729	0.343359	12.778	1.03311	0.320709	0.625029	FALSE
P04844	Dolichyl-diphosphooligosaccharide--protein glycosyltransferase subunit 2	RPN2	0.354001	0.192465	162.986	1.8393	0.0676909	0.186621	FALSE
P62308;A8MWD9	Small nuclear ribonucleoprotein G;Putative small nuclear ribonucleoprotein G-like protein 15	SNRPG;SNRPGP15	0.353532	0.279341	48.7683	1.26559	0.211672	0.453019	FALSE
P01877	Ig alpha-2 chain C region	IGHA2	0.35306	0.359182	15.1785	0.982955	0.341039	0.653829	FALSE
P54652	Heat shock-related 70 kDa protein 2	HSPA2	0.350941	0.183251	48.1384	1.91509	0.0614329	0.172517	FALSE
P0DP09;A0A0B4J2D9		IGKV1D-13	0.349447	312554	2.90489	1.11804e-06	0.999999	1	FALSE
P80303	Nucleobindin-2;Nesfatin-1	NUCB2	0.342898	0.450259	6.13675	0.761558	0.474564	0.836095	FALSE
Q9P2E9	Ribosome-binding protein 1	RRBP1	0.342572	0.227325	498.434	1.50697	0.132452	0.315993	FALSE
P27338	Amine oxidase [flavin-containing] B	MAOB	0.341085	0.298877	163.168	1.14122	0.255449	0.525547	FALSE
Q9Y2T2	AP-3 complex subunit mu-1	AP3M1	0.312327	0.196309	20.608	1.591	0.126834	0.306517	FALSE
P32321	Deoxycytidylate deaminase	DCTD	0.307165	9.24994	2.41983	0.0332072	0.976051	1	FALSE
Q7KZF4	Staphylococcal nuclease domain-containing protein 1	SND1	0.302395	0.184611	478.702	1.63801	0.102076	0.25837	FALSE
Q70UQ0	Inhibitor of nuclear factor kappa-B kinase-interacting protein	IKBIP	0.300025	0.326826	28.894	0.917995	0.366221	0.689668	FALSE
Q96IJ6	Mannose-1-phosphate guanyltransferase alpha	GMPPA	0.298331	0.147755	62.3556	2.01909	0.0477821	0.140363	FALSE
P21399	Cytoplasmic aconitate hydratase	ACO1	0.296495	0.194082	110.383	1.52768	0.129453	0.311425	FALSE
Q05682	Caldesmon	CALD1	0.296381	0.319032	361.424	0.929001	0.353509	0.671456	FALSE
P02144	Myoglobin	MB	0.296137	0.920255	3.45694	0.321799	0.766103	1	FALSE
Q9Y646	Carboxypeptidase Q	CPQ	0.291929	0.22261	27.4873	1.3114	0.200574	0.436608	FALSE
P30046	D-dopachrome decarboxylase	DDT	0.290055	0.267165	18.7746	1.08568	0.291366	0.581113	FALSE
P01834	Ig kappa chain C region	IGKC	0.286743	0.294338	132.934	0.974197	0.331728	0.639825	FALSE
Q9NZD8	Maspardin	SPG21	0.282728	0.282704	15.8266	1.00009	0.332315	0.640097	FALSE
P05164	Myeloperoxidase;Myeloperoxidase;89 kDa myeloperoxidase;84 kDa myeloperoxidase;Myeloperoxidase light chain;Myeloperoxidase heavy chain	MPO	0.282517	0.449541	346.144	0.628457	0.530119	0.904543	FALSE
P35080	Profilin-2	PFN2	0.279052	0.271585	16.8567	1.02749	0.318707	0.623086	FALSE
Q8WUD4	Coiled-coil domain-containing protein 12	CCDC12	0.276906	0.367295	3.46306	0.753906	0.498895	0.869884	FALSE
P05388	60S acidic ribosomal protein P0	RPLP0	0.273713	0.24149	49.7556	1.13343	0.262464	0.536901	FALSE
Q15124	Phosphoglucomutase-like protein 5	PGM5	0.273506	0.255584	123.861	1.07012	0.286645	0.573308	FALSE
P07686	Beta-hexosaminidase subunit beta;Beta-hexosaminidase subunit beta chain B;Beta-hexosaminidase subunit beta chain A	HEXB	0.269655	0.240203	83.2405	1.12261	0.264831	0.539819	FALSE
P08311	Cathepsin G	CTSG	0.265926	0.455976	156.939	0.583201	0.560595	0.944749	FALSE
Q9UI09	NADH dehydrogenase [ubiquinone] 1 alpha subcomplex subunit 12	NDUFA12	0.265631	0.368619	25.0987	0.72061	0.477808	0.841294	FALSE
P13667	Protein disulfide-isomerase A4	PDIA4	0.264229	0.276614	365.202	0.955227	0.340095	0.652454	FALSE
Q9NP97;Q8TF09	Dynein light chain roadblock-type 1;Dynein light chain roadblock-type 2	DYNLRB1;DYNLRB2	0.264115	0.264824	45.5366	0.997326	0.323877	0.629334	FALSE
P08575	Receptor-type tyrosine-protein phosphatase C	PTPRC	0.263422	0.227992	128.038	1.1554	0.25008	0.517577	FALSE
P39019	40S ribosomal protein S19	RPS19	0.26186	0.198717	187.054	1.31775	0.189198	0.419703	FALSE
Q9Y2Z4	Tyrosine--tRNA ligase, mitochondrial	YARS2	0.26173	0.267176	13.2999	0.979614	0.344761	0.659067	FALSE
O75888	Tumor necrosis factor ligand superfamily member 13	TNFSF13	0.260645	0.550939	5.46203	0.473092	0.654456	1	FALSE
Q9UJ70	N-acetyl-D-glucosamine kinase	NAGK	0.259427	0.152087	148.619	1.70578	0.0901381	0.233903	FALSE
O14744	Protein arginine N-methyltransferase 5;Protein arginine N-methyltransferase 5, N-terminally processed	PRMT5	0.257902	0.166051	35.7349	1.55314	0.129201	0.311341	FALSE
P12724	Eosinophil cationic protein	RNASE3	0.256413	0.331501	35.699	0.773492	0.444323	0.795017	FALSE
Q9Y5S2	Serine/threonine-protein kinase MRCK beta	CDC42BPB	0.255273	0.298622	13.0236	0.854836	0.408092	0.749344	FALSE
P51857	3-oxo-5-beta-steroid 4-dehydrogenase	AKR1D1	0.25517	0.24679	15.383	1.03396	0.317138	0.62107	FALSE
P26640	Valine--tRNA ligase	VARS	0.255103	0.143809	312.859	1.7739	0.0770518	0.206479	FALSE
Q13509	Tubulin beta-3 chain	TUBB3	0.254937	0.723673	16.1038	0.352282	0.729195	1	FALSE
P06737	Glycogen phosphorylase, liver form	PYGL	0.254877	0.175197	106.731	1.4548	0.148659	0.346588	FALSE
O43674	NADH dehydrogenase [ubiquinone] 1 beta subcomplex subunit 5, mitochondrial	NDUFB5	0.253104	0.245775	10.778	1.02982	0.325649	0.631496	FALSE
Q9UL25	Ras-related protein Rab-21	RAB21	0.249441	0.174927	38.5276	1.42597	0.16193	0.369978	FALSE
Q8WX93	Palladin	PALLD	0.247844	0.182432	118.554	1.35855	0.176868	0.395952	FALSE
Q13310	Polyadenylate-binding protein 4	PABPC4	0.246083	0.198781	31.8324	1.23796	0.224785	0.47506	FALSE
Q5VST9	Obscurin	OBSCN	0.245458	0.454983	7.78919	0.539487	0.604625	0.994426	FALSE
Q92544	Transmembrane 9 superfamily member 4	TM9SF4	0.245236	0.239491	22.6028	1.02399	0.316676	0.620806	FALSE
Q03692	Collagen alpha-1(X) chain	COL10A1	0.243897	0.93336	6.21387	0.261311	0.802299	1	FALSE
P46977	Dolichyl-diphosphooligosaccharide--protein glycosyltransferase subunit STT3A	STT3A	0.243231	0.193893	110.243	1.25446	0.212327	0.453407	FALSE
P62854	40S ribosomal protein S26	RPS26	0.243149	0.308417	11.2512	0.788378	0.446769	0.798895	FALSE
Q8IV04	Carabin	TBC1D10C	0.242438	10517.6	3.41751	2.30507e-05	0.999983	1	FALSE
P23219	Prostaglandin G/H synthase 1	PTGS1	0.237856	0.177248	11.9248	1.34194	0.204609	0.442523	FALSE
Q9UP83	Conserved oligomeric Golgi complex subunit 5	COG5	0.237592	0.210282	31.0907	1.12987	0.267171	0.543431	FALSE
Q6RW13	Type-1 angiotensin II receptor-associated protein	AGTRAP	0.236072	0.180179	15.4839	1.31021	0.209231	0.449807	FALSE
O95881	Thioredoxin domain-containing protein 12	TXNDC12	0.235827	0.399798	7.97041	0.589866	0.571619	0.957146	FALSE
P08865	40S ribosomal protein SA	RPSA	0.235179	0.18321	212.948	1.28366	0.200657	0.436608	FALSE
P61165	Transmembrane protein 258	TMEM258	0.232441	0.272817	7.47204	0.852002	0.420679	0.766571	FALSE
Q15084	Protein disulfide-isomerase A6	PDIA6	0.231744	0.235152	249.924	0.985508	0.325328	0.631299	FALSE
P35268	60S ribosomal protein L22	RPL22	0.231072	0.197153	51.7513	1.17204	0.246546	0.511263	FALSE
P55899	IgG receptor FcRn large subunit p51	FCGRT	0.22688	0.335425	6.51062	0.676394	0.522084	0.89509	FALSE
P05976;P08590	Myosin light chain 1/3, skeletal muscle isoform;Myosin light chain 3	MYL1;MYL3	0.226457	0.282037	18.4986	0.802936	0.432208	0.782023	FALSE
B9A064	Immunoglobulin lambda-like polypeptide 5	IGLL5	0.22637	24015	5.41469	9.42621e-06	0.999993	1	FALSE
Q10588	ADP-ribosyl cyclase/cyclic ADP-ribose hydrolase 2	BST1	0.223765	0.201117	21.8536	1.11261	0.277964	0.560616	FALSE
Q8TEA8	D-tyrosyl-tRNA(Tyr) deacylase 1	DTD1	0.223466	5316.52	5.41561	4.20323e-05	0.999968	1	FALSE
P00738	Haptoglobin;Haptoglobin alpha chain;Haptoglobin beta chain	HP	0.223447	0.42133	124.844	0.530336	0.596821	0.984411	FALSE
P0DOY2;P0DOY3		IGLC2	0.223282	0.219897	30.3242	1.01539	0.317953	0.622036	FALSE
Q9UN86	Ras GTPase-activating protein-binding protein 2	G3BP2	0.222033	0.258189	8.21882	0.859963	0.414189	0.757543	FALSE
P0C0L4	Complement C4-A;Complement C4 beta chain;Complement C4-A alpha chain;C4a anaphylatoxin;C4b-A;C4d-A;Complement C4 gamma chain	C4A	0.219462	0.229569	16.6255	0.955975	0.35278	0.670516	FALSE
P46779	60S ribosomal protein L28	RPL28	0.218616	0.201296	63.9546	1.08604	0.281537	0.565043	FALSE
Q8TCJ2	Dolichyl-diphosphooligosaccharide--protein glycosyltransferase subunit STT3B	STT3B	0.217858	0.244724	70.125	0.890218	0.376393	0.704203	FALSE
Q9BZL4	Protein phosphatase 1 regulatory subunit 12C	PPP1R12C	0.217468	0.318451	6.99268	0.682892	0.516653	0.888966	FALSE
P12111	Collagen alpha-3(VI) chain	COL6A3	0.216316	0.255683	2591.58	0.846031	0.397614	0.734804	FALSE
Q12805	EGF-containing fibulin-like extracellular matrix protein 1	EFEMP1	0.214608	0.207688	71.8561	1.03332	0.304921	0.602287	FALSE
P80748	Ig lambda chain V-III region LOI	LV321	0.212508	42.0125	2.41761	0.00505822	0.996351	1	FALSE
P61803	Dolichyl-diphosphooligosaccharide--protein glycosyltransferase subunit DAD1	DAD1	0.209987	0.252659	51.0731	0.831108	0.409782	0.750893	FALSE
P22033	Methylmalonyl-CoA mutase, mitochondrial	MUT	0.208582	0.336742	8.95826	0.619413	0.55107	0.932531	FALSE
Q8N2U0	Transmembrane protein 256	TMEM256	0.208494	0.354581	16.2943	0.588002	0.564592	0.949812	FALSE
Q9Y6Y8	SEC23-interacting protein	SEC23IP	0.208012	0.217618	21.9374	0.955858	0.34956	0.665717	FALSE
P47985	Cytochrome b-c1 complex subunit Rieske, mitochondrial;Cytochrome b-c1 complex subunit 11	UQCRFS1	0.20379	0.353239	10.8755	0.576919	0.575741	0.960308	FALSE
P19474	E3 ubiquitin-protein ligase TRIM21	TRIM21	0.203362	0.64763	13.0733	0.31401	0.758468	1	FALSE
P05387	60S acidic ribosomal protein P2	RPLP2	0.200554	0.191155	102.875	1.04917	0.296558	0.589011	FALSE
P98175	RNA-binding protein 10	RBM10	0.199487	0.735772	7.81448	0.271126	0.793318	1	FALSE
P49207	60S ribosomal protein L34	RPL34	0.198763	0.160596	28.342	1.23766	0.225999	0.476575	FALSE
Q8IWU6	Extracellular sulfatase Sulf-1	SULF1	0.19418	0.215	12.636	0.903164	0.383334	0.713931	FALSE
P05090	Apolipoprotein D	APOD	0.193929	0.236596	57.1173	0.819663	0.415815	0.75957	FALSE
P49257	Protein ERGIC-53	LMAN1	0.192171	0.246208	146.157	0.780523	0.436346	0.785756	FALSE
O43175	D-3-phosphoglycerate dehydrogenase	PHGDH	0.191666	0.22049	80.6955	0.869273	0.387276	0.719406	FALSE
O95399	Urotensin-2	UTS2	0.189278	0.290505	14.5379	0.651547	0.52486	0.898777	FALSE
Q15370	Transcription elongation factor B polypeptide 2	TCEB2	0.189245	0.159193	66.6196	1.18878	0.238748	0.497608	FALSE
Q9Y5P6	Mannose-1-phosphate guanyltransferase beta	GMPPB	0.188951	0.198221	25.2561	0.953232	0.349507	0.665717	FALSE
P83731	60S ribosomal protein L24	RPL24	0.188599	0.175228	53.1129	1.07631	0.286654	0.573308	FALSE
O96019	Actin-like protein 6A	ACTL6A	0.186638	0.338596	22.6634	0.551212	0.586882	0.974741	FALSE
A0A075B6I0		IGLV8-61	0.184765	0.44201	18.5965	0.418011	0.680726	1	FALSE
P01780	Ig heavy chain V-III region JON	HV307	0.182878	0.196133	26.0668	0.932417	0.359678	0.680471	FALSE
Q9H008	Phospholysine phosphohistidine inorganic pyrophosphate phosphatase	LHPP	0.182802	0.863812	3.75672	0.211623	0.843381	1	FALSE
P23229	Integrin alpha-6;Integrin alpha-6 heavy chain;Integrin alpha-6 light chain;Processed integrin alpha-6	ITGA6	0.179939	0.299612	17.8979	0.600574	0.555653	0.938074	FALSE
Q08378	Golgin subfamily A member 3	GOLGA3	0.1795	0.126692	26.4013	1.41683	0.168226	0.381064	FALSE
P63220	40S ribosomal protein S21	RPS21	0.175416	0.114824	85.962	1.5277	0.13026	0.312318	FALSE
P49959	Double-strand break repair protein MRE11A	MRE11A	0.175248	0.188701	17.8679	0.928708	0.365418	0.68906	FALSE
Q9NPA0	ER membrane protein complex subunit 7	EMC7	0.174582	0.379352	10.9794	0.460209	0.654346	1	FALSE
P01701	Ig lambda chain V-I region NEW	LV151	0.171796	0.211842	9.11279	0.810963	0.438053	0.786742	FALSE
Q8N2G8	GH3 domain-containing protein	GHDC	0.171589	0.214633	33.2848	0.799453	0.429696	0.78003	FALSE
P53602	Diphosphomevalonate decarboxylase	MVD	0.171552	0.224772	43.7785	0.763225	0.449423	0.802641	FALSE
Q9Y673	Dolichyl-phosphate beta-glucosyltransferase	ALG5	0.163511	0.163134	15.0584	1.00231	0.332027	0.639971	FALSE
P21810	Biglycan	BGN	0.161063	0.33584	170.681	0.479584	0.632137	1	FALSE
Q14112	Nidogen-2	NID2	0.160513	0.252796	101.449	0.634952	0.526889	0.901319	FALSE
Q9H8S9;Q7L9L4	MOB kinase activator 1A;MOB kinase activator 1B	MOB1A;MOB1B	0.160065	0.662901	4.7454	0.241462	0.819281	1	FALSE
Q92973	Transportin-1	TNPO1	0.158779	0.231952	31.8888	0.684534	0.498583	0.869869	FALSE
A0A0C4DH68;A0A075B6R9		IGKV2-24;IGKV2D-24	0.15725	0.20838	40.4748	0.75463	0.45484	0.809795	FALSE
Q96FV2	Secernin-2	SCRN2	0.156085	0.215162	16.0932	0.725428	0.478606	0.841681	FALSE
P46976	Glycogenin-1	GYG1	0.154248	0.166418	41.6202	0.92687	0.359338	0.680277	FALSE
P16615	Sarcoplasmic/endoplasmic reticulum calcium ATPase 2	ATP2A2	0.15382	0.166965	128.633	0.921272	0.358633	0.679691	FALSE
Q96F85	CB1 cannabinoid receptor-interacting protein 1	CNRIP1	0.15351	0.145945	44.3184	1.05183	0.298578	0.592203	FALSE
Q9Y4E8	Ubiquitin carboxyl-terminal hydrolase 15	USP15	0.152964	0.156571	14.2159	0.976966	0.344919	0.659067	FALSE
Q9UKU9	Angiopoietin-related protein 2	ANGPTL2	0.152769	0.454776	5.13045	0.335922	0.750234	1	FALSE
P39656	Dolichyl-diphosphooligosaccharide--protein glycosyltransferase 48 kDa subunit	DDOST	0.152282	0.225927	178.154	0.674034	0.501163	0.872778	FALSE
P24821	Tenascin	TNC	0.152171	0.364639	484.905	0.417319	0.67663	1	FALSE
P08519	Apolipoprotein(a)	LPA	0.148961	0.270997	15.9151	0.549678	0.590171	0.97794	FALSE
P46783	40S ribosomal protein S10	RPS10	0.147125	0.313311	26.5021	0.469581	0.642495	1	FALSE
Q15008	26S proteasome non-ATPase regulatory subunit 6	PSMD6	0.144813	0.152257	82.8338	0.951106	0.344318	0.658794	FALSE
Q53GG5	PDZ and LIM domain protein 3	PDLIM3	0.144174	0.393553	33.5757	0.366341	0.716409	1	FALSE
P78539	Sushi repeat-containing protein SRPX	SRPX	0.143729	0.535545	13.7025	0.268379	0.792406	1	FALSE
Q01105	Protein SET	SET	0.142262	0.233132	16.9601	0.610221	0.549805	0.930939	FALSE
P62249	40S ribosomal protein S16	RPS16	0.141736	0.176137	214.228	0.804695	0.421888	0.768286	FALSE
Q13123	Protein Red	IK	0.140988	0.259258	16.9712	0.543812	0.593644	0.982025	FALSE
P06312	Ig kappa chain V-IV region	IGKV4-1	0.140854	0.281737	19.8908	0.499947	0.622598	1	FALSE
O15042	U2 snRNP-associated SURP motif-containing protein	U2SURP	0.140211	0.219634	24.092	0.638386	0.529245	0.904127	FALSE
P01880	Ig delta chain C region	IGHD	0.139781	0.242153	8.98238	0.57724	0.577956	0.962701	FALSE
Q9NRH3;P23258	Tubulin gamma-2 chain;Tubulin gamma-1 chain	TUBG2;TUBG1	0.138899	0.224942	21.4111	0.617489	0.543424	0.921866	FALSE
P62304	Small nuclear ribonucleoprotein E	SNRPE	0.136347	0.234522	51.9891	0.581382	0.563496	0.94908	FALSE
P08253	72 kDa type IV collagenase;PEX	MMP2	0.135984	0.647131	6.67161	0.210133	0.839836	1	FALSE
Q9BTU6	Phosphatidylinositol 4-kinase type 2-alpha	PI4K2A	0.133712	0.212815	51.4331	0.628299	0.532588	0.907678	FALSE
Q13451	Peptidyl-prolyl cis-trans isomerase FKBP5;Peptidyl-prolyl cis-trans isomerase FKBP5, N-terminally processed	FKBP5	0.133522	0.257734	8.0995	0.51806	0.618267	1	FALSE
P08648	Integrin alpha-5;Integrin alpha-5 heavy chain;Integrin alpha-5 light chain	ITGA5	0.130798	0.166367	37.5426	0.786203	0.436683	0.785756	FALSE
Q9HCD5	Nuclear receptor coactivator 5	NCOA5	0.129962	0.506486	6.00434	0.256595	0.806057	1	FALSE
P08708	40S ribosomal protein S17	RPS17	0.129172	0.199111	59.9704	0.648745	0.51898	0.890688	FALSE
P01008	Antithrombin-III	SERPINC1	0.128586	0.294917	133.687	0.436007	0.663535	1	FALSE
Q14767	Latent-transforming growth factor beta-binding protein 2	LTBP2	0.124572	0.307908	65.1063	0.404574	0.687117	1	FALSE
P10643	Complement component C7	C7	0.123037	0.175396	40.7606	0.701484	0.486987	0.85379	FALSE
O43852	Calumenin	CALU	0.122853	0.259669	82.9189	0.473115	0.637374	1	FALSE
Q9UJZ1	Stomatin-like protein 2, mitochondrial	STOML2	0.122801	0.146528	25.5691	0.838072	0.409756	0.750893	FALSE
P62917	60S ribosomal protein L8	RPL8	0.122266	0.123843	174.027	0.987263	0.324884	0.630864	FALSE
P01619	Ig kappa chain V-III region B6	KV320	0.121334	0.225593	25.5456	0.537843	0.59534	0.982534	FALSE
Q99584	Protein S100-A13	S100A13	0.120746	0.123689	49.5777	0.976208	0.333701	0.642151	FALSE
Q07954	Prolow-density lipoprotein receptor-related protein 1;Low-density lipoprotein receptor-related protein 1 85 kDa subunit;Low-density lipoprotein receptor-related protein 1 515 kDa subunit;Low-density lipoprotein receptor-related protein 1 intracellular domain	LRP1	0.120586	0.120877	357.239	0.997594	0.319152	0.62353	FALSE
Q03169	Tumor necrosis factor alpha-induced protein 2	TNFAIP2	0.120492	0.217944	13.1044	0.552858	0.589668	0.977816	FALSE
Q9Y4P3	Transducin beta-like protein 2	TBL2	0.118443	0.164825	24.1121	0.7186	0.479294	0.842359	FALSE
Q92835	Phosphatidylinositol 3,4,5-trisphosphate 5-phosphatase 1	INPP5D	0.11691	18655.4	5.49692	6.26681e-06	0.999995	1	FALSE
P50281	Matrix metalloproteinase-14	MMP14	0.115826	0.288287	11.7401	0.401771	0.69507	1	FALSE
P62277	40S ribosomal protein S13	RPS13	0.115133	0.172822	155.169	0.666192	0.506278	0.878487	FALSE
O60313	Dynamin-like 120 kDa protein, mitochondrial;Dynamin-like 120 kDa protein, form S1	OPA1	0.113726	0.175325	60.5833	0.648658	0.519011	0.890688	FALSE
P04424	Argininosuccinate lyase	ASL	0.113146	0.143499	92.6198	0.788481	0.432429	0.782023	FALSE
P02766	Transthyretin	TTR	0.111778	0.200722	108.589	0.556881	0.578755	0.962914	FALSE
P48147	Prolyl endopeptidase	PREP	0.111267	0.125629	62.3095	0.885681	0.379195	0.7076	FALSE
P43490	Nicotinamide phosphoribosyltransferase	NAMPT	0.110098	0.158563	136.61	0.69435	0.488642	0.856168	FALSE
P57740	Nuclear pore complex protein Nup107	NUP107	0.109926	0.867247	4.59747	0.126753	0.90449	1	FALSE
Q99459	Cell division cycle 5-like protein	CDC5L	0.10852	0.176877	35.0686	0.613533	0.543483	0.921866	FALSE
Q96HC4	PDZ and LIM domain protein 5	PDLIM5	0.10811	0.213388	59.5746	0.506637	0.61428	1	FALSE
O60547	GDP-mannose 4,6 dehydratase	GMDS	0.107359	0.295572	10.402	0.363223	0.723711	1	FALSE
P27487	Dipeptidyl peptidase 4;Dipeptidyl peptidase 4 membrane form;Dipeptidyl peptidase 4 soluble form	DPP4	0.106756	0.227412	88.7492	0.469441	0.639906	1	FALSE
Q9UHB9	Signal recognition particle subunit SRP68	SRP68	0.106487	0.0946114	67.4248	1.12552	0.264358	0.539239	FALSE
Q9H0W9	Ester hydrolase C11orf54	C11orf54	0.105219	0.226393	12.7588	0.464761	0.649934	1	FALSE
P21266	Glutathione S-transferase Mu 3	GSTM3	0.101621	0.206461	53.907	0.492205	0.624573	1	FALSE
Q93009	Ubiquitin carboxyl-terminal hydrolase 7	USP7	0.101089	0.129039	46.9813	0.783398	0.437325	0.785926	FALSE
A6NDG6	Phosphoglycolate phosphatase	PGP	0.0993998	0.2599	12.5818	0.382455	0.708506	1	FALSE
P62424	60S ribosomal protein L7a	RPL7A	0.0992637	0.163354	230.384	0.60766	0.544011	0.922216	FALSE
P04275	von Willebrand factor;von Willebrand antigen 2	VWF	0.0989647	0.308005	273.713	0.321309	0.748221	1	FALSE
P25774	Cathepsin S	CTSS	0.0985354	0.248643	40.3466	0.396293	0.693977	1	FALSE
P43353	Aldehyde dehydrogenase family 3 member B1	ALDH3B1	0.0978557	0.490706	12.5957	0.199418	0.845119	1	FALSE
P56556	NADH dehydrogenase [ubiquinone] 1 alpha subcomplex subunit 6	NDUFA6	0.0970644	0.245468	21.8708	0.395426	0.696359	1	FALSE
Q9UKF6	Cleavage and polyadenylation specificity factor subunit 3	CPSF3	0.0962863	0.150349	18.2487	0.640417	0.529861	0.904543	FALSE
P26641	Elongation factor 1-gamma	EEF1G	0.0951045	0.139998	249.052	0.679327	0.497562	0.868614	FALSE
P07360	Complement component C8 gamma chain	C8G	0.0947297	0.22341	52.0532	0.424018	0.6733	1	FALSE
O75746	Calcium-binding mitochondrial carrier protein Aralar1	SLC25A12	0.0940935	0.169135	43.9698	0.556322	0.580811	0.965775	FALSE
P50914	60S ribosomal protein L14	RPL14	0.0938984	0.211832	58.09	0.443267	0.659219	1	FALSE
Q9NYU2	UDP-glucose:glycoprotein glucosyltransferase 1	UGGT1	0.093779	0.180087	189.083	0.520742	0.603156	0.993149	FALSE
P16144	Integrin beta-4	ITGB4	0.0936482	0.426773	2.58096	0.219433	0.842492	1	FALSE
P55010	Eukaryotic translation initiation factor 5	EIF5	0.0934172	0.257037	41.8822	0.363439	0.718105	1	FALSE
Q9NR45	Sialic acid synthase	NANS	0.0933931	0.237326	23.1759	0.393523	0.69753	1	FALSE
P62701	40S ribosomal protein S4, X isoform	RPS4X	0.0931081	0.125158	248.875	0.743923	0.457625	0.813744	FALSE
P08621	U1 small nuclear ribonucleoprotein 70 kDa	SNRNP70	0.0927065	0.209036	58.5489	0.443496	0.659042	1	FALSE
P55008	Allograft inflammatory factor 1	AIF1	0.092179	0.319158	7.34319	0.288819	0.780704	1	FALSE
Q14011	Cold-inducible RNA-binding protein	CIRBP	0.0920121	0.141431	38.2605	0.65058	0.519206	0.890688	FALSE
P49591	Serine--tRNA ligase, cytoplasmic	SARS	0.0910288	0.100967	95.5292	0.901575	0.36955	0.694204	FALSE
P02647	Apolipoprotein A-I;Proapolipoprotein A-I;Truncated apolipoprotein A-I	APOA1	0.0906185	0.159752	419.058	0.567245	0.570851	0.957146	FALSE
Q07960	Rho GTPase-activating protein 1	ARHGAP1	0.0897308	0.131731	144.773	0.681166	0.496855	0.867908	FALSE
Q6QNY1	Biogenesis of lysosome-related organelles complex 1 subunit 2	BLOC1S2	0.087696	0.218403	14.0537	0.401533	0.694067	1	FALSE
P00441	Superoxide dismutase [Cu-Zn]	SOD1	0.0874847	0.224987	14.917	0.388844	0.702886	1	FALSE
P01861	Ig gamma-4 chain C region	IGHG4	0.0869851	0.286238	17.631	0.303891	0.764769	1	FALSE
P62750	60S ribosomal protein L23a	RPL23A	0.0866313	0.181153	143.225	0.478223	0.633221	1	FALSE
P67812	Signal peptidase complex catalytic subunit SEC11A	SEC11A	0.0854387	0.168354	41.8262	0.507494	0.614474	1	FALSE
A0A0B4J1X5;A0A075B7E8		IGHV3-74;IGHV3OR16-13	0.0837749	0.188512	13.341	0.444401	0.663877	1	FALSE
Q9P0V9	Septin-10	SEPT10	0.0834786	0.255136	47.0899	0.327193	0.744972	1	FALSE
Q9NX76	CKLF-like MARVEL transmembrane domain-containing protein 6	CMTM6	0.0832031	0.2379	20.1016	0.34974	0.730172	1	FALSE
A4D1P6	WD repeat-containing protein 91	WDR91	0.0815681	0.299601	11.3053	0.272256	0.790334	1	FALSE
O43324	Eukaryotic translation elongation factor 1 epsilon-1	EEF1E1	0.0806036	0.141633	25.9492	0.569103	0.57418	0.959613	FALSE
Q07507	Dermatopontin	DPT	0.0803074	0.253632	58.7386	0.31663	0.752647	1	FALSE
P09488	Glutathione S-transferase Mu 1	GSTM1	0.0797401	0.725366	9.78755	0.109931	0.914686	1	FALSE
Q92619	Minor histocompatibility protein HA-1;Minor histocompatibility antigen HA-1	HMHA1	0.078727	0.162942	22.7897	0.48316	0.633591	1	FALSE
Q9BS26	Endoplasmic reticulum resident protein 44	ERP44	0.0779554	0.239238	110.254	0.325849	0.745156	1	FALSE
Q96T58	Msx2-interacting protein	SPEN	0.0769801	0.116466	21.3616	0.660966	0.5157	0.887858	FALSE
Q9BUN8	Derlin-1	DERL1	0.0754845	0.130423	18.5238	0.578769	0.569717	0.956191	FALSE
P11169;Q8TDB8	Solute carrier family 2, facilitated glucose transporter member 3;Solute carrier family 2, facilitated glucose transporter member 14	SLC2A3;SLC2A14	0.0728035	0.396811	9.19529	0.183472	0.85841	1	FALSE
Q3ZCW2	Galectin-related protein	LGALSL	0.0718073	0.5865	6.45817	0.122434	0.906278	1	FALSE
P05413	Fatty acid-binding protein, heart	FABP3	0.0707795	0.148084	28.5307	0.477969	0.636314	1	FALSE
P46776	60S ribosomal protein L27a	RPL27A	0.0703623	0.118475	58.0978	0.593898	0.554886	0.937881	FALSE
Q9P2J5	Leucine--tRNA ligase, cytoplasmic	LARS	0.0703251	0.170675	65.9705	0.412041	0.681645	1	FALSE
P24534	Elongation factor 1-beta	EEF1B2	0.0688181	0.153536	54.8338	0.448222	0.655759	1	FALSE
Q6ZMI0	Protein phosphatase 1 regulatory subunit 21	PPP1R21	0.0685701	0.196212	7.47757	0.349469	0.736374	1	FALSE
Q9C0C9	E2/E3 hybrid ubiquitin-protein ligase UBE2O	UBE2O	0.0684471	32.5979	2.41769	0.00209974	0.998485	1	FALSE
P18583	Protein SON	SON	0.0678444	0.172222	41.4984	0.393937	0.695645	1	FALSE
P10644	cAMP-dependent protein kinase type I-alpha regulatory subunit;cAMP-dependent protein kinase type I-alpha regulatory subunit, N-terminally processed	PRKAR1A	0.0673359	0.154182	122.244	0.436731	0.663077	1	FALSE
Q9BY43	Charged multivesicular body protein 4a	CHMP4A	0.0668778	0.209377	17.0302	0.319413	0.753298	1	FALSE
Q14005	Pro-interleukin-16;Interleukin-16	IL16	0.0667046	0.171473	37.4218	0.38901	0.699473	1	FALSE
P68366	Tubulin alpha-4A chain	TUBA4A	0.0665672	0.181554	74.594	0.366652	0.714917	1	FALSE
P49589	Cysteine--tRNA ligase, cytoplasmic	CARS	0.0649631	0.154611	31.8625	0.42017	0.677181	1	FALSE
P04196	Histidine-rich glycoprotein	HRG	0.0645374	0.214187	107.638	0.301314	0.763757	1	FALSE
Q9BT78	COP9 signalosome complex subunit 4	COPS4	0.0643345	0.103641	59.5495	0.620742	0.537138	0.914345	FALSE
P01599	Ig kappa chain V-I region Gal	KV117	0.0630446	0.201175	11.4931	0.313381	0.759605	1	FALSE
Q13043	Serine/threonine-protein kinase 4;Serine/threonine-protein kinase 4 37kDa subunit;Serine/threonine-protein kinase 4 18kDa subunit	STK4	0.0618856	11909.3	8.51818	5.19641e-06	0.999996	1	FALSE
P63162;P14678	Small nuclear ribonucleoprotein-associated protein N;Small nuclear ribonucleoprotein-associated proteins B and B	SNRPN;SNRPB	0.0610692	0.209791	70.6542	0.291095	0.771831	1	FALSE
Q14554	Protein disulfide-isomerase A5	PDIA5	0.0607104	0.21134	54.237	0.287264	0.775005	1	FALSE
O60220	Mitochondrial import inner membrane translocase subunit Tim8 A	TIMM8A	0.0600613	0.560627	4.00076	0.107132	0.919841	1	FALSE
P17096	High mobility group protein HMG-I/HMG-Y	HMGA1	0.0599295	0.118573	15.5646	0.505423	0.620344	1	FALSE
P50454	Serpin H1	SERPINH1	0.0595502	0.331016	295.264	0.179901	0.857354	1	FALSE
P27824	Calnexin	CANX	0.0579094	0.241463	304.838	0.239827	0.810625	1	FALSE
Q53EL6	Programmed cell death protein 4	PDCD4	0.0566379	0.201511	56.3201	0.281066	0.77969	1	FALSE
Q04446	1,4-alpha-glucan-branching enzyme	GBE1	0.0556568	0.136155	96.175	0.408774	0.683614	1	FALSE
P41219	Peripherin	PRPH	0.0549667	5.16115	5.42675	0.0106501	0.991883	1	FALSE
P51688	N-sulphoglucosamine sulphohydrolase	SGSH	0.0549546	0.183164	28.27	0.300029	0.76635	1	FALSE
Q13155	Aminoacyl tRNA synthase complex-interacting multifunctional protein 2	AIMP2	0.054951	0.223702	10.156	0.245643	0.810851	1	FALSE
Q5EB52	Mesoderm-specific transcript homolog protein	MEST	0.0526594	20517.5	4.40368	2.56656e-06	0.999998	1	FALSE
P01024	Complement C3;Complement C3 beta chain;C3-beta-c;Complement C3 alpha chain;C3a anaphylatoxin;Acylation stimulating protein;Complement C3b alpha chain;Complement C3c alpha chain fragment 1;Complement C3dg fragment;Complement C3g fragment;Complement C3d fragment;Complement C3f fragment;Complement C3c alpha chain fragment 2	C3	0.0526059	0.116849	1163.78	0.450206	0.652646	1	FALSE
Q00013	55 kDa erythrocyte membrane protein	MPP1	0.0510578	0.146122	10.7227	0.349418	0.733541	1	FALSE
P62310	U6 snRNA-associated Sm-like protein LSm3	LSM3	0.0509065	0.162708	32.4847	0.312871	0.756379	1	FALSE
P29692	Elongation factor 1-delta	EEF1D	0.0507382	0.17368	207.504	0.292136	0.770474	1	FALSE
O43776	Asparagine--tRNA ligase, cytoplasmic	NARS	0.0505263	0.176458	108.821	0.286336	0.775165	1	FALSE
O00534	von Willebrand factor A domain-containing protein 5A	VWA5A	0.0503159	0.180038	105.197	0.279473	0.78043	1	FALSE
P11117	Lysosomal acid phosphatase	ACP2	0.0500333	0.22817	48.0377	0.219281	0.82736	1	FALSE
Q14108	Lysosome membrane protein 2	SCARB2	0.0492564	0.12842	128.19	0.383557	0.701942	1	FALSE
Q13564	NEDD8-activating enzyme E1 regulatory subunit	NAE1	0.0490893	0.256999	10.9801	0.19101	0.852004	1	FALSE
P23396	40S ribosomal protein S3	RPS3	0.0477673	0.169381	339.258	0.282011	0.778107	1	FALSE
P62913	60S ribosomal protein L11	RPL11	0.0476162	0.103047	115.636	0.462084	0.64489	1	FALSE
P39023	60S ribosomal protein L3	RPL3	0.0474905	0.105573	136.391	0.449837	0.653542	1	FALSE
Q6ZMZ3	Nesprin-3	SYNE3	0.0468949	0.46157	13.2155	0.101599	0.920601	1	FALSE
P40261	Nicotinamide N-methyltransferase	NNMT	0.0468944	0.258795	50.6246	0.181203	0.856932	1	FALSE
P01042	Kininogen-1;Kininogen-1 heavy chain;T-kinin;Bradykinin;Lysyl-bradykinin;Kininogen-1 light chain;Low molecular weight growth-promoting factor	KNG1	0.0467746	0.164098	71.1573	0.28504	0.776442	1	FALSE
Q9HD20	Manganese-transporting ATPase 13A1	ATP13A1	0.0462268	0.114159	45.1303	0.404935	0.687438	1	FALSE
P02750	Leucine-rich alpha-2-glycoprotein	LRG1	0.0461358	0.0941093	28.7044	0.490237	0.627693	1	FALSE
P30049	ATP synthase subunit delta, mitochondrial	ATP5D	0.0455009	0.280555	34.7858	0.162182	0.872101	1	FALSE
P02774	Vitamin D-binding protein	GC	0.0448713	0.10829	103.494	0.414362	0.679466	1	FALSE
P26572	Alpha-1,3-mannosyl-glycoprotein 2-beta-N-acetylglucosaminyltransferase	MGAT1	0.0448669	0.211215	24.2507	0.212423	0.833552	1	FALSE
P27797	Calreticulin	CALR	0.0447869	0.215274	155.685	0.208046	0.835465	1	FALSE
P67870	Casein kinase II subunit beta	CSNK2B	0.0441646	9.96086	2.42025	0.00443382	0.996801	1	FALSE
Q14624	Inter-alpha-trypsin inhibitor heavy chain H4;70 kDa inter-alpha-trypsin inhibitor heavy chain H4;35 kDa inter-alpha-trypsin inhibitor heavy chain H4	ITIH4	0.0439885	0.219962	170.595	0.199982	0.841733	1	FALSE
Q92629	Delta-sarcoglycan	SGCD	0.0436812	0.293273	31.0583	0.148944	0.882561	1	FALSE
Q9NTI2	Phospholipid-transporting ATPase IB	ATP8A2	0.0432019	383068	3.37425	1.12779e-07	1	1	FALSE
Q9Y2J2	Band 4.1-like protein 3;Band 4.1-like protein 3, N-terminally processed	EPB41L3	0.0430696	0.117337	45.512	0.36706	0.715275	1	FALSE
P01034	Cystatin-C	CST3	0.0423706	0.10333	13.187	0.410051	0.688352	1	FALSE
P80723	Brain acid soluble protein 1	BASP1	0.0418728	0.234438	37.4754	0.178609	0.859206	1	FALSE
Q8TAT6	Nuclear protein localization protein 4 homolog	NPLOC4	0.0409528	0.202635	20.2962	0.202102	0.841849	1	FALSE
P61313	60S ribosomal protein L15	RPL15	0.0404134	0.118479	96.1696	0.341101	0.733772	1	FALSE
O75531	Barrier-to-autointegration factor;Barrier-to-autointegration factor, N-terminally processed	BANF1	0.040106	0.10199	16.7568	0.393236	0.699103	1	FALSE
Q9Y6W5	Wiskott-Aldrich syndrome protein family member 2	WASF2	0.0398837	0.189399	62.3359	0.21058	0.833902	1	FALSE
P12110	Collagen alpha-2(VI) chain	COL6A2	0.0397892	0.284996	544.56	0.139613	0.889017	1	FALSE
Q9H0E2	Toll-interacting protein	TOLLIP	0.0379169	0.130338	71.034	0.290911	0.771967	1	FALSE
Q8WX92	Negative elongation factor B	NELFB	0.03589	0.180921	9.56711	0.198374	0.846904	1	FALSE
Q12955	Ankyrin-3	ANK3	0.035814	0.465527	11.83	0.0769322	0.939963	1	FALSE
P54727	UV excision repair protein RAD23 homolog B	RAD23B	0.0357547	0.164263	62.4089	0.217667	0.828398	1	FALSE
P55209	Nucleosome assembly protein 1-like 1	NAP1L1	0.0355256	0.169408	44.9491	0.209705	0.834846	1	FALSE
P02748	Complement component C9;Complement component C9a;Complement component C9b	C9	0.0355102	0.14675	87.3115	0.241977	0.809365	1	FALSE
Q15363	Transmembrane emp24 domain-containing protein 2	TMED2	0.0354332	0.20433	42.7271	0.173412	0.863147	1	FALSE
P60866	40S ribosomal protein S20	RPS20	0.0343569	0.171488	66.4039	0.200346	0.841823	1	FALSE
P09496	Clathrin light chain A	CLTA	0.0329103	0.207213	83.687	0.158823	0.874191	1	FALSE
P61353	60S ribosomal protein L27	RPL27	0.0321826	0.1059	97.107	0.303896	0.761857	1	FALSE
P35626;P25098	Beta-adrenergic receptor kinase 2;Beta-adrenergic receptor kinase 1	ADRBK2;ADRBK1	0.031086	19.7991	2.41887	0.00157007	0.998867	1	FALSE
P08195	4F2 cell-surface antigen heavy chain	SLC3A2	0.031066	0.169036	32.2352	0.183784	0.855334	1	FALSE
Q2TAY7	WD40 repeat-containing protein SMU1;WD40 repeat-containing protein SMU1, N-terminally processed	SMU1	0.0296753	0.198588	60.583	0.149431	0.88171	1	FALSE
Q96C86	m7GpppX diphosphatase	DCPS	0.02896	0.20965	82.9693	0.138135	0.890468	1	FALSE
P11021	78 kDa glucose-regulated protein	HSPA5	0.0287309	0.240655	720.703	0.119386	0.905002	1	FALSE
Q96JB5	CDK5 regulatory subunit-associated protein 3	CDK5RAP3	0.02857	0.191459	42.3841	0.149223	0.882086	1	FALSE
P54619	5-AMP-activated protein kinase subunit gamma-1	PRKAG1	0.0281121	12.737	2.41951	0.00220712	0.998408	1	FALSE
P43121	Cell surface glycoprotein MUC18	MCAM	0.0280705	0.301902	35.7696	0.0929788	0.926439	1	FALSE
Q7Z5L7	Podocan	PODN	0.0279175	0.2189	32.5707	0.127535	0.899301	1	FALSE
P09871	Complement C1s subcomponent;Complement C1s subcomponent heavy chain;Complement C1s subcomponent light chain	C1S	0.027239	0.256952	46.9014	0.106008	0.916028	1	FALSE
P15121	Aldose reductase	AKR1B1	0.0269905	0.209979	81.6947	0.128539	0.898038	1	FALSE
P22105	Tenascin-X	TNXB	0.0239938	0.132813	318.54	0.180658	0.856751	1	FALSE
Q9Y6G5	COMM domain-containing protein 10	COMMD10	0.0237184	0.439154	10.7465	0.0540093	0.957919	1	FALSE
Q13151	Heterogeneous nuclear ribonucleoprotein A0	HNRNPA0	0.0235618	0.147827	101.06	0.159387	0.873682	1	FALSE
P05155	Plasma protease C1 inhibitor	SERPING1	0.0235523	0.239898	75.8868	0.0981761	0.922051	1	FALSE
Q15628	Tumor necrosis factor receptor type 1-associated DEATH domain protein	TRADD	0.023086	0.168936	20.2944	0.136655	0.89265	1	FALSE
P07225	Vitamin K-dependent protein S	PROS1	0.022968	0.21313	36.3126	0.107765	0.914775	1	FALSE
P14314	Glucosidase 2 subunit beta	PRKCSH	0.0222359	0.212548	165.856	0.104616	0.916807	1	FALSE
P48163	NADP-dependent malic enzyme	ME1	0.0221534	0.207567	40.2484	0.106729	0.915534	1	FALSE
P62241	40S ribosomal protein S8	RPS8	0.0210251	0.128918	108.359	0.163089	0.870752	1	FALSE
Q02543	60S ribosomal protein L18a	RPL18A	0.020988	0.165339	55.5672	0.126939	0.899447	1	FALSE
O60879	Protein diaphanous homolog 2	DIAPH2	0.0207877	0.204275	17.8993	0.101763	0.920076	1	FALSE
O60307	Microtubule-associated serine/threonine-protein kinase 3	MAST3	0.0200877	0.100374	11.2607	0.200128	0.844949	1	FALSE
Q9UBW8	COP9 signalosome complex subunit 7a	COPS7A	0.0193123	0.0994584	48.2691	0.194175	0.846854	1	FALSE
P62081	40S ribosomal protein S7	RPS7	0.0191299	0.0915025	141.077	0.209065	0.834699	1	FALSE
P05198	Eukaryotic translation initiation factor 2 subunit 1	EIF2S1	0.018604	0.0730612	152.452	0.254636	0.799347	1	FALSE
P49406	39S ribosomal protein L19, mitochondrial	MRPL19	0.0185835	0.184102	23.1118	0.100942	0.920467	1	FALSE
O00170	AH receptor-interacting protein	AIP	0.0179573	0.0764982	34.9207	0.234741	0.81578	1	FALSE
P15880	40S ribosomal protein S2	RPS2	0.0170198	0.0510537	193.947	0.333371	0.739214	1	FALSE
P02787	Serotransferrin	TF	0.0167645	0.0731371	334.306	0.22922	0.818838	1	FALSE
P53814	Smoothelin	SMTN	0.0164503	0.167891	21.4273	0.0979821	0.922857	1	FALSE
P62191	26S protease regulatory subunit 4	PSMC1	0.0162267	0.18995	96.6165	0.0854262	0.932099	1	FALSE
Q06210	Glutamine--fructose-6-phosphate aminotransferase [isomerizing] 1	GFPT1	0.0150782	0.171299	67.5377	0.0880224	0.930119	1	FALSE
P09493	Tropomyosin alpha-1 chain	TPM1	0.0149299	0.274258	83.9362	0.0544372	0.956716	1	FALSE
P34897	Serine hydroxymethyltransferase, mitochondrial	SHMT2	0.0143749	0.122224	100.214	0.117611	0.906611	1	FALSE
Q99733	Nucleosome assembly protein 1-like 4	NAP1L4	0.0143331	0.0892941	59.5591	0.160516	0.873018	1	FALSE
P23284	Peptidyl-prolyl cis-trans isomerase B	PPIB	0.0139839	0.041917	249.066	0.333611	0.738954	1	FALSE
Q02878	60S ribosomal protein L6	RPL6	0.0137095	0.057431	247.422	0.238712	0.811527	1	FALSE
Q8NE71	ATP-binding cassette sub-family F member 1	ABCF1	0.013692	0.0919272	35.5253	0.148944	0.88244	1	FALSE
Q16630	Cleavage and polyadenylation specificity factor subunit 6	CPSF6	0.0126747	0.145651	43.3369	0.0870211	0.931056	1	FALSE
P61619	Protein transport protein Sec61 subunit alpha isoform 1	SEC61A1	0.0126321	0.174778	23.4183	0.0722751	0.942997	1	FALSE
O75150	E3 ubiquitin-protein ligase BRE1B	RNF40	0.0117284	0.142089	24.1748	0.0825425	0.934895	1	FALSE
P27169	Serum paraoxonase/arylesterase 1	PON1	0.0113524	6.26309	2.41992	0.00181258	0.998692	1	FALSE
P19827	Inter-alpha-trypsin inhibitor heavy chain H1	ITIH1	0.0110304	0.404731	172.494	0.0272537	0.978289	1	FALSE
Q92526	T-complex protein 1 subunit zeta-2	CCT6B	0.0104962	0.586182	2.56554	0.017906	0.987013	1	FALSE
Q96EY8	Cob(I)yrinic acid a,c-diamide adenosyltransferase, mitochondrial	MMAB	0.00991802	0.323917	18.7331	0.030619	0.975897	1	FALSE
P14550	Alcohol dehydrogenase [NADP(+)]	AKR1A1	0.00857632	0.18416	213.747	0.0465698	0.9629	1	FALSE
P50135	Histamine N-methyltransferase	HNMT	0.00845107	0.148624	29.3121	0.0568619	0.955041	1	FALSE
P41222	Prostaglandin-H2 D-isomerase	PTGDS	0.00812984	0.098663	19.1327	0.0824001	0.935185	1	FALSE
P10768	S-formylglutathione hydrolase	ESD	0.00793301	0.105934	49.9594	0.0748865	0.940604	1	FALSE
P08567	Pleckstrin	PLEK	0.00764292	63.3306	2.4176	0.000120683	0.999913	1	FALSE
Q9UEY8	Gamma-adducin	ADD3	0.0072018	0.14588	104.916	0.0493681	0.96072	1	FALSE
Q9NTZ6	RNA-binding protein 12	RBM12	0.00651433	0.0835628	44.2103	0.0779574	0.938214	1	FALSE
Q0VGL1	Ragulator complex protein LAMTOR4;Ragulator complex protein LAMTOR4, N-terminally processed	LAMTOR4	0.00629974	0.204975	19.0076	0.0307342	0.975802	1	FALSE
O95967	EGF-containing fibulin-like extracellular matrix protein 2	EFEMP2	0.00617949	0.146504	31.6151	0.0421798	0.966621	1	FALSE
Q9Y2V2	Calcium-regulated heat stable protein 1	CARHSP1	0.00617589	0.13971	24.4264	0.0442052	0.9651	1	FALSE
P11172	Uridine 5-monophosphate synthase;Orotate phosphoribosyltransferase;Orotidine 5-phosphate decarboxylase	UMPS	0.0054099	0.0654267	7.72696	0.0826864	0.936203	1	FALSE
P62244	40S ribosomal protein S15a	RPS15A	0.00531072	0.0500344	135.013	0.106141	0.915628	1	FALSE
Q9BXP5	Serrate RNA effector molecule homolog	SRRT	0.00480966	0.0757717	52.1558	0.0634757	0.94963	1	FALSE
Q9UJW0	Dynactin subunit 4	DCTN4	0.00476201	0.0667871	40.9386	0.0713013	0.943505	1	FALSE
P01011	Alpha-1-antichymotrypsin;Alpha-1-antichymotrypsin His-Pro-less	SERPINA3	0.00414612	0.13952	266.783	0.0297171	0.976315	1	FALSE
Q9BWS9	Chitinase domain-containing protein 1	CHID1	0.00334692	0.0591572	19.4373	0.0565767	0.95546	1	FALSE
O15126	Secretory carrier-associated membrane protein 1	SCAMP1	0.00289684	0.0736402	16.0597	0.0393378	0.969106	1	FALSE
Q9UKK3	Poly [ADP-ribose] polymerase 4	PARP4	0.00287748	0.0447907	29.5306	0.0642428	0.94921	1	FALSE
P00450	Ceruloplasmin	CP	0.00234164	0.0285316	174.352	0.0820717	0.934684	1	FALSE
Q13595	Transformer-2 protein homolog alpha	TRA2A	0.00202099	0.0516459	35.2628	0.0391317	0.969006	1	FALSE
Q8N9S9	Sorting nexin-31	SNX31	0.00195677	0.11395	6.16446	0.0171722	0.986842	1	FALSE
Q15126	Phosphomevalonate kinase	PMVK	0.00154005	3884.66	10.4322	3.96444e-07	1	1	FALSE
A4D0S4	Laminin subunit beta-4	LAMB4	0.00116946	0.321797	8.02379	0.00363414	0.997189	1	FALSE
P01624	Ig kappa chain V-III region POM	KV315	0.000891445	0.140331	12.265	0.00635243	0.995034	1	FALSE
Q16513	Serine/threonine-protein kinase N2	PKN2	0.000740715	0.183997	11.6731	0.00402569	0.996856	1	FALSE
O14841	5-oxoprolinase	OPLAH	0.000145191	0.0141733	3.43775	0.010244	0.992393	1	FALSE
P15586	N-acetylglucosamine-6-sulfatase	GNS	3.82112e-05	0.00525516	16.5465	0.00727119	0.994285	1	FALSE
Q96GS4	Uncharacterized protein C17orf59	C17orf59	8.63167e-06	0.00189849	35.4993	0.00454659	0.996398	1	FALSE
P30086	Phosphatidylethanolamine-binding protein 1;Hippocampal cholinergic neurostimulating peptide	PEBP1	2.30523e-06	0.00198014	165.696	0.00116418	0.999073	1	FALSE
Q5R3I4	Tetratricopeptide repeat protein 38	TTC38	1.89799e-06	0.00233952	17.3358	0.000811274	0.999362	1	FALSE
O15371	Eukaryotic translation initiation factor 3 subunit D	EIF3D	9.48595e-07	0.000353009	66.3062	0.00268717	0.997864	1	FALSE
P13671	Complement component C6	C6	4.89278e-07	0.000886377	6.76652	0.000551998	0.999575	1	FALSE
Q14696	LDLR chaperone MESD	MESDC2	4.34921e-07	0.000246919	36.8092	0.00176139	0.998604	1	FALSE
Q12888	Tumor suppressor p53-binding protein 1	TP53BP1	1.80012e-07	0.000447401	5.40034	0.000402349	0.999693	1	FALSE
P02511	Alpha-crystallin B chain	CRYAB	1.56966e-07	0.000159112	63.5212	0.000986515	0.999216	1	FALSE
Q9Y4Z0	U6 snRNA-associated Sm-like protein LSm4	LSM4	7.77263e-08	0.000138026	16.3539	0.000563128	0.999558	1	FALSE
P06727	Apolipoprotein A-IV	APOA4	5.25817e-08	8.89484e-05	248.873	0.000591148	0.999529	1	FALSE
Q6PIJ6	F-box only protein 38	FBXO38	5.21188e-08	0.000148428	28.3576	0.000351138	0.999722	1	FALSE
O43676	NADH dehydrogenase [ubiquinone] 1 beta subcomplex subunit 3	NDUFB3	1.04031e-08	0.000163864	12.8505	6.34863e-05	0.99995	1	FALSE
O00142	Thymidine kinase 2, mitochondrial	TK2	9.89802e-09	8.06696e-05	31.3749	0.000122698	0.999903	1	FALSE
Q9HAB8	Phosphopantothenate--cysteine ligase	PPCS	9.63222e-09	5.32001e-05	20.9659	0.000181056	0.999857	1	FALSE
Q9NVZ3	Adaptin ear-binding coat-associated protein 2	NECAP2	7.05044e-09	5.10832e-05	13.5327	0.000138019	0.999892	1	FALSE
Q7Z589	Protein EMSY	EMSY	6.08154e-09	5.5331e-05	8.86114	0.000109912	0.999915	1	FALSE
P20933	N(4)-(beta-N-acetylglucosaminyl)-L-asparaginase;Glycosylasparaginase alpha chain;Glycosylasparaginase beta chain	AGA	5.00677e-09	0.000104909	30.1382	4.77251e-05	0.999962	1	FALSE
P52306	Rap1 GTPase-GDP dissociation stimulator 1	RAP1GDS1	4.39937e-09	4.38583e-05	17.7648	0.000100309	0.999921	1	FALSE
Q9UHJ6	Sedoheptulokinase	SHPK	4.24894e-09	4.53494e-05	12.3487	9.36935e-05	0.999927	1	FALSE
Q9BXW7	Cat eye syndrome critical region protein 5	CECR5	1.25892e-09	3.33191e-05	11.7662	3.77837e-05	0.99997	1	FALSE
Q8TEM1	Nuclear pore membrane glycoprotein 210	NUP210	8.25578e-10	2.71162e-05	35.4515	3.0446e-05	0.999976	1	FALSE
Q05519	Serine/arginine-rich splicing factor 11	SRSF11	7.80266e-10	1.41992e-05	26.934	5.49513e-05	0.999957	1	FALSE
O14907	Tax1-binding protein 3	TAX1BP3	7.14957e-10	5.13863e-05	24.6139	1.39134e-05	0.999989	1	FALSE
Q9UNH7	Sorting nexin-6;Sorting nexin-6, N-terminally processed	SNX6	7.11208e-10	1.36095e-05	95.5436	5.22582e-05	0.999958	1	FALSE
Q92530	Proteasome inhibitor PI31 subunit	PSMF1	5.43194e-10	9.87746e-06	22.227	5.49933e-05	0.999957	1	FALSE
P17813	Endoglin	ENG	3.87413e-10	1.12363e-05	18.428	3.44785e-05	0.999973	1	FALSE
A0A0C4DH43		HV70D	3.58878e-10	1.66132e-05	9.64373	2.1602e-05	0.999983	1	FALSE
A6NHL2	Tubulin alpha chain-like 3	TUBAL3	3.33909e-10	1.64699e-05	11.61	2.02739e-05	0.999984	1	FALSE
Q9Y295	Developmentally-regulated GTP-binding protein 1	DRG1	2.86896e-10	8.03975e-06	37.4167	3.56847e-05	0.999972	1	FALSE
Q02880	DNA topoisomerase 2-beta	TOP2B	2.68345e-10	2.10118e-05	48.8748	1.27711e-05	0.99999	1	FALSE
Q9Y3C8	Ubiquitin-fold modifier-conjugating enzyme 1	UFC1	2.30141e-10	1.0785e-05	37.3	2.1339e-05	0.999983	1	FALSE
Q6L8Q7	2,5-phosphodiesterase 12	PDE12	2.26146e-10	4.33236e-05	4.42579	5.21992e-06	0.999996	1	FALSE
P49588	Alanine--tRNA ligase, cytoplasmic	AARS	1.77465e-10	9.43449e-06	116.588	1.88102e-05	0.999985	1	FALSE
Q96EE3	Nucleoporin SEH1	SEH1L	1.53679e-10	1.91977e-05	7.68809	8.0051e-06	0.999994	1	FALSE
P10153	Non-secretory ribonuclease	RNASE2	1.44429e-10	1.01351e-05	13.7505	1.42504e-05	0.999989	1	FALSE
P36969	Phospholipid hydroperoxide glutathione peroxidase, mitochondrial	GPX4	1.43653e-10	5.14144e-06	21.1276	2.79402e-05	0.999978	1	FALSE
Q53GS9	U4/U6.U5 tri-snRNP-associated protein 2	USP39	1.37674e-10	1.29822e-05	4.17226	1.06048e-05	0.999992	1	FALSE
Q8WTW3	Conserved oligomeric Golgi complex subunit 1	COG1	1.3767e-10	1.83859e-05	9.33926	7.48784e-06	0.999994	1	FALSE
Q5NDL2	EGF domain-specific O-linked N-acetylglucosamine transferase	EOGT	1.22233e-10	8.1234e-06	5.96987	1.5047e-05	0.999988	1	FALSE
P62829	60S ribosomal protein L23	RPL23	9.27385e-11	3.87076e-06	64.6122	2.39588e-05	0.999981	1	FALSE
Q7Z2W4	Zinc finger CCCH-type antiviral protein 1	ZC3HAV1	7.60113e-11	1.04842e-05	29.95	7.25011e-06	0.999994	1	FALSE
P46778	60S ribosomal protein L21	RPL21	7.46127e-11	4.09789e-06	49.4895	1.82076e-05	0.999986	1	FALSE
Q8NHP8	Putative phospholipase B-like 2;Putative phospholipase B-like 2 32 kDa form;Putative phospholipase B-like 2 45 kDa form	PLBD2	5.51053e-11	3.4574e-06	17.6423	1.59383e-05	0.999987	1	FALSE
Q9BX68	Histidine triad nucleotide-binding protein 2, mitochondrial	HINT2	4.84975e-11	1.14769e-05	32.0574	4.22566e-06	0.999997	1	FALSE
P51858	Hepatoma-derived growth factor	HDGF	3.81514e-11	3.41218e-06	98.2341	1.11809e-05	0.999991	1	FALSE
P35580	Myosin-10	MYH10	3.45043e-11	1.34383e-05	1118.68	2.56761e-06	0.999998	1	FALSE
P04217	Alpha-1B-glycoprotein	A1BG	3.38475e-11	2.97092e-06	70.9248	1.13929e-05	0.999991	1	FALSE
O43865	Putative adenosylhomocysteinase 2	AHCYL1	3.00335e-11	2.92508e-06	14.0813	1.02676e-05	0.999992	1	FALSE
O15321	Transmembrane 9 superfamily member 1	TM9SF1	2.92848e-11	4.2297e-06	10.1495	6.92362e-06	0.999995	1	FALSE
O75400	Pre-mRNA-processing factor 40 homolog A	PRPF40A	2.86624e-11	4.41837e-06	16.4443	6.48709e-06	0.999995	1	FALSE
Q9NYF8	Bcl-2-associated transcription factor 1	BCLAF1	2.81444e-11	3.59709e-06	35.8304	7.82422e-06	0.999994	1	FALSE
Q9UBV2	Protein sel-1 homolog 1	SEL1L	2.47252e-11	3.35986e-06	10.9928	7.359e-06	0.999994	1	FALSE
P05156	Complement factor I;Complement factor I heavy chain;Complement factor I light chain	CFI	1.93863e-11	2.11352e-06	17.9617	9.17254e-06	0.999993	1	FALSE
Q8WWM9	Cytoglobin	CYGB	1.90187e-11	8.93109e-06	15.6868	2.1295e-06	0.999998	1	FALSE
Q96HE7	ERO1-like protein alpha	ERO1L	1.59016e-11	3.05308e-06	52.9599	5.20838e-06	0.999996	1	FALSE
O14618	Copper chaperone for superoxide dismutase	CCS	1.52943e-11	2.68455e-06	20.477	5.69716e-06	0.999996	1	FALSE
Q9Y383	Putative RNA-binding protein Luc7-like 2	LUC7L2	1.49617e-11	2.24323e-06	33.2378	6.66969e-06	0.999995	1	FALSE
Q9H1B7	Interferon regulatory factor 2-binding protein-like	IRF2BPL	1.01172e-11	3.61541e-06	8.86061	2.79835e-06	0.999998	1	FALSE
P29622	Kallistatin	SERPINA4	9.41844e-12	7.28211e-06	9.56947	1.29337e-06	0.999999	1	FALSE
Q15276	Rab GTPase-binding effector protein 1	RABEP1	8.6546e-12	5.59074e-06	11.9682	1.54802e-06	0.999999	1	FALSE
Q15036	Sorting nexin-17	SNX17	7.54291e-12	2.55574e-06	10.4464	2.95136e-06	0.999998	1	FALSE
Q8IUR0	Trafficking protein particle complex subunit 5	TRAPPC5	3.49584e-12	6.71032e-06	38.5232	5.20965e-07	1	1	FALSE
Q15428	Splicing factor 3A subunit 2	SF3A2	3.42094e-12	3.17518e-06	7.45827	1.0774e-06	0.999999	1	FALSE
Q8NCH0	Carbohydrate sulfotransferase 14	CHST14	3.34629e-12	6.68052e-06	7.34665	5.00903e-07	1	1	FALSE
Q8N2S1	Latent-transforming growth factor beta-binding protein 4	LTBP4	2.03829e-12	7.72456e-05	2.41867	2.63872e-08	1	1	FALSE
P17050	Alpha-N-acetylgalactosaminidase	NAGA	2.75438e-14	0.0601875	4.43524	4.57633e-13	1	1	FALSE
P54803	Galactocerebrosidase	GALC	5.85154e-15	0.0185396	3.40728	3.15624e-13	1	1	FALSE
Q99829	Copine-1	CPNE1	1.56879e-15	2.26307e-08	151.666	6.9321e-08	1	1	FALSE
P16157	Ankyrin-1	ANK1	1.27623e-15	3.97733e-08	137.717	3.20877e-08	1	1	FALSE
P51888	Prolargin	PRELP	1.14789e-15	1.96502e-08	228.378	5.84161e-08	1	1	FALSE
O60884	DnaJ homolog subfamily A member 2	DNAJA2	4.36726e-16	2.6093e-06	2.4185	1.67373e-10	1	1	FALSE
Q9Y6E2	Basic leucine zipper and W2 domain-containing protein 2	BZW2	3.9604e-16	0.00133356	5.42985	2.96978e-13	1	1	FALSE
P33241	Lymphocyte-specific protein 1	LSP1	1.50318e-16	1.23557e-08	56.159	1.21659e-08	1	1	FALSE
A0A0A0MS15		IGHV3-49	1.26111e-16	7.42799e-09	6.01206	1.69778e-08	1	1	FALSE
Q9Y333	U6 snRNA-associated Sm-like protein LSm2	LSM2	1.0928e-16	1.27257e-05	2.41805	8.58736e-12	1	1	FALSE
Q5JRA6	Melanoma inhibitory activity protein 3	MIA3	1.01563e-16	0.000980303	3.42416	1.03603e-13	1	1	FALSE
O94901	SUN domain-containing protein 1	SUN1	1.00215e-16	9.35123e-09	20.3198	1.07168e-08	1	1	FALSE
O95721	Synaptosomal-associated protein 29	SNAP29	2.74912e-17	5.29167e-09	16.4338	5.19519e-09	1	1	FALSE
P50579	Methionine aminopeptidase 2	METAP2	1.79913e-17	3.91865e-09	12.4399	4.59119e-09	1	1	FALSE
Q16204	Coiled-coil domain-containing protein 6	CCDC6	1.44724e-17	2.21863e-09	10.3271	6.52315e-09	1	1	FALSE
Q7L523	Ras-related GTP-binding protein A	RRAGA	1.34641e-17	0.000324032	3.41694	4.15516e-14	1	1	FALSE
P20962	Parathymosin	PTMS	1.29792e-17	2.19138e-09	22.1187	5.92283e-09	1	1	FALSE
P61011	Signal recognition particle 54 kDa protein	SRP54	1.12459e-17	0.00128501	4.42157	8.75163e-15	1	1	FALSE
P11498	Pyruvate carboxylase, mitochondrial	PC	1.09927e-17	0.000169059	3.41604	6.50228e-14	1	1	FALSE
Q9H4E7	Differentially expressed in FDCP 6 homolog	DEF6	3.04608e-18	2.07658e-09	12.6296	1.46688e-09	1	1	FALSE
P06454	Prothymosin alpha;Prothymosin alpha, N-terminally processed;Thymosin alpha-1	PTMA	2.58551e-18	1.72741e-09	20.3534	1.49675e-09	1	1	FALSE
O75494	Serine/arginine-rich splicing factor 10	SRSF10	1.22154e-18	2.90561e-09	36.7936	4.20408e-10	1	1	FALSE
Q9NR30	Nucleolar RNA helicase 2	DDX21	9.65717e-19	6.46982e-09	17.388	1.49265e-10	1	1	FALSE
P50452	Serpin B8	SERPINB8	9.53346e-19	5.28107e-10	41.2974	1.80521e-09	1	1	FALSE
Q6IQ22	Ras-related protein Rab-12	RAB12	6.47199e-19	6.54465e-10	16.3487	9.88898e-10	1	1	FALSE
Q14894	Ketimine reductase mu-crystallin	CRYM	5.97976e-19	6.2191e-10	16.2828	9.61515e-10	1	1	FALSE
P04062	Glucosylceramidase	GBA	5.68093e-19	3.9862e-10	17.3487	1.42515e-09	1	1	FALSE
Q14643	Inositol 1,4,5-trisphosphate receptor type 1	ITPR1	5.5672e-19	5.05168e-10	10.3487	1.10205e-09	1	1	FALSE
Q9Y6Q5	AP-1 complex subunit mu-2	AP1M2	4.79606e-19	9.40288e-10	6.15063	5.10062e-10	1	1	FALSE
Q9H993	Protein-glutamate O-methyltransferase	ARMT1	4.54904e-19	4.57666e-10	12.5575	9.93965e-10	1	1	FALSE
Q9NPH2	Inositol-3-phosphate synthase 1	ISYNA1	4.24494e-19	4.57869e-10	4.62017	9.27109e-10	1	1	FALSE
Q9Y281	Cofilin-2	CFL2	3.87271e-19	6.29399e-10	23.6225	6.15303e-10	1	1	FALSE
P04921	Glycophorin-C	GYPC	3.72124e-19	7.0011e-10	5.34871	5.31522e-10	1	1	FALSE
Q99729	Heterogeneous nuclear ribonucleoprotein A/B	HNRNPAB	3.47662e-19	4.37106e-10	49.3487	7.95372e-10	1	1	FALSE
Q9UPT5	Exocyst complex component 7	EXOC7	3.26472e-19	4.36522e-10	10.689	7.47895e-10	1	1	FALSE
Q687X5	Metalloreductase STEAP4	STEAP4	3.2407e-19	3.27782e-10	13.3433	9.88676e-10	1	1	FALSE
P14136	Glial fibrillary acidic protein	GFAP	3.22916e-19	5.06649e-10	26.3487	6.37356e-10	1	1	FALSE
O60888	Protein CutA	CUTA	3.20016e-19	2.6199e-10	23.3487	1.22148e-09	1	1	FALSE
Q13620	Cullin-4B	CUL4B	3.14266e-19	4.60419e-10	5.68044	6.82564e-10	1	1	FALSE
P19623	Spermidine synthase	SRM	3.13535e-19	2.72182e-10	39.6921	1.15193e-09	1	1	FALSE
P01721	Ig lambda chain V-VI region AR	LV657	2.99499e-19	3.50571e-10	17.498	8.54319e-10	1	1	FALSE
Q9Y3U8	60S ribosomal protein L36	RPL36	2.9458e-19	3.63332e-10	42.0297	8.10774e-10	1	1	FALSE
Q8NFX7	Syntaxin-binding protein 6	STXBP6	2.79095e-19	3.7911e-10	13.9172	7.36185e-10	1	1	FALSE
P09619	Platelet-derived growth factor receptor beta	PDGFRB	2.56775e-19	2.17358e-10	42.3062	1.18134e-09	1	1	FALSE
A0A0J9YWU9;P0DP08;P0DP06;A0A0C4DH41;P01825;P06331;P01824	Ig heavy chain V-II region NEWM;Ig heavy chain V-II region ARH-77;Ig heavy chain V-II region WAH	IGHV4-61	2.53911e-19	6.33138e-05	8.43925	4.01036e-15	1	1	FALSE
P31025	Lipocalin-1	LCN1	2.45991e-19	4.56663e-10	11.0094	5.38671e-10	1	1	FALSE
Q9UBQ5	Eukaryotic translation initiation factor 3 subunit K	EIF3K	2.32314e-19	3.38142e-10	22.8042	6.8703e-10	1	1	FALSE
P18621	60S ribosomal protein L17	RPL17	2.28364e-19	2.77879e-10	37.8427	8.2181e-10	1	1	FALSE
Q8NI60	Atypical kinase ADCK3, mitochondrial	ADCK3	2.18849e-19	5.14514e-10	12.3487	4.2535e-10	1	1	FALSE
P01859	Ig gamma-2 chain C region	IGHG2	2.10363e-19	3.09842e-10	63.4057	6.78935e-10	1	1	FALSE
O95236	Apolipoprotein L3	APOL3	1.98023e-19	4.29509e-10	11.3487	4.61046e-10	1	1	FALSE
P61201	COP9 signalosome complex subunit 2	COPS2	1.92673e-19	1.61681e-10	39.553	1.19169e-09	1	1	FALSE
Q99720	Sigma non-opioid intracellular receptor 1	SIGMAR1	1.92312e-19	2.11109e-10	22.4601	9.10961e-10	1	1	FALSE
P49863	Granzyme K	GZMK	1.85962e-19	5.2695e-10	6.34871	3.52903e-10	1	1	FALSE
O00461	Golgi integral membrane protein 4	GOLIM4	1.84292e-19	4.23083e-10	10.6754	4.35593e-10	1	1	FALSE
P11908	Ribose-phosphate pyrophosphokinase 2	PRPS2	1.67975e-19	2.93161e-10	13.3487	5.72978e-10	1	1	FALSE
P47914	60S ribosomal protein L29	RPL29	1.64079e-19	2.88702e-10	34.3135	5.68333e-10	1	1	FALSE
O75382	Tripartite motif-containing protein 3	TRIM3	1.54482e-19	4.05127e-10	22.4598	3.81317e-10	1	1	FALSE
Q9BV36	Melanophilin	MLPH	1.53437e-19	4.61572e-10	11.7374	3.32423e-10	1	1	FALSE
Q14789	Golgin subfamily B member 1	GOLGB1	1.50313e-19	2.86596e-10	32.3487	5.24475e-10	1	1	FALSE
P62753	40S ribosomal protein S6	RPS6	1.46879e-19	1.55168e-10	98.6343	9.46581e-10	1	1	FALSE
Q9HCN4	GPN-loop GTPase 1	GPN1	1.46024e-19	3.40518e-10	5.40332	4.28828e-10	1	1	FALSE
P35613	Basigin	BSG	1.4576e-19	1.98766e-10	24.6424	7.33326e-10	1	1	FALSE
Q99873	Protein arginine N-methyltransferase 1	PRMT1	1.45348e-19	1.95284e-10	54.864	7.44291e-10	1	1	FALSE
P04920	Anion exchange protein 2	SLC4A2	1.45328e-19	7.63917e-10	17.0972	1.90241e-10	1	1	FALSE
O00182	Galectin-9	LGALS9	1.41308e-19	1.9562e-05	5.42401	7.22358e-15	1	1	FALSE
P61088	Ubiquitin-conjugating enzyme E2 N	UBE2N	1.36014e-19	2.34161e-10	31.8568	5.80859e-10	1	1	FALSE
P02654	Apolipoprotein C-I;Truncated apolipoprotein C-I	APOC1	1.33634e-19	2.02536e-10	11.8506	6.59805e-10	1	1	FALSE
Q9UKK9	ADP-sugar pyrophosphatase	NUDT5	1.33405e-19	2.26662e-10	35.1882	5.88565e-10	1	1	FALSE
P26368	Splicing factor U2AF 65 kDa subunit	U2AF2	1.30224e-19	1.77277e-10	69.752	7.34582e-10	1	1	FALSE
O75900	Matrix metalloproteinase-23;Matrix metalloproteinase-23, soluble form	MMP23B	1.29984e-19	6.28052e-10	18.2022	2.06964e-10	1	1	FALSE
O15372	Eukaryotic translation initiation factor 3 subunit H	EIF3H	1.25827e-19	1.74333e-10	40.0873	7.21764e-10	1	1	FALSE
P0C0L5	Complement C4-B;Complement C4 beta chain;Complement C4-B alpha chain;C4a anaphylatoxin;C4b-B;C4d-B;Complement C4 gamma chain	C4B	1.2412e-19	3.62101e-10	21.2669	3.42777e-10	1	1	FALSE
Q92538	Golgi-specific brefeldin A-resistance guanine nucleotide exchange factor 1	GBF1	1.14102e-19	2.04185e-10	43.7918	5.58818e-10	1	1	FALSE
Q92599	Septin-8	SEPT8	1.14001e-19	1.152e-10	64.7921	9.89586e-10	1	1	FALSE
P61221	ATP-binding cassette sub-family E member 1	ABCE1	1.07718e-19	3.16474e-10	31.0504	3.4037e-10	1	1	FALSE
Q9P2W9	Syntaxin-18	STX18	1.06872e-19	2.4721e-10	13.2958	4.32314e-10	1	1	FALSE
O60488	Long-chain-fatty-acid--CoA ligase 4	ACSL4	1.03897e-19	4.08612e-10	13.4896	2.54267e-10	1	1	FALSE
Q08752	Peptidyl-prolyl cis-trans isomerase D	PPID	1.02339e-19	2.12195e-10	9.45299	4.82288e-10	1	1	FALSE
Q14BN4	Sarcolemmal membrane-associated protein	SLMAP	9.67959e-20	4.05833e-10	9.43837	2.38511e-10	1	1	FALSE
P61960	Ubiquitin-fold modifier 1	UFM1	9.39671e-20	1.76792e-10	10.5125	5.31512e-10	1	1	FALSE
Q92747	Actin-related protein 2/3 complex subunit 1A	ARPC1A	9.2639e-20	1.79453e-10	43.2772	5.16229e-10	1	1	FALSE
O75629	Protein CREG1	CREG1	9.14155e-20	4.73038e-10	6.50463	1.93252e-10	1	1	FALSE
Q13268	Dehydrogenase/reductase SDR family member 2, mitochondrial	DHRS2	8.97094e-20	3.34301e-10	3.85643	2.68349e-10	1	1	FALSE
P15144	Aminopeptidase N	ANPEP	8.86398e-20	2.25141e-10	19.4352	3.93707e-10	1	1	FALSE
O15118	Niemann-Pick C1 protein	NPC1	8.76497e-20	9.2035e-10	5.47022	9.52352e-11	1	1	FALSE
Q5SRE7	Phytanoyl-CoA dioxygenase domain-containing protein 1	PHYHD1	8.76389e-20	2.82465e-10	9.04907	3.10264e-10	1	1	FALSE
P12268	Inosine-5-monophosphate dehydrogenase 2	IMPDH2	8.61444e-20	1.61913e-10	35.3302	5.3204e-10	1	1	FALSE
Q92598	Heat shock protein 105 kDa	HSPH1	8.32544e-20	2.54796e-10	58.1981	3.26749e-10	1	1	FALSE
Q9H3P7	Golgi resident protein GCP60	ACBD3	8.05525e-20	1.35588e-10	37.6174	5.94095e-10	1	1	FALSE
Q14139	Ubiquitin conjugation factor E4 A	UBE4A	7.89038e-20	3.35515e-10	18.657	2.35172e-10	1	1	FALSE
Q4V328	GRIP1-associated protein 1	GRIPAP1	7.74724e-20	2.69468e-10	24.0271	2.87502e-10	1	1	FALSE
P00734	Prothrombin;Activation peptide fragment 1;Activation peptide fragment 2;Thrombin light chain;Thrombin heavy chain	F2	7.66302e-20	1.27217e-10	44.8299	6.02358e-10	1	1	FALSE
P16402	Histone H1.3	HIST1H1D	7.32586e-20	3.16474e-10	11.0992	2.31484e-10	1	1	FALSE
O60826	Coiled-coil domain-containing protein 22	CCDC22	7.15455e-20	1.27979e-10	32.5622	5.59042e-10	1	1	FALSE
P48637	Glutathione synthetase	GSS	7.04341e-20	1.13867e-10	83.8772	6.18565e-10	1	1	FALSE
Q16363	Laminin subunit alpha-4	LAMA4	6.76711e-20	1.4127e-10	74.3353	4.7902e-10	1	1	FALSE
P47813;O14602	Eukaryotic translation initiation factor 1A, X-chromosomal;Eukaryotic translation initiation factor 1A, Y-chromosomal	EIF1AX;EIF1AY	6.6146e-20	1.96704e-10	21.3542	3.36271e-10	1	1	FALSE
P46777	60S ribosomal protein L5	RPL5	6.56781e-20	1.64261e-10	109.486	3.9984e-10	1	1	FALSE
P62263	40S ribosomal protein S14	RPS14	6.29835e-20	1.3386e-10	121.715	4.70516e-10	1	1	FALSE
Q12792	Twinfilin-1	TWF1	6.09604e-20	1.42171e-10	33.5284	4.28783e-10	1	1	FALSE
P62280	40S ribosomal protein S11	RPS11	6.0535e-20	1.0785e-10	115.838	5.61291e-10	1	1	FALSE
Q5SWX8	Protein odr-4 homolog	ODR4	5.86904e-20	2.53366e-10	19.3487	2.31643e-10	1	1	FALSE
Q13573	SNW domain-containing protein 1	SNW1	5.84924e-20	9.69045e-11	37.3388	6.03609e-10	1	1	FALSE
P12004	Proliferating cell nuclear antigen	PCNA	5.80565e-20	3.08801e-10	22.7895	1.88006e-10	1	1	FALSE
P01857	Ig gamma-1 chain C region	IGHG1	5.80234e-20	2.15152e-10	88.4809	2.69686e-10	1	1	FALSE
P50749	Ras association domain-containing protein 2	RASSF2	5.71039e-20	5.62606e-06	4.41992	1.01499e-14	1	1	FALSE
Q02153	Guanylate cyclase soluble subunit beta-1	GUCY1B3	5.70156e-20	2.20803e-10	18.4346	2.5822e-10	1	1	FALSE
P29966	Myristoylated alanine-rich C-kinase substrate	MARCKS	5.70044e-20	1.95699e-10	39.7999	2.91286e-10	1	1	FALSE
Q9NRX4	14 kDa phosphohistidine phosphatase	PHPT1	5.58828e-20	2.08572e-10	9.77909	2.67931e-10	1	1	FALSE
Q969H8	Myeloid-derived growth factor	MYDGF	5.5873e-20	1.63056e-10	47.2545	3.42661e-10	1	1	FALSE
P25815	Protein S100-P	S100P	5.49861e-20	2.74768e-10	17.5989	2.00118e-10	1	1	FALSE
Q92688	Acidic leucine-rich nuclear phosphoprotein 32 family member B	ANP32B	5.49724e-20	1.93771e-10	24.0819	2.83698e-10	1	1	FALSE
Q86VB7	Scavenger receptor cysteine-rich type 1 protein M130;Soluble CD163	CD163	5.31307e-20	3.14566e-10	11.1697	1.68901e-10	1	1	FALSE
Q96DZ1	Endoplasmic reticulum lectin 1	ERLEC1	5.30697e-20	1.61302e-10	7.49469	3.29009e-10	1	1	FALSE
Q4G0N4	NAD kinase 2, mitochondrial	NADK2	5.24307e-20	2.19528e-10	20.3597	2.38834e-10	1	1	FALSE
Q9H8Y8	Golgi reassembly-stacking protein 2	GORASP2	5.23197e-20	1.87265e-10	20.599	2.79388e-10	1	1	FALSE
P09543	2,3-cyclic-nucleotide 3-phosphodiesterase	CNP	5.14539e-20	1.04398e-10	84.4626	4.92865e-10	1	1	FALSE
P15498	Proto-oncogene vav	VAV1	5.127e-20	3.63923e-10	6.83146	1.40881e-10	1	1	FALSE
P28749	Retinoblastoma-like protein 1	RBL1	4.86134e-20	2.29952e-10	31.0417	2.11406e-10	1	1	FALSE
P27658	Collagen alpha-1(VIII) chain;Vastatin	COL8A1	4.66863e-20	2.03672e-10	80.0293	2.29223e-10	1	1	FALSE
O43252	Bifunctional 3-phosphoadenosine 5-phosphosulfate synthase 1;Sulfate adenylyltransferase;Adenylyl-sulfate kinase	PAPSS1	4.658e-20	4.63316e-05	3.93919	1.00536e-15	1	1	FALSE
P62736;P63267	Actin, aortic smooth muscle;Actin, gamma-enteric smooth muscle	ACTA2;ACTG2	4.65314e-20	6.14938e-10	8.25454	7.56685e-11	1	1	FALSE
P08697	Alpha-2-antiplasmin	SERPINF2	4.62496e-20	3.49689e-10	17.0443	1.32259e-10	1	1	FALSE
Q9Y5M8	Signal recognition particle receptor subunit beta	SRPRB	4.53801e-20	1.65752e-10	51.3348	2.73782e-10	1	1	FALSE
O95786	Probable ATP-dependent RNA helicase DDX58	DDX58	4.46959e-20	2.45351e-10	5.09775	1.82171e-10	1	1	FALSE
Q3SY69	Mitochondrial 10-formyltetrahydrofolate dehydrogenase	ALDH1L2	4.41638e-20	2.72816e-10	27.6267	1.61882e-10	1	1	FALSE
O14579	Coatomer subunit epsilon	COPE	4.20184e-20	1.93566e-10	84.7414	2.17076e-10	1	1	FALSE
P00748	Coagulation factor XII;Coagulation factor XIIa heavy chain;Beta-factor XIIa part 1;Coagulation factor XIIa light chain	F12	4.09357e-20	2.33118e-10	13.9756	1.75601e-10	1	1	FALSE
Q13425	Beta-2-syntrophin	SNTB2	3.9964e-20	7.69452e-11	115.427	5.19382e-10	1	1	FALSE
Q13637	Ras-related protein Rab-32	RAB32	3.5658e-20	1.41818e-10	19.4343	2.51434e-10	1	1	FALSE
P61923	Coatomer subunit zeta-1	COPZ1	3.00052e-20	1.57997e-10	22.0503	1.8991e-10	1	1	FALSE
Q9H3G5	Probable serine carboxypeptidase CPVL	CPVL	2.8249e-20	1.30418e-10	84.9409	2.16603e-10	1	1	FALSE
P02775	Platelet basic protein;Connective tissue-activating peptide III;TC-2;Connective tissue-activating peptide III(1-81);Beta-thromboglobulin;Neutrophil-activating peptide 2(74);Neutrophil-activating peptide 2(73);Neutrophil-activating peptide 2;TC-1;Neutrophil-activating peptide 2(1-66);Neutrophil-activating peptide 2(1-63)	PPBP	2.71612e-20	4.55321e-10	18.3487	5.96529e-11	1	1	FALSE
P98172	Ephrin-B1	EFNB1	2.68546e-20	3.49448e-10	14.3616	7.68488e-11	1	1	FALSE
Q92643	GPI-anchor transamidase	PIGK	2.64219e-20	2.57273e-10	13.3787	1.027e-10	1	1	FALSE
Q9Y224	UPF0568 protein C14orf166	C14orf166	2.4151e-20	1.39978e-10	105.383	1.72534e-10	1	1	FALSE
P01019	Angiotensinogen;Angiotensin-1;Angiotensin-2;Angiotensin-3;Angiotensin-4;Angiotensin 1-9;Angiotensin 1-7;Angiotensin 1-5;Angiotensin 1-4	AGT	2.39794e-20	1.54267e-10	39.0162	1.55441e-10	1	1	FALSE
Q9NQP4	Prefoldin subunit 4	PFDN4	2.39396e-20	3.55737e-10	3.64828	6.72957e-11	1	1	FALSE
P04792	Heat shock protein beta-1	HSPB1	2.34121e-20	1.1146e-10	347.116	2.1005e-10	1	1	FALSE
O76094	Signal recognition particle subunit SRP72	SRP72	2.29988e-20	1.49066e-10	27.3013	1.54286e-10	1	1	FALSE
P30533	Alpha-2-macroglobulin receptor-associated protein	LRPAP1	2.1942e-20	2.36722e-10	26.8225	9.26911e-11	1	1	FALSE
O94903	Proline synthase co-transcribed bacterial homolog protein	PROSC	2.11094e-20	2.68425e-10	25.9512	7.86419e-11	1	1	FALSE
Q9UKV8	Protein argonaute-2	AGO2	2.07128e-20	1.38992e-10	14.3121	1.49021e-10	1	1	FALSE
Q99627	COP9 signalosome complex subunit 8	COPS8	1.99952e-20	2.04525e-10	26.5682	9.7764e-11	1	1	FALSE
Q96M27	Protein PRRC1	PRRC1	1.90887e-20	1.14248e-10	30.1041	1.67082e-10	1	1	FALSE
P41250	Glycine--tRNA ligase	GARS	1.86129e-20	1.35404e-10	79.1475	1.37462e-10	1	1	FALSE
Q9UMY4	Sorting nexin-12	SNX12	1.7977e-20	1.16229e-10	51.8752	1.54669e-10	1	1	FALSE
P17980	26S protease regulatory subunit 6A	PSMC3	1.74515e-20	1.29921e-10	94.5412	1.34324e-10	1	1	FALSE
P27701	CD82 antigen	CD82	1.74128e-20	2.1582e-10	10.4326	8.06819e-11	1	1	FALSE
Q07866	Kinesin light chain 1	KLC1	1.68606e-20	1.36427e-10	40.5456	1.23587e-10	1	1	FALSE
P54709	Sodium/potassium-transporting ATPase subunit beta-3	ATP1B3	1.64453e-20	1.58523e-10	29.5675	1.03741e-10	1	1	FALSE
O60763	General vesicular transport factor p115	USO1	1.60527e-20	8.04425e-11	199.764	1.99556e-10	1	1	FALSE
A6NDU8	UPF0600 protein C5orf51	C5orf51	1.57724e-20	1.9626e-10	16.2994	8.0365e-11	1	1	FALSE
P51798	H(+)/Cl(-) exchange transporter 7	CLCN7	1.45145e-20	1.30482e-10	15.3852	1.11238e-10	1	1	FALSE
Q9BSK0	MARVEL domain-containing protein 1	MARVELD1	1.40104e-20	4.01754e-10	4.42278	3.4873e-11	1	1	FALSE
P48729	Casein kinase I isoform alpha	CSNK1A1	1.19112e-20	2.31298e-10	6.67551	5.1497e-11	1	1	FALSE
P06865	Beta-hexosaminidase subunit alpha	HEXA	1.18855e-20	1.1853e-10	84.4249	1.00274e-10	1	1	FALSE
P59768	Guanine nucleotide-binding protein G(I)/G(S)/G(O) subunit gamma-2	GNG2	1.13844e-20	1.91656e-10	6.85091	5.94004e-11	1	1	FALSE
O95466	Formin-like protein 1	FMNL1	9.77067e-21	1.57052e-10	20.3068	6.22129e-11	1	1	FALSE
Q9P0I2	ER membrane protein complex subunit 3	EMC3	8.99347e-21	2.93277e-10	10.3523	3.06655e-11	1	1	FALSE
Q9HD45	Transmembrane 9 superfamily member 3	TM9SF3	8.88176e-21	2.0398e-10	17.0645	4.35423e-11	1	1	FALSE
P05771	Protein kinase C beta type	PRKCB	8.45785e-21	2.40948e-10	4.63566	3.51023e-11	1	1	FALSE
P11678	Eosinophil peroxidase;Eosinophil peroxidase light chain;Eosinophil peroxidase heavy chain	EPX	8.34632e-21	9.05699e-11	162.004	9.21534e-11	1	1	FALSE
P02763	Alpha-1-acid glycoprotein 1	ORM1	8.29672e-21	3.17156e-10	30.9037	2.61597e-11	1	1	FALSE
P22392;O60361	Nucleoside diphosphate kinase B;Putative nucleoside diphosphate kinase	NME2;NME2P1	6.30492e-21	1.70323e-10	46.996	3.70175e-11	1	1	FALSE
Q96CS3	FAS-associated factor 2	FAF2	6.2033e-21	1.88721e-10	26.4431	3.28702e-11	1	1	FALSE
P84098	60S ribosomal protein L19	RPL19	5.36071e-21	1.714e-10	73.7613	3.1276e-11	1	1	FALSE
Q9H239	Matrix metalloproteinase-28	MMP28	5.30442e-21	2.74724e-10	21.1126	1.93082e-11	1	1	FALSE
Q96RQ9	L-amino-acid oxidase	IL4I1	5.10999e-21	7.63892e-10	5.34871	6.68941e-12	1	1	FALSE
O00232	26S proteasome non-ATPase regulatory subunit 12	PSMD12	4.67162e-21	1.43589e-10	80.5586	3.25347e-11	1	1	FALSE
Q9NTJ4	Alpha-mannosidase 2C1	MAN2C1	4.56282e-21	1.12824e-10	19.8028	4.04419e-11	1	1	FALSE
Q15293	Reticulocalbin-1	RCN1	3.58124e-21	1.24675e-10	85.0398	2.87246e-11	1	1	FALSE
Q9H270	Vacuolar protein sorting-associated protein 11 homolog	VPS11	2.40837e-21	2.87178e-10	4.397	8.38633e-12	1	1	FALSE
P13639	Elongation factor 2	EEF2	2.0488e-21	7.17599e-11	502.02	2.85507e-11	1	1	FALSE
Q96F15	GTPase IMAP family member 5	GIMAP5	1.16458e-21	8.07281e-11	23.3815	1.44259e-11	1	1	FALSE
P25205	DNA replication licensing factor MCM3	MCM3	7.63453e-22	2.05568e-10	5.31641	3.71387e-12	1	1	FALSE
Q9NT62	Ubiquitin-like-conjugating enzyme ATG3	ATG3	6.31558e-22	2.41254e-07	6.31314	2.61782e-15	1	1	FALSE
Q9H3Z4	DnaJ homolog subfamily C member 5	DNAJC5	1.92865e-22	8.00382e-07	3.41634	2.40967e-16	1	1	FALSE
P55036	26S proteasome non-ATPase regulatory subunit 4	PSMD4	7.76456e-23	3.16606e-07	4.42025	2.45243e-16	1	1	FALSE
Q969T9	WW domain-binding protein 2	WBP2	6.45762e-23	2.39726e-06	5.47925	2.69375e-17	1	1	FALSE
Q02083	N-acylethanolamine-hydrolyzing acid amidase;N-acylethanolamine-hydrolyzing acid amidase subunit alpha;N-acylethanolamine-hydrolyzing acid amidase subunit beta	NAAA	5.74331e-23	2.6842e-10	2.42079	2.13967e-13	1	1	FALSE
Q9UHD2	Serine/threonine-protein kinase TBK1	TBK1	-1.0564e-29	1.84945e-10	5.09917	-5.71195e-20	1	1	FALSE
P49902	Cytosolic purine 5-nucleotidase	NT5C2	-1.03485e-24	1.47092e-08	6.42045	-7.03537e-17	1	1	FALSE
Q9BSD7	Cancer-related nucleoside-triphosphatase	NTPCR	-7.24687e-24	3.68769e-07	4.37923	-1.96515e-17	1	1	FALSE
P23497	Nuclear autoantigen Sp-100	SP100	-2.2422e-22	1.35861e-07	4.37283	-1.65037e-15	1	1	FALSE
P49903	Selenide, water dikinase 1	SEPHS1	-2.37038e-22	7.78528e-08	2.4179	-3.04469e-15	1	1	FALSE
P49593	Protein phosphatase 1F	PPM1F	-4.33201e-22	8.29056e-11	36.6313	-5.22523e-12	1	1	FALSE
Q9ULT8	E3 ubiquitin-protein ligase HECTD1	HECTD1	-4.3728e-22	1.76465e-10	13.1273	-2.47799e-12	1	1	FALSE
O43272	Proline dehydrogenase 1, mitochondrial	PRODH	-8.02014e-22	3.51946e-10	35.5825	-2.2788e-12	1	1	FALSE
Q15080	Neutrophil cytosol factor 4	NCF4	-2.21687e-21	1.12942e-10	30.5221	-1.96285e-11	1	1	FALSE
Q08426	Peroxisomal bifunctional enzyme;Enoyl-CoA hydratase/3,2-trans-enoyl-CoA isomerase;3-hydroxyacyl-CoA dehydrogenase	EHHADH	-2.30688e-21	1.63329e-10	16.6731	-1.41241e-11	1	1	FALSE
P62306	Small nuclear ribonucleoprotein F	SNRPF	-2.40665e-21	4.6188e-10	11.468	-5.21055e-12	1	1	FALSE
Q15843	NEDD8	NEDD8	-3.47918e-21	3.13873e-10	29.5832	-1.10847e-11	1	1	FALSE
P00326	Alcohol dehydrogenase 1C	ADH1C	-3.95159e-21	3.361e-10	3.22304	-1.17572e-11	1	1	FALSE
P42331	Rho GTPase-activating protein 25	ARHGAP25	-4.33679e-21	1.19904e-10	6.91597	-3.61688e-11	1	1	FALSE
Q99707	Methionine synthase	MTR	-4.51704e-21	1.87613e-10	22.7606	-2.40764e-11	1	1	FALSE
P02675	Fibrinogen beta chain;Fibrinopeptide B;Fibrinogen beta chain	FGB	-5.24248e-21	9.546e-11	345.09	-5.49181e-11	1	1	FALSE
Q9NR46	Endophilin-B2	SH3GLB2	-5.82155e-21	1.63852e-10	34.2402	-3.55293e-11	1	1	FALSE
Q86U44	N6-adenosine-methyltransferase 70 kDa subunit	METTL3	-5.92411e-21	3.27384e-10	3.49697	-1.80953e-11	1	1	FALSE
P21333	Filamin-A	FLNA	-7.29464e-21	3.56327e-11	1918.96	-2.04718e-10	1	1	FALSE
P15531	Nucleoside diphosphate kinase A	NME1	-7.41905e-21	1.44209e-10	27.4027	-5.14463e-11	1	1	FALSE
P08579	U2 small nuclear ribonucleoprotein B	SNRPB2	-7.90137e-21	2.4403e-10	33.7034	-3.23787e-11	1	1	FALSE
Q13185	Chromobox protein homolog 3	CBX3	-8.47845e-21	1.75106e-10	33.5258	-4.84189e-11	1	1	FALSE
P01266	Thyroglobulin	TG	-8.999e-21	4.7863e-10	14.0942	-1.88016e-11	1	1	FALSE
Q9Y285	Phenylalanine--tRNA ligase alpha subunit	FARSA	-9.11375e-21	1.34451e-10	44.3286	-6.77847e-11	1	1	FALSE
Q01118	Sodium channel protein type 7 subunit alpha	SCN7A	-9.3347e-21	2.00806e-05	3.41872	-4.64863e-16	1	1	FALSE
O00139	Kinesin-like protein KIF2A	KIF2A	-9.892e-21	1.97763e-10	14.5636	-5.00194e-11	1	1	FALSE
Q02790	Peptidyl-prolyl cis-trans isomerase FKBP4;Peptidyl-prolyl cis-trans isomerase FKBP4, N-terminally processed	FKBP4	-9.92733e-21	1.0462e-10	9.53481	-9.48897e-11	1	1	FALSE
Q8TDL5	BPI fold-containing family B member 1	BPIFB1	-1.25409e-20	3.31719e-10	4.51532	-3.78056e-11	1	1	FALSE
P25398	40S ribosomal protein S12	RPS12	-1.32174e-20	2.44267e-10	51.8538	-5.41107e-11	1	1	FALSE
Q9Y266	Nuclear migration protein nudC	NUDC	-1.42064e-20	1.69027e-10	48.8952	-8.40485e-11	1	1	FALSE
Q9UBC2	Epidermal growth factor receptor substrate 15-like 1	EPS15L1	-1.47173e-20	1.36019e-10	43.0916	-1.082e-10	1	1	FALSE
Q9NR50	Translation initiation factor eIF-2B subunit gamma	EIF2B3	-1.5632e-20	1.77867e-10	5.06741	-8.78862e-11	1	1	FALSE
P12955	Xaa-Pro dipeptidase	PEPD	-1.58167e-20	1.17521e-10	30.055	-1.34586e-10	1	1	FALSE
P39060	Collagen alpha-1(XVIII) chain;Endostatin	COL18A1	-1.65762e-20	9.18324e-11	168.145	-1.80505e-10	1	1	FALSE
Q13217	DnaJ homolog subfamily C member 3	DNAJC3	-1.78605e-20	2.72798e-10	10.0424	-6.54715e-11	1	1	FALSE
O75781	Paralemmin-1	PALM	-1.88852e-20	1.14932e-10	48.9734	-1.64316e-10	1	1	FALSE
P16278	Beta-galactosidase	GLB1	-1.90715e-20	9.58362e-11	60.0528	-1.99001e-10	1	1	FALSE
P22059	Oxysterol-binding protein 1	OSBP	-1.94564e-20	3.3108e-10	12.3487	-5.87664e-11	1	1	FALSE
O75844	CAAX prenyl protease 1 homolog	ZMPSTE24	-1.95318e-20	1.93801e-10	20.2769	-1.00783e-10	1	1	FALSE
P25940	Collagen alpha-3(V) chain	COL5A3	-2.02239e-20	1.48624e-10	8.53665	-1.36074e-10	1	1	FALSE
O14791	Apolipoprotein L1	APOL1	-2.165e-20	1.65688e-10	6.88419	-1.30667e-10	1	1	FALSE
Q93062	RNA-binding protein with multiple splicing	RBPMS	-2.32033e-20	4.85674e-10	12.706	-4.77754e-11	1	1	FALSE
P08514	Integrin alpha-IIb;Integrin alpha-IIb heavy chain;Integrin alpha-IIb light chain, form 1;Integrin alpha-IIb light chain, form 2	ITGA2B	-2.32858e-20	1.67793e-10	26.034	-1.38777e-10	1	1	FALSE
P62266	40S ribosomal protein S23	RPS23	-2.37589e-20	1.9678e-10	84.7952	-1.20738e-10	1	1	FALSE
Q9UEU0	Vesicle transport through interaction with t-SNAREs homolog 1B	VTI1B	-2.39453e-20	3.96567e-10	15.6938	-6.03813e-11	1	1	FALSE
Q9HD89	Resistin	RETN	-2.53174e-20	4.09792e-10	13.3232	-6.1781e-11	1	1	FALSE
Q9NVE7	Pantothenate kinase 4	PANK4	-2.75089e-20	1.54955e-10	16.6123	-1.77529e-10	1	1	FALSE
Q92616	Translational activator GCN1	GCN1L1	-2.77395e-20	1.19225e-10	107.334	-2.32664e-10	1	1	FALSE
Q9BVG4	Protein PBDC1	PBDC1	-2.80024e-20	2.58371e-10	18.3825	-1.08381e-10	1	1	FALSE
Q15019	Septin-2	SEPT2	-2.85132e-20	9.51568e-11	205.834	-2.99644e-10	1	1	FALSE
Q10713	Mitochondrial-processing peptidase subunit alpha	PMPCA	-2.88885e-20	2.90665e-10	29.0582	-9.93878e-11	1	1	FALSE
Q9Y4G6	Talin-2	TLN2	-2.99661e-20	2.58294e-10	32.3559	-1.16015e-10	1	1	FALSE
Q86YV0	RAS protein activator like-3	RASAL3	-3.00958e-20	1.64615e-10	30.5871	-1.82825e-10	1	1	FALSE
A0MZ66	Shootin-1	KIAA1598	-3.28194e-20	2.75502e-10	19.0093	-1.19126e-10	1	1	FALSE
O96000	NADH dehydrogenase [ubiquinone] 1 beta subcomplex subunit 10	NDUFB10	-3.29951e-20	2.1003e-10	14.562	-1.57097e-10	1	1	FALSE
O95169	NADH dehydrogenase [ubiquinone] 1 beta subcomplex subunit 8, mitochondrial	NDUFB8	-3.34943e-20	2.76928e-10	5.69814	-1.2095e-10	1	1	FALSE
Q16795	NADH dehydrogenase [ubiquinone] 1 alpha subcomplex subunit 9, mitochondrial	NDUFA9	-3.37415e-20	2.82006e-10	50.9293	-1.19648e-10	1	1	FALSE
P23526	Adenosylhomocysteinase	AHCY	-3.48438e-20	8.35632e-11	244.724	-4.16976e-10	1	1	FALSE
Q99805	Transmembrane 9 superfamily member 2	TM9SF2	-3.59735e-20	2.35537e-10	35.3487	-1.5273e-10	1	1	FALSE
Q9Y3F4	Serine-threonine kinase receptor-associated protein	STRAP	-3.67696e-20	4.46172e-10	27.6728	-8.24112e-11	1	1	FALSE
O60869	Endothelial differentiation-related factor 1	EDF1	-3.73265e-20	2.22974e-10	43.2808	-1.67403e-10	1	1	FALSE
Q9NUU7;Q9UMR2	ATP-dependent RNA helicase DDX19A;ATP-dependent RNA helicase DDX19B	DDX19A;DDX19B	-3.82367e-20	9.34026e-11	75.169	-4.09376e-10	1	1	FALSE
A6NHR9	Structural maintenance of chromosomes flexible hinge domain-containing protein 1	SMCHD1	-3.92639e-20	2.9586e-10	4.83849	-1.32711e-10	1	1	FALSE
Q8IXB1	DnaJ homolog subfamily C member 10	DNAJC10	-3.95926e-20	3.2383e-10	13.5888	-1.22263e-10	1	1	FALSE
Q7Z6Z7	E3 ubiquitin-protein ligase HUWE1	HUWE1	-3.97026e-20	9.56599e-11	78.1496	-4.1504e-10	1	1	FALSE
Q5TDH0	Protein DDI1 homolog 2	DDI2	-4.05943e-20	1.95252e-10	12.3236	-2.07907e-10	1	1	FALSE
Q9GZZ9	Ubiquitin-like modifier-activating enzyme 5	UBA5	-4.09364e-20	2.26036e-10	4.77829	-1.81106e-10	1	1	FALSE
Q07075	Glutamyl aminopeptidase	ENPEP	-4.12777e-20	1.61541e-10	13.0838	-2.55525e-10	1	1	FALSE
P02549	Spectrin alpha chain, erythrocytic 1	SPTA1	-4.20181e-20	1.26547e-10	200.018	-3.32037e-10	1	1	FALSE
Q04637	Eukaryotic translation initiation factor 4 gamma 1	EIF4G1	-4.29417e-20	1.22201e-10	174.1	-3.51403e-10	1	1	FALSE
Q99471	Prefoldin subunit 5	PFDN5	-4.36842e-20	2.33825e-10	14.3818	-1.86824e-10	1	1	FALSE
Q03001	Dystonin	DST	-4.40219e-20	2.03794e-10	18.9845	-2.16012e-10	1	1	FALSE
Q9C0E8	Protein lunapark	LNP	-4.45454e-20	1.85954e-10	6.85976	-2.39551e-10	1	1	FALSE
P05154	Plasma serine protease inhibitor	SERPINA5	-4.60703e-20	2.00611e-10	9.36646	-2.2965e-10	1	1	FALSE
Q6PCB0	von Willebrand factor A domain-containing protein 1	VWA1	-4.76815e-20	1.98629e-10	24.1549	-2.40053e-10	1	1	FALSE
Q96IW7	Vesicle-trafficking protein SEC22a	SEC22A	-4.8204e-20	3.29943e-10	3.61376	-1.46098e-10	1	1	FALSE
P08754	Guanine nucleotide-binding protein G(k) subunit alpha	GNAI3	-4.92676e-20	1.40106e-10	45.7974	-3.51646e-10	1	1	FALSE
O95817	BAG family molecular chaperone regulator 3	BAG3	-4.9415e-20	1.71945e-10	11.6968	-2.87388e-10	1	1	FALSE
P20338	Ras-related protein Rab-4A	RAB4A	-5.08115e-20	3.07936e-10	4.12915	-1.65007e-10	1	1	FALSE
P09104	Gamma-enolase	ENO2	-5.20141e-20	1.61535e-10	64.0841	-3.21998e-10	1	1	FALSE
O60341	Lysine-specific histone demethylase 1A	KDM1A	-5.21954e-20	2.96242e-10	16.6241	-1.76192e-10	1	1	FALSE
Q13409	Cytoplasmic dynein 1 intermediate chain 2	DYNC1I2	-5.35703e-20	1.84592e-10	123.619	-2.90209e-10	1	1	FALSE
Q08209	Serine/threonine-protein phosphatase 2B catalytic subunit alpha isoform	PPP3CA	-5.35898e-20	1.52953e-10	36.4154	-3.50367e-10	1	1	FALSE
O00391	Sulfhydryl oxidase 1	QSOX1	-5.3697e-20	1.25474e-10	39.0146	-4.27954e-10	1	1	FALSE
Q8NF50	Dedicator of cytokinesis protein 8	DOCK8	-5.74333e-20	1.33447e-10	11.4306	-4.30382e-10	1	1	FALSE
Q9Y3D9	28S ribosomal protein S23, mitochondrial	MRPS23	-5.79843e-20	3.71976e-10	3.40011	-1.55882e-10	1	1	FALSE
P02652	Apolipoprotein A-II;Proapolipoprotein A-II;Truncated apolipoprotein A-II	APOA2	-5.90919e-20	1.78206e-10	48.7215	-3.31593e-10	1	1	FALSE
P18084	Integrin beta-5	ITGB5	-5.91482e-20	2.74668e-10	57.7711	-2.15345e-10	1	1	FALSE
P17568	NADH dehydrogenase [ubiquinone] 1 beta subcomplex subunit 7	NDUFB7	-5.95136e-20	4.95858e-10	8.54488	-1.20021e-10	1	1	FALSE
O75569	Interferon-inducible double-stranded RNA-dependent protein kinase activator A	PRKRA	-5.97464e-20	2.00677e-10	20.7208	-2.97724e-10	1	1	FALSE
O75937	DnaJ homolog subfamily C member 8	DNAJC8	-6.0685e-20	2.07319e-10	18.4287	-2.92713e-10	1	1	FALSE
Q8TD19	Serine/threonine-protein kinase Nek9	NEK9	-6.07778e-20	1.27832e-10	44.1998	-4.7545e-10	1	1	FALSE
P63027	Vesicle-associated membrane protein 2	VAMP2	-6.30596e-20	4.08641e-10	2.76499	-1.54315e-10	1	1	FALSE
Q92959	Solute carrier organic anion transporter family member 2A1	SLCO2A1	-6.32549e-20	4.47636e-10	26.602	-1.41309e-10	1	1	FALSE
O00115	Deoxyribonuclease-2-alpha	DNASE2	-6.44087e-20	1.48425e-05	4.42025	-4.33947e-15	1	1	FALSE
Q9NRX2	39S ribosomal protein L17, mitochondrial	MRPL17	-6.53111e-20	1.74941e-10	13.1893	-3.73331e-10	1	1	FALSE
Q96CV9	Optineurin	OPTN	-6.55769e-20	2.53169e-10	10.4175	-2.59025e-10	1	1	FALSE
Q00688	Peptidyl-prolyl cis-trans isomerase FKBP3	FKBP3	-6.58484e-20	1.81368e-10	82.4437	-3.63066e-10	1	1	FALSE
Q9BZE9	Tether containing UBX domain for GLUT4	ASPSCR1	-6.62709e-20	3.58012e-10	8.57422	-1.85108e-10	1	1	FALSE
P30085	UMP-CMP kinase	CMPK1	-6.63076e-20	1.26944e-10	57.9781	-5.22338e-10	1	1	FALSE
Q9UNN5	FAS-associated factor 1	FAF1	-6.66936e-20	3.0106e-10	5.50428	-2.2153e-10	1	1	FALSE
Q96AG4	Leucine-rich repeat-containing protein 59	LRRC59	-6.72817e-20	1.54201e-10	38.377	-4.36324e-10	1	1	FALSE
O43815	Striatin	STRN	-6.85202e-20	1.17737e-10	15.256	-5.81978e-10	1	1	FALSE
Q4G176	Acyl-CoA synthetase family member 3, mitochondrial	ACSF3	-6.87406e-20	1.58736e-10	18.9589	-4.3305e-10	1	1	FALSE
Q96A65	Exocyst complex component 4	EXOC4	-6.9186e-20	1.52045e-10	25.4353	-4.55036e-10	1	1	FALSE
P31943	Heterogeneous nuclear ribonucleoprotein H;Heterogeneous nuclear ribonucleoprotein H, N-terminally processed	HNRNPH1	-6.92095e-20	1.72813e-10	78.5906	-4.00488e-10	1	1	FALSE
Q9BXM0	Periaxin	PRX	-6.98807e-20	1.40866e-10	186.525	-4.96081e-10	1	1	FALSE
P12314	High affinity immunoglobulin gamma Fc receptor I	FCGR1A	-7.16012e-20	3.81465e-10	3.30291	-1.87701e-10	1	1	FALSE
P60468	Protein transport protein Sec61 subunit beta	SEC61B	-7.37034e-20	1.33876e-10	26.3544	-5.50536e-10	1	1	FALSE
Q9NP79	Vacuolar protein sorting-associated protein VTA1 homolog	VTA1	-7.49e-20	1.54977e-10	11.7494	-4.83296e-10	1	1	FALSE
Q9UHV9	Prefoldin subunit 2	PFDN2	-7.55704e-20	1.26732e-10	43.3609	-5.96302e-10	1	1	FALSE
O95782	AP-2 complex subunit alpha-1	AP2A1	-7.67862e-20	1.02487e-10	177.641	-7.49229e-10	1	1	FALSE
P63151	Serine/threonine-protein phosphatase 2A 55 kDa regulatory subunit B alpha isoform	PPP2R2A	-7.74568e-20	1.16056e-10	36.7207	-6.67408e-10	1	1	FALSE
O00303	Eukaryotic translation initiation factor 3 subunit F	EIF3F	-8.01362e-20	1.24641e-10	115.983	-6.42938e-10	1	1	FALSE
Q12874	Splicing factor 3A subunit 3	SF3A3	-8.07e-20	1.30082e-10	59.7899	-6.20376e-10	1	1	FALSE
Q12797	Aspartyl/asparaginyl beta-hydroxylase	ASPH	-8.09871e-20	1.12386e-10	79.8639	-7.20612e-10	1	1	FALSE
Q9BX59	Tapasin-related protein	TAPBPL	-8.34399e-20	2.37124e-10	6.79476	-3.51883e-10	1	1	FALSE
P43487	Ran-specific GTPase-activating protein	RANBP1	-8.3671e-20	1.80152e-10	37.6726	-4.64447e-10	1	1	FALSE
Q9Y5Y2	Cytosolic Fe-S cluster assembly factor NUBP2	NUBP2	-8.36907e-20	2.41965e-10	13.2919	-3.4588e-10	1	1	FALSE
P09234	U1 small nuclear ribonucleoprotein C	SNRPC	-8.4196e-20	3.73487e-10	5.56101	-2.25432e-10	1	1	FALSE
Q96KP1	Exocyst complex component 2	EXOC2	-8.6239e-20	6.06367e-10	24.5158	-1.42223e-10	1	1	FALSE
P27348	14-3-3 protein theta	YWHAQ	-8.72212e-20	1.25656e-10	107.556	-6.94128e-10	1	1	FALSE
P49006	MARCKS-related protein	MARCKSL1	-8.8193e-20	2.14475e-10	13.4175	-4.11204e-10	1	1	FALSE
P01111;P01112	GTPase NRas;GTPase HRas;GTPase HRas, N-terminally processed	NRAS;HRAS	-8.82554e-20	3.66243e-10	13.3487	-2.40975e-10	1	1	FALSE
P26639	Threonine--tRNA ligase, cytoplasmic	TARS	-8.88838e-20	1.19026e-10	121.008	-7.46757e-10	1	1	FALSE
O00217	NADH dehydrogenase [ubiquinone] iron-sulfur protein 8, mitochondrial	NDUFS8	-9.05698e-20	2.40456e-10	9.85867	-3.76659e-10	1	1	FALSE
O60506	Heterogeneous nuclear ribonucleoprotein Q	SYNCRIP	-9.25052e-20	1.96568e-10	116.066	-4.70601e-10	1	1	FALSE
Q99426	Tubulin-folding cofactor B	TBCB	-9.34923e-20	1.01904e-10	56.8537	-9.17455e-10	1	1	FALSE
O43395	U4/U6 small nuclear ribonucleoprotein Prp3	PRPF3	-9.45284e-20	1.96197e-10	23.4087	-4.81803e-10	1	1	FALSE
P53992	Protein transport protein Sec24C	SEC24C	-9.45809e-20	1.53164e-10	72.4082	-6.17516e-10	1	1	FALSE
Q8IX12	Cell division cycle and apoptosis regulator protein 1	CCAR1	-9.46472e-20	3.64747e-10	20.3471	-2.59487e-10	1	1	FALSE
O75165	DnaJ homolog subfamily C member 13	DNAJC13	-9.49529e-20	1.49104e-10	37.2813	-6.36824e-10	1	1	FALSE
P68036	Ubiquitin-conjugating enzyme E2 L3	UBE2L3	-9.49648e-20	3.29424e-10	31.3487	-2.88275e-10	1	1	FALSE
P20042	Eukaryotic translation initiation factor 2 subunit 2	EIF2S2	-9.52484e-20	1.49127e-10	28.0851	-6.38708e-10	1	1	FALSE
P28074	Proteasome subunit beta type-5	PSMB5	-9.62891e-20	1.18976e-10	84.0067	-8.09316e-10	1	1	FALSE
P30519	Heme oxygenase 2	HMOX2	-9.64017e-20	2.21784e-10	18.2339	-4.34665e-10	1	1	FALSE
P12270	Nucleoprotein TPR	TPR	-9.69151e-20	1.0087e-10	141.967	-9.60794e-10	1	1	FALSE
Q9H307	Pinin	PNN	-9.696e-20	1.49854e-10	52.0593	-6.4703e-10	1	1	FALSE
Q96ST3	Paired amphipathic helix protein Sin3a	SIN3A	-9.90385e-20	1.85429e-10	15.7614	-5.34105e-10	1	1	FALSE
P11940	Polyadenylate-binding protein 1	PABPC1	-1.00164e-19	2.09543e-10	35.8913	-4.78012e-10	1	1	FALSE
Q86XP3	ATP-dependent RNA helicase DDX42	DDX42	-1.00977e-19	1.19953e-10	65.443	-8.418e-10	1	1	FALSE
Q7Z4V5	Hepatoma-derived growth factor-related protein 2	HDGFRP2	-1.046e-19	1.47248e-10	10.2987	-7.10368e-10	1	1	FALSE
Q14376	UDP-glucose 4-epimerase	GALE	-1.12437e-19	2.94361e-10	15.4868	-3.81971e-10	1	1	FALSE
Q9UID3	Vacuolar protein sorting-associated protein 51 homolog	VPS51	-1.12634e-19	2.20554e-10	20.5034	-5.10688e-10	1	1	FALSE
Q9UN36	Protein NDRG2	NDRG2	-1.13553e-19	3.51538e-10	4.23967	-3.23018e-10	1	1	FALSE
A0A075B7D0		IGHV1OR15-1	-1.15064e-19	3.36364e-10	7.70746	-3.42083e-10	1	1	FALSE
O60832	H/ACA ribonucleoprotein complex subunit 4	DKC1	-1.15268e-19	1.57901e-10	12.9936	-7.30007e-10	1	1	FALSE
P54577	Tyrosine--tRNA ligase, cytoplasmic;Tyrosine--tRNA ligase, cytoplasmic, N-terminally processed	YARS	-1.18348e-19	1.35421e-10	57.0001	-8.73927e-10	1	1	FALSE
O00410	Importin-5	IPO5	-1.19742e-19	2.25407e-10	19.1416	-5.31226e-10	1	1	FALSE
P61970	Nuclear transport factor 2	NUTF2	-1.20203e-19	1.45945e-10	29.6922	-8.23621e-10	1	1	FALSE
Q13492	Phosphatidylinositol-binding clathrin assembly protein	PICALM	-1.21315e-19	9.19617e-11	93.1684	-1.31919e-09	1	1	FALSE
Q12765	Secernin-1	SCRN1	-1.24167e-19	2.29752e-10	23.5376	-5.40439e-10	1	1	FALSE
O43516	WAS/WASL-interacting protein family member 1	WIPF1	-1.30216e-19	1.91524e-10	13.9	-6.79893e-10	1	1	FALSE
P23919	Thymidylate kinase	DTYMK	-1.3208e-19	2.61287e-10	21.7901	-5.05498e-10	1	1	FALSE
Q99436	Proteasome subunit beta type-7	PSMB7	-1.32426e-19	1.99321e-10	22.5005	-6.64385e-10	1	1	FALSE
P56545	C-terminal-binding protein 2	CTBP2	-1.32946e-19	2.7801e-10	49.0928	-4.78207e-10	1	1	FALSE
O43264	Centromere/kinetochore protein zw10 homolog	ZW10	-1.33408e-19	3.3857e-10	9.29401	-3.94035e-10	1	1	FALSE
P23588	Eukaryotic translation initiation factor 4B	EIF4B	-1.34815e-19	1.56184e-10	51.031	-8.63183e-10	1	1	FALSE
O75828	Carbonyl reductase [NADPH] 3	CBR3	-1.38055e-19	1.85112e-10	42.5289	-7.45792e-10	1	1	FALSE
P22087	rRNA 2-O-methyltransferase fibrillarin	FBL	-1.38639e-19	2.55278e-10	31.6373	-5.43091e-10	1	1	FALSE
P60033	CD81 antigen	CD81	-1.38802e-19	2.98537e-10	16.3443	-4.64941e-10	1	1	FALSE
Q15369	Transcription elongation factor B polypeptide 1	TCEB1	-1.40778e-19	2.2363e-10	25.3487	-6.29515e-10	1	1	FALSE
Q9Y4I1	Unconventional myosin-Va	MYO5A	-1.42514e-19	2.97156e-10	6.96842	-4.79593e-10	1	1	FALSE
Q13098	COP9 signalosome complex subunit 1	GPS1	-1.4401e-19	1.60853e-10	55.6376	-8.9529e-10	1	1	FALSE
Q9NX46	Poly(ADP-ribose) glycohydrolase ARH3	ADPRHL2	-1.49777e-19	1.32894e-10	51.9957	-1.12704e-09	1	1	FALSE
Q13214	Semaphorin-3B	SEMA3B	-1.52112e-19	2.83927e-10	14.204	-5.35743e-10	1	1	FALSE
Q15056	Eukaryotic translation initiation factor 4H	EIF4H	-1.52769e-19	2.64251e-10	107.506	-5.78122e-10	1	1	FALSE
Q96Q11	CCA tRNA nucleotidyltransferase 1, mitochondrial	TRNT1	-1.53473e-19	2.03507e-10	25.3662	-7.54139e-10	1	1	FALSE
Q7L775	EPM2A-interacting protein 1	EPM2AIP1	-1.54223e-19	2.27609e-10	9.19655	-6.77579e-10	1	1	FALSE
O75534	Cold shock domain-containing protein E1	CSDE1	-1.56299e-19	1.50843e-10	34.1143	-1.03617e-09	1	1	FALSE
P48594	Serpin B4	SERPINB4	-1.57213e-19	5.83512e-10	7.60348	-2.69425e-10	1	1	FALSE
P55064	Aquaporin-5	AQP5	-1.60557e-19	3.49625e-10	6.14128	-4.59226e-10	1	1	FALSE
O00629	Importin subunit alpha-3	KPNA4	-1.65014e-19	2.61192e-10	27.3162	-6.31774e-10	1	1	FALSE
Q96JJ7	Protein disulfide-isomerase TMX3	TMX3	-1.66969e-19	2.25569e-10	42.6582	-7.40213e-10	1	1	FALSE
Q96EP5	DAZ-associated protein 1	DAZAP1	-1.71905e-19	4.09068e-10	16.5662	-4.20235e-10	1	1	FALSE
Q9UBI6	Guanine nucleotide-binding protein G(I)/G(S)/G(O) subunit gamma-12	GNG12	-1.73655e-19	1.73075e-10	40.3806	-1.00335e-09	1	1	FALSE
Q13951	Core-binding factor subunit beta	CBFB	-1.76319e-19	2.04604e-10	25.9575	-8.6176e-10	1	1	FALSE
Q13619	Cullin-4A	CUL4A	-1.78658e-19	2.90696e-10	6.69497	-6.14586e-10	1	1	FALSE
P52888	Thimet oligopeptidase	THOP1	-1.80087e-19	3.61209e-10	5.81869	-4.98567e-10	1	1	FALSE
Q92552	28S ribosomal protein S27, mitochondrial	MRPS27	-1.80303e-19	4.14315e-10	3.88396	-4.35183e-10	1	1	FALSE
P03905	NADH-ubiquinone oxidoreductase chain 4	MT-ND4	-1.83448e-19	4.19822e-10	13.5143	-4.36965e-10	1	1	FALSE
Q9Y2Z0	Suppressor of G2 allele of SKP1 homolog	SUGT1	-1.88392e-19	1.74976e-10	35.6162	-1.07667e-09	1	1	FALSE
Q01658	Protein Dr1	DR1	-1.89738e-19	2.97207e-10	5.83435	-6.38404e-10	1	1	FALSE
P07358	Complement component C8 beta chain	C8B	-1.9401e-19	2.29537e-10	29.7614	-8.45222e-10	1	1	FALSE
Q13526	Peptidyl-prolyl cis-trans isomerase NIMA-interacting 1	PIN1	-1.95066e-19	2.27282e-10	47.2847	-8.58257e-10	1	1	FALSE
O94776	Metastasis-associated protein MTA2	MTA2	-1.95353e-19	1.82745e-10	71.3558	-1.06899e-09	1	1	FALSE
Q5T447	E3 ubiquitin-protein ligase HECTD3	HECTD3	-1.95571e-19	2.70847e-10	41.3531	-7.22071e-10	1	1	FALSE
Q9HA65	TBC1 domain family member 17	TBC1D17	-1.96925e-19	2.08698e-10	19.2766	-9.43589e-10	1	1	FALSE
Q9NVH1	DnaJ homolog subfamily C member 11	DNAJC11	-1.98019e-19	3.47274e-10	15.0915	-5.70209e-10	1	1	FALSE
Q9BXX0	EMILIN-2	EMILIN2	-2.01185e-19	4.76926e-10	3.56494	-4.21838e-10	1	1	FALSE
O00330	Pyruvate dehydrogenase protein X component, mitochondrial	PDHX	-2.02448e-19	5.51586e-10	10.9282	-3.67028e-10	1	1	FALSE
Q86V81	THO complex subunit 4	ALYREF	-2.04194e-19	1.8979e-10	52.6954	-1.07589e-09	1	1	FALSE
P20591	Interferon-induced GTP-binding protein Mx1;Interferon-induced GTP-binding protein Mx1, N-terminally processed	MX1	-2.06093e-19	3.75086e-10	19.4947	-5.49456e-10	1	1	FALSE
P39880	Homeobox protein cut-like 1	CUX1	-2.10192e-19	2.39089e-10	16.3179	-8.79135e-10	1	1	FALSE
Q6PCE3	Glucose 1,6-bisphosphate synthase	PGM2L1	-2.13651e-19	3.73367e-10	19.7338	-5.72227e-10	1	1	FALSE
A0A0C4DH29		IGHV1-3	-2.14498e-19	4.60347e-10	6.47293	-4.65949e-10	1	1	FALSE
P35637	RNA-binding protein FUS	FUS	-2.1942e-19	2.98757e-10	29.6522	-7.34444e-10	1	1	FALSE
Q9ULE6	Paladin	PALD1	-2.20928e-19	3.59015e-10	11.0471	-6.15374e-10	1	1	FALSE
Q96PD5	N-acetylmuramoyl-L-alanine amidase	PGLYRP2	-2.27168e-19	2.70057e-10	12.0969	-8.41185e-10	1	1	FALSE
Q8N357	Solute carrier family 35 member F6	SLC35F6	-2.29788e-19	4.58962e-10	7.75763	-5.00669e-10	1	1	FALSE
Q7Z739	YTH domain-containing family protein 3	YTHDF3	-2.30545e-19	3.26991e-10	5.69899	-7.05051e-10	1	1	FALSE
Q5T1M5	FK506-binding protein 15	FKBP15	-2.30976e-19	2.36638e-10	31.8	-9.76073e-10	1	1	FALSE
Q15185	Prostaglandin E synthase 3	PTGES3	-2.32375e-19	3.34716e-10	27.3487	-6.94244e-10	1	1	FALSE
O95747	Serine/threonine-protein kinase OSR1	OXSR1	-2.34876e-19	2.06818e-10	42.0285	-1.13567e-09	1	1	FALSE
Q13523	Serine/threonine-protein kinase PRP4 homolog	PRPF4B	-2.43503e-19	2.49228e-10	25.8042	-9.77027e-10	1	1	FALSE
Q15418	Ribosomal protein S6 kinase alpha-1	RPS6KA1	-2.50776e-19	6.77652e-10	27.464	-3.70067e-10	1	1	FALSE
Q9BRG1	Vacuolar protein-sorting-associated protein 25	VPS25	-2.55937e-19	3.78464e-10	34.1371	-6.76252e-10	1	1	FALSE
P22894	Neutrophil collagenase	MMP8	-2.56491e-19	3.79114e-10	29.3487	-6.76553e-10	1	1	FALSE
P31937	3-hydroxyisobutyrate dehydrogenase, mitochondrial	HIBADH	-2.58164e-19	2.90787e-10	12.6616	-8.87811e-10	1	1	FALSE
P39687	Acidic leucine-rich nuclear phosphoprotein 32 family member A	ANP32A	-2.63227e-19	2.74199e-10	28.7566	-9.59985e-10	1	1	FALSE
P28068	HLA class II histocompatibility antigen, DM beta chain	HLA-DMB	-2.70888e-19	5.38032e-10	18.3487	-5.0348e-10	1	1	FALSE
Q9UI30	Multifunctional methyltransferase subunit TRM112-like protein	TRMT112	-2.72827e-19	3.72276e-10	9.34871	-7.32861e-10	1	1	FALSE
Q8IYI6	Exocyst complex component 8	EXOC8	-2.77716e-19	2.77586e-10	20.8816	-1.00047e-09	1	1	FALSE
P03915	NADH-ubiquinone oxidoreductase chain 5	MT-ND5	-2.81707e-19	2.66703e-10	16.9521	-1.05626e-09	1	1	FALSE
Q8N0U8	Vitamin K epoxide reductase complex subunit 1-like protein 1	VKORC1L1	-2.82017e-19	3.82034e-10	9.42209	-7.38198e-10	1	1	FALSE
Q5S007	Leucine-rich repeat serine/threonine-protein kinase 2	LRRK2	-2.8376e-19	5.45789e-10	37.2142	-5.19907e-10	1	1	FALSE
Q9NWV4	UPF0587 protein C1orf123	C1orf123	-2.83876e-19	2.77082e-10	20.3487	-1.02452e-09	1	1	FALSE
P34913	Bifunctional epoxide hydrolase 2;Cytosolic epoxide hydrolase 2;Lipid-phosphate phosphatase	EPHX2	-2.84181e-19	1.23854e-05	7.42703	-2.29449e-14	1	1	FALSE
Q9Y3D6	Mitochondrial fission 1 protein	FIS1	-2.87228e-19	5.33658e-10	10.8922	-5.38225e-10	1	1	FALSE
P00740	Coagulation factor IX;Coagulation factor IXa light chain;Coagulation factor IXa heavy chain	F9	-3.30681e-19	5.09914e-10	12.7091	-6.48504e-10	1	1	FALSE
Q7KZ85	Transcription elongation factor SPT6	SUPT6H	-3.4233e-19	2.75716e-10	10.7103	-1.2416e-09	1	1	FALSE
Q9NZN8	CCR4-NOT transcription complex subunit 2	CNOT2	-3.50719e-19	4.27529e-10	10.3487	-8.20338e-10	1	1	FALSE
Q9BY32	Inosine triphosphate pyrophosphatase	ITPA	-3.55716e-19	3.08815e-10	16.532	-1.15187e-09	1	1	FALSE
Q9Y6M9	NADH dehydrogenase [ubiquinone] 1 beta subcomplex subunit 9	NDUFB9	-3.59536e-19	3.51429e-10	12.051	-1.02307e-09	1	1	FALSE
Q53H82	Beta-lactamase-like protein 2	LACTB2	-3.61176e-19	4.6807e-10	15.3487	-7.71629e-10	1	1	FALSE
P49354	Protein farnesyltransferase/geranylgeranyltransferase type-1 subunit alpha	FNTA	-3.83555e-19	4.26574e-10	30.0654	-8.99151e-10	1	1	FALSE
Q9Y6B6	GTP-binding protein SAR1b	SAR1B	-3.83602e-19	4.46339e-10	19.5277	-8.59442e-10	1	1	FALSE
Q9BQS8	FYVE and coiled-coil domain-containing protein 1	FYCO1	-3.84074e-19	4.29011e-10	18.3487	-8.95253e-10	1	1	FALSE
Q99447	Ethanolamine-phosphate cytidylyltransferase	PCYT2	-3.84707e-19	3.82234e-10	21.1088	-1.00647e-09	1	1	FALSE
Q9NZD2	Glycolipid transfer protein	GLTP	-3.8927e-19	3.77448e-10	19.6279	-1.03132e-09	1	1	FALSE
Q16774	Guanylate kinase	GUK1	-3.89382e-19	3.26098e-10	26.1096	-1.19406e-09	1	1	FALSE
Q96FJ2;P63167	Dynein light chain 2, cytoplasmic;Dynein light chain 1, cytoplasmic	DYNLL2;DYNLL1	-3.92638e-19	4.31118e-10	24.3487	-9.10744e-10	1	1	FALSE
O75251	NADH dehydrogenase [ubiquinone] iron-sulfur protein 7, mitochondrial	NDUFS7	-3.99085e-19	4.53287e-10	18.3487	-8.80426e-10	1	1	FALSE
P98171	Rho GTPase-activating protein 4	ARHGAP4	-3.99647e-19	3.57066e-10	34.6353	-1.11925e-09	1	1	FALSE
Q9UJY5	ADP-ribosylation factor-binding protein GGA1	GGA1	-4.1468e-19	5.1829e-10	19.961	-8.00092e-10	1	1	FALSE
Q92520	Protein FAM3C	FAM3C	-4.2821e-19	4.5941e-10	16.5775	-9.32086e-10	1	1	FALSE
P26022	Pentraxin-related protein PTX3	PTX3	-4.93413e-19	5.89925e-10	12.3487	-8.364e-10	1	1	FALSE
P47902	Homeobox protein CDX-1	CDX1	-4.94877e-19	7.57956e-10	10.0195	-6.5291e-10	1	1	FALSE
Q7Z3J2	UPF0505 protein C16orf62	C16orf62	-7.99414e-19	5.37147e-05	4.42882	-1.48826e-14	1	1	FALSE
Q9NP58	ATP-binding cassette sub-family B member 6, mitochondrial	ABCB6	-8.04271e-19	6.20679e-10	11.3587	-1.29579e-09	1	1	FALSE
Q08495	Dematin	DMTN	-8.8052e-19	1.33684e-09	8.34871	-6.58659e-10	1	1	FALSE
Q8WWY3	U4/U6 small nuclear ribonucleoprotein Prp31	PRPF31	-1.16533e-18	4.42103e-10	38.9709	-2.63587e-09	1	1	FALSE
O75368	SH3 domain-binding glutamic acid-rich-like protein	SH3BGRL	-1.60819e-18	7.03845e-10	101.524	-2.28486e-09	1	1	FALSE
Q16512	Serine/threonine-protein kinase N1	PKN1	-1.69913e-18	1.17575e-09	7.10485	-1.44514e-09	1	1	FALSE
O75173	A disintegrin and metalloproteinase with thrombospondin motifs 4	ADAMTS4	-2.19609e-18	1.16686e-09	4.34871	-1.88206e-09	1	1	FALSE
Q6UXB2	VEGF coregulated chemokine 1	CXCL17	-2.39759e-18	1.73819e-09	5.34871	-1.37936e-09	1	1	FALSE
Q5XPI4	E3 ubiquitin-protein ligase RNF123	RNF123	-2.51353e-18	0.000125162	3.41942	-2.00822e-14	1	1	FALSE
Q9H1K4;Q9H936	Mitochondrial glutamate carrier 2;Mitochondrial glutamate carrier 1	SLC25A18;SLC25A22	-5.68234e-18	5.87417e-05	5.43063	-9.67344e-14	1	1	FALSE
O43237	Cytoplasmic dynein 1 light intermediate chain 2	DYNC1LI2	-6.17415e-18	1.48749e-09	47.5221	-4.1507e-09	1	1	FALSE
O60784	Target of Myb protein 1	TOM1	-6.64716e-18	2.0594e-09	44.1404	-3.22771e-09	1	1	FALSE
P27986	Phosphatidylinositol 3-kinase regulatory subunit alpha	PIK3R1	-1.1031e-17	3.31497e-09	9.98738	-3.32762e-09	1	1	FALSE
Q86VS8	Protein Hook homolog 3	HOOK3	-1.85139e-17	2.59449e-09	26.4466	-7.13584e-09	1	1	FALSE
P19838	Nuclear factor NF-kappa-B p105 subunit;Nuclear factor NF-kappa-B p50 subunit	NFKB1	-1.97713e-17	3.18378e-09	29.4328	-6.21001e-09	1	1	FALSE
P18754	Regulator of chromosome condensation	RCC1	-2.01256e-17	6.58996e-09	31.4305	-3.05398e-09	1	1	FALSE
Q96HJ9	UPF0562 protein C7orf55	C7orf55	-2.39369e-17	0.000224636	3.42011	-1.06559e-13	1	1	FALSE
Q92947	Glutaryl-CoA dehydrogenase, mitochondrial	GCDH	-2.81862e-17	3.89523e-09	17.9442	-7.23608e-09	1	1	FALSE
Q9UBT2	SUMO-activating enzyme subunit 2	UBA2	-3.34514e-17	2.76518e-09	68.8886	-1.20974e-08	1	1	FALSE
Q5T750	Skin-specific protein 32	XP32	-3.38701e-17	4.62448e-09	19.3562	-7.32407e-09	1	1	FALSE
P40222	Alpha-taxilin	TXLNA	-3.55792e-17	0.000435129	3.42489	-8.17671e-14	1	1	FALSE
P62888	60S ribosomal protein L30	RPL30	-3.71071e-17	3.64689e-09	45.7011	-1.0175e-08	1	1	FALSE
Q8IXI2	Mitochondrial Rho GTPase 1	RHOT1	-3.77121e-17	2.79451e-08	27.8335	-1.34951e-09	1	1	FALSE
P83916	Chromobox protein homolog 1	CBX1	-3.948e-17	0.00132028	3.41898	-2.99027e-14	1	1	FALSE
Q08AM6	Protein VAC14 homolog	VAC14	-5.36939e-17	4.67726e-09	45.1556	-1.14798e-08	1	1	FALSE
Q6P179	Endoplasmic reticulum aminopeptidase 2	ERAP2	-1.21526e-16	5.79326e-09	30.6001	-2.09771e-08	1	1	FALSE
P11171	Protein 4.1	EPB41	-1.42661e-16	1.12138e-08	64.0078	-1.27219e-08	1	1	FALSE
P18669	Phosphoglycerate mutase 1	PGAM1	-5.0807e-16	1.93759e-08	55.1548	-2.62217e-08	1	1	FALSE
Q9UHX1	Poly(U)-binding-splicing factor PUF60	PUF60	-5.974e-16	9.03568e-09	68.451	-6.61157e-08	1	1	FALSE
P28289	Tropomodulin-1	TMOD1	-1.69139e-15	0.00249415	3.42612	-6.78142e-13	1	1	FALSE
P16083	Ribosyldihydronicotinamide dehydrogenase [quinone]	NQO2	-3.83647e-15	0.000754579	8.41292	-5.08426e-12	1	1	FALSE
Q96EV2	RNA-binding protein 33	RBM33	-9.34619e-15	1.6536e-05	2.41766	-5.65204e-10	1	1	FALSE
P62899	60S ribosomal protein L31	RPL31	-1.41603e-14	6.38774e-08	91.2509	-2.21679e-07	1	1	FALSE
Q7L5N1	COP9 signalosome complex subunit 6	COPS6	-4.26713e-13	1.60988e-06	47.4788	-2.65059e-07	1	1	FALSE
P02679	Fibrinogen gamma chain	FGG	-7.45791e-13	7.25844e-07	331.517	-1.02748e-06	0.999999	1	FALSE
Q15942	Zyxin	ZYX	-2.10232e-12	1.03337e-06	216.767	-2.03444e-06	0.999998	1	FALSE
P27708	CAD protein;Glutamine-dependent carbamoyl-phosphate synthase;Aspartate carbamoyltransferase;Dihydroorotase	CAD	-3.40045e-12	3.04802e-06	39.8527	-1.11563e-06	0.999999	1	FALSE
P31947	14-3-3 protein sigma	SFN	-3.61841e-12	2.03591e-06	81.2245	-1.7773e-06	0.999999	1	FALSE
Q9H3K6	BolA-like protein 2	BOLA2	-3.79628e-12	1.72459e-06	8.34456	-2.20126e-06	0.999998	1	FALSE
Q9HA64	Ketosamine-3-kinase	FN3KRP	-3.9825e-12	3.36839e-06	9.76401	-1.18231e-06	0.999999	1	FALSE
Q9NQ79	Cartilage acidic protein 1	CRTAC1	-4.01663e-12	4.65705e-06	7.50901	-8.62484e-07	0.999999	1	FALSE
Q92608	Dedicator of cytokinesis protein 2	DOCK2	-4.3995e-12	9.8488e-07	58.8408	-4.46704e-06	0.999996	1	FALSE
P60981	Destrin	DSTN	-5.1406e-12	1.30732e-05	46.9598	-3.93216e-07	1	1	FALSE
P55160	Nck-associated protein 1-like	NCKAP1L	-5.46341e-12	2.5625e-06	12.8237	-2.13207e-06	0.999998	1	FALSE
P34932	Heat shock 70 kDa protein 4	HSPA4	-6.02409e-12	8.77392e-07	124.646	-6.8659e-06	0.999995	1	FALSE
P02671	Fibrinogen alpha chain;Fibrinopeptide A;Fibrinogen alpha chain	FGA	-6.05653e-12	5.4669e-06	500.66	-1.10786e-06	0.999999	1	FALSE
Q13442	28 kDa heat- and acid-stable phosphoprotein	PDAP1	-7.77432e-12	1.16418e-06	53.4814	-6.67796e-06	0.999995	1	FALSE
Q15075	Early endosome antigen 1	EEA1	-8.56835e-12	1.15092e-06	146.924	-7.44476e-06	0.999994	1	FALSE
P21291	Cysteine and glycine-rich protein 1	CSRP1	-8.5963e-12	3.81817e-06	83.6361	-2.25142e-06	0.999998	1	FALSE
P63010	AP-2 complex subunit beta	AP2B1	-9.40164e-12	1.33135e-06	148.275	-7.06174e-06	0.999994	1	FALSE
O43719	HIV Tat-specific factor 1	HTATSF1	-1.75475e-11	2.60483e-06	18.1247	-6.73652e-06	0.999995	1	FALSE
Q6YP21	Kynurenine--oxoglutarate transaminase 3	CCBL2	-1.88383e-11	4.57642e-06	4.82281	-4.11639e-06	0.999997	1	FALSE
Q9Y3A6	Transmembrane emp24 domain-containing protein 5	TMED5	-2.04816e-11	3.88679e-06	32.5812	-5.26956e-06	0.999996	1	FALSE
O15296	Arachidonate 15-lipoxygenase B	ALOX15B	-2.11088e-11	6.23203e-06	12.898	-3.38715e-06	0.999997	1	FALSE
P33240	Cleavage stimulation factor subunit 2	CSTF2	-2.48869e-11	1.88586e-05	4.73806	-1.31965e-06	0.999999	1	FALSE
Q9UQE7	Structural maintenance of chromosomes protein 3	SMC3	-2.93734e-11	4.90755e-06	120.08	-5.98534e-06	0.999995	1	FALSE
P62910	60S ribosomal protein L32	RPL32	-3.11173e-11	9.42634e-06	16.6709	-3.3011e-06	0.999997	1	FALSE
Q9UKG1	DCC-interacting protein 13-alpha	APPL1	-3.1665e-11	3.13518e-06	92.8256	-1.00999e-05	0.999992	1	FALSE
P62333	26S protease regulatory subunit 10B	PSMC6	-3.19575e-11	2.2812e-06	105.039	-1.40091e-05	0.999989	1	FALSE
Q2TAA2	Isoamyl acetate-hydrolyzing esterase 1 homolog	IAH1	-3.36398e-11	5.69904e-06	9.25554	-5.90271e-06	0.999995	1	FALSE
Q9H910	Hematological and neurological expressed 1-like protein	HN1L	-3.92328e-11	5.76205e-06	13.6057	-6.80882e-06	0.999995	1	FALSE
Q15052	Rho guanine nucleotide exchange factor 6	ARHGEF6	-4.10898e-11	3.4035e-06	16.9093	-1.20728e-05	0.999991	1	FALSE
P19388	DNA-directed RNA polymerases I, II, and III subunit RPABC1	POLR2E	-4.31189e-11	2.00617e-05	24.7794	-2.14932e-06	0.999998	1	FALSE
Q15067	Peroxisomal acyl-coenzyme A oxidase 1	ACOX1	-4.43358e-11	1.86417e-05	22.2109	-2.37832e-06	0.999998	1	FALSE
O43670	BUB3-interacting and GLEBS motif-containing protein ZNF207	ZNF207	-4.49399e-11	2.87605e-06	34.9086	-1.56256e-05	0.999988	1	FALSE
P62820	Ras-related protein Rab-1A	RAB1A	-4.77209e-11	7.88649e-06	20.8334	-6.05096e-06	0.999995	1	FALSE
Q96C23	Aldose 1-epimerase	GALM	-4.95888e-11	2.80307e-06	55.2069	-1.76909e-05	0.999986	1	FALSE
P38571	Lysosomal acid lipase/cholesteryl ester hydrolase	LIPA	-5.20217e-11	1.98269e-05	6.38916	-2.6238e-06	0.999998	1	FALSE
P22234	Multifunctional protein ADE2;Phosphoribosylaminoimidazole-succinocarboxamide synthase;Phosphoribosylaminoimidazole carboxylase	PAICS	-5.40096e-11	4.27817e-06	56.1339	-1.26245e-05	0.99999	1	FALSE
Q9Y6A4	Cilia- and flagella-associated protein 20	CFAP20	-6.60812e-11	3.92977e-06	18.7018	-1.68155e-05	0.999987	1	FALSE
P13693	Translationally-controlled tumor protein	TPT1	-6.81869e-11	8.22178e-06	12.511	-8.29345e-06	0.999994	1	FALSE
P41252	Isoleucine--tRNA ligase, cytoplasmic	IARS	-7.31572e-11	5.24892e-06	170.206	-1.39376e-05	0.999989	1	FALSE
P56537	Eukaryotic translation initiation factor 6	EIF6	-7.84225e-11	3.62135e-06	45.4052	-2.16556e-05	0.999983	1	FALSE
Q8NF91	Nesprin-1	SYNE1	-7.85618e-11	3.48892e-06	39.9096	-2.25175e-05	0.999982	1	FALSE
Q15642	Cdc42-interacting protein 4	TRIP10	-8.37115e-11	5.87736e-06	27.5374	-1.4243e-05	0.999989	1	FALSE
Q8TCT9	Minor histocompatibility antigen H13	HM13	-1.00517e-10	4.9713e-06	21.385	-2.02194e-05	0.999984	1	FALSE
P69891	Hemoglobin subunit gamma-1	HBG1	-1.21641e-10	3.4345e-05	4.51244	-3.54173e-06	0.999997	1	FALSE
Q06124	Tyrosine-protein phosphatase non-receptor type 11	PTPN11	-1.24549e-10	4.59005e-06	39.1422	-2.71346e-05	0.999978	1	FALSE
Q9NUJ1	Mycophenolic acid acyl-glucuronide esterase, mitochondrial	ABHD10	-1.26749e-10	5.21818e-06	31.4752	-2.42899e-05	0.999981	1	FALSE
P16930	Fumarylacetoacetase	FAH	-1.38655e-10	6.10054e-06	34.8921	-2.27284e-05	0.999982	1	FALSE
P63313	Thymosin beta-10	TMSB10	-1.68442e-10	5.89493e-06	37.6268	-2.85741e-05	0.999977	1	FALSE
Q99523	Sortilin	SORT1	-1.71007e-10	1.26792e-05	23.0111	-1.34872e-05	0.999989	1	FALSE
P62314	Small nuclear ribonucleoprotein Sm D1	SNRPD1	-1.83571e-10	9.06765e-06	69.5203	-2.02446e-05	0.999984	1	FALSE
Q96DI7	U5 small nuclear ribonucleoprotein 40 kDa protein	SNRNP40	-2.11896e-10	1.34374e-05	21.1425	-1.5769e-05	0.999988	1	FALSE
Q15819	Ubiquitin-conjugating enzyme E2 variant 2	UBE2V2	-2.12321e-10	7.40631e-06	20.3581	-2.86677e-05	0.999977	1	FALSE
O60841	Eukaryotic translation initiation factor 5B	EIF5B	-2.68704e-10	8.8525e-06	12.3971	-3.03534e-05	0.999976	1	FALSE
Q9Y5X2	Sorting nexin-8	SNX8	-2.91306e-10	1.37663e-05	4.04741	-2.11609e-05	0.999984	1	FALSE
Q9UBE0	SUMO-activating enzyme subunit 1;SUMO-activating enzyme subunit 1, N-terminally processed	SAE1	-3.14279e-10	1.31514e-05	25.6878	-2.3897e-05	0.999981	1	FALSE
Q13557	Calcium/calmodulin-dependent protein kinase type II subunit delta	CAMK2D	-3.55886e-10	2.20216e-05	27.0614	-1.61608e-05	0.999987	1	FALSE
Q5JSL3	Dedicator of cytokinesis protein 11	DOCK11	-3.67447e-10	8.8854e-06	19.6294	-4.1354e-05	0.999967	1	FALSE
Q96RP9	Elongation factor G, mitochondrial	GFM1	-4.12873e-10	1.31396e-05	8.14809	-3.14221e-05	0.999976	1	FALSE
Q9H269	Vacuolar protein sorting-associated protein 16 homolog	VPS16	-4.36345e-10	9.90094e-06	28.8576	-4.40711e-05	0.999965	1	FALSE
O15355	Protein phosphatase 1G	PPM1G	-4.68853e-10	2.76716e-05	13.0994	-1.69435e-05	0.999987	1	FALSE
A3KMH1	von Willebrand factor A domain-containing protein 8	VWA8	-5.2523e-10	2.1299e-05	13.2774	-2.46598e-05	0.999981	1	FALSE
P07858	Cathepsin B;Cathepsin B light chain;Cathepsin B heavy chain	CTSB	-5.58257e-10	3.42893e-05	42.8946	-1.62808e-05	0.999987	1	FALSE
Q6YHK3	CD109 antigen	CD109	-5.68381e-10	1.16183e-05	93.2609	-4.89211e-05	0.999961	1	FALSE
Q13938	Calcyphosin	CAPS	-6.16525e-10	6.02996e-05	35.6052	-1.02244e-05	0.999992	1	FALSE
Q15691	Microtubule-associated protein RP/EB family member 1	MAPRE1	-6.61471e-10	1.35502e-05	97.2598	-4.88164e-05	0.999961	1	FALSE
Q14914	Prostaglandin reductase 1	PTGR1	-6.63679e-10	1.03234e-05	48.4298	-6.42889e-05	0.999949	1	FALSE
Q15833	Syntaxin-binding protein 2	STXBP2	-7.52221e-10	1.19171e-05	47.0107	-6.31209e-05	0.99995	1	FALSE
O00401	Neural Wiskott-Aldrich syndrome protein	WASL	-8.02962e-10	1.94016e-05	8.47077	-4.13865e-05	0.999968	1	FALSE
Q9Y5Z4	Heme-binding protein 2	HEBP2	-8.24203e-10	1.61549e-05	22.3395	-5.10187e-05	0.99996	1	FALSE
O43660	Pleiotropic regulator 1	PLRG1	-8.33586e-10	1.74755e-05	13.5648	-4.77003e-05	0.999963	1	FALSE
Q12904	Aminoacyl tRNA synthase complex-interacting multifunctional protein 1;Endothelial monocyte-activating polypeptide 2	AIMP1	-1.15879e-09	1.99204e-05	19.7205	-5.81713e-05	0.999954	1	FALSE
Q9Y4F1	FERM, RhoGEF and pleckstrin domain-containing protein 1	FARP1	-1.37205e-09	1.70889e-05	63.2108	-8.02892e-05	0.999936	1	FALSE
Q8IWB7	WD repeat and FYVE domain-containing protein 1	WDFY1	-1.54242e-09	3.12467e-05	20.9176	-4.93627e-05	0.999961	1	FALSE
Q8NFV4	Alpha/beta hydrolase domain-containing protein 11	ABHD11	-1.67933e-09	3.69142e-05	24.5708	-4.54928e-05	0.999964	1	FALSE
Q99598	Translin-associated protein X	TSNAX	-1.75723e-09	2.36377e-05	14.222	-7.434e-05	0.999942	1	FALSE
P32455	Interferon-induced guanylate-binding protein 1	GBP1	-2.05644e-09	2.00513e-05	60.2386	-0.000102559	0.999919	1	FALSE
Q96HP0	Dedicator of cytokinesis protein 6	DOCK6	-2.57247e-09	2.41942e-05	16.4587	-0.000106326	0.999916	1	FALSE
O15178	Brachyury protein	T	-3.05314e-09	9.84852e-05	4.12149	-3.1001e-05	0.999977	1	FALSE
Q9NX14	NADH dehydrogenase [ubiquinone] 1 beta subcomplex subunit 11, mitochondrial	NDUFB11	-3.09873e-09	3.26371e-05	16.3646	-9.4945e-05	0.999925	1	FALSE
Q9BZH6	WD repeat-containing protein 11	WDR11	-3.33964e-09	3.28824e-05	14.4588	-0.000101563	0.99992	1	FALSE
P07339	Cathepsin D;Cathepsin D light chain;Cathepsin D heavy chain	CTSD	-4.01775e-09	4.15127e-05	267.675	-9.67835e-05	0.999923	1	FALSE
Q14157	Ubiquitin-associated protein 2-like	UBAP2L	-4.14273e-09	2.45156e-05	29.6175	-0.000168984	0.999866	1	FALSE
Q53FA7	Quinone oxidoreductase PIG3	TP53I3	-4.52467e-09	5.89741e-05	19.1294	-7.6723e-05	0.99994	1	FALSE
Q8IZH2	5-3 exoribonuclease 1	XRN1	-5.49652e-09	3.98206e-05	13.3487	-0.000138032	0.999892	1	FALSE
O95232	Luc7-like protein 3	LUC7L3	-8.5528e-09	6.95189e-05	50.7717	-0.000123028	0.999902	1	FALSE
P02765	Alpha-2-HS-glycoprotein;Alpha-2-HS-glycoprotein chain A;Alpha-2-HS-glycoprotein chain B	AHSG	-8.688e-09	0.000106063	44.7589	-8.19133e-05	0.999935	1	FALSE
Q9Y3I0	tRNA-splicing ligase RtcB homolog	RTCB	-1.12176e-08	4.32946e-05	134.839	-0.000259099	0.999794	1	FALSE
P46782	40S ribosomal protein S5;40S ribosomal protein S5, N-terminally processed	RPS5	-1.17225e-08	0.000100299	84.0288	-0.000116876	0.999907	1	FALSE
P47897	Glutamine--tRNA ligase	QARS	-1.26643e-08	3.20836e-05	147.431	-0.00039473	0.999686	1	FALSE
Q9H1E3	Nuclear ubiquitous casein and cyclin-dependent kinase substrate 1	NUCKS1	-1.32716e-08	7.29307e-05	14.4773	-0.000181976	0.999857	1	FALSE
O14828	Secretory carrier-associated membrane protein 3	SCAMP3	-1.44022e-08	0.000240072	34.5135	-5.9991e-05	0.999952	1	FALSE
Q5JRX3	Presequence protease, mitochondrial	PITRM1	-1.94247e-08	0.00014716	5.74063	-0.000131997	0.999899	1	FALSE
Q06033	Inter-alpha-trypsin inhibitor heavy chain H3	ITIH3	-2.36328e-08	0.000231905	9.97078	-0.000101907	0.999921	1	FALSE
P00918	Carbonic anhydrase 2	CA2	-2.61588e-08	8.8343e-05	134.349	-0.000296105	0.999764	1	FALSE
O75822	Eukaryotic translation initiation factor 3 subunit J	EIF3J	-3.84863e-08	0.000100272	21.2835	-0.000383821	0.999697	1	FALSE
P51178	1-phosphatidylinositol 4,5-bisphosphate phosphodiesterase delta-1	PLCD1	-4.24324e-08	0.000432241	14.9862	-9.81683e-05	0.999923	1	FALSE
P28067	HLA class II histocompatibility antigen, DM alpha chain	HLA-DMA	-4.84046e-08	0.000155272	8.34871	-0.00031174	0.999759	1	FALSE
Q8TDZ2	Protein-methionine sulfoxide oxidase MICAL1	MICAL1	-5.47276e-08	8.00329e-05	73.0772	-0.000683813	0.999456	1	FALSE
P52943	Cysteine-rich protein 2	CRIP2	-6.835e-08	0.000194924	76.3073	-0.000350649	0.999721	1	FALSE
P50502;Q8IZP2	Hsc70-interacting protein;Putative protein FAM10A4	ST13;ST13P4	-8.45411e-08	0.000300159	10.3487	-0.000281655	0.999781	1	FALSE
O00571	ATP-dependent RNA helicase DDX3X	DDX3X	-9.15617e-08	0.000246595	14.5706	-0.000371304	0.999709	1	FALSE
Q15287	RNA-binding protein with serine-rich domain 1	RNPS1	-9.79695e-08	0.000256231	19.3487	-0.000382349	0.999699	1	FALSE
P19525	Interferon-induced, double-stranded RNA-activated protein kinase	EIF2AK2	-1.33143e-07	0.000225323	8.83358	-0.000590898	0.999542	1	FALSE
O00273	DNA fragmentation factor subunit alpha	DFFA	-1.34643e-07	0.000147497	41.9718	-0.000912857	0.999276	1	FALSE
Q92734	Protein TFG	TFG	-1.49599e-07	0.000202747	11.7786	-0.000737861	0.999424	1	FALSE
P25685	DnaJ homolog subfamily B member 1	DNAJB1	-2.5279e-07	0.000399093	17.107	-0.000633413	0.999502	1	FALSE
Q7L1Q6	Basic leucine zipper and W2 domain-containing protein 1	BZW1	-4.8364e-07	0.000242791	71.9214	-0.001992	0.998416	1	FALSE
P11277	Spectrin beta chain, erythrocytic	SPTB	-1.12516e-06	0.000522525	270.588	-0.00215331	0.998283	1	FALSE
P18859	ATP synthase-coupling factor 6, mitochondrial	ATP5J	-2.86517e-06	0.0011542	26.5981	-0.00248239	0.998038	1	FALSE
P27816	Microtubule-associated protein 4	MAP4	-3.45453e-06	0.000636565	221.714	-0.00542682	0.995675	1	FALSE
P11387	DNA topoisomerase 1	TOP1	-6.54457e-06	0.00283211	14.4601	-0.00231085	0.998188	1	FALSE
P51659	Peroxisomal multifunctional enzyme type 2;(3R)-hydroxyacyl-CoA dehydrogenase;Enoyl-CoA hydratase 2	HSD17B4	-5.51662e-05	0.00450928	372.905	-0.0122339	0.990246	1	FALSE
O75694	Nuclear pore complex protein Nup155	NUP155	-0.000159149	0.00430015	30.3745	-0.0370101	0.970719	1	FALSE
P07942	Laminin subunit beta-1	LAMB1	-0.000337843	0.128552	88.5566	-0.00262807	0.997909	1	FALSE
Q9NWU5	39S ribosomal protein L22, mitochondrial	MRPL22	-0.000687634	0.0201355	7.34493	-0.0341503	0.973667	1	FALSE
O43399	Tumor protein D54	TPD52L2	-0.000836609	0.0440297	105.037	-0.019001	0.984876	1	FALSE
P67775;P62714	Serine/threonine-protein phosphatase 2A catalytic subunit alpha isoform;Serine/threonine-protein phosphatase 2A catalytic subunit beta isoform	PPP2CA;PPP2CB	-0.00112794	0.0801845	54.6226	-0.0140668	0.988828	1	FALSE
O14737	Programmed cell death protein 5	PDCD5	-0.00258897	0.156983	62.0181	-0.016492	0.986895	1	FALSE
Q01518	Adenylyl cyclase-associated protein 1	CAP1	-0.00301731	0.157325	222.246	-0.0191788	0.984716	1	FALSE
Q96RF0	Sorting nexin-18	SNX18	-0.00323931	0.209129	21.4287	-0.0154895	0.987785	1	FALSE
P21980	Protein-glutamine gamma-glutamyltransferase 2	TGM2	-0.00326047	0.348276	446.953	-0.00936176	0.992535	1	FALSE
Q01813	ATP-dependent 6-phosphofructokinase, platelet type	PFKP	-0.00353901	0.0250174	57.8472	-0.141462	0.887997	1	FALSE
Q9NSD9	Phenylalanine--tRNA ligase beta subunit	FARSB	-0.00361493	0.128709	93.6638	-0.0280861	0.977653	1	FALSE
Q9NQX3	Gephyrin;Molybdopterin adenylyltransferase;Molybdopterin molybdenumtransferase	GPHN	-0.00402928	0.116306	7.71008	-0.0346438	0.973244	1	FALSE
P12236	ADP/ATP translocase 3;ADP/ATP translocase 3, N-terminally processed	SLC25A6	-0.00404729	0.358849	20.6271	-0.0112785	0.99111	1	FALSE
Q9H845	Acyl-CoA dehydrogenase family member 9, mitochondrial	ACAD9	-0.00450482	0.188517	96.3243	-0.0238961	0.980985	1	FALSE
Q13464	Rho-associated protein kinase 1	ROCK1	-0.00476577	0.130498	30.3273	-0.0365198	0.971107	1	FALSE
P50395	Rab GDP dissociation inhibitor beta	GDI2	-0.00498687	0.034011	250.667	-0.146625	0.883546	1	FALSE
Q86UE4	Protein LYRIC	MTDH	-0.00542572	0.122641	57.8538	-0.0442407	0.964865	1	FALSE
Q9HCY8	Protein S100-A14	S100A14	-0.00582733	0.227384	27.5498	-0.0256277	0.979739	1	FALSE
O15173	Membrane-associated progesterone receptor component 2	PGRMC2	-0.00658971	0.155145	93.2575	-0.0424746	0.966211	1	FALSE
P07741	Adenine phosphoribosyltransferase	APRT	-0.0068253	0.199406	121.95	-0.0342282	0.972751	1	FALSE
O00487	26S proteasome non-ATPase regulatory subunit 14	PSMD14	-0.00683137	0.151472	43.1815	-0.0450999	0.964236	1	FALSE
P01009	Alpha-1-antitrypsin;Short peptide from AAT	SERPINA1	-0.00694989	0.120762	394.383	-0.0575504	0.954136	1	FALSE
Q9HB07	UPF0160 protein MYG1, mitochondrial	C12orf10	-0.0074354	0.0806616	38.7946	-0.0921801	0.927029	1	FALSE
O60925	Prefoldin subunit 1	PFDN1	-0.00753527	0.123237	13.1902	-0.0611447	0.952161	1	FALSE
Q9H8L6	Multimerin-2	MMRN2	-0.00808329	0.0450043	27.5116	-0.179611	0.858774	1	FALSE
Q96IY4	Carboxypeptidase B2	CPB2	-0.00811794	10954.5	3.37387	-7.41062e-07	0.999999	1	FALSE
Q7Z5L9	Interferon regulatory factor 2-binding protein 2	IRF2BP2	-0.00859739	0.124387	28.1505	-0.0691181	0.945384	1	FALSE
P36915	Guanine nucleotide-binding protein-like 1	GNL1	-0.0089402	0.0343215	30.5203	-0.260484	0.79624	1	FALSE
P01860	Ig gamma-3 chain C region	IGHG3	-0.00905928	0.189504	13.7263	-0.0478053	0.96256	1	FALSE
S4R460		IGHV3OR16-9	-0.009181	0.0800266	16.3142	-0.114724	0.910064	1	FALSE
Q96QR8	Transcriptional activator protein Pur-beta	PURB	-0.00953938	0.0992069	22.7382	-0.0961564	0.924239	1	FALSE
P62269	40S ribosomal protein S18	RPS18	-0.0096277	0.163148	234.15	-0.0590119	0.952993	1	FALSE
O94874	E3 UFM1-protein ligase 1	UFL1	-0.0102471	0.112128	139.072	-0.0913872	0.927316	1	FALSE
O95479	GDH/6PGL endoplasmic bifunctional protein;Glucose 1-dehydrogenase;6-phosphogluconolactonase	H6PD	-0.0104338	0.134756	86.8422	-0.0774276	0.938461	1	FALSE
Q13445	Transmembrane emp24 domain-containing protein 1	TMED1	-0.0107114	0.0453586	21.7382	-0.236149	0.815528	1	FALSE
P07602	Prosaposin;Saposin-A;Saposin-B-Val;Saposin-B;Saposin-C;Saposin-D	PSAP	-0.0110054	0.186156	25.6785	-0.0591191	0.953315	1	FALSE
P01602	Ig kappa chain V-I region HK102	IGKV1-5	-0.0112822	0.27606	13.4074	-0.0408686	0.968003	1	FALSE
P02790	Hemopexin	HPX	-0.011526	0.153353	97.7734	-0.0751598	0.940241	1	FALSE
O60610	Protein diaphanous homolog 1	DIAPH1	-0.0117317	0.104089	53.0595	-0.112709	0.910687	1	FALSE
P00751	Complement factor B;Complement factor B Ba fragment;Complement factor B Bb fragment	CFB	-0.0118095	0.241456	118.079	-0.0489095	0.961074	1	FALSE
P08240	Signal recognition particle receptor subunit alpha	SRPR	-0.0118345	0.161301	16.1625	-0.0733692	0.942413	1	FALSE
P20701	Integrin alpha-L	ITGAL	-0.0121414	0.29466	36.7472	-0.0412048	0.967356	1	FALSE
Q5T8P6;Q9P2N5	RNA-binding protein 26;RNA-binding protein 27	RBM26;RBM27	-0.0133227	0.567546	3.69631	-0.0234742	0.982484	1	FALSE
P15502	Elastin	ELN	-0.013698	0.420823	136.461	-0.0325504	0.974081	1	FALSE
Q8NC51	Plasminogen activator inhibitor 1 RNA-binding protein	SERBP1	-0.0141207	0.133733	65.3102	-0.105589	0.916232	1	FALSE
P55957	BH3-interacting domain death agonist;BH3-interacting domain death agonist p15;BH3-interacting domain death agonist p13;BH3-interacting domain death agonist p11	BID	-0.0147718	0.150898	3.2507	-0.0978924	0.927746	1	FALSE
O00442	RNA 3-terminal phosphate cyclase	RTCA	-0.015075	0.120486	18.3391	-0.125118	0.901791	1	FALSE
Q9NQ48	Leucine zipper transcription factor-like protein 1	LZTFL1	-0.0156004	0.191242	4.51469	-0.0815741	0.938476	1	FALSE
P49321	Nuclear autoantigenic sperm protein	NASP	-0.0159356	0.102933	27.4049	-0.154815	0.878102	1	FALSE
Q15631	Translin	TSN	-0.0167087	0.14065	90.5797	-0.118796	0.9057	1	FALSE
P68402	Platelet-activating factor acetylhydrolase IB subunit beta	PAFAH1B2	-0.017022	0.219121	36.3561	-0.0776829	0.938506	1	FALSE
O95292	Vesicle-associated membrane protein-associated protein B/C	VAPB	-0.0179019	0.229151	39.52	-0.078123	0.938124	1	FALSE
Q14344	Guanine nucleotide-binding protein subunit alpha-13	GNA13	-0.0182581	0.108661	47.1553	-0.168028	0.86728	1	FALSE
P0DN76;Q01081	Splicing factor U2AF 35 kDa subunit	U2AF1	-0.0183992	0.269135	35.1995	-0.0683642	0.945883	1	FALSE
P14174	Macrophage migration inhibitory factor	MIF	-0.0187396	0.131115	24.0066	-0.142925	0.887542	1	FALSE
P55795	Heterogeneous nuclear ribonucleoprotein H2	HNRNPH2	-0.0187534	0.0501295	53.9414	-0.3741	0.709796	1	FALSE
P15374	Ubiquitin carboxyl-terminal hydrolase isozyme L3	UCHL3	-0.019148	0.12051	23.8811	-0.158892	0.87509	1	FALSE
O15269	Serine palmitoyltransferase 1	SPTLC1	-0.0197361	0.091517	7.198	-0.215655	0.835241	1	FALSE
P53680	AP-2 complex subunit sigma	AP2S1	-0.0202054	0.0773548	59.5394	-0.261205	0.794836	1	FALSE
Q9BZQ8	Protein Niban	FAM129A	-0.0204827	0.104372	64.902	-0.196247	0.84503	1	FALSE
Q14C86	GTPase-activating protein and VPS9 domain-containing protein 1	GAPVD1	-0.0212862	0.336118	7.9478	-0.0633295	0.951068	1	FALSE
Q12907	Vesicular integral-membrane protein VIP36	LMAN2	-0.0218638	0.245938	159.995	-0.0888998	0.929273	1	FALSE
O00160	Unconventional myosin-If	MYO1F	-0.022214	0.21382	60.297	-0.103891	0.9176	1	FALSE
O94979	Protein transport protein Sec31A	SEC31A	-0.0234166	0.0753509	215.66	-0.310767	0.756278	1	FALSE
P14384	Carboxypeptidase M	CPM	-0.023463	0.233256	26.5979	-0.100589	0.920631	1	FALSE
O00161	Synaptosomal-associated protein 23	SNAP23	-0.0235987	0.195262	41.2303	-0.120857	0.904392	1	FALSE
Q10570	Cleavage and polyadenylation specificity factor subunit 1	CPSF1	-0.0243987	0.160237	20.6162	-0.152266	0.880457	1	FALSE
Q9Y3C6	Peptidyl-prolyl cis-trans isomerase-like 1	PPIL1	-0.0262099	0.15122	5.80537	-0.173323	0.868282	1	FALSE
O76041	Nebulette	NEBL	-0.0262984	0.373078	21.1425	-0.0704904	0.944466	1	FALSE
P53634	Dipeptidyl peptidase 1;Dipeptidyl peptidase 1 exclusion domain chain;Dipeptidyl peptidase 1 heavy chain;Dipeptidyl peptidase 1 light chain	CTSC	-0.0272142	0.149217	45.3229	-0.18238	0.856098	1	FALSE
P05546	Heparin cofactor 2	SERPIND1	-0.0273756	0.315853	85.2136	-0.0866718	0.931136	1	FALSE
P62312	U6 snRNA-associated Sm-like protein LSm6	LSM6	-0.0276976	0.107744	25.2677	-0.257069	0.799207	1	FALSE
Q16881	Thioredoxin reductase 1, cytoplasmic	TXNRD1	-0.02787	0.177401	84.5074	-0.157102	0.875539	1	FALSE
P63244	Guanine nucleotide-binding protein subunit beta-2-like 1;Guanine nucleotide-binding protein subunit beta-2-like 1, N-terminally processed	GNB2L1	-0.0287248	0.150104	238.464	-0.191366	0.848402	1	FALSE
Q8WXF1	Paraspeckle component 1	PSPC1	-0.0292013	0.19144	47.208	-0.152535	0.879415	1	FALSE
Q07020	60S ribosomal protein L18	RPL18	-0.0293233	0.180369	135.271	-0.162574	0.871096	1	FALSE
Q96CN7	Isochorismatase domain-containing protein 1	ISOC1	-0.0302088	0.189233	18.0338	-0.159637	0.874941	1	FALSE
Q96E39	RNA binding motif protein, X-linked-like-1	RBMXL1	-0.0311115	0.213916	12.9489	-0.145438	0.886605	1	FALSE
Q8TD55	Pleckstrin homology domain-containing family O member 2	PLEKHO2	-0.0312331	0.131329	73.7164	-0.237823	0.812678	1	FALSE
O15031	Plexin-B2	PLXNB2	-0.0313531	0.0643542	49.6687	-0.487196	0.628263	1	FALSE
P06702	Protein S100-A9	S100A9	-0.031371	0.166298	216.613	-0.188643	0.850549	1	FALSE
Q8N684	Cleavage and polyadenylation specificity factor subunit 7	CPSF7	-0.0327713	50.0762	2.41761	-0.000654429	0.999528	1	FALSE
Q9UH99	SUN domain-containing protein 2	SUN2	-0.0330719	0.109956	69.7973	-0.300773	0.764481	1	FALSE
Q9H1E5	Thioredoxin-related transmembrane protein 4	TMX4	-0.0331032	0.0785036	16.147	-0.421678	0.67882	1	FALSE
P46459	Vesicle-fusing ATPase	NSF	-0.0331297	0.126606	178.353	-0.261675	0.793874	1	FALSE
Q07021	Complement component 1 Q subcomponent-binding protein, mitochondrial	C1QBP	-0.0333759	0.214643	38.3158	-0.155495	0.877248	1	FALSE
Q9Y262	Eukaryotic translation initiation factor 3 subunit L	EIF3L	-0.0348981	0.108621	207.7	-0.321282	0.74832	1	FALSE
Q4V9L6	Transmembrane protein 119	TMEM119	-0.034911	0.125182	54.7579	-0.278882	0.781386	1	FALSE
Q92930	Ras-related protein Rab-8B	RAB8B	-0.0353752	0.18003	18.8635	-0.196496	0.846324	1	FALSE
P61019	Ras-related protein Rab-2A	RAB2A	-0.0357667	0.120303	47.3671	-0.297304	0.767534	1	FALSE
Q92572	AP-3 complex subunit sigma-1	AP3S1	-0.0364071	0.189983	15.8715	-0.191633	0.85046	1	FALSE
P17174	Aspartate aminotransferase, cytoplasmic	GOT1	-0.0384248	0.128745	69.1491	-0.298458	0.766249	1	FALSE
O95571	Persulfide dioxygenase ETHE1, mitochondrial	ETHE1	-0.0394774	0.265904	35.7007	-0.148465	0.882811	1	FALSE
P27635	60S ribosomal protein L10	RPL10	-0.0403367	0.140865	56.0393	-0.28635	0.775666	1	FALSE
O75306	NADH dehydrogenase [ubiquinone] iron-sulfur protein 2, mitochondrial	NDUFS2	-0.0403943	0.161086	59.388	-0.250763	0.802863	1	FALSE
O96005	Cleft lip and palate transmembrane protein 1	CLPTM1	-0.0406227	0.178479	32.3404	-0.227606	0.821386	1	FALSE
P18124	60S ribosomal protein L7	RPL7	-0.0409329	0.158709	246.309	-0.257912	0.79669	1	FALSE
Q8NBJ5	Procollagen galactosyltransferase 1	COLGALT1	-0.0418546	0.112043	142.912	-0.373557	0.709288	1	FALSE
P11766	Alcohol dehydrogenase class-3	ADH5	-0.0418806	0.200411	141.579	-0.208974	0.834769	1	FALSE
O60568	Procollagen-lysine,2-oxoglutarate 5-dioxygenase 3	PLOD3	-0.042057	0.120229	53.2793	-0.349806	0.727863	1	FALSE
Q6UW02	Cytochrome P450 20A1	CYP20A1	-0.0432958	0.228502	14.1512	-0.189477	0.85241	1	FALSE
P31939	Bifunctional purine biosynthesis protein PURH;Phosphoribosylaminoimidazolecarboxamide formyltransferase;IMP cyclohydrolase	ATIC	-0.0438237	0.147401	143.607	-0.297309	0.76666	1	FALSE
A0A075B6P5;A0A087WW87;P01615;P01614	Ig kappa chain V-II region FR;Ig kappa chain V-II region Cum	IGKV2D-28;IGKV2-40	-0.0444698	0.257967	53.6931	-0.172386	0.863782	1	FALSE
Q16527	Cysteine and glycine-rich protein 2	CSRP2	-0.0453176	0.216822	32.7636	-0.209008	0.835736	1	FALSE
P41240	Tyrosine-protein kinase CSK	CSK	-0.0456442	0.115144	65.5794	-0.396408	0.693091	1	FALSE
Q9H3S7	Tyrosine-protein phosphatase non-receptor type 23	PTPN23	-0.0457317	0.0969019	48.8231	-0.471938	0.639074	1	FALSE
Q8N0X7	Spartin	SPG20	-0.0460715	28.0483	2.41778	-0.00164258	0.998815	1	FALSE
Q9Y376	Calcium-binding protein 39	CAB39	-0.0466529	0.213457	70.8952	-0.218558	0.827622	1	FALSE
Q13547	Histone deacetylase 1	HDAC1	-0.0466853	0.182562	7.55614	-0.255723	0.804988	1	FALSE
Q14697	Neutral alpha-glucosidase AB	GANAB	-0.0467068	0.221157	691.167	-0.211193	0.832799	1	FALSE
Q7Z4H8	KDEL motif-containing protein 2	KDELC2	-0.0469008	0.231842	21.7411	-0.202297	0.841566	1	FALSE
Q14444	Caprin-1	CAPRIN1	-0.0472701	0.0871919	20.1693	-0.542138	0.593663	0.982025	FALSE
Q9H0C8	Integrin-linked kinase-associated serine/threonine phosphatase 2C	ILKAP	-0.0480871	0.114358	9.92142	-0.420494	0.683087	1	FALSE
P26373	60S ribosomal protein L13	RPL13	-0.0490084	0.20237	118.985	-0.242172	0.809064	1	FALSE
P16070	CD44 antigen	CD44	-0.0490346	0.142953	79.9207	-0.343012	0.73249	1	FALSE
P51970	NADH dehydrogenase [ubiquinone] 1 alpha subcomplex subunit 8	NDUFA8	-0.0490435	0.367213	4.96372	-0.133556	0.898999	1	FALSE
P35625	Metalloproteinase inhibitor 3	TIMP3	-0.0492822	0.189907	37.54	-0.259507	0.796662	1	FALSE
O95834	Echinoderm microtubule-associated protein-like 2	EML2	-0.0500577	0.158049	52.8053	-0.316722	0.752703	1	FALSE
Q8N4V1	Membrane magnesium transporter 1	MMGT1	-0.0503361	10.3188	2.41927	-0.00487809	0.996481	1	FALSE
Q8IXM6	Nurim	NRM	-0.0507242	0.100942	29.254	-0.50251	0.619071	1	FALSE
P62906	60S ribosomal protein L10a	RPL10A	-0.0507878	0.178285	90.2888	-0.284868	0.776397	1	FALSE
P00395	Cytochrome c oxidase subunit 1	MT-CO1	-0.0532015	0.136658	13.7264	-0.389304	0.703024	1	FALSE
Q13724	Mannosyl-oligosaccharide glucosidase	MOGS	-0.0534181	0.143248	139.261	-0.372907	0.709785	1	FALSE
Q6P996	Pyridoxal-dependent decarboxylase domain-containing protein 1	PDXDC1	-0.0540931	0.215165	9.78738	-0.251403	0.806702	1	FALSE
Q9NP81	Serine--tRNA ligase, mitochondrial	SARS2	-0.0542212	0.536617	6.56717	-0.101043	0.922532	1	FALSE
P51452	Dual specificity protein phosphatase 3	DUSP3	-0.0562307	0.146992	64.59	-0.382543	0.703314	1	FALSE
P42858	Huntingtin	HTT	-0.0565545	0.222625	24.0766	-0.254035	0.801625	1	FALSE
Q6UVK1	Chondroitin sulfate proteoglycan 4	CSPG4	-0.0570804	0.118295	37.1752	-0.482527	0.632261	1	FALSE
P62851	40S ribosomal protein S25	RPS25	-0.0571364	0.141437	103.6	-0.403972	0.687066	1	FALSE
Q15427	Splicing factor 3B subunit 4	SF3B4	-0.05789	0.117766	33.6891	-0.491569	0.626212	1	FALSE
Q86U42	Polyadenylate-binding protein 2	PABPN1	-0.0582505	0.173983	30.5978	-0.334806	0.740056	1	FALSE
P0CG08;B7ZAQ6	Golgi pH regulator B;Golgi pH regulator A	GPR89B;GPR89A	-0.0584859	0.510197	4.68243	-0.114634	0.913487	1	FALSE
P41226	Ubiquitin-like modifier-activating enzyme 7	UBA7	-0.0593951	0.206648	40.8499	-0.287422	0.775243	1	FALSE
Q9UI10	Translation initiation factor eIF-2B subunit delta	EIF2B4	-0.0594523	0.168695	32.4679	-0.352425	0.726797	1	FALSE
P35573	Glycogen debranching enzyme;4-alpha-glucanotransferase;Amylo-alpha-1,6-glucosidase	AGL	-0.0596747	0.203346	85.7416	-0.293464	0.769876	1	FALSE
E9PAV3	Nascent polypeptide-associated complex subunit alpha, muscle-specific form	NACA	-0.061583	0.231332	53.9656	-0.26621	0.791092	1	FALSE
Q9NQZ5	StAR-related lipid transfer protein 7, mitochondrial	STARD7	-0.0618619	0.183154	10.1225	-0.337759	0.742445	1	FALSE
Q14699	Raftlin	RFTN1	-0.0630734	0.224651	47.379	-0.280762	0.780115	1	FALSE
Q16539	Mitogen-activated protein kinase 14	MAPK14	-0.0635775	0.102245	12.4995	-0.621816	0.545238	0.923751	FALSE
P49721	Proteasome subunit beta type-2	PSMB2	-0.0643117	0.0952988	83.5446	-0.674842	0.501639	0.873077	FALSE
Q32MZ4	Leucine-rich repeat flightless-interacting protein 1	LRRFIP1	-0.0647176	0.0993263	33.2452	-0.651565	0.519161	0.890688	FALSE
O15231	Zinc finger protein 185	ZNF185	-0.0650566	0.16118	33.4186	-0.403627	0.689058	1	FALSE
P49915	GMP synthase [glutamine-hydrolyzing]	GMPS	-0.0653146	0.115067	46.7697	-0.567621	0.573007	0.958351	FALSE
P48506	Glutamate--cysteine ligase catalytic subunit	GCLC	-0.0653315	0.269243	6.34013	-0.242649	0.815938	1	FALSE
O00429	Dynamin-1-like protein	DNM1L	-0.0653621	0.102096	97.6577	-0.640201	0.523541	0.897053	FALSE
P04406	Glyceraldehyde-3-phosphate dehydrogenase	GAPDH	-0.0653898	0.199086	470.472	-0.328449	0.742718	1	FALSE
P54802	Alpha-N-acetylglucosaminidase;Alpha-N-acetylglucosaminidase 82 kDa form;Alpha-N-acetylglucosaminidase 77 kDa form	NAGLU	-0.0654352	0.662068	3.73781	-0.0988346	0.926341	1	FALSE
Q13825	Methylglutaconyl-CoA hydratase, mitochondrial	AUH	-0.0654449	0.117119	20.3728	-0.558788	0.582397	0.967852	FALSE
P62316	Small nuclear ribonucleoprotein Sm D2	SNRPD2	-0.0657718	0.157806	72.9568	-0.416789	0.678056	1	FALSE
O15258	Protein RER1	RER1	-0.0672578	0.167613	38.8894	-0.401269	0.690418	1	FALSE
Q9UH65	Switch-associated protein 70	SWAP70	-0.0672881	0.145293	27.7123	-0.463119	0.646896	1	FALSE
Q9P013	Spliceosome-associated protein CWC15 homolog	CWC15	-0.0674258	0.333752	7.86739	-0.202024	0.845024	1	FALSE
Q9P0J0	NADH dehydrogenase [ubiquinone] 1 alpha subcomplex subunit 13	NDUFA13	-0.067664	0.205586	59.1216	-0.329128	0.743222	1	FALSE
Q9UNM6	26S proteasome non-ATPase regulatory subunit 13	PSMD13	-0.0684392	0.146406	91.8368	-0.467461	0.641277	1	FALSE
P11216	Glycogen phosphorylase, brain form	PYGB	-0.0686056	0.158721	230.066	-0.43224	0.665972	1	FALSE
P78410;O00481;O00478	Butyrophilin subfamily 3 member A2;Butyrophilin subfamily 3 member A1;Butyrophilin subfamily 3 member A3	BTN3A2;BTN3A1;BTN3A3	-0.0689677	0.15648	14.2644	-0.440744	0.666005	1	FALSE
Q9H1A4	Anaphase-promoting complex subunit 1	ANAPC1	-0.0695091	751.007	2.45088	-9.25544e-05	0.999933	1	FALSE
Q14166	Tubulin--tyrosine ligase-like protein 12	TTLL12	-0.0697766	0.135503	27.227	-0.514944	0.610747	1	FALSE
Q92499	ATP-dependent RNA helicase DDX1	DDX1	-0.0702956	0.129715	158.01	-0.541924	0.588634	0.977085	FALSE
P52758	Ribonuclease UK114	HRSP12	-0.0703881	0.266611	3.61288	-0.26401	0.806136	1	FALSE
Q9BXS5	AP-1 complex subunit mu-1	AP1M1	-0.0705562	0.142261	48.2697	-0.495962	0.622172	1	FALSE
O95870	Abhydrolase domain-containing protein 16A	ABHD16A	-0.070793	0.240198	14.2724	-0.294728	0.772445	1	FALSE
Q9NR48	Histone-lysine N-methyltransferase ASH1L	ASH1L	-0.0711928	2.81371	3.0901	-0.0253021	0.98136	1	FALSE
Q9P253	Vacuolar protein sorting-associated protein 18 homolog	VPS18	-0.0714231	0.196801	31.4893	-0.362921	0.719089	1	FALSE
P35813	Protein phosphatase 1A	PPM1A	-0.0721471	0.265291	5.88602	-0.271954	0.794944	1	FALSE
P00491	Purine nucleoside phosphorylase	PNP	-0.0723716	0.259322	147.682	-0.27908	0.780574	1	FALSE
P53618	Coatomer subunit beta	COPB1	-0.0735188	0.142075	192.289	-0.517463	0.605428	0.995176	FALSE
Q9Y2W1	Thyroid hormone receptor-associated protein 3	THRAP3	-0.073755	0.0878136	69.3897	-0.839904	0.403847	0.743452	FALSE
Q16611	Bcl-2 homologous antagonist/killer	BAK1	-0.0738298	0.19236	11.3757	-0.38381	0.708196	1	FALSE
Q9NXH8	Torsin-4A	TOR4A	-0.0738499	0.369837	22.3392	-0.199682	0.843536	1	FALSE
Q96HN2	Putative adenosylhomocysteinase 3	AHCYL2	-0.0739804	0.200165	25.5637	-0.369597	0.714727	1	FALSE
A1L0T0	Acetolactate synthase-like protein	ILVBL	-0.0747124	0.148176	26.114	-0.504215	0.618338	1	FALSE
O00712	Nuclear factor 1 B-type	NFIB	-0.075128	0.155359	11.5362	-0.483576	0.637735	1	FALSE
O14936	Peripheral plasma membrane protein CASK	CASK	-0.0759549	0.187094	12.6065	-0.405972	0.69157	1	FALSE
P61966	AP-1 complex subunit sigma-1A	AP1S1	-0.0770962	0.225966	22.4237	-0.341186	0.73614	1	FALSE
Q8IZ83	Aldehyde dehydrogenase family 16 member A1	ALDH16A1	-0.0788074	0.177899	55.4202	-0.442989	0.659498	1	FALSE
Q93052	Lipoma-preferred partner	LPP	-0.0789191	0.141505	77.1124	-0.557711	0.578657	0.962914	FALSE
Q7Z7H5	Transmembrane emp24 domain-containing protein 4	TMED4	-0.0794517	0.263448	25.7999	-0.301584	0.765387	1	FALSE
Q13283	Ras GTPase-activating protein-binding protein 1	G3BP1	-0.0800015	0.142535	88.7174	-0.561274	0.576026	0.960308	FALSE
Q13576	Ras GTPase-activating-like protein IQGAP2	IQGAP2	-0.0801532	0.160273	171.93	-0.500105	0.61764	1	FALSE
O14617	AP-3 complex subunit delta-1	AP3D1	-0.0803061	0.117712	27.7488	-0.682224	0.500753	0.872593	FALSE
P52907	F-actin-capping protein subunit alpha-1	CAPZA1	-0.0805474	0.150114	138.156	-0.536575	0.592424	0.981107	FALSE
P43686	26S protease regulatory subunit 6B	PSMC4	-0.0811335	0.154202	111.37	-0.526151	0.59983	0.988806	FALSE
P12081	Histidine--tRNA ligase, cytoplasmic	HARS	-0.0831303	0.0936589	144.732	-0.887586	0.376236	0.704203	FALSE
Q9HC07	Transmembrane protein 165	TMEM165	-0.083142	0.152269	12.1624	-0.54602	0.594926	0.982534	FALSE
Q8NFW8	N-acylneuraminate cytidylyltransferase	CMAS	-0.0832451	0.278646	27.4673	-0.298749	0.76738	1	FALSE
Q6NYC8	Phostensin	PPP1R18	-0.0839191	0.445356	2.58464	-0.188431	0.864338	1	FALSE
P60228	Eukaryotic translation initiation factor 3 subunit E	EIF3E	-0.0842317	0.148461	157.429	-0.567367	0.571273	0.957146	FALSE
P09972	Fructose-bisphosphate aldolase C	ALDOC	-0.0845641	0.21263	87.6206	-0.397705	0.691815	1	FALSE
P61326	Protein mago nashi homolog	MAGOH	-0.0848366	0.143168	72.8266	-0.592568	0.555306	0.938039	FALSE
Q16531	DNA damage-binding protein 1	DDB1	-0.0851181	0.109321	220.201	-0.778604	0.437049	0.785921	FALSE
Q12996	Cleavage stimulation factor subunit 3	CSTF3	-0.0853176	0.23691	14.4956	-0.360127	0.723945	1	FALSE
P61006	Ras-related protein Rab-8A	RAB8A	-0.0854935	0.325003	19.0116	-0.263054	0.795339	1	FALSE
Q4KMQ2	Anoctamin-6	ANO6	-0.0869087	0.117346	43.6681	-0.740619	0.462888	0.819181	FALSE
Q92750	Transcription initiation factor TFIID subunit 4B	TAF4B	-0.0870526	466380	2.57091	-1.86656e-07	1	1	FALSE
P11586	C-1-tetrahydrofolate synthase, cytoplasmic;Methylenetetrahydrofolate dehydrogenase;Methenyltetrahydrofolate cyclohydrolase;Formyltetrahydrofolate synthetase;C-1-tetrahydrofolate synthase, cytoplasmic, N-terminally processed	MTHFD1	-0.0871099	0.167722	189.27	-0.519372	0.604108	0.994146	FALSE
Q6P2Q9	Pre-mRNA-processing-splicing factor 8	PRPF8	-0.0871438	0.132069	319.506	-0.659835	0.509835	0.882525	FALSE
P08133	Annexin A6	ANXA6	-0.087969	0.188113	809.968	-0.467638	0.640169	1	FALSE
Q15424	Scaffold attachment factor B1	SAFB	-0.0882487	0.147886	35.4037	-0.596736	0.554481	0.937749	FALSE
Q9BRA2	Thioredoxin domain-containing protein 17	TXNDC17	-0.0888543	0.252028	51.3377	-0.352558	0.725863	1	FALSE
Q15435	Protein phosphatase 1 regulatory subunit 7	PPP1R7	-0.0896539	0.116285	83.2046	-0.770981	0.442902	0.793311	FALSE
Q14152	Eukaryotic translation initiation factor 3 subunit A	EIF3A	-0.0908371	0.137246	246.746	-0.661858	0.50868	0.881589	FALSE
P61163	Alpha-centractin	ACTR1A	-0.0913168	0.214445	41.5417	-0.425829	0.672431	1	FALSE
Q8N1F7	Nuclear pore complex protein Nup93	NUP93	-0.0916755	0.206983	40.4723	-0.442913	0.660187	1	FALSE
P35606	Coatomer subunit beta	COPB2	-0.0925041	0.103748	253.347	-0.891622	0.373442	0.699594	FALSE
P11441	Ubiquitin-like protein 4A	UBL4A	-0.0933928	0.240438	14.7569	-0.388427	0.703246	1	FALSE
P14868	Aspartate--tRNA ligase, cytoplasmic	DARS	-0.0945478	0.145234	247.674	-0.651005	0.515647	0.887858	FALSE
Q15382	GTP-binding protein Rheb	RHEB	-0.0948926	0.204603	14.5641	-0.46379	0.649654	1	FALSE
P43034	Platelet-activating factor acetylhydrolase IB subunit alpha	PAFAH1B1	-0.0952465	0.0943439	53.546	-1.00957	0.317243	0.62107	FALSE
P15927	Replication protein A 32 kDa subunit	RPA2	-0.0963287	0.15327	26.2559	-0.628489	0.535113	0.911439	FALSE
Q7LG56	Ribonucleoside-diphosphate reductase subunit M2 B	RRM2B	-0.098642	0.134315	18.6529	-0.73441	0.471831	0.833326	FALSE
O95249	Golgi SNAP receptor complex member 1	GOSR1	-0.0989349	0.299368	9.47946	-0.330479	0.748225	1	FALSE
Q96T37	Putative RNA-binding protein 15	RBM15	-0.0990059	0.469375	12.352	-0.210932	0.836381	1	FALSE
P32942	Intercellular adhesion molecule 3	ICAM3	-0.099437	0.187447	17.3424	-0.530482	0.602505	0.992647	FALSE
Q86X83	COMM domain-containing protein 2	COMMD2	-0.101187	0.163883	25.4916	-0.617438	0.542423	0.921156	FALSE
P20645	Cation-dependent mannose-6-phosphate receptor	M6PR	-0.101205	0.211561	41.897	-0.478373	0.634872	1	FALSE
Q9UJS0	Calcium-binding mitochondrial carrier protein Aralar2	SLC25A13	-0.102448	0.238501	34.0852	-0.429548	0.670228	1	FALSE
P55884	Eukaryotic translation initiation factor 3 subunit B	EIF3B	-0.103828	0.15491	143.549	-0.67025	0.503775	0.875733	FALSE
Q6UN15	Pre-mRNA 3-end-processing factor FIP1	FIP1L1	-0.103861	0.151802	16.9532	-0.684187	0.503103	0.875095	FALSE
O75923	Dysferlin	DYSF	-0.104259	0.137496	98.6746	-0.758267	0.450099	0.802848	FALSE
Q5THJ4	Vacuolar protein sorting-associated protein 13D	VPS13D	-0.104346	0.524866	3.0519	-0.198806	0.854924	1	FALSE
Q92882	Osteoclast-stimulating factor 1	OSTF1	-0.104423	0.23801	43.4543	-0.438733	0.663029	1	FALSE
P46781	40S ribosomal protein S9	RPS9	-0.106325	0.162649	330.317	-0.65371	0.513753	0.886549	FALSE
Q9BTV4	Transmembrane protein 43	TMEM43	-0.107667	0.142202	214.319	-0.757143	0.449796	0.802807	FALSE
P35998	26S protease regulatory subunit 7	PSMC2	-0.108343	0.125904	152.6	-0.860517	0.390854	0.724645	FALSE
Q9UJY1	Heat shock protein beta-8	HSPB8	-0.108544	0.189166	12.6232	-0.5738	0.576185	0.960308	FALSE
O15498	Synaptobrevin homolog YKT6	YKT6	-0.109351	0.127768	33.3698	-0.855858	0.398181	0.735379	FALSE
P14317	Hematopoietic lineage cell-specific protein	HCLS1	-0.109673	0.241689	86.944	-0.453778	0.651119	1	FALSE
P14780	Matrix metalloproteinase-9;67 kDa matrix metalloproteinase-9;82 kDa matrix metalloproteinase-9	MMP9	-0.110457	0.426357	110.64	-0.259072	0.796061	1	FALSE
P60891	Ribose-phosphate pyrophosphokinase 1	PRPS1	-0.112255	0.266096	4.67857	-0.421859	0.691805	1	FALSE
Q05048	Cleavage stimulation factor subunit 1	CSTF1	-0.1133	0.301507	4.59816	-0.375779	0.723787	1	FALSE
P17844	Probable ATP-dependent RNA helicase DDX5	DDX5	-0.114025	0.145337	146.142	-0.784557	0.433983	0.783971	FALSE
P01023	Alpha-2-macroglobulin	A2M	-0.114252	0.395642	620.576	-0.288776	0.772849	1	FALSE
Q96RW7	Hemicentin-1	HMCN1	-0.114419	0.292152	13.2243	-0.391641	0.701562	1	FALSE
P51159	Ras-related protein Rab-27A	RAB27A	-0.115939	0.292083	45.6628	-0.39694	0.693261	1	FALSE
P14618	Pyruvate kinase PKM	PKM	-0.116907	0.149435	612.93	-0.782326	0.434325	0.783971	FALSE
P10253	Lysosomal alpha-glucosidase;76 kDa lysosomal alpha-glucosidase;70 kDa lysosomal alpha-glucosidase	GAA	-0.117116	0.24456	116.986	-0.478883	0.632916	1	FALSE
Q13308	Inactive tyrosine-protein kinase 7	PTK7	-0.118389	0.279349	83.6062	-0.423805	0.672797	1	FALSE
O75151	Lysine-specific demethylase PHF2	PHF2	-0.119345	0.157024	13.0263	-0.76004	0.460766	0.817304	FALSE
Q92506	Estradiol 17-beta-dehydrogenase 8	HSD17B8	-0.119921	0.160009	39.4584	-0.749466	0.458022	0.813946	FALSE
P67809	Nuclease-sensitive element-binding protein 1	YBX1	-0.120137	0.200428	17.6217	-0.599403	0.556533	0.938455	FALSE
Q99613;B5ME19	Eukaryotic translation initiation factor 3 subunit C;Eukaryotic translation initiation factor 3 subunit C-like protein	EIF3C;EIF3CL	-0.120234	0.143128	175.528	-0.840046	0.402025	0.741048	FALSE
Q12824	SWI/SNF-related matrix-associated actin-dependent regulator of chromatin subfamily B member 1	SMARCB1	-0.121403	0.162186	16.6437	-0.74854	0.464582	0.821534	FALSE
P27694	Replication protein A 70 kDa DNA-binding subunit;Replication protein A 70 kDa DNA-binding subunit, N-terminally processed	RPA1	-0.12269	0.125076	56.8372	-0.980921	0.330789	0.638443	FALSE
Q08945	FACT complex subunit SSRP1	SSRP1	-0.122857	0.216908	25.7491	-0.566403	0.576024	0.960308	FALSE
P19971	Thymidine phosphorylase	TYMP	-0.123157	0.153238	235.952	-0.803696	0.422382	0.768697	FALSE
Q53S08		RAB6C	-0.123259	0.636339	2.61474	-0.193699	0.860459	1	FALSE
Q12882	Dihydropyrimidine dehydrogenase [NADP(+)]	DPYD	-0.123265	18131.6	8.44151	-6.79833e-06	0.999995	1	FALSE
Q9H553	Alpha-1,3/1,6-mannosyltransferase ALG2	ALG2	-0.12368	17.3352	2.41921	-0.00713459	0.994853	1	FALSE
Q9BZJ0	Crooked neck-like protein 1	CRNKL1	-0.123972	0.327346	12.756	-0.378719	0.711125	1	FALSE
Q9BPX5	Actin-related protein 2/3 complex subunit 5-like protein	ARPC5L	-0.124488	0.135753	28.1109	-0.917016	0.366935	0.690559	FALSE
P16949	Stathmin	STMN1	-0.125085	0.153467	19.7544	-0.815061	0.424755	0.772038	FALSE
Q3LXA3	Bifunctional ATP-dependent dihydroxyacetone kinase/FAD-AMP lyase (cyclizing);ATP-dependent dihydroxyacetone kinase;FAD-AMP lyase (cyclizing)	DAK	-0.126537	0.170639	59.184	-0.741552	0.461291	0.81773	FALSE
P01871	Ig mu chain C region	IGHM	-0.127631	0.464495	210.701	-0.274774	0.783759	1	FALSE
Q15257	Serine/threonine-protein phosphatase 2A activator	PPP2R4	-0.127769	0.169573	58.2903	-0.753471	0.454199	0.809157	FALSE
Q13200	26S proteasome non-ATPase regulatory subunit 2	PSMD2	-0.128128	0.127096	194.436	-1.00812	0.314651	0.618526	FALSE
B0I1T2	Unconventional myosin-Ig;Minor histocompatibility antigen HA-2	MYO1G	-0.12887	0.241669	93.8287	-0.533248	0.595123	0.982534	FALSE
Q8IV08	Phospholipase D3	PLD3	-0.1289	0.323617	89.4437	-0.39831	0.691351	1	FALSE
Q9UBR2	Cathepsin Z	CTSZ	-0.129635	0.304097	67.2217	-0.426296	0.671254	1	FALSE
P08571	Monocyte differentiation antigen CD14;Monocyte differentiation antigen CD14, urinary form;Monocyte differentiation antigen CD14, membrane-bound form	CD14	-0.130706	0.240976	54.399	-0.542403	0.589756	0.977816	FALSE
Q8NCN5	Pyruvate dehydrogenase phosphatase regulatory subunit, mitochondrial	PDPR	-0.130776	0.177719	13.6001	-0.735859	0.474317	0.836095	FALSE
Q12979	Active breakpoint cluster region-related protein	ABR	-0.131019	0.226206	14.3045	-0.579201	0.571463	0.957146	FALSE
Q969V3	Nicalin	NCLN	-0.131342	0.161553	97.1826	-0.812997	0.418207	0.76255	FALSE
Q9NP72	Ras-related protein Rab-18	RAB18	-0.131562	0.133273	49.6785	-0.987162	0.328347	0.635868	FALSE
P30419	Glycylpeptide N-tetradecanoyltransferase 1	NMT1	-0.131988	0.228466	21.4301	-0.577712	0.569479	0.956191	FALSE
P57737	Coronin-7	CORO7	-0.13209	0.197342	52.7094	-0.669346	0.506197	0.878487	FALSE
P00338	L-lactate dehydrogenase A chain	LDHA	-0.132635	0.209357	245.549	-0.633536	0.526973	0.901319	FALSE
P63241	Eukaryotic translation initiation factor 5A-1	EIF5A	-0.132871	1.79864	12.43	-0.073873	0.942287	1	FALSE
O94906	Pre-mRNA-processing factor 6	PRPF6	-0.133093	0.130634	31.1224	-1.01883	0.316139	0.620182	FALSE
P01031	Complement C5;Complement C5 beta chain;Complement C5 alpha chain;C5a anaphylatoxin;Complement C5 alpha chain	C5	-0.133721	0.163254	51.1249	-0.819101	0.416531	0.759976	FALSE
Q8IUX7	Adipocyte enhancer-binding protein 1	AEBP1	-0.134199	0.432559	73.0404	-0.310245	0.757258	1	FALSE
Q16643	Drebrin	DBN1	-0.135082	0.279199	80.9291	-0.48382	0.62982	1	FALSE
Q15746	Myosin light chain kinase, smooth muscle;Myosin light chain kinase, smooth muscle, deglutamylated form	MYLK	-0.135114	0.163782	332.93	-0.824965	0.409982	0.750893	FALSE
P19404	NADH dehydrogenase [ubiquinone] flavoprotein 2, mitochondrial	NDUFV2	-0.135343	0.252486	46.7237	-0.536041	0.594473	0.982534	FALSE
Q9NY33	Dipeptidyl peptidase 3	DPP3	-0.13559	0.148623	83.7119	-0.912306	0.364227	0.687267	FALSE
O60264	SWI/SNF-related matrix-associated actin-dependent regulator of chromatin subfamily A member 5	SMARCA5	-0.136776	0.30988	20.994	-0.441383	0.663449	1	FALSE
Q16666	Gamma-interferon-inducible protein 16	IFI16	-0.137428	0.207723	56.8294	-0.661591	0.510907	0.883316	FALSE
O95336	6-phosphogluconolactonase	PGLS	-0.138485	0.174964	83.9754	-0.791509	0.430877	0.781106	FALSE
Q96A33	Coiled-coil domain-containing protein 47	CCDC47	-0.139361	0.165328	32.0257	-0.842938	0.405515	0.745566	FALSE
O43242	26S proteasome non-ATPase regulatory subunit 3	PSMD3	-0.141203	0.130605	225.767	-1.08114	0.280786	0.564668	FALSE
Q9UHB6	LIM domain and actin-binding protein 1	LIMA1	-0.143176	0.139181	61.6823	-1.02871	0.307635	0.60723	FALSE
P42566	Epidermal growth factor receptor substrate 15	EPS15	-0.144386	0.165853	44.7203	-0.870565	0.388641	0.721475	FALSE
Q9NZB2	Constitutive coactivator of PPAR-gamma-like protein 1	FAM120A	-0.144755	0.127929	81.736	-1.13153	0.26114	0.535337	FALSE
Q9UNK0	Syntaxin-8	STX8	-0.147336	324412	3.21167	-4.54164e-07	1	1	FALSE
Q96DG6	Carboxymethylenebutenolidase homolog	CMBL	-0.149796	19029.7	8.43666	-7.87169e-06	0.999994	1	FALSE
P46379	Large proline-rich protein BAG6	BAG6	-0.15043	0.147934	36.9908	-1.01687	0.315819	0.620182	FALSE
Q14203	Dynactin subunit 1	DCTN1	-0.150436	0.106312	156.606	-1.41504	0.159042	0.365005	FALSE
P07237	Protein disulfide-isomerase	P4HB	-0.152643	0.230991	544.318	-0.66082	0.509007	0.881624	FALSE
Q96T76	MMS19 nucleotide excision repair protein homolog	MMS19	-0.154644	0.176234	31.1732	-0.877489	0.386934	0.719236	FALSE
P49821	NADH dehydrogenase [ubiquinone] flavoprotein 1, mitochondrial	NDUFV1	-0.154956	0.196173	82.5216	-0.789897	0.431852	0.781965	FALSE
P43405	Tyrosine-protein kinase SYK	SYK	-0.15559	0.229534	10.5786	-0.677852	0.512419	0.884863	FALSE
Q9UI12	V-type proton ATPase subunit H	ATP6V1H	-0.156208	0.130884	55.5998	-1.19348	0.237749	0.496494	FALSE
P36551	Oxygen-dependent coproporphyrinogen-III oxidase, mitochondrial	CPOX	-0.15735	0.329283	9.24599	-0.477856	0.643848	1	FALSE
Q9UGM3	Deleted in malignant brain tumors 1 protein	DMBT1	-0.157576	127915	3.3878	-1.23188e-06	0.999999	1	FALSE
O14776	Transcription elongation regulator 1	TCERG1	-0.158588	0.149794	70.3879	-1.05871	0.293352	0.58426	FALSE
Q99567	Nuclear pore complex protein Nup88	NUP88	-0.159288	0.17664	16.8904	-0.901764	0.379862	0.708385	FALSE
Q15459	Splicing factor 3A subunit 1	SF3A1	-0.160221	0.202357	71.7177	-0.791771	0.431105	0.781106	FALSE
P35611	Alpha-adducin	ADD1	-0.160281	0.192821	105.527	-0.831243	0.407713	0.749127	FALSE
Q15020	Squamous cell carcinoma antigen recognized by T-cells 3	SART3	-0.161686	0.16998	108.878	-0.951207	0.343606	0.657872	FALSE
P05386	60S acidic ribosomal protein P1	RPLP1	-0.162631	0.305136	6.63003	-0.53298	0.611436	1	FALSE
Q9Y315	Deoxyribose-phosphate aldolase	DERA	-0.165083	0.151262	44.711	-1.09137	0.280957	0.564668	FALSE
Q96FQ6	Protein S100-A16	S100A16	-0.16618	0.210765	31.1361	-0.788461	0.436389	0.785756	FALSE
O95202	LETM1 and EF-hand domain-containing protein 1, mitochondrial	LETM1	-0.167632	0.223657	34.6804	-0.749504	0.458607	0.813979	FALSE
Q9ULA0	Aspartyl aminopeptidase	DNPEP	-0.167706	0.251305	112.375	-0.66734	0.505923	0.878487	FALSE
P22897	Macrophage mannose receptor 1	MRC1	-0.16804	0.23735	218.315	-0.707982	0.479712	0.842578	FALSE
Q9NR31	GTP-binding protein SAR1a	SAR1A	-0.168658	0.250851	14.6588	-0.672346	0.511823	0.884366	FALSE
Q00169	Phosphatidylinositol transfer protein alpha isoform	PITPNA	-0.168888	0.148106	21.9228	-1.14032	0.266458	0.542365	FALSE
Q9Y697	Cysteine desulfurase, mitochondrial	NFS1	-0.168893	0.221304	10.3441	-0.763174	0.46241	0.819181	FALSE
Q9UI08	Ena/VASP-like protein	EVL	-0.169698	0.286918	59.5527	-0.591453	0.556456	0.938455	FALSE
Q96A08	Histone H2B type 1-A	HIST1H2BA	-0.17053	0.196994	23.8774	-0.865659	0.395292	0.731928	FALSE
P08603	Complement factor H	CFH	-0.17125	0.247823	95.0539	-0.691017	0.491239	0.860193	FALSE
O60825	6-phosphofructo-2-kinase/fructose-2,6-bisphosphatase 2;6-phosphofructo-2-kinase;Fructose-2,6-bisphosphatase	PFKFB2	-0.173325	0.23562	13.9236	-0.735612	0.474177	0.836095	FALSE
P23141	Liver carboxylesterase 1	CES1	-0.173937	0.377741	316.614	-0.460467	0.645497	1	FALSE
Q15437	Protein transport protein Sec23B	SEC23B	-0.173984	0.260438	23.4891	-0.668045	0.510617	0.883316	FALSE
Q8IW45	ATP-dependent (S)-NAD(P)H-hydrate dehydratase	CARKD	-0.173998	0.196054	51.9718	-0.887502	0.378897	0.707505	FALSE
P09382	Galectin-1	LGALS1	-0.174035	0.337992	118.107	-0.514909	0.607579	0.997569	FALSE
Q02818	Nucleobindin-1	NUCB1	-0.1742	0.185912	165.772	-0.937003	0.35012	0.666342	FALSE
Q9NPD3	Exosome complex component RRP41	EXOSC4	-0.175465	0.328346	4.42015	-0.534391	0.61883	1	FALSE
Q6IBS0	Twinfilin-2	TWF2	-0.176581	0.164279	49.372	-1.07488	0.287652	0.574615	FALSE
Q9UQ35	Serine/arginine repetitive matrix protein 2	SRRM2	-0.177711	0.164652	89.7581	-1.07931	0.28334	0.567867	FALSE
P62195	26S protease regulatory subunit 8	PSMC5	-0.178126	0.125323	77.5455	-1.42134	0.159228	0.365005	FALSE
P09601	Heme oxygenase 1	HMOX1	-0.178765	0.271828	46.4841	-0.65764	0.514013	0.886549	FALSE
P53999	Activated RNA polymerase II transcriptional coactivator p15	SUB1	-0.179083	0.276092	63.7524	-0.648635	0.518904	0.890688	FALSE
P55809	Succinyl-CoA:3-ketoacid coenzyme A transferase 1, mitochondrial	OXCT1	-0.179694	0.203819	14.7289	-0.881631	0.392137	0.726554	FALSE
P22102	Trifunctional purine biosynthetic protein adenosine-3;Phosphoribosylamine--glycine ligase;Phosphoribosylformylglycinamidine cyclo-ligase;Phosphoribosylglycinamide formyltransferase	GART	-0.179894	0.196924	43.4714	-0.913517	0.36601	0.689668	FALSE
P07814	Bifunctional glutamate/proline--tRNA ligase;Glutamate--tRNA ligase;Proline--tRNA ligase	EPRS	-0.181539	0.154024	191.995	-1.17864	0.240002	0.499807	FALSE
Q14956	Transmembrane glycoprotein NMB	GPNMB	-0.181644	0.538251	10.1604	-0.337471	0.74263	1	FALSE
Q9UHA4	Ragulator complex protein LAMTOR3	LAMTOR3	-0.181727	0.317456	23.4902	-0.572449	0.572457	0.957989	FALSE
P63208	S-phase kinase-associated protein 1	SKP1	-0.181825	0.186461	35.0267	-0.97514	0.336178	0.645803	FALSE
P28065	Proteasome subunit beta type-9	PSMB9	-0.182115	0.272962	73.5709	-0.66718	0.506744	0.878765	FALSE
P31948	Stress-induced-phosphoprotein 1	STIP1	-0.182148	0.154523	168.176	-1.17878	0.240151	0.499807	FALSE
P28161	Glutathione S-transferase Mu 2	GSTM2	-0.182745	13956.4	5.44462	-1.3094e-05	0.99999	1	FALSE
Q709C8	Vacuolar protein sorting-associated protein 13C	VPS13C	-0.182899	0.151092	143.716	-1.21052	0.228068	0.480584	FALSE
P60510	Serine/threonine-protein phosphatase 4 catalytic subunit	PPP4C	-0.183247	0.410913	7.1225	-0.44595	0.668875	1	FALSE
Q99460	26S proteasome non-ATPase regulatory subunit 1	PSMD1	-0.1871	0.153484	101.113	-1.21902	0.225671	0.476233	FALSE
P30041	Peroxiredoxin-6	PRDX6	-0.18842	0.228632	248.511	-0.824117	0.410663	0.75166	FALSE
P55786	Puromycin-sensitive aminopeptidase	NPEPPS	-0.188508	0.139913	217.63	-1.34732	0.179279	0.401036	FALSE
Q9H4A4	Aminopeptidase B	RNPEP	-0.188749	0.201339	117.045	-0.937471	0.350447	0.666522	FALSE
P49756	RNA-binding protein 25	RBM25	-0.190602	0.163763	42.5335	-1.16389	0.250957	0.518537	FALSE
P58546	Myotrophin	MTPN	-0.191804	0.257753	12.7026	-0.744138	0.470335	0.831196	FALSE
Q06136	3-ketodihydrosphingosine reductase	KDSR	-0.192072	0.1841	20.7908	-1.04331	0.308786	0.608665	FALSE
P62873	Guanine nucleotide-binding protein G(I)/G(S)/G(T) subunit beta-1	GNB1	-0.195715	0.228681	49.3871	-0.855839	0.39622	0.733173	FALSE
P15104	Glutamine synthetase	GLUL	-0.198309	0.205341	32.1323	-0.965754	0.34138	0.654046	FALSE
Q08J23	tRNA (cytosine(34)-C(5))-methyltransferase	NSUN2	-0.198624	20150.3	4.25001	-9.85715e-06	0.999993	1	FALSE
O14979	Heterogeneous nuclear ribonucleoprotein D-like	HNRNPDL	-0.199335	0.154169	42.3566	-1.29297	0.20303	0.440102	FALSE
Q9UQ80	Proliferation-associated protein 2G4	PA2G4	-0.200201	0.201146	169.691	-0.995299	0.321008	0.625029	FALSE
O95372	Acyl-protein thioesterase 2	LYPLA2	-0.201476	0.340125	12.6036	-0.592358	0.564088	0.94952	FALSE
P07948	Tyrosine-protein kinase Lyn	LYN	-0.201487	0.254485	30.3259	-0.791747	0.434658	0.784078	FALSE
P98160	Basement membrane-specific heparan sulfate proteoglycan core protein;Endorepellin;LG3 peptide	HSPG2	-0.201877	0.221634	1022.72	-0.910858	0.362585	0.684617	FALSE
P10599	Thioredoxin	TXN	-0.202309	0.153036	94.1821	-1.32198	0.189378	0.419703	FALSE
Q13242	Serine/arginine-rich splicing factor 9	SRSF9	-0.203138	0.184115	39.7077	-1.10332	0.276529	0.558507	FALSE
O43617	Trafficking protein particle complex subunit 3	TRAPPC3	-0.203194	0.168292	47.843	-1.20739	0.233216	0.489276	FALSE
Q1KMD3	Heterogeneous nuclear ribonucleoprotein U-like protein 2	HNRNPUL2	-0.204	0.136751	144.631	-1.49176	0.137941	0.326104	FALSE
Q96FW1	Ubiquitin thioesterase OTUB1	OTUB1	-0.20417	0.205826	106.436	-0.991954	0.32347	0.628969	FALSE
P53621	Coatomer subunit alpha;Xenin;Proxenin	COPA	-0.204278	0.16323	502.685	-1.25148	0.211343	0.452983	FALSE
P78371	T-complex protein 1 subunit beta	CCT2	-0.205529	0.149007	207.363	-1.37933	0.16928	0.383148	FALSE
Q8N8S7	Protein enabled homolog	ENAH	-0.206046	0.264068	40.1958	-0.780275	0.4398	0.789384	FALSE
Q9HBH5	Retinol dehydrogenase 14	RDH14	-0.206206	0.155275	47.4304	-1.32801	0.190531	0.421282	FALSE
Q32P44	Echinoderm microtubule-associated protein-like 3	EML3	-0.207102	0.141226	37.919	-1.46646	0.150768	0.350936	FALSE
Q14258	E3 ubiquitin/ISG15 ligase TRIM25	TRIM25	-0.207496	0.235877	36.4218	-0.879678	0.384801	0.715735	FALSE
P06748	Nucleophosmin	NPM1	-0.208268	0.150815	107.316	-1.38096	0.170162	0.383934	FALSE
P11717	Cation-independent mannose-6-phosphate receptor	IGF2R	-0.209403	0.189655	79.0082	-1.10412	0.272892	0.553107	FALSE
P51153	Ras-related protein Rab-13	RAB13	-0.209873	0.183428	24.6987	-1.14417	0.263523	0.538299	FALSE
P43243	Matrin-3	MATR3	-0.210749	0.151498	256.574	-1.3911	0.1654	0.375693	FALSE
P00492	Hypoxanthine-guanine phosphoribosyltransferase	HPRT1	-0.210767	0.402736	21.9364	-0.523339	0.605985	0.995523	FALSE
P19823	Inter-alpha-trypsin inhibitor heavy chain H2	ITIH2	-0.211696	0.370956	137.092	-0.570677	0.569153	0.956191	FALSE
O15305	Phosphomannomutase 2	PMM2	-0.212505	0.191013	32.9012	-1.11252	0.273978	0.554916	FALSE
Q15477	Helicase SKI2W	SKIV2L	-0.214068	0.478569	9.85264	-0.447309	0.664325	1	FALSE
P22570	NADPH:adrenodoxin oxidoreductase, mitochondrial	FDXR	-0.214935	0.204976	56.2714	-1.04858	0.298852	0.592338	FALSE
P62318	Small nuclear ribonucleoprotein Sm D3	SNRPD3	-0.215016	0.189543	62.5247	-1.13439	0.26096	0.535337	FALSE
P50213	Isocitrate dehydrogenase [NAD] subunit alpha, mitochondrial	IDH3A	-0.217776	0.281703	50.3802	-0.77307	0.443093	0.793311	FALSE
P20700	Lamin-B1	LMNB1	-0.220444	0.158411	403.874	-1.39159	0.164813	0.374812	FALSE
O96008	Mitochondrial import receptor subunit TOM40 homolog	TOMM40	-0.220527	240.983	3.37525	-0.000915116	0.999321	1	FALSE
P20702	Integrin alpha-X	ITGAX	-0.220581	0.311729	24.589	-0.707605	0.485844	0.852305	FALSE
Q8IYT4	Katanin p60 ATPase-containing subunit A-like 2	KATNAL2	-0.220981	0.21195	17.3699	-1.04261	0.311422	0.61344	FALSE
P10619	Lysosomal protective protein;Lysosomal protective protein 32 kDa chain;Lysosomal protective protein 20 kDa chain	CTSA	-0.223634	0.209228	23.455	-1.06886	0.296012	0.588742	FALSE
P26196	Probable ATP-dependent RNA helicase DDX6	DDX6	-0.223664	0.148625	75.751	-1.50488	0.136513	0.322994	FALSE
Q13435	Splicing factor 3B subunit 2	SF3B2	-0.223974	0.188956	142.068	-1.18533	0.237867	0.496494	FALSE
P49913	Cathelicidin antimicrobial peptide;Antibacterial protein FALL-39;Antibacterial protein LL-37	CAMP	-0.224423	0.479472	22.2813	-0.468063	0.644286	1	FALSE
Q9UKV3	Apoptotic chromatin condensation inducer in the nucleus	ACIN1	-0.224572	0.186542	48.1237	-1.20387	0.23453	0.491129	FALSE
P84090	Enhancer of rudimentary homolog	ERH	-0.225233	0.236837	42.2934	-0.951005	0.347005	0.662612	FALSE
P28072	Proteasome subunit beta type-6	PSMB6	-0.225295	0.130872	43.122	-1.72149	0.0923304	0.238513	FALSE
Q13126	S-methyl-5-thioadenosine phosphorylase	MTAP	-0.225982	0.191644	42.4867	-1.17918	0.244889	0.508194	FALSE
Q9HB71	Calcyclin-binding protein	CACYBP	-0.22623	0.260335	16.8192	-0.868995	0.397081	0.734293	FALSE
P80188	Neutrophil gelatinase-associated lipocalin	LCN2	-0.226286	0.330898	86.2786	-0.683854	0.4959	0.866768	FALSE
Q13347	Eukaryotic translation initiation factor 3 subunit I	EIF3I	-0.22763	0.169244	59.8446	-1.34498	0.183707	0.409903	FALSE
Q15046	Lysine--tRNA ligase	KARS	-0.228137	0.145224	186.519	-1.57094	0.117892	0.287224	FALSE
P12814	Alpha-actinin-1	ACTN1	-0.228524	0.203966	455.626	-1.1204	0.263133	0.537886	FALSE
Q16401	26S proteasome non-ATPase regulatory subunit 5	PSMD5	-0.229164	0.173993	114.213	-1.31708	0.190447	0.421282	FALSE
Q9H3U1	Protein unc-45 homolog A	UNC45A	-0.22958	0.158181	44.39	-1.45137	0.153707	0.356247	FALSE
Q15436	Protein transport protein Sec23A	SEC23A	-0.230036	0.199812	99.6564	-1.15126	0.252381	0.520146	FALSE
O00186	Syntaxin-binding protein 3	STXBP3	-0.230708	0.181331	35.6735	-1.2723	0.211497	0.452983	FALSE
P13716	Delta-aminolevulinic acid dehydratase	ALAD	-0.231039	0.313193	76.3321	-0.737688	0.462966	0.819181	FALSE
P54136	Arginine--tRNA ligase, cytoplasmic	RARS	-0.232393	0.142539	211.827	-1.63038	0.104507	0.262871	FALSE
P11215	Integrin alpha-M	ITGAM	-0.23244	0.258371	124.809	-0.899637	0.370046	0.694592	FALSE
P83111	Serine beta-lactamase-like protein LACTB, mitochondrial	LACTB	-0.23357	0.454989	14.1372	-0.513353	0.615633	1	FALSE
Q14165	Malectin	MLEC	-0.233755	0.194543	73.5642	-1.20156	0.233386	0.489276	FALSE
Q9Y3E7	Charged multivesicular body protein 3	CHMP3	-0.234446	0.237961	25.3279	-0.985232	0.333829	0.642151	FALSE
Q13131	5-AMP-activated protein kinase catalytic subunit alpha-1	PRKAA1	-0.234642	0.164248	53.7281	-1.42858	0.158912	0.365005	FALSE
P07902	Galactose-1-phosphate uridylyltransferase	GALT	-0.234787	0.164918	18.845	-1.42366	0.170892	0.384676	FALSE
Q9BUH6	Protein PAXX	C9orf142	-0.235325	0.253343	38.1494	-0.92888	0.358792	0.679691	FALSE
Q9H2K8	Serine/threonine-protein kinase TAO3	TAOK3	-0.236542	0.233839	16.0011	-1.01156	0.326801	0.633301	FALSE
Q9H074	Polyadenylate-binding protein-interacting protein 1	PAIP1	-0.237332	0.160782	13.7946	-1.47611	0.162373	0.37006	FALSE
P20073	Annexin A7	ANXA7	-0.237789	0.130383	190.574	-1.82378	0.0697521	0.19102	FALSE
O15144	Actin-related protein 2/3 complex subunit 2	ARPC2	-0.238041	0.160346	265.106	-1.48455	0.138851	0.327715	FALSE
P28482	Mitogen-activated protein kinase 1	MAPK1	-0.239288	0.179389	163.348	-1.33391	0.184091	0.410203	FALSE
Q9Y5K5	Ubiquitin carboxyl-terminal hydrolase isozyme L5	UCHL5	-0.23954	0.253716	18.0604	-0.944128	0.357565	0.678262	FALSE
Q15393	Splicing factor 3B subunit 3	SF3B3	-0.239746	0.134977	259.573	-1.7762	0.0768706	0.206379	FALSE
Q86X76	Nitrilase homolog 1	NIT1	-0.239972	0.189369	34.9376	-1.26722	0.213459	0.455485	FALSE
O95865	N(G),N(G)-dimethylarginine dimethylaminohydrolase 2	DDAH2	-0.240338	0.17439	98.6212	-1.37816	0.171272	0.384927	FALSE
Q9UIA9	Exportin-7	XPO7	-0.241879	0.111376	68.3499	-2.17173	0.0333496	0.104491	FALSE
Q9BVJ7	Dual specificity protein phosphatase 23	DUSP23	-0.242173	0.208666	41.7369	-1.16058	0.252409	0.520146	FALSE
P84157	Matrix-remodeling-associated protein 7	MXRA7	-0.242216	0.306316	14.8735	-0.790739	0.441524	0.791735	FALSE
O00203	AP-3 complex subunit beta-1	AP3B1	-0.24262	0.146007	71.3251	-1.66169	0.100964	0.256657	FALSE
Q8ND71	GTPase IMAP family member 8	GIMAP8	-0.243261	0.272196	29.0435	-0.893695	0.378831	0.707505	FALSE
Q8N1G4	Leucine-rich repeat-containing protein 47	LRRC47	-0.244119	0.151313	120.484	-1.61333	0.109288	0.271096	FALSE
P12109	Collagen alpha-1(VI) chain	COL6A1	-0.245322	0.313498	607.036	-0.782531	0.434208	0.783971	FALSE
O43809	Cleavage and polyadenylation specificity factor subunit 5	NUDT21	-0.246882	0.192796	100.217	-1.28054	0.203312	0.440382	FALSE
Q92614	Unconventional myosin-XVIIIa	MYO18A	-0.246966	0.15782	60.1273	-1.56485	0.122866	0.298077	FALSE
P25686	DnaJ homolog subfamily B member 2	DNAJB2	-0.246969	0.235779	9.43428	-1.04746	0.320981	0.625029	FALSE
Q9BX66	Sorbin and SH3 domain-containing protein 1	SORBS1	-0.24825	0.225642	36.3983	-1.1002	0.27847	0.561242	FALSE
Q13177	Serine/threonine-protein kinase PAK 2;PAK-2p27;PAK-2p34	PAK2	-0.249142	0.171693	24.9895	-1.45109	0.159192	0.365005	FALSE
P13747	HLA class I histocompatibility antigen, alpha chain E	HLA-E	-0.249392	0.219499	18.5743	-1.13619	0.270325	0.548821	FALSE
Q10567	AP-1 complex subunit beta-1	AP1B1	-0.249871	0.197745	113.088	-1.2636	0.208971	0.449585	FALSE
Q96CX2	BTB/POZ domain-containing protein KCTD12	KCTD12	-0.250222	0.100599	264.481	-2.48732	0.0134879	0.0502733	FALSE
P05109	Protein S100-A8;Protein S100-A8, N-terminally processed	S100A8	-0.250422	0.363172	139.245	-0.689541	0.491631	0.860353	FALSE
P51606	N-acylglucosamine 2-epimerase	RENBP	-0.251638	0.634282	8.08314	-0.396729	0.701836	1	FALSE
Q9Y3L5	Ras-related protein Rap-2c	RAP2C	-0.252093	0.381086	4.70004	-0.661511	0.539325	0.917524	FALSE
P31946	14-3-3 protein beta/alpha;14-3-3 protein beta/alpha, N-terminally processed	YWHAB	-0.252854	0.213232	93.1591	-1.18582	0.238711	0.497608	FALSE
Q13976	cGMP-dependent protein kinase 1	PRKG1	-0.252912	0.147575	74.9856	-1.71379	0.0906991	0.234921	FALSE
O00231	26S proteasome non-ATPase regulatory subunit 11	PSMD11	-0.253147	0.171079	212.823	-1.47971	0.140429	0.330353	FALSE
P78344	Eukaryotic translation initiation factor 4 gamma 2	EIF4G2	-0.253195	0.142748	96.5597	-1.77373	0.0792608	0.211019	FALSE
P04114	Apolipoprotein B-100;Apolipoprotein B-48	APOB	-0.253293	0.361328	502.461	-0.701005	0.483625	0.848931	FALSE
Q68EM7	Rho GTPase-activating protein 17	ARHGAP17	-0.254474	0.305034	9.25144	-0.834247	0.425158	0.772281	FALSE
Q12768	WASH complex subunit strumpellin	KIAA0196	-0.254804	0.162624	61.9988	-1.56683	0.122244	0.29707	FALSE
Q96CW1	AP-2 complex subunit mu	AP2M1	-0.256181	0.149807	122.905	-1.71007	0.0897753	0.233172	FALSE
Q9GZT3	SRA stem-loop-interacting RNA-binding protein, mitochondrial	SLIRP	-0.256479	0.227874	27.4996	-1.12553	0.270092	0.548821	FALSE
A0AVT1	Ubiquitin-like modifier-activating enzyme 6	UBA6	-0.256482	0.242321	22.1457	-1.05844	0.301264	0.595885	FALSE
Q9UBB4	Ataxin-10	ATXN10	-0.257629	0.396145	5.73852	-0.650339	0.540617	0.919178	FALSE
Q14498	RNA-binding protein 39	RBM39	-0.257781	0.149055	79.8754	-1.72944	0.0875938	0.229165	FALSE
P28066	Proteasome subunit alpha type-5	PSMA5	-0.258565	0.166354	119.181	-1.55431	0.122763	0.298077	FALSE
Q92900	Regulator of nonsense transcripts 1	UPF1	-0.259276	0.107372	154.842	-2.41473	0.0169125	0.0597769	FALSE
Q9Y2S2	Lambda-crystallin homolog	CRYL1	-0.259621	0.253608	33.4381	-1.02371	0.313323	0.616337	FALSE
Q96BJ3	Axin interactor, dorsalization-associated protein	AIDA	-0.259803	0.175274	20.0789	-1.48227	0.153794	0.356247	FALSE
P48556	26S proteasome non-ATPase regulatory subunit 8	PSMD8	-0.261702	0.170548	62.6286	-1.53447	0.12995	0.311836	FALSE
P08237	ATP-dependent 6-phosphofructokinase, muscle type	PFKM	-0.262004	0.183563	70.8499	-1.42732	0.157881	0.36395	FALSE
Q9UBV8	Peflin	PEF1	-0.262113	0.21504	30.8584	-1.2189	0.232117	0.48804	FALSE
[truncated: 1,207 more rows]

## Sheet: Increased in UIP_IPF_Fib_Focus
NOTES: We provide a color-coded key below to aid the reader. These lists were shortlisted to create downstream graphs, but here we provide all the data for the reader to make their own analysis. Key things to note is that the expression changes can be found by the Log2 column highlighted in green and qval calculating the statistical significance. If the protein is statistically significant, it wo…
[truncated: 2,782 more rows]
