# Supplementary material for: The UIP/IPF fibroblastic focus is a collagen biosynthesis factory embedded in a distinct extracellular matrix
Source: JCI Insight. 2022 Aug 22;7(16):e156115. doi: 10.1172/jci.insight.156115 (PMC9462507; doi:10.1172/jci.insight.156115)
Supplement: Supplemental data set 3 [file jciinsight-7-156115-s056.xlsx]

## Sheet: Sheet1
A full list of proteins uniquely expressed in non-fibrotic alveoli controls
KEY	Matrisome-associated		ECM-affiliated Proteins		Core matrisome		Proteoglycans		Cell surface Protein
	Matrisome-associated		ECM Regulators		Core matrisome		ECM Glycoproteins
	Matrisome-associated		Secreted Factors		Core matrisome		Collagens
UniProt	Protein.names	Gene.names
P41219	Peripherin	PRPH
A0A0J9YXX1		HV5X1
Q08752	Peptidyl-prolyl cis-trans isomerase D	PPID
Q8TEA8	D-tyrosyl-tRNA(Tyr) deacylase 1	DTD1
P0CG08;B7ZAQ6	Golgi pH regulator B;Golgi pH regulator A	GPR89B;GPR89A
Q9BY32	Inosine triphosphate pyrophosphatase	ITPA
P49959	Double-strand break repair protein MRE11A	MRE11A
P01111;P01112	GTPase NRas;GTPase HRas;GTPase HRas, N-terminally processed	NRAS;HRAS
P05154	Plasma serine protease inhibitor	SERPINA5
Q13123	Protein Red	IK
P55160	Nck-associated protein 1-like	NCKAP1L
O00712	Nuclear factor 1 B-type	NFIB
Q99471	Prefoldin subunit 5	PFDN5
Q7KZ85	Transcription elongation factor SPT6	SUPT6H
P16083	Ribosyldihydronicotinamide dehydrogenase [quinone]	NQO2
P50542	Peroxisomal targeting signal 1 receptor	PEX5
Q8WYA6	Beta-catenin-like protein 1	CTNNBL1
Q9UNW9;P51513	RNA-binding protein Nova-2;RNA-binding protein Nova-1	NOVA2;NOVA1
Q14643	Inositol 1,4,5-trisphosphate receptor type 1	ITPR1
Q8WUP2	Filamin-binding LIM protein 1	FBLIM1
P22059	Oxysterol-binding protein 1	OSBP
Q96S52	GPI transamidase component PIG-S	PIGS
Q9UDR5	Alpha-aminoadipic semialdehyde synthase, mitochondrial;Lysine ketoglutarate reductase;Saccharopine dehydrogenase	AASS
Q9H0W9	Ester hydrolase C11orf54	C11orf54
Q9P013	Spliceosome-associated protein CWC15 homolog	CWC15
Q5NDL2	EGF domain-specific O-linked N-acetylglucosamine transferase	EOGT
A0A0A0MS15		IGHV3-49
Q9H6Z4	Ran-binding protein 3	RANBP3
A0A075B6J9		IGLV2-18
Q9NTI2	Phospholipid-transporting ATPase IB	ATP8A2
P05452	Tetranectin	CLEC3B
Q9Y6E2	Basic leucine zipper and W2 domain-containing protein 2	BZW2
P62879	Guanine nucleotide-binding protein G(I)/G(S)/G(T) subunit beta-2	GNB2
Q3KQU3	MAP7 domain-containing protein 1	MAP7D1
P08134	Rho-related GTP-binding protein RhoC	RHOC
O95140	Mitofusin-2	MFN2
Q9BYB0	SH3 and multiple ankyrin repeat domains protein 3	SHANK3
Q9Y2W7	Calsenilin	KCNIP3
Q13636	Ras-related protein Rab-31	RAB31
Q8IYB5	Stromal membrane-associated protein 1	SMAP1
P25205	DNA replication licensing factor MCM3	MCM3
Q9Y5X2	Sorting nexin-8	SNX8
Q6PML9	Zinc transporter 9	SLC30A9
P61011	Signal recognition particle 54 kDa protein	SRP54
Q05397	Focal adhesion kinase 1	PTK2
O43516	WAS/WASL-interacting protein family member 1	WIPF1
P02654	Apolipoprotein C-I;Truncated apolipoprotein C-I	APOC1
P51531	Probable global transcription activator SNF2L2	SMARCA2
P50502;Q8NFI4	Hsc70-interacting protein;Putative protein FAM10A5	ST13;ST13P5
P47985	Cytochrome b-c1 complex subunit Rieske, mitochondrial;Cytochrome b-c1 complex subunit 11	UQCRFS1
Q6PKG0	La-related protein 1	LARP1
Q9GZZ9	Ubiquitin-like modifier-activating enzyme 5	UBA5
Q86TU7	Histone-lysine N-methyltransferase setd3	SETD3
O75352	Mannose-P-dolichol utilization defect 1 protein	MPDU1
Q9H4Z3	Phosphorylated CTD-interacting factor 1	PCIF1
A0A0C4DH29		IGHV1-3
P53708	Integrin alpha-8;Integrin alpha-8 heavy chain;Integrin alpha-8 light chain	ITGA8
Q5EB52	Mesoderm-specific transcript homolog protein	MEST
O00330	Pyruvate dehydrogenase protein X component, mitochondrial	PDHX
Q9UI30	Multifunctional methyltransferase subunit TRM112-like protein	TRMT112
Q96CV9	Optineurin	OPTN
Q16513	Serine/threonine-protein kinase N2	PKN2
P55036	26S proteasome non-ATPase regulatory subunit 4	PSMD4
Q16576	Histone-binding protein RBBP7	RBBP7
P43155	Carnitine O-acetyltransferase	CRAT
P32321	Deoxycytidylate deaminase	DCTD
Q8NCN5	Pyruvate dehydrogenase phosphatase regulatory subunit, mitochondrial	PDPR
Q9Y3C6	Peptidyl-prolyl cis-trans isomerase-like 1	PPIL1
Q9H330	Transmembrane protein 245	TMEM245
F5GYI3	Ubiquitin-associated protein 1-like	UBAP1L
Q9Y5K6	CD2-associated protein	CD2AP
Q9NPD3	Exosome complex component RRP41	EXOSC4
Q92835	Phosphatidylinositol 3,4,5-trisphosphate 5-phosphatase 1	INPP5D
Q9Y2X3	Nucleolar protein 58	NOP58
Q5VST9	Obscurin	OBSCN
P26022	Pentraxin-related protein PTX3	PTX3
Q9UJY4	ADP-ribosylation factor-binding protein GGA2	GGA2
O96008	Mitochondrial import receptor subunit TOM40 homolog	TOMM40
P23083	Ig heavy chain V-I region V35	HV102
P0DP09;A0A0B4J2D9		IGKV1D-13
P80303	Nucleobindin-2;Nesfatin-1	NUCB2
P19652	Alpha-1-acid glycoprotein 2	ORM2
Q6L8Q7	2,5-phosphodiesterase 12	PDE12
Q3KQV9	UDP-N-acetylhexosamine pyrophosphorylase-like protein 1	UAP1L1
Q9NP58	ATP-binding cassette sub-family B member 6, mitochondrial	ABCB6
P13671	Complement component C6	C6
Q9NZN8	CCR4-NOT transcription complex subunit 2	CNOT2
O14548	Cytochrome c oxidase subunit 7A-related protein, mitochondrial	COX7A2L
Q9BYT8	Neurolysin, mitochondrial	NLN
P50502;Q8IZP2	Hsc70-interacting protein;Putative protein FAM10A4	ST13;ST13P4
Q9H270	Vacuolar protein sorting-associated protein 11 homolog	VPS11
Q9UII2	ATPase inhibitor, mitochondrial	ATPIF1
Q92750	Transcription initiation factor TFIID subunit 4B	TAF4B
P08697	Alpha-2-antiplasmin	SERPINF2
Q9NVI7	ATPase family AAA domain-containing protein 3A	ATAD3A
O14786	Neuropilin-1	NRP1
P49585	Choline-phosphate cytidylyltransferase A	PCYT1A
P35612	Beta-adducin	ADD2
P11137	Microtubule-associated protein 2	MAP2
Q96T60	Bifunctional polynucleotide phosphatase/kinase;Polynucleotide 3-phosphatase;Polynucleotide 5-hydroxyl-kinase	PNKP
P55042	GTP-binding protein RAD	RRAD
O95183	Vesicle-associated membrane protein 5	VAMP5
Q9NUQ8	ATP-binding cassette sub-family F member 3	ABCF3
Q460N5	Poly [ADP-ribose] polymerase 14	PARP14
Q8WWI5	Choline transporter-like protein 1	SLC44A1
Q9NWH9	SAFB-like transcription modulator	SLTM
Q66K14	TBC1 domain family member 9B	TBC1D9B
Q9NQW7	Xaa-Pro aminopeptidase 1	XPNPEP1
P05204	Non-histone chromosomal protein HMG-17	HMGN2
Q15738	Sterol-4-alpha-carboxylate 3-dehydrogenase, decarboxylating	NSDHL
Q8TCS8	Polyribonucleotide nucleotidyltransferase 1, mitochondrial	PNPT1
P36873	Serine/threonine-protein phosphatase PP1-gamma catalytic subunit	PPP1CC
O00267	Transcription elongation factor SPT5	SUPT5H
Q92804	TATA-binding protein-associated factor 2N	TAF15
Q9UK41	Vacuolar protein sorting-associated protein 28 homolog	VPS28
P80217	Interferon-induced 35 kDa protein	IFI35
Q9Y316	Protein MEMO1	MEMO1
Q53H96	Pyrroline-5-carboxylate reductase 3	PYCRL
Q5VT79;P13928	Annexin A8-like protein 2;Annexin A8	ANXA8L2;ANXA8
Q5VYK3	Proteasome-associated protein ECM29 homolog	ECM29
Q8IXQ6	Poly [ADP-ribose] polymerase 9	PARP9
Q16585	Beta-sarcoglycan	SGCB
Q7Z7L8	Uncharacterized protein C11orf96	C11orf96
P63172	Dynein light chain Tctex-type 1	DYNLT1
Q8NDH3	Probable aminopeptidase NPEPL1	NPEPL1
Q9UHQ7	WW domain-binding protein 5	WBP5
Q86VX2	COMM domain-containing protein 7	COMMD7
P51116	Fragile X mental retardation syndrome-related protein 2	FXR2
P55107	Growth/differentiation factor 10	GDF10
P22694	cAMP-dependent protein kinase catalytic subunit beta	PRKACB
Q8N3U4	Cohesin subunit SA-2	STAG2
Q9NUU7;Q9UHL0	ATP-dependent RNA helicase DDX19A;ATP-dependent RNA helicase DDX25	DDX19A;DDX25
Q86SX6	Glutaredoxin-related protein 5, mitochondrial	GLRX5
O00204	Sulfotransferase family cytosolic 2B member 1	SULT2B1
Q9NQ29	Putative RNA-binding protein Luc7-like 1	LUC7L
Q8N357	Solute carrier family 35 member F6	SLC35F6
P27701	CD82 antigen	CD82
O75888	Tumor necrosis factor ligand superfamily member 13	TNFSF13
Q14376	UDP-glucose 4-epimerase	GALE
P27169	Serum paraoxonase/arylesterase 1	PON1
P23193	Transcription elongation factor A protein 1	TCEA1
P49006	MARCKS-related protein	MARCKSL1
Q9NZN5	Rho guanine nucleotide exchange factor 12	ARHGEF12
Q5THJ4	Vacuolar protein sorting-associated protein 13D	VPS13D
Q96GQ5	RUS1 family protein C16orf58	C16orf58
Q14520	Hyaluronan-binding protein 2;Hyaluronan-binding protein 2 50 kDa heavy chain;Hyaluronan-binding protein 2 50 kDa heavy chain alternate form;Hyaluronan-binding protein 2 27 kDa light chain;Hyaluronan-binding protein 2 27 kDa light chain alternate form	HABP2
O14920	Inhibitor of nuclear factor kappa-B kinase subunit beta	IKBKB
O00217	NADH dehydrogenase [ubiquinone] iron-sulfur protein 8, mitochondrial	NDUFS8
P98175	RNA-binding protein 10	RBM10
O95210	Starch-binding domain-containing protein 1	STBD1
Q9H553	Alpha-1,3/1,6-mannosyltransferase ALG2	ALG2
Q9NWU5	39S ribosomal protein L22, mitochondrial	MRPL22
Q6P3W7	SCY1-like protein 2	SCYL2
Q9C0C9	E2/E3 hybrid ubiquitin-protein ligase UBE2O	UBE2O
P15498	Proto-oncogene vav	VAV1
P61758	Prefoldin subunit 3	VBP1
Q9Y4I1	Unconventional myosin-Va	MYO5A
P20338	Ras-related protein Rab-4A	RAB4A
P09234	U1 small nuclear ribonucleoprotein C	SNRPC
Q96RP9	Elongation factor G, mitochondrial	GFM1
Q9NQX3	Gephyrin;Molybdopterin adenylyltransferase;Molybdopterin molybdenumtransferase	GPHN
Q8N0X7	Spartin	SPG20
O94804	Serine/threonine-protein kinase 10	STK10
Q52LJ0	Protein FAM98B	FAM98B
Q9HA64	Ketosamine-3-kinase	FN3KRP
Q13564	NEDD8-activating enzyme E1 regulatory subunit	NAE1
Q9Y3L5	Ras-related protein Rap-2c	RAP2C
Q7L523	Ras-related GTP-binding protein A	RRAGA
Q8N0U8	Vitamin K epoxide reductase complex subunit 1-like protein 1	VKORC1L1
Q13268	Dehydrogenase/reductase SDR family member 2, mitochondrial	DHRS2
A6NHR9	Structural maintenance of chromosomes flexible hinge domain-containing protein 1	SMCHD1
P23497	Nuclear autoantigen Sp-100	SP100
Q9BX59	Tapasin-related protein	TAPBPL
Q05086	Ubiquitin-protein ligase E3A	UBE3A
Q9UPT5	Exocyst complex component 7	EXOC7
Q6ZS17	Protein FAM65A	FAM65A
Q8N4V1	Membrane magnesium transporter 1	MMGT1
P82930	28S ribosomal protein S34, mitochondrial	MRPS34
Q5SRE7	Phytanoyl-CoA dioxygenase domain-containing protein 1	PHYHD1
Q9BZL4	Protein phosphatase 1 regulatory subunit 12C	PPP1R12C
P18827	Syndecan-1	SDC1
P28289	Tropomodulin-1	TMOD1
P52758	Ribonuclease UK114	HRSP12
O43674	NADH dehydrogenase [ubiquinone] 1 beta subcomplex subunit 5, mitochondrial	NDUFB5
Q96IW7	Vesicle-trafficking protein SEC22a	SEC22A
Q9UBB4	Ataxin-10	ATXN10
Q8NCH0	Carbohydrate sulfotransferase 14	CHST14
P50749	Ras association domain-containing protein 2	RASSF2
Q03591;P36980	Complement factor H-related protein 1;Complement factor H-related protein 2	CFHR1;CFHR2
Q9HCN4	GPN-loop GTPase 1	GPN1
Q9Y3D9	28S ribosomal protein S23, mitochondrial	MRPS23
P00326	Alcohol dehydrogenase 1C	ADH1C
P83916	Chromobox protein homolog 1	CBX1
Q96RP7	Galactose-3-O-sulfotransferase 4	GAL3ST4
P49863	Granzyme K	GZMK
P10398	Serine/threonine-protein kinase A-Raf	ARAF
Q9H993	Protein-glutamate O-methyltransferase	ARMT1
P17568	NADH dehydrogenase [ubiquinone] 1 beta subcomplex subunit 7	NDUFB7
Q01118	Sodium channel protein type 7 subunit alpha	SCN7A
Q8WXI9	Transcriptional repressor p66-beta	GATAD2B
Q9UBU9	Nuclear RNA export factor 1	NXF1
O75843	AP-1 complex subunit gamma-like 2	AP1G2
Q5HYK3	2-methoxy-6-polyprenyl-1,4-benzoquinol methylase, mitochondrial	COQ5
O43768	Alpha-endosulfine	ENSA
Q0JRZ9	F-BAR domain only protein 2	FCHO2
P43897	Elongation factor Ts, mitochondrial	TSFM
Q9UQB8	Brain-specific angiogenesis inhibitor 1-associated protein 2	BAIAP2
Q9UBB5	Methyl-CpG-binding domain protein 2	MBD2
Q9NPF4	Probable tRNA N6-adenosine threonylcarbamoyltransferase	OSGEP
P48739	Phosphatidylinositol transfer protein beta isoform	PITPNB
A0AV96	RNA-binding protein 47	RBM47
Q7L4I2	Arginine/serine-rich coiled-coil protein 2	RSRC2
Q9H4B7	Tubulin beta-1 chain	TUBB1
P56856	Claudin-18	CLDN18
A8TX70	Collagen alpha-5(VI) chain	COL6A5
Q9NTM9	Copper homeostasis protein cutC homolog	CUTC
Q96QD9	UAP56-interacting factor	FYTTD1
P36382	Gap junction alpha-5 protein	GJA5
Q29RF7	Sister chromatid cohesion protein PDS5 homolog A	PDS5A
Q9H2V7	Protein spinster homolog 1	SPNS1
Q9NV96	Cell cycle control protein 50A	TMEM30A
Q9Y5L0	Transportin-3	TNPO3
Q13609	Deoxyribonuclease gamma	DNASE1L3
Q7Z4H3	HD domain-containing protein 2	HDDC2
O96013	Serine/threonine-protein kinase PAK 4	PAK4
Q01970	1-phosphatidylinositol 4,5-bisphosphate phosphodiesterase beta-3	PLCB3
Q15493	Regucalcin	RGN
Q13190	Syntaxin-5	STX5
Q9P1U1	Actin-related protein 3B	ACTR3B
O00148	ATP-dependent RNA helicase DDX39A	DDX39A
Q99747	Gamma-soluble NSF attachment protein	NAPG
O95758	Polypyrimidine tract-binding protein 3	PTBP3
P34096	Ribonuclease 4	RNASE4
Q13326	Gamma-sarcoglycan	SGCG
O95425	Supervillin	SVIL
O14795	Protein unc-13 homolog B	UNC13B
Q9NQA3	WAS protein family homolog 6	WASH6P
Q16186	Proteasomal ubiquitin receptor ADRM1	ADRM1
O94989	Rho guanine nucleotide exchange factor 15	ARHGEF15
Q6QNY0	Biogenesis of lysosome-related organelles complex 1 subunit 3	BLOC1S3
P53420	Collagen alpha-4(IV) chain	COL4A4
P17812	CTP synthase 1	CTPS1
Q9UQ16	Dynamin-3	DNM3
P49326	Dimethylaniline monooxygenase [N-oxide-forming] 5	FMO5
O14929	Histone acetyltransferase type B catalytic subunit	HAT1
P69892	Hemoglobin subunit gamma-2	HBG2
P35914	Hydroxymethylglutaryl-CoA lyase, mitochondrial	HMGCL
Q92954	Proteoglycan 4;Proteoglycan 4 C-terminal part	PRG4
Q6JBY9	CapZ-interacting protein	RCSD1
O75676	Ribosomal protein S6 kinase alpha-4	RPS6KA4
P08185	Corticosteroid-binding globulin	SERPINA6
Q9Y3L3	SH3 domain-binding protein 1	SH3BP1
P54252	Ataxin-3	ATXN3
Q8ND76	Cyclin-Y	CCNY
Q9HD42	Charged multivesicular body protein 1a	CHMP1A
Q6PI48	Aspartate--tRNA ligase, mitochondrial	DARS2
P11182	Lipoamide acyltransferase component of branched-chain alpha-keto acid dehydrogenase complex, mitochondrial	DBT
Q8IY21	Probable ATP-dependent RNA helicase DDX60	DDX60
Q5TFE4	5-nucleotidase domain-containing protein 1	NT5DC1
Q8NFH3	Nucleoporin Nup43	NUP43
Q9P270	SLAIN motif-containing protein 2	SLAIN2
P54922	[Protein ADP-ribosylarginine] hydrolase	ADPRH
Q8IUX4;Q9HC16	DNA dC->dU-editing enzyme APOBEC-3F;DNA dC->dU-editing enzyme APOBEC-3G	APOBEC3F;APOBEC3G
Q9Y2Q0	Phospholipid-transporting ATPase IA	ATP8A1
Q16602	Calcitonin gene-related peptide type 1 receptor	CALCRL
Q99615	DnaJ homolog subfamily C member 7	DNAJC7
Q8N9I9	Probable E3 ubiquitin-protein ligase DTX3	DTX3
Q71DI3;P84243;P68431	Histone H3.2;Histone H3.3;Histone H3.1	HIST2H3A;H3F3A;HIST1H3A
Q9UMX0;Q9NRR5	Ubiquilin-1;Ubiquilin-4	UBQLN1;UBQLN4
A0A0J9YY99	A0A0J9YY99	A0A0J9YY99
P33897	ATP-binding cassette sub-family D member 1	ABCD1
Q9Y276	Mitochondrial chaperone BCS1	BCS1L
Q8IWF9	Coiled-coil domain-containing protein 83	CCDC83
Q8N1I0	Dedicator of cytokinesis protein 4	DOCK4
Q9UHF1	Epidermal growth factor-like protein 7	EGFL7
P32519	ETS-related transcription factor Elf-1	ELF1
P16422	Epithelial cell adhesion molecule	EPCAM
Q8IUD2	ELKS/Rab6-interacting/CAST family member 1	ERC1
Q9H0Q0	Protein FAM49A	FAM49A
Q8NHV1	GTPase IMAP family member 7	GIMAP7
Q9BUP3	Oxidoreductase HTATIP2	HTATIP2
A0A0B4J1V0;A0A0B4J1Y9		IGHV3-15;IGHV3-72
Q14571	Inositol 1,4,5-trisphosphate receptor type 2	ITPR2
Q13303	Voltage-gated potassium channel subunit beta-2	KCNAB2
Q8N135	Leucine-rich repeat LGI family member 4	LGI4
Q9P0S3;Q53FV1	ORM1-like protein 1;ORM1-like protein 2	ORMDL1;ORMDL2
Q8N138	ORM1-like protein 3	ORMDL3
Q99571	P2X purinoceptor 4	P2RX4
Q9NP74	Palmdelphin	PALMD
Q8WW12	PEST proteolytic signal-containing nuclear protein	PCNP
Q96GD0	Pyridoxal phosphate phosphatase	PDXP
O60828	Polyglutamine-binding protein 1	PQBP1
Q9UJC5	SH3 domain-binding glutamic acid-rich-like protein 2	SH3BGRL2
Q13103	Secreted phosphoprotein 24	SPP2
O15455	Toll-like receptor 3	TLR3
Q9Y228	TRAF3-interacting JNK-activating modulator	TRAF3IP3
P11532	Dystrophin	DMD
Q8NEP3	Dynein assembly factor 1, axonemal	DNAAF1
Q86VR2	Protein FAM134C	FAM134C
Q9Y3I1	F-box only protein 7	FBXO7
Q14318	Peptidyl-prolyl cis-trans isomerase FKBP8	FKBP8
P61601	Neurocalcin-delta	NCALD
P43699	Homeobox protein Nkx-2.1	NKX2-1
Q15154	Pericentriolar material 1 protein	PCM1
Q9Y446	Plakophilin-3	PKP3
P17252	Protein kinase C alpha type	PRKCA
Q6VN20	Ran-binding protein 10	RANBP10
P61224;A6NIZ1	Ras-related protein Rap-1b;Ras-related protein Rap-1b-like protein	RAP1B
Q02094	Ammonium transporter Rh type A	RHAG
Q5TBB1	Ribonuclease H2 subunit B	RNASEH2B
Q92925	SWI/SNF-related matrix-associated actin-dependent regulator of chromatin subfamily D member 2	SMARCD2
Q6ZS81	WD repeat- and FYVE domain-containing protein 4	WDFY4
O95070	Protein YIF1A	YIF1A
Q9BQA9	Uncharacterized protein C17orf62	C17orf62
Q92785	Zinc finger protein ubi-d4	DPF2
Q8IWE2	Protein NOXP20	FAM114A1
Q9HAV0	Guanine nucleotide-binding protein subunit beta-4	GNB4
P02724	Glycophorin-A	GYPA
Q5VZK9	Leucine-rich repeat-containing protein 16A	LRRC16A
Q8NDC0	MAPK-interacting and spindle-stabilizing protein-like	MAPK1IP1L
Q13505	Metaxin-1	MTX1
O14561	Acyl carrier protein, mitochondrial	NDUFAB1
Q9NTI5	Sister chromatid cohesion protein PDS5 homolog B	PDS5B
P00750	Tissue-type plasminogen activator;Tissue-type plasminogen activator chain A;Tissue-type plasminogen activator chain B	PLAT
Q9Y342	Plasmolipin	PLLP
Q14964	Ras-related protein Rab-39A	RAB39A
O95716	Ras-related protein Rab-3D	RAB3D
Q6NUK4	Receptor expression-enhancing protein 3	REEP3
Q8IZC4	Rhotekin-2	RTKN2
Q6ZNE9	RUN and FYVE domain-containing protein 4	RUFY4
P31431	Syndecan-4	SDC4
P51692	Signal transducer and activator of transcription 5B	STAT5B
Q9ULP9	TBC1 domain family member 24	TBC1D24
O14656	Torsin-1A	TOR1A
Q96S44	TP53-regulating kinase	TP53RK
P42330	Aldo-keto reductase family 1 member C3	AKR1C3
P26232	Catenin alpha-2	CTNNA2
Q96RU3	Formin-binding protein 1	FNBP1
P13598	Intercellular adhesion molecule 2	ICAM2
Q7Z3B1	Neuronal growth regulator 1	NEGR1
Q13362;Q14738	Serine/threonine-protein phosphatase 2A 56 kDa regulatory subunit gamma isoform;Serine/threonine-protein phosphatase 2A 56 kDa regulatory subunit delta isoform	PPP2R5C;PPP2R5D
Q12923	Tyrosine-protein phosphatase non-receptor type 13	PTPN13
P18433	Receptor-type tyrosine-protein phosphatase alpha	PTPRA
Q14141	Septin-6	SEPT6
Q8WXH0	Nesprin-2	SYNE2
Q9P0S9	Transmembrane protein 14C	TMEM14C
Q5BJD5	Transmembrane protein 41B	TMEM41B
