# Supplementary material for: The UIP/IPF fibroblastic focus is a collagen biosynthesis factory embedded in a distinct extracellular matrix
Source: JCI Insight. 2022 Aug 22;7(16):e156115. doi: 10.1172/jci.insight.156115 (PMC9462507; doi:10.1172/jci.insight.156115)
Supplement: Supplemental data set 4 [file jciinsight-7-156115-s057.xlsx]

## Sheet: All Proteins
NOTES: We provide a color-coded key below to aid the reader. These lists were shortlisted to create downstream graphs, but here we provide all the data for the reader to make their own analysis. Key things to note is that the expression changes can be found by the Log2 column highlighted in green and qval calculating the statistical significance. If the protein is statistically significant, it wo…
KEY	Matrisome-associated		ECM-affiliated Proteins		Core matrisome		Proteoglycans		Cell surface Protein
	Matrisome-associated		ECM Regulators		Core matrisome		ECM Glycoproteins
	Matrisome-associated		Secreted Factors		Core matrisome		Collagens
UniProt	Protein.names	Gene.names	UIP/IPF FF Est	UIP/IPF MtrScr Est	UIP/IPF Alv Est	UIP/IPF FF qval	UIP/IPF MtrScr qval	UIP/IPF Alv qval	UIP/IPF FF signif	UIP/IPF MtrScr signif	UIP/IPF Alv signif
Q05707	Collagen alpha-1(XIV) chain	COL14A1	3.9816	4.30329	0.798519	9.82733e-14	1.97348e-15	0.455406	TRUE	TRUE	FALSE
Q9BQ13	BTB/POZ domain-containing protein KCTD14	KCTD14	3.9803	2.51849	3.00593	2.58077e-05	0.00393866	0.00345487	TRUE	TRUE	TRUE
P24821	Tenascin	TNC	3.7601	0.152171	0.417254	3.44863e-21	1	0.772493	TRUE	FALSE	FALSE
A8K2U0	Alpha-2-macroglobulin-like protein 1	A2ML1	3.67779	2.73323	2.35101	0.0171805	0.0869192	0.311422	TRUE	FALSE	FALSE
P29353	SHC-transforming protein 1	SHC1	3.62257	3.07025	1.72022	6.78002e-06	0.000116798	0.0171901	TRUE	TRUE	TRUE
P13611	Versican core protein	VCAN	3.21658	1.61089	0.486685	1.60046e-10	0.00213469	0.793974	TRUE	TRUE	FALSE
P02452	Collagen alpha-1(I) chain	COL1A1	3.14735	2.47408	1.04443	1.82737e-07	8.50522e-05	0.300039	TRUE	TRUE	FALSE
O15020	Spectrin beta chain, non-erythrocytic 2	SPTBN2	3.10195	3.32576	3.09252	0.00304581	0.00269655	0.0172383	TRUE	TRUE	TRUE
Q96D15	Reticulocalbin-3	RCN3	3.07631	1.29227	0.722558	0.000655469	0.178699	0.830758	TRUE	FALSE	FALSE
P31151	Protein S100-A7	S100A7	3.03922	2.97299	2.08058	6.70409e-05	0.000233694	0.00943257	TRUE	TRUE	TRUE
Q8IUR6	CREB3 regulatory factor	CREBRF	3.00629	3.30407	2.45404	0.00464285	0.00339718	0.0572417	TRUE	TRUE	FALSE
P04216	Thy-1 membrane glycoprotein	THY1	2.94867	3.09908	2.08993	5.26545e-05	6.26686e-05	0.0107348	TRUE	TRUE	TRUE
P46821	Microtubule-associated protein 1B;MAP1B heavy chain;MAP1 light chain LC1	MAP1B	2.82116	2.37841	1.62249	3.08575e-06	6.28595e-05	0.0117861	TRUE	TRUE	TRUE
Q14766	Latent-transforming growth factor beta-binding protein 1	LTBP1	2.7668	1.49329	0.330774	0.000291698	0.0151227	1	TRUE	TRUE	FALSE
Q96AY3	Peptidyl-prolyl cis-trans isomerase FKBP10	FKBP10	2.74486	0.649483	0.575751	0.00160481	0.676785	1	TRUE	FALSE	FALSE
O00555	Voltage-dependent P/Q-type calcium channel subunit alpha-1A	CACNA1A	2.58643	2.55125	0.30442	0.0418574	0.0580795	1	TRUE	FALSE	FALSE
P20908	Collagen alpha-1(V) chain	COL5A1	2.42275	1.72156	1.00418	0.00371393	0.0534644	0.543645	TRUE	FALSE	FALSE
P31944	Caspase-14;Caspase-14 subunit p17, mature form;Caspase-14 subunit p10, mature form;Caspase-14 subunit p20, intermediate form;Caspase-14 subunit p8, intermediate form	CASP14	2.40901	1.9865	1.47302	0.00016047	0.00308471	0.081736	TRUE	TRUE	FALSE
Q96P63	Serpin B12	SERPINB12	2.32694	2.02972	1.73945	3.42679e-08	2.58513e-06	0.000322537	TRUE	TRUE	TRUE
P47929	Galectin-7	LGALS7	2.26561	1.83016	1.32171	0.00455526	0.0327048	0.270732	TRUE	TRUE	FALSE
P12273	Prolactin-inducible protein	PIP	2.24446	2.29579	1.25125	0.00030474	0.000459964	0.111929	TRUE	TRUE	FALSE
O75718	Cartilage-associated protein	CRTAP	2.20117	0.50451	0.230274	2.85851e-05	0.421836	1	TRUE	FALSE	FALSE
P51911	Calponin-1	CNN1	2.17819	1.34789	-0.447024	2.30499e-05	0.0147544	0.877592	TRUE	TRUE	FALSE
P35555	Fibrillin-1	FBN1	2.13193	2.35412	1.15017	4.85295e-09	2.95379e-10	0.0074253	TRUE	TRUE	TRUE
Q6UWP8	Suprabasin	SBSN	2.11763	1.56556	1.70618	2.10006e-05	0.0023511	0.00301933	TRUE	TRUE	TRUE
P98095	Fibulin-2	FBLN2	2.11347	1.59336	-0.148114	0.000277919	0.00993296	1	TRUE	TRUE	FALSE
Q14315	Filamin-C	FLNC	2.09927	1.39205	0.306013	9.52614e-13	2.87323e-06	0.781347	TRUE	TRUE	FALSE
Q99700	Ataxin-2	ATXN2	2.06571	1.67546	1.02161	0.0170164	0.0561125	0.297929	TRUE	FALSE	FALSE
P08842	Steryl-sulfatase	STS	2.06326	1.24689	0.474347	1.43815e-05	0.00396725	0.553782	TRUE	TRUE	FALSE
P15924	Desmoplakin	DSP	2.06049	1.79829	1.66107	6.24604e-07	3.4341e-05	0.000719033	TRUE	TRUE	TRUE
Q08554	Desmocollin-1	DSC1	1.95028	1.70599	1.70417	0.000121232	0.00138769	0.0048889	TRUE	TRUE	TRUE
Q14574	Desmocollin-3	DSC3	1.94584	1.94854	1.37497	0.000842623	0.0020173	0.0706011	TRUE	TRUE	FALSE
P05089	Arginase-1	ARG1	1.92607	1.76897	1.50479	6.48167e-06	6.84346e-05	0.00295094	TRUE	TRUE	TRUE
Q6UVY6	DBH-like monooxygenase protein 1	MOXD1	1.91398	0.874953	0.59441	9.11716e-06	0.0315261	0.33596	TRUE	TRUE	FALSE
P42357	Histidine ammonia-lyase	HAL	1.90822	1.6922	0.826728	0.0470898	0.111541	0.817673	TRUE	FALSE	FALSE
Q9P2B2	Prostaglandin F2 receptor negative regulator	PTGFRN	1.9032	1.51069	0.754868	4.40793e-12	3.13104e-08	0.023265	TRUE	TRUE	TRUE
Q5T9A4	ATPase family AAA domain-containing protein 3B	ATAD3B	1.8986	2.37103	1.6128	0.00354305	0.000876383	0.033588	TRUE	TRUE	TRUE
Q15582	Transforming growth factor-beta-induced protein ig-h3	TGFBI	1.85214	0.44566	0.0991689	2.36618e-09	0.271128	1	TRUE	FALSE	FALSE
Q8NCM8	Cytoplasmic dynein 2 heavy chain 1	DYNC2H1	1.84597	1.98189	1.51362	0.000536626	0.000511558	0.0158704	TRUE	TRUE	TRUE
P22735	Protein-glutamine gamma-glutamyltransferase K	TGM1	1.83501	1.6787	1.09019	0.00136903	0.00698782	0.196682	TRUE	TRUE	FALSE
Q8IVL6	Prolyl 3-hydroxylase 3	LEPREL2	1.82483	0.605771	-0.577651	0.00968839	0.561497	0.879138	TRUE	FALSE	FALSE
Q15113	Procollagen C-endopeptidase enhancer 1	PCOLCE	1.80358	0.894128	0.368065	2.91822e-06	0.0456656	0.918548	TRUE	TRUE	FALSE
P02751	Fibronectin;Anastellin;Ugl-Y1;Ugl-Y2;Ugl-Y3	FN1	1.78695	-0.43842	-0.289543	1.93878e-08	0.315943	0.866129	TRUE	FALSE	FALSE
Q02413	Desmoglein-1	DSG1	1.77667	1.56576	1.23564	2.19861e-05	0.000376897	0.017045	TRUE	TRUE	TRUE
Q08188	Protein-glutamine gamma-glutamyltransferase E;Protein-glutamine gamma-glutamyltransferase E 50 kDa catalytic chain;Protein-glutamine gamma-glutamyltransferase E 27 kDa non-catalytic chain	TGM3	1.76293	1.51569	1.20364	3.746e-05	0.000732207	0.0235219	TRUE	TRUE	TRUE
P08123	Collagen alpha-2(I) chain	COL1A2	1.73427	1.42786	0.204828	0.00900395	0.0509191	1	TRUE	FALSE	FALSE
P20774	Mimecan	OGN	1.70654	2.00719	0.28605	1.45588e-05	9.78658e-07	0.979987	TRUE	TRUE	FALSE
Q16647	Prostacyclin synthase	PTGIS	1.69738	1.03775	-0.250802	2.15874e-06	0.00308471	1	TRUE	TRUE	FALSE
Q99715	Collagen alpha-1(XII) chain	COL12A1	1.69285	-0.816294	-0.24211	0.000735635	0.249254	1	TRUE	FALSE	FALSE
Q9NYL4	Peptidyl-prolyl cis-trans isomerase FKBP11	FKBP11	1.67144	2.54036	1.02953	0.00163466	4.73297e-05	0.128038	TRUE	TRUE	FALSE
P25311	Zinc-alpha-2-glycoprotein	AZGP1	1.65636	1.17951	0.68243	4.79027e-05	0.00689382	0.315777	TRUE	TRUE	FALSE
Q9NR12	PDZ and LIM domain protein 7	PDLIM7	1.65602	0.775028	0.243836	6.30111e-10	0.0023203	0.781004	TRUE	TRUE	FALSE
P45877	Peptidyl-prolyl cis-trans isomerase C	PPIC	1.63914	0.394912	0.241662	0.000349451	0.555334	1	TRUE	FALSE	FALSE
Q9Y5K6	CD2-associated protein	CD2AP	1.62362	0.735764	0.481136	0.00955841	0.283085	0.62647	TRUE	FALSE	FALSE
Q02809	Procollagen-lysine,2-oxoglutarate 5-dioxygenase 1	PLOD1	1.61199	0.612822	0.584553	0.0056719	0.450941	0.578137	TRUE	FALSE	FALSE
P18428	Lipopolysaccharide-binding protein	LBP	1.57321	2.01044	1.70767	0.00773412	0.00341242	0.0339715	TRUE	TRUE	TRUE
P81605	Dermcidin;Survival-promoting peptide;DCD-1	DCD	1.56436	1.87245	1.3	2.57217e-05	1.6408e-06	0.00314522	TRUE	TRUE	TRUE
P50454	Serpin H1	SERPINH1	1.48542	0.0595502	0.385043	5.39264e-05	1	0.744135	TRUE	FALSE	FALSE
P43353	Aldehyde dehydrogenase family 3 member B1	ALDH3B1	1.43837	0.0978557	-0.632662	0.0330422	1	0.488404	TRUE	FALSE	FALSE
P06756	Integrin alpha-V;Integrin alpha-V heavy chain;Integrin alpha-V light chain	ITGAV	1.43301	0.737023	0.507274	9.42281e-07	0.0220035	0.275858	TRUE	TRUE	FALSE
Q70CQ4	Ubiquitin carboxyl-terminal hydrolase 31	USP31	1.39307	1.80596	-0.0991191	0.33099	0.0460747	1	FALSE	TRUE	FALSE
Q01995	Transgelin	TAGLN	1.37807	1.32531	-0.127344	0.0021253	0.00502383	1	TRUE	TRUE	FALSE
P39059	Collagen alpha-1(XV) chain;Restin;Restin-2;Restin-3;Restin-4	COL15A1	1.37508	1.13459	0.25946	0.00139813	0.0135674	1	TRUE	TRUE	FALSE
Q5T749	Keratinocyte proline-rich protein	KPRP	1.34795	0.975591	0.89323	0.00848873	0.0826619	0.237372	TRUE	FALSE	FALSE
P51884	Lumican	LUM	1.33681	1.34695	0.269269	0.00314847	0.00488012	1	TRUE	TRUE	FALSE
P19827	Inter-alpha-trypsin inhibitor heavy chain H1	ITIH1	1.32812	0.0110304	-0.434406	0.00415193	1	0.830758	TRUE	FALSE	FALSE
Q12959	Disks large homolog 1	DLG1	1.23475	0.548496	0.850467	0.00414308	0.228331	0.106694	TRUE	FALSE	FALSE
Q6UX71	Plexin domain-containing protein 2	PLXDC2	1.22128	0.393596	0.334781	4.70944e-05	0.283215	0.602764	TRUE	FALSE	FALSE
Q9NQR4	Omega-amidase NIT2	NIT2	1.21487	1.46371	0.195255	0.0415973	0.0189159	1	TRUE	TRUE	FALSE
P50281	Matrix metalloproteinase-14	MMP14	1.20632	0.115826	0.236685	0.00242044	1	1	TRUE	FALSE	FALSE
Q05682	Caldesmon	CALD1	1.18592	0.296381	-0.221992	0.00103511	0.671456	1	TRUE	FALSE	FALSE
Q8WX93	Palladin	PALLD	1.18202	0.247844	-0.302297	2.70708e-09	0.395952	0.56761	TRUE	FALSE	FALSE
Q8IUX7	Adipocyte enhancer-binding protein 1	AEBP1	1.09381	-0.134199	-0.198676	0.0259766	1	1	TRUE	FALSE	FALSE
Q9NZD8	Maspardin	SPG21	1.059	0.282728	-0.00992969	0.0119647	0.640097	1	TRUE	FALSE	FALSE
Q07065	Cytoskeleton-associated protein 4	CKAP4	1.04949	0.464268	-0.161332	0.000146576	0.172517	1	TRUE	FALSE	FALSE
P14923	Junction plakoglobin	JUP	1.04558	0.84614	0.900843	0.0112967	0.0633643	0.102888	TRUE	FALSE	FALSE
Q92820	Gamma-glutamyl hydrolase	GGH	1.02914	0.355568	0.340373	0.0435478	0.517577	0.843257	TRUE	FALSE	FALSE
Q9HCB6	Spondin-1	SPON1	1.013	0.569499	-0.11125	0.00672645	0.221294	1	TRUE	FALSE	FALSE
P35080	Profilin-2	PFN2	0.993776	0.279052	0.2905	0.00642814	0.623086	1	TRUE	FALSE	FALSE
Q8WVM8	Sec1 family domain-containing protein 1	SCFD1	0.993616	1.31343	1.19124	0.00606938	0.000463734	0.00425967	TRUE	TRUE	TRUE
P16989	Y-box-binding protein 3	YBX3	0.98616	0.700825	0.529727	0.00108329	0.0236761	0.0989636	TRUE	TRUE	FALSE
P29536	Leiomodin-1	LMOD1	0.976883	1.17222	-0.136598	0.000177071	8.20191e-06	1	TRUE	TRUE	FALSE
Q9P0W8	Spermatogenesis-associated protein 7	SPATA7	0.955466	1.62316	1.20634	0.183008	0.0441669	0.336148	FALSE	TRUE	FALSE
Q9UBG0	C-type mannose receptor 2	MRC2	0.938963	0.809709	0.0752863	0.000892442	0.00805565	1	TRUE	TRUE	FALSE
P02794	Ferritin heavy chain;Ferritin heavy chain, N-terminally processed	FTH1	0.934994	1.31848	1.7073	0.160587	0.0486497	0.021888	FALSE	TRUE	TRUE
P35241	Radixin	RDX	0.886553	-1.7346	-0.803639	0.155845	0.000876383	0.106694	FALSE	TRUE	FALSE
Q9ULC3	Ras-related protein Rab-23	RAB23	0.869797	-0.350776	-0.316109	0.000303874	0.329071	0.50821	TRUE	FALSE	FALSE
P30837	Aldehyde dehydrogenase X, mitochondrial	ALDH1B1	0.869445	0.711105	0.186169	0.00525087	0.0453437	1	TRUE	TRUE	FALSE
Q9Y5X1	Sorting nexin-9	SNX9	0.855453	0.646136	0.0458428	5.29333e-05	0.00154043	1	TRUE	TRUE	FALSE
Q92896	Golgi apparatus protein 1	GLG1	0.828027	0.658494	0.754434	0.00716273	0.0770046	0.0500533	TRUE	FALSE	FALSE
Q70UQ0	Inhibitor of nuclear factor kappa-B kinase-interacting protein	IKBIP	0.82755	0.300025	0.313001	0.043038	0.689668	0.91027	TRUE	FALSE	FALSE
Q16643	Drebrin	DBN1	0.783942	-0.135082	-0.0598254	0.0181843	1	1	TRUE	FALSE	FALSE
Q16610	Extracellular matrix protein 1	ECM1	0.725618	0.4544	0.142263	0.0403046	0.311677	1	TRUE	FALSE	FALSE
O00754	Lysosomal alpha-mannosidase;Lysosomal alpha-mannosidase A peptide;Lysosomal alpha-mannosidase B peptide;Lysosomal alpha-mannosidase C peptide;Lysosomal alpha-mannosidase D peptide;Lysosomal alpha-mannosidase E peptide	MAN2B1	0.717456	1.02578	0.788204	0.0871851	0.0141128	0.148777	FALSE	TRUE	FALSE
Q8WUW1	Protein BRICK1	BRK1	0.687753	1.27843	1.65063	0.0174354	5.4808e-05	1.58491e-05	TRUE	TRUE	TRUE
Q96RW7	Hemicentin-1	HMCN1	0.681328	-0.114419	-0.32422	0.0427147	1	0.822523	TRUE	FALSE	FALSE
Q9UBS4	DnaJ homolog subfamily B member 11	DNAJB11	0.67965	1.84376	1.03581	0.047086	8.07223e-07	0.00696843	TRUE	TRUE	TRUE
Q15172	Serine/threonine-protein phosphatase 2A 56 kDa regulatory subunit alpha isoform	PPP2R5A	0.675476	-1.53968	-0.559126	0.0220384	1.08264e-06	0.0074253	TRUE	TRUE	TRUE
Q00341	Vigilin	HDLBP	0.636642	0.522516	-0.162018	0.0404886	0.136901	1	TRUE	FALSE	FALSE
Q6IAN0	Dehydrogenase/reductase SDR family member 7B	DHRS7B	0.618087	-1.49375	0.134417	0.0845281	0.000959361	1	FALSE	TRUE	FALSE
P54886	Delta-1-pyrroline-5-carboxylate synthase;Glutamate 5-kinase;Gamma-glutamyl phosphate reductase	ALDH18A1	0.586497	0.369734	0.198922	0.0420246	0.307321	0.993331	TRUE	FALSE	FALSE
Q86T90	Uncharacterized protein KIAA1328	KIAA1328	0.569158	1.0256	2.20436	0.614897	0.285124	0.0390124	FALSE	FALSE	TRUE
Q96FQ6	Protein S100-A16	S100A16	0.549857	-0.16618	0.0796493	0.0348517	0.785756	1	TRUE	FALSE	FALSE
P02792	Ferritin light chain	FTL	0.430023	1.73244	2.0185	0.7975	0.0395946	0.0354096	FALSE	TRUE	TRUE
O60256	Phosphoribosyl pyrophosphate synthase-associated protein 2	PRPSAP2	0.399464	-0.607539	-0.149961	0.301164	0.0497508	1	FALSE	TRUE	FALSE
P63173	60S ribosomal protein L38	RPL38	0.385311	0.858085	0.733052	0.372005	0.0279587	0.139189	FALSE	TRUE	FALSE
P24844	Myosin regulatory light polypeptide 9	MYL9	0.371923	0.48672	-0.721649	0.223848	0.102118	0.0238101	FALSE	FALSE	TRUE
Q9UHL4	Dipeptidyl peptidase 2	DPP7	0.352154	1.54393	0.890238	0.64013	0.00142397	0.176364	FALSE	TRUE	FALSE
Q15629	Translocating chain-associated membrane protein 1	TRAM1	0.348204	0.765963	0.754654	0.268779	0.013224	0.0231883	FALSE	TRUE	TRUE
O75821	Eukaryotic translation initiation factor 3 subunit G	EIF3G	0.344253	0.436367	0.617168	0.225327	0.1406	0.0441952	FALSE	FALSE	TRUE
Q5KU26	Collectin-12	COLEC12	0.328318	0.787202	0.0647054	0.173213	5.32898e-05	1	FALSE	TRUE	FALSE
P22352	Glutathione peroxidase 3	GPX3	0.316956	1.1841	0.0418623	0.27551	2.30654e-06	1	FALSE	TRUE	FALSE
P17661	Desmin	DES	0.313312	2.04158	-0.232371	0.794053	0.000250479	1	FALSE	TRUE	FALSE
Q12769	Nuclear pore complex protein Nup160	NUP160	0.312165	-0.709455	-0.141432	0.614897	0.0422777	1	FALSE	TRUE	FALSE
Q6DKJ4	Nucleoredoxin	NXN	0.302751	-0.782004	-0.207911	0.519619	0.0466873	1	FALSE	TRUE	FALSE
Q8NBS9	Thioredoxin domain-containing protein 5	TXNDC5	0.298445	1.71155	0.237929	0.663686	6.0951e-05	1	FALSE	TRUE	FALSE
Q9Y6A9	Signal peptidase complex subunit 1	SPCS1	0.286845	0.958856	0.15697	0.677628	0.0185277	1	FALSE	TRUE	FALSE
P55145	Mesencephalic astrocyte-derived neurotrophic factor	MANF	0.187504	0.964357	0.711126	0.794212	0.00172067	0.0971052	FALSE	TRUE	FALSE
P40429	60S ribosomal protein L13a	RPL13A	0.180161	0.912004	0.723246	0.686987	0.0023203	0.0339715	FALSE	TRUE	TRUE
P31997	Carcinoembryonic antigen-related cell adhesion molecule 8	CEACAM8	0.143398	0.717168	1.44651	1	0.239091	0.033484	FALSE	FALSE	TRUE
Q9BUF5	Tubulin beta-6 chain	TUBB6	0.111426	-0.499855	-0.152108	0.836178	0.0394064	1	FALSE	TRUE	FALSE
Q15417	Calponin-3	CNN3	0.0761882	-0.604433	-0.843158	1	0.0725693	0.0214922	FALSE	FALSE	TRUE
P20160	Azurocidin	AZU1	0.0586623	0.799043	1.37647	1	0.138942	0.0184635	FALSE	FALSE	TRUE
Q02952	A-kinase anchor protein 12	AKAP12	0.0523788	0.623836	-0.501638	1	0.0266265	0.292589	FALSE	TRUE	FALSE
Q13162	Peroxiredoxin-4	PRDX4	0.0445933	1.42081	0.244051	1	0.000167313	1	FALSE	TRUE	FALSE
P32969	60S ribosomal protein L9	RPL9	0.0398477	0.510868	0.465787	1	0.0164713	0.0611971	FALSE	TRUE	FALSE
P02747	Complement C1q subcomponent subunit C	C1QC	0.0288538	-0.969348	-1.16369	1	0.0304814	0.023265	FALSE	TRUE	TRUE
Q15746	Myosin light chain kinase, smooth muscle;Myosin light chain kinase, smooth muscle, deglutamylated form	MYLK	-0.030777	-0.135114	-0.613688	1	0.750893	0.0069658	FALSE	FALSE	TRUE
Q8WU39	Marginal zone B- and B1-cell-specific protein	MZB1	-0.0412611	3.79887	0.474237	1	1.14553e-08	0.872286	FALSE	TRUE	FALSE
P36406	E3 ubiquitin-protein ligase TRIM23	TRIM23	-0.0489291	0.401421	0.82662	1	0.343672	0.0215661	FALSE	FALSE	TRUE
P36578	60S ribosomal protein L4	RPL4	-0.0589015	0.474899	0.258296	1	0.0478521	0.604149	FALSE	TRUE	FALSE
Q14247	Src substrate cortactin	CTTN	-0.0695724	-0.882606	-0.229763	1	8.14635e-05	0.691887	FALSE	TRUE	FALSE
Q9H6Z4	Ran-binding protein 3	RANBP3	-0.0905406	-0.80656	-0.593519	1	0.048469	0.157796	FALSE	TRUE	FALSE
Q9UL25	Ras-related protein Rab-21	RAB21	-0.0992934	0.249441	0.547504	0.844766	0.369978	0.0263242	FALSE	FALSE	TRUE
Q63ZY3	KN motif and ankyrin repeat domain-containing protein 2	KANK2	-0.105337	-0.364056	-0.761306	0.868659	0.159036	0.00337504	FALSE	FALSE	TRUE
Q92791	Synaptonemal complex protein SC65	LEPREL4	-0.123473	-2.35156	0.209521	0.872445	0.000933751	1	FALSE	TRUE	FALSE
Q9C0C2	182 kDa tankyrase-1-binding protein	TNKS1BP1	-0.124564	-0.324488	-0.307823	0.498028	0.0127488	0.0296369	FALSE	TRUE	TRUE
P40199	Carcinoembryonic antigen-related cell adhesion molecule 6	CEACAM6	-0.139027	-0.820868	1.56727	1	0.163442	0.00764841	FALSE	FALSE	TRUE
Q9NX40	OCIA domain-containing protein 1	OCIAD1	-0.144007	-0.690918	-0.0207413	0.969927	0.0076113	1	FALSE	TRUE	FALSE
Q96S97	Myeloid-associated differentiation marker	MYADM	-0.153035	-0.520227	-0.35237	0.684289	0.0342645	0.350795	FALSE	TRUE	FALSE
Q9BY50	Signal peptidase complex catalytic subunit SEC11C	SEC11C	-0.156115	2.25567	0.329805	1	0.00152157	1	FALSE	TRUE	FALSE
Q8IY17	Neuropathy target esterase	PNPLA6	-0.182155	-0.931667	0.204967	0.791553	0.00130824	0.788213	FALSE	TRUE	FALSE
P13797	Plastin-3	PLS3	-0.197814	-0.790034	-0.199244	0.605528	0.00280528	0.93985	FALSE	TRUE	FALSE
O43169	Cytochrome b5 type B	CYB5B	-0.209781	0.596159	0.683538	0.654652	0.037767	0.0126289	FALSE	TRUE	TRUE
O14558	Heat shock protein beta-6	HSPB6	-0.229871	1.32089	-0.460349	0.726922	0.000318053	0.553438	FALSE	TRUE	FALSE
Q5T4S7	E3 ubiquitin-protein ligase UBR4	UBR4	-0.246835	-0.384052	-0.109886	0.16185	0.0231521	1	FALSE	TRUE	FALSE
Q86UP2	Kinectin	KTN1	-0.264521	-0.340475	-0.126805	0.15663	0.0388317	0.825432	FALSE	TRUE	FALSE
Q14203	Dynactin subunit 1	DCTN1	-0.268005	-0.150436	-0.0701122	0.0320115	0.365005	1	TRUE	FALSE	FALSE
Q9Y305	Acyl-coenzyme A thioesterase 9, mitochondrial	ACOT9	-0.274131	-0.475039	0.261043	0.246772	0.0114795	0.284878	FALSE	TRUE	FALSE
Q9NZT2	Opioid growth factor receptor	OGFR	-0.278287	0.5333	0.974273	0.60117	0.209683	0.0338439	FALSE	FALSE	TRUE
O00429	Dynamin-1-like protein	DNM1L	-0.282282	-0.0653621	0.0690714	0.0467773	0.897053	1	TRUE	FALSE	FALSE
P36405	ADP-ribosylation factor-like protein 3	ARL3	-0.296483	-0.493751	-0.515701	0.14759	0.00932083	0.0190637	FALSE	TRUE	TRUE
Q9H4A3	Serine/threonine-protein kinase WNK1	WNK1	-0.298689	-0.793645	-0.415558	0.587375	0.0243111	0.203151	FALSE	TRUE	FALSE
P49841	Glycogen synthase kinase-3 beta	GSK3B	-0.299148	-0.667232	-0.277665	0.39237	0.00642437	0.543645	FALSE	TRUE	FALSE
Q15149	Plectin	PLEC	-0.30009	-0.624954	-0.196751	0.243647	0.00818788	0.856445	FALSE	TRUE	FALSE
Q16658	Fascin	FSCN1	-0.30809	-0.574267	-0.439258	0.174116	0.0108481	0.120629	FALSE	TRUE	FALSE
Q9UNS2	COP9 signalosome complex subunit 3	COPS3	-0.311199	-0.486014	-0.0469927	0.038291	0.00128108	1	TRUE	TRUE	FALSE
Q86Y82	Syntaxin-12	STX12	-0.322766	-0.52077	0.22227	0.174116	0.0224092	0.520737	FALSE	TRUE	FALSE
Q7L014	Probable ATP-dependent RNA helicase DDX46	DDX46	-0.329149	-0.654474	-0.0349499	0.208536	0.00442357	1	FALSE	TRUE	FALSE
Q6P2Q9	Pre-mRNA-processing-splicing factor 8	PRPF8	-0.33615	-0.0871438	0.0766604	0.0314556	0.882525	1	TRUE	FALSE	FALSE
Q15404	Ras suppressor protein 1	RSU1	-0.34149	-0.534746	-0.219461	0.0547533	0.00269829	0.518641	FALSE	TRUE	FALSE
P05186	Alkaline phosphatase, tissue-nonspecific isozyme	ALPL	-0.344565	0.456349	1.24246	0.660465	0.467459	0.0204419	FALSE	FALSE	TRUE
O94832	Unconventional myosin-Id	MYO1D	-0.347467	-0.677396	-0.349347	0.081028	0.000565262	0.199584	FALSE	TRUE	FALSE
Q13200	26S proteasome non-ATPase regulatory subunit 2	PSMD2	-0.352625	-0.128128	0.0518399	0.0201973	0.618526	1	TRUE	FALSE	FALSE
P61326	Protein mago nashi homolog	MAGOH	-0.356626	-0.0848366	-0.0666335	0.043038	0.938039	1	TRUE	FALSE	FALSE
P55786	Puromycin-sensitive aminopeptidase	NPEPPS	-0.361101	-0.188508	-0.0620242	0.0284507	0.401036	1	TRUE	FALSE	FALSE
P60228	Eukaryotic translation initiation factor 3 subunit E	EIF3E	-0.368111	-0.0842317	0.106792	0.0408807	0.957146	1	TRUE	FALSE	FALSE
P20073	Annexin A7	ANXA7	-0.369731	-0.237789	-0.0637455	0.0182091	0.19102	1	TRUE	FALSE	FALSE
Q15029	116 kDa U5 small nuclear ribonucleoprotein component	EFTUD2	-0.379498	-0.267041	-0.13038	0.0386689	0.196973	0.86346	TRUE	FALSE	FALSE
P78527	DNA-dependent protein kinase catalytic subunit	PRKDC	-0.380043	-0.265828	-0.0263917	0.0483772	0.256479	1	TRUE	FALSE	FALSE
P43686	26S protease regulatory subunit 6B	PSMC4	-0.380225	-0.0811335	0.102929	0.0416361	0.988806	1	TRUE	FALSE	FALSE
Q99460	26S proteasome non-ATPase regulatory subunit 1	PSMD1	-0.387887	-0.1871	-0.0648232	0.0377426	0.476233	1	TRUE	FALSE	FALSE
Q9UNM6	26S proteasome non-ATPase regulatory subunit 13	PSMD13	-0.394614	-0.0684392	0.113285	0.0274548	1	1	TRUE	FALSE	FALSE
P09497	Clathrin light chain B	CLTB	-0.396449	-0.426326	-0.138236	0.043038	0.032557	0.958686	TRUE	TRUE	FALSE
P14868	Aspartate--tRNA ligase, cytoplasmic	DARS	-0.396511	-0.0945478	0.0822426	0.0207937	0.887858	1	TRUE	FALSE	FALSE
P53621	Coatomer subunit alpha;Xenin;Proxenin	COPA	-0.397567	-0.204278	0.0300023	0.0416016	0.452983	1	TRUE	FALSE	FALSE
Q96CX2	BTB/POZ domain-containing protein KCTD12	KCTD12	-0.398381	-0.250222	-0.0847034	0.000470914	0.0502733	0.974289	TRUE	FALSE	FALSE
P23396	40S ribosomal protein S3	RPS3	-0.39999	0.0477673	-0.0139886	0.047503	1	1	TRUE	FALSE	FALSE
Q96F85	CB1 cannabinoid receptor-interacting protein 1	CNRIP1	-0.400498	0.15351	-0.386406	0.044885	0.592203	0.117375	TRUE	FALSE	FALSE
Q9H9B4	Sideroflexin-1	SFXN1	-0.400905	-0.557121	-0.281003	0.182577	0.0443765	0.626092	FALSE	TRUE	FALSE
O60664	Perilipin-3	PLIN3	-0.401557	-0.585281	-0.730664	0.140197	0.0354285	0.017045	FALSE	TRUE	TRUE
P62995	Transformer-2 protein homolog beta	TRA2B	-0.403021	-0.334624	-0.0974572	0.00987121	0.0501947	1	TRUE	FALSE	FALSE
Q96PU8	Protein quaking	QKI	-0.405421	-0.477061	-0.118007	0.0709944	0.0367813	1	FALSE	TRUE	FALSE
Q13976	cGMP-dependent protein kinase 1	PRKG1	-0.407086	-0.252912	-0.598694	0.0483555	0.234921	0.00629747	TRUE	FALSE	TRUE
P05164	Myeloperoxidase;Myeloperoxidase;89 kDa myeloperoxidase;84 kDa myeloperoxidase;Myeloperoxidase light chain;Myeloperoxidase heavy chain	MPO	-0.418166	0.282517	1.28305	0.587703	0.904543	0.0489555	FALSE	FALSE	TRUE
P78371	T-complex protein 1 subunit beta	CCT2	-0.418853	-0.205529	0.168873	0.0236706	0.383148	0.75242	TRUE	FALSE	FALSE
P07814	Bifunctional glutamate/proline--tRNA ligase;Glutamate--tRNA ligase;Proline--tRNA ligase	EPRS	-0.421563	-0.181539	-0.0359916	0.026594	0.499807	1	TRUE	FALSE	FALSE
Q9BR76	Coronin-1B	CORO1B	-0.430945	-0.335793	-0.0840307	0.037372	0.125834	1	TRUE	FALSE	FALSE
O15173	Membrane-associated progesterone receptor component 2	PGRMC2	-0.432314	-0.00658971	-0.241994	0.0227073	1	0.485055	TRUE	FALSE	FALSE
P10644	cAMP-dependent protein kinase type I-alpha regulatory subunit;cAMP-dependent protein kinase type I-alpha regulatory subunit, N-terminally processed	PRKAR1A	-0.436774	0.0673359	-0.117797	0.0229457	1	1	TRUE	FALSE	FALSE
Q9Y2A7	Nck-associated protein 1	NCKAP1	-0.439311	-0.550627	-0.0298026	0.00645718	0.000764274	1	TRUE	TRUE	FALSE
O15144	Actin-related protein 2/3 complex subunit 2	ARPC2	-0.444339	-0.238041	0.0263263	0.0182979	0.327715	1	TRUE	FALSE	FALSE
Q9Y6K5	2-5-oligoadenylate synthase 3	OAS3	-0.449532	-0.877274	-0.058346	0.24461	0.0243795	1	FALSE	TRUE	FALSE
Q9UIQ6	Leucyl-cystinyl aminopeptidase;Leucyl-cystinyl aminopeptidase, pregnancy serum form	LNPEP	-0.450252	-0.889554	-0.405348	0.197674	0.00122664	0.164851	FALSE	TRUE	FALSE
P22102	Trifunctional purine biosynthetic protein adenosine-3;Phosphoribosylamine--glycine ligase;Phosphoribosylformylglycinamidine cyclo-ligase;Phosphoribosylglycinamide formyltransferase	GART	-0.45506	-0.179894	-0.184646	0.031972	0.689668	0.818643	TRUE	FALSE	FALSE
P53004	Biliverdin reductase A	BLVRA	-0.456205	-0.525781	0.111458	0.0412808	0.0212127	1	TRUE	TRUE	FALSE
P31942	Heterogeneous nuclear ribonucleoprotein H3	HNRNPH3	-0.457517	-0.421108	-0.141918	0.036616	0.0725693	1	TRUE	FALSE	FALSE
Q66K74	Microtubule-associated protein 1S;MAP1S heavy chain;MAP1S light chain	MAP1S	-0.457975	-0.358211	-0.025168	0.0459275	0.104564	1	TRUE	FALSE	FALSE
O14818	Proteasome subunit alpha type-7	PSMA7	-0.460939	-0.559283	-0.231906	0.0270947	0.0100854	0.617691	TRUE	TRUE	FALSE
Q9HB40	Retinoid-inducible serine carboxypeptidase	SCPEP1	-0.462073	-0.968138	-0.0194653	0.380534	0.0360148	1	FALSE	TRUE	FALSE
Q969V3	Nicalin	NCLN	-0.462255	-0.131342	-0.0287361	0.0275107	0.76255	1	TRUE	FALSE	FALSE
P46379	Large proline-rich protein BAG6	BAG6	-0.462728	-0.15043	0.476953	0.014191	0.620182	0.0280997	TRUE	FALSE	TRUE
O75533	Splicing factor 3B subunit 1	SF3B1	-0.463055	-0.278892	0.0195069	0.00818883	0.163111	1	TRUE	FALSE	FALSE
P06744	Glucose-6-phosphate isomerase	GPI	-0.464965	0.360889	0.068876	0.0355779	0.147329	1	TRUE	FALSE	FALSE
P61160	Actin-related protein 2	ACTR2	-0.465057	-0.381385	0.0510939	0.0309522	0.112689	1	TRUE	FALSE	FALSE
Q15366	Poly(rC)-binding protein 2	PCBP2	-0.466074	-0.320064	-0.193283	0.00958116	0.0830236	0.627926	TRUE	FALSE	FALSE
O43242	26S proteasome non-ATPase regulatory subunit 3	PSMD3	-0.467728	-0.141203	-0.0748161	0.00270032	0.564668	1	TRUE	FALSE	FALSE
Q9UBF2	Coatomer subunit gamma-2	COPG2	-0.468164	-1.04137	-0.356319	0.226072	0.00514821	0.651392	FALSE	TRUE	FALSE
Q9BUQ8	Probable ATP-dependent RNA helicase DDX23	DDX23	-0.469941	-0.269366	-0.0196952	0.025275	0.276435	1	TRUE	FALSE	FALSE
Q16401	26S proteasome non-ATPase regulatory subunit 5	PSMD5	-0.470249	-0.229164	0.115904	0.0233185	0.421282	1	TRUE	FALSE	FALSE
P63208	S-phase kinase-associated protein 1	SKP1	-0.470965	-0.181825	-0.0626059	0.0485423	0.645803	1	TRUE	FALSE	FALSE
Q07955	Serine/arginine-rich splicing factor 1	SRSF1	-0.471658	-0.406115	0.113785	0.0241901	0.0810249	1	TRUE	FALSE	FALSE
P30153	Serine/threonine-protein phosphatase 2A 65 kDa regulatory subunit A alpha isoform	PPP2R1A	-0.477203	-0.464165	-0.0162943	0.0187015	0.0233977	1	TRUE	TRUE	FALSE
Q13131	5-AMP-activated protein kinase catalytic subunit alpha-1	PRKAA1	-0.477584	-0.234642	0.0533903	0.0116385	0.365005	1	TRUE	FALSE	FALSE
Q9Y315	Deoxyribose-phosphate aldolase	DERA	-0.478207	-0.165083	-0.0707845	0.017285	0.564668	1	TRUE	FALSE	FALSE
Q96PY5;Q8IVF7	Formin-like protein 2;Formin-like protein 3	FMNL2;FMNL3	-0.480829	-0.815877	0.343775	0.0767136	0.0412943	0.518605	FALSE	TRUE	FALSE
Q15020	Squamous cell carcinoma antigen recognized by T-cells 3	SART3	-0.481693	-0.161686	-0.0152636	0.0191204	0.657872	1	TRUE	FALSE	FALSE
Q14677	Clathrin interactor 1	CLINT1	-0.482136	-0.578213	0.0187808	0.0721272	0.0446897	1	FALSE	TRUE	FALSE
Q96AC1	Fermitin family homolog 2	FERMT2	-0.482218	-0.944279	-0.768009	0.128853	0.0043352	0.0286827	FALSE	TRUE	TRUE
O75695	Protein XRP2	RP2	-0.484202	-0.331923	0.12877	0.0194745	0.206479	1	TRUE	FALSE	FALSE
P30876	DNA-directed RNA polymerase II subunit RPB2	POLR2B	-0.485546	-0.393305	-0.0133425	0.00303586	0.0153128	1	TRUE	TRUE	FALSE
P20810	Calpastatin	CAST	-0.489762	-0.87584	-0.354569	0.0733442	0.0020173	0.46557	FALSE	TRUE	FALSE
Q9Y371	Endophilin-B1	SH3GLB1	-0.490814	-0.544671	-0.274578	0.00387729	0.00231373	0.309018	TRUE	TRUE	FALSE
P55060	Exportin-2	CSE1L	-0.49322	-0.641422	-0.385026	0.00552066	0.000693569	0.0723176	TRUE	TRUE	FALSE
P62318	Small nuclear ribonucleoprotein Sm D3	SNRPD3	-0.495372	-0.215016	0.210507	0.0322737	0.535337	0.801254	TRUE	FALSE	FALSE
Q01844	RNA-binding protein EWS	EWSR1	-0.499429	-0.621311	-0.196372	0.0292322	0.00276682	0.701125	TRUE	TRUE	FALSE
P28482	Mitogen-activated protein kinase 1	MAPK1	-0.49967	-0.239288	0.115638	0.019214	0.410203	1	TRUE	FALSE	FALSE
Q15393	Splicing factor 3B subunit 3	SF3B3	-0.502897	-0.239746	-0.0419173	0.00141393	0.206379	1	TRUE	FALSE	FALSE
O15260	Surfeit locus protein 4	SURF4	-0.505127	-1.07717	-0.211247	0.216628	0.00698847	1	FALSE	TRUE	FALSE
P07738	Bisphosphoglycerate mutase	BPGM	-0.50701	-1.12846	0.0430981	0.398766	0.0392076	1	FALSE	TRUE	FALSE
P18206	Vinculin	VCL	-0.511308	-0.838341	-0.417022	0.0419799	0.000782299	0.281796	TRUE	TRUE	FALSE
P00338	L-lactate dehydrogenase A chain	LDHA	-0.514972	-0.132635	-0.324732	0.0386689	0.901319	0.49425	TRUE	FALSE	FALSE
Q14498	RNA-binding protein 39	RBM39	-0.515968	-0.257781	-0.122997	0.00467628	0.229165	0.993331	TRUE	FALSE	FALSE
Q9H2D6	TRIO and F-actin-binding protein	TRIOBP	-0.522604	-0.514472	-0.207539	0.0265997	0.0277937	0.769166	TRUE	TRUE	FALSE
A0FGR8	Extended synaptotagmin-2	ESYT2	-0.52395	-0.404054	-0.248756	0.00624086	0.046055	0.488833	TRUE	TRUE	FALSE
O00291	Huntingtin-interacting protein 1	HIP1	-0.524071	-0.530554	0.070061	0.0891456	0.0273263	1	FALSE	TRUE	FALSE
Q13126	S-methyl-5-thioadenosine phosphorylase	MTAP	-0.526407	-0.225982	-0.190066	0.0250926	0.508194	0.90141	TRUE	FALSE	FALSE
O00161	Synaptosomal-associated protein 23	SNAP23	-0.526594	-0.0235987	0.205107	0.0302818	1	0.831625	TRUE	FALSE	FALSE
P50135	Histamine N-methyltransferase	HNMT	-0.527303	0.00845107	-0.397091	0.0146957	1	0.227118	TRUE	FALSE	FALSE
Q8TE77	Protein phosphatase Slingshot homolog 3	SSH3	-0.529489	-0.389842	-0.186989	0.00439631	0.0367813	0.61358	TRUE	TRUE	FALSE
P54725	UV excision repair protein RAD23 homolog A	RAD23A	-0.53013	-0.422316	-0.351749	0.0402345	0.0667611	0.26644	TRUE	FALSE	FALSE
Q6IBS0	Twinfilin-2	TWF2	-0.531174	-0.176581	0.0483956	0.00642814	0.574615	1	TRUE	FALSE	FALSE
P57737	Coronin-7	CORO7	-0.531445	-0.13209	0.0450163	0.0415973	0.878487	1	TRUE	FALSE	FALSE
O43488	Aflatoxin B1 aldehyde reductase member 2	AKR7A2	-0.532337	-0.666478	-0.964508	0.0574453	0.0282394	0.00161232	FALSE	TRUE	TRUE
P61163	Alpha-centractin	ACTR1A	-0.538923	-0.0913168	0.124495	0.0392782	1	1	TRUE	FALSE	FALSE
Q32P44	Echinoderm microtubule-associated protein-like 3	EML3	-0.543078	-0.207102	0.0576788	0.00900395	0.350936	1	TRUE	FALSE	FALSE
P31946	14-3-3 protein beta/alpha;14-3-3 protein beta/alpha, N-terminally processed	YWHAB	-0.543569	-0.252854	0.0212766	0.0449234	0.497608	1	TRUE	FALSE	FALSE
Q9NYU2	UDP-glucose:glycoprotein glucosyltransferase 1	UGGT1	-0.543746	0.093779	0.155212	0.0116385	0.993149	0.965944	TRUE	FALSE	FALSE
P27695	DNA-(apurinic or apyrimidinic site) lyase;DNA-(apurinic or apyrimidinic site) lyase, mitochondrial	APEX1	-0.546592	-0.803038	-0.599726	0.0345714	0.00178525	0.0574948	TRUE	TRUE	FALSE
P51610	Host cell factor 1;HCF N-terminal chain 1;HCF N-terminal chain 2;HCF N-terminal chain 3;HCF N-terminal chain 4;HCF N-terminal chain 5;HCF N-terminal chain 6;HCF C-terminal chain 1;HCF C-terminal chain 2;HCF C-terminal chain 3;HCF C-terminal chain 4;HCF C-terminal chain 5;HCF C-terminal chain 6	HCFC1	-0.547959	-0.715541	-0.497898	0.0871851	0.0166533	0.193524	FALSE	TRUE	FALSE
Q96C86	m7GpppX diphosphatase	DCPS	-0.548679	0.02896	0.0188873	0.0399966	1	1	TRUE	FALSE	FALSE
Q04206	Transcription factor p65	RELA	-0.550345	-0.393378	-0.167661	0.021642	0.062481	0.819494	TRUE	FALSE	FALSE
P42704	Leucine-rich PPR motif-containing protein, mitochondrial	LRPPRC	-0.551096	-0.432568	-0.0783452	0.00896381	0.0561125	1	TRUE	FALSE	FALSE
O60762	Dolichol-phosphate mannosyltransferase subunit 1	DPM1	-0.553662	-0.35014	0.00281522	0.0365301	0.256872	1	TRUE	FALSE	FALSE
P38919	Eukaryotic initiation factor 4A-III;Eukaryotic initiation factor 4A-III, N-terminally processed	EIF4A3	-0.555432	-0.388198	-0.0927904	0.00413627	0.0666666	1	TRUE	FALSE	FALSE
Q9H3U1	Protein unc-45 homolog A	UNC45A	-0.556943	-0.22958	-0.0825187	0.00509279	0.356247	1	TRUE	FALSE	FALSE
Q8IW45	ATP-dependent (S)-NAD(P)H-hydrate dehydratase	CARKD	-0.558209	-0.173998	-0.100489	0.0286171	0.707505	1	TRUE	FALSE	FALSE
P05556	Integrin beta-1	ITGB1	-0.560041	-0.68096	-0.371494	0.00295323	0.000463734	0.150894	TRUE	TRUE	FALSE
Q8NEV1;P68400	Casein kinase II subunit alpha 3;Casein kinase II subunit alpha	CSNK2A3;CSNK2A1	-0.560156	-1.31361	-0.101524	0.165577	0.00469602	1	FALSE	TRUE	FALSE
P08238	Heat shock protein HSP 90-beta	HSP90AB1	-0.560962	-0.498723	0.0675022	0.0418574	0.0947682	1	TRUE	FALSE	FALSE
P14866	Heterogeneous nuclear ribonucleoprotein L	HNRNPL	-0.562874	-0.532167	-0.0260386	0.0312672	0.0636076	1	TRUE	FALSE	FALSE
O00231	26S proteasome non-ATPase regulatory subunit 11	PSMD11	-0.563896	-0.253147	0.0341991	0.00477294	0.330353	1	TRUE	FALSE	FALSE
O43390	Heterogeneous nuclear ribonucleoprotein R	HNRNPR	-0.564601	-0.573405	-0.36678	0.0098848	0.013931	0.287746	TRUE	TRUE	FALSE
Q9NSK0	Kinesin light chain 4	KLC4	-0.565581	-0.412015	0.111622	0.0339939	0.133389	0.969734	TRUE	FALSE	FALSE
P24666	Low molecular weight phosphotyrosine protein phosphatase	ACP1	-0.572115	-0.656453	-0.155511	0.0182254	0.00952575	0.987533	TRUE	TRUE	FALSE
Q9BZZ5	Apoptosis inhibitor 5	API5	-0.572408	-0.686291	-0.441927	0.044885	0.00761206	0.142968	TRUE	TRUE	FALSE
P25789	Proteasome subunit alpha type-4	PSMA4	-0.572787	-0.365107	-0.127657	0.00194005	0.0792328	1	TRUE	FALSE	FALSE
O60504	Vinexin	SORBS3	-0.574314	-0.814378	-0.633367	0.00992323	0.000378702	0.0148675	TRUE	TRUE	TRUE
P98179	RNA-binding protein 3	RBM3	-0.574982	-0.726988	-0.335592	0.0299417	0.0128662	0.410274	TRUE	TRUE	FALSE
Q9Y265	RuvB-like 1	RUVBL1	-0.575522	-0.546296	-0.0460714	0.00741349	0.0169653	1	TRUE	TRUE	FALSE
Q14697	Neutral alpha-glucosidase AB	GANAB	-0.577126	-0.0467068	0.0955752	0.0274548	1	1	TRUE	FALSE	FALSE
P23634	Plasma membrane calcium-transporting ATPase 4	ATP2B4	-0.577717	-0.531589	-0.181991	0.0320383	0.0474608	0.86346	TRUE	TRUE	FALSE
P63104	14-3-3 protein zeta/delta	YWHAZ	-0.579188	-0.582749	-0.221841	0.019981	0.0272843	0.819494	TRUE	TRUE	FALSE
O43592	Exportin-T	XPOT	-0.582799	-0.489999	-0.159586	0.000900489	0.0104949	0.685756	TRUE	TRUE	FALSE
Q9BWM7	Sideroflexin-3	SFXN3	-0.584454	-0.867444	-0.420298	0.00125644	6.92248e-06	0.0659105	TRUE	TRUE	FALSE
Q15046	Lysine--tRNA ligase	KARS	-0.587603	-0.228137	-0.147666	0.000641626	0.287224	0.817673	TRUE	FALSE	FALSE
O14980	Exportin-1	XPO1	-0.58828	-0.573897	-0.296467	0.00186415	0.00291796	0.329289	TRUE	TRUE	FALSE
O75643	U5 small nuclear ribonucleoprotein 200 kDa helicase	SNRNP200	-0.588502	-0.483586	-0.186739	0.000969472	0.00849654	0.689245	TRUE	TRUE	FALSE
Q13576	Ras GTPase-activating-like protein IQGAP2	IQGAP2	-0.589665	-0.0801532	-0.13296	0.0078502	1	0.993331	TRUE	FALSE	FALSE
P0DP25;P0DP24;P0DP23		CALM3	-0.594872	-0.464832	0.286759	0.0293278	0.135433	0.697105	TRUE	FALSE	FALSE
Q9UQ80	Proliferation-associated protein 2G4	PA2G4	-0.598191	-0.200201	-0.276869	0.0118351	0.625029	0.609854	TRUE	FALSE	FALSE
P50416	Carnitine O-palmitoyltransferase 1, liver isoform	CPT1A	-0.598209	-0.498746	-0.230066	0.0346627	0.0988749	0.818643	TRUE	FALSE	FALSE
Q9NQG5	Regulation of nuclear pre-mRNA domain-containing protein 1B	RPRD1B	-0.600187	-0.479654	-0.0696103	0.00327277	0.0410205	1	TRUE	TRUE	FALSE
Q15102	Platelet-activating factor acetylhydrolase IB subunit gamma	PAFAH1B3	-0.60034	-0.324805	-0.126622	0.0075011	0.174827	1	TRUE	FALSE	FALSE
P42566	Epidermal growth factor receptor substrate 15	EPS15	-0.601199	-0.144386	-0.152217	0.0182254	0.721475	0.920908	TRUE	FALSE	FALSE
P23246	Splicing factor, proline- and glutamine-rich	SFPQ	-0.60124	-0.522602	-0.0962918	0.00373181	0.0189159	1	TRUE	TRUE	FALSE
Q13838	Spliceosome RNA helicase DDX39B	DDX39B	-0.601609	-0.596168	-0.317767	0.0302818	0.0557414	0.585863	TRUE	FALSE	FALSE
P08575	Receptor-type tyrosine-protein phosphatase C	PTPRC	-0.602056	0.263422	0.262897	0.0309913	0.517577	0.761114	TRUE	FALSE	FALSE
Q9BVK6	Transmembrane emp24 domain-containing protein 9	TMED9	-0.602582	-0.413306	-0.385318	0.0308739	0.217742	0.457768	TRUE	FALSE	FALSE
O00151	PDZ and LIM domain protein 1	PDLIM1	-0.606145	-0.872573	-0.115142	0.020709	0.000963201	1	TRUE	TRUE	FALSE
Q05209	Tyrosine-protein phosphatase non-receptor type 12	PTPN12	-0.608034	-0.856268	0.480967	0.116101	0.0374263	0.0647825	FALSE	TRUE	FALSE
P62873	Guanine nucleotide-binding protein G(I)/G(S)/G(T) subunit beta-1	GNB1	-0.60875	-0.195715	0.0351363	0.0247651	0.733173	1	TRUE	FALSE	FALSE
P84103	Serine/arginine-rich splicing factor 3	SRSF3	-0.611877	-0.51765	-0.0175285	0.0418319	0.0929796	1	TRUE	FALSE	FALSE
P07384	Calpain-1 catalytic subunit	CAPN1	-0.612541	-0.462369	-0.103428	8.08846e-06	0.00160119	0.967624	TRUE	TRUE	FALSE
P27824	Calnexin	CANX	-0.613843	0.0579094	0.13964	0.0341232	1	1	TRUE	FALSE	FALSE
Q92974	Rho guanine nucleotide exchange factor 2	ARHGEF2	-0.614338	-0.449513	0.120785	0.00844574	0.0506549	1	TRUE	FALSE	FALSE
P04844	Dolichyl-diphosphooligosaccharide--protein glycosyltransferase subunit 2	RPN2	-0.615906	0.354001	0.0972981	0.00716376	0.186621	1	TRUE	FALSE	FALSE
P15121	Aldose reductase	AKR1B1	-0.61772	0.0269905	-0.19942	0.029314	1	0.922397	TRUE	FALSE	FALSE
Q8IZ83	Aldehyde dehydrogenase family 16 member A1	ALDH16A1	-0.618228	-0.0788074	-0.181179	0.00777126	1	0.831842	TRUE	FALSE	FALSE
Q13177	Serine/threonine-protein kinase PAK 2;PAK-2p27;PAK-2p34	PAK2	-0.6212	-0.249142	-0.103117	0.0111111	0.365005	1	TRUE	FALSE	FALSE
Q92621	Nuclear pore complex protein Nup205	NUP205	-0.621492	-0.871152	-0.356792	0.0756655	0.000294975	0.311422	FALSE	TRUE	FALSE
P54652	Heat shock-related 70 kDa protein 2	HSPA2	-0.623464	0.350941	-0.251812	0.025741	0.172517	0.932698	TRUE	FALSE	FALSE
Q9NVD7	Alpha-parvin	PARVA	-0.626083	-0.946836	-0.974865	0.0351362	0.0017562	0.00473088	TRUE	TRUE	TRUE
Q5T6V5	UPF0553 protein C9orf64	C9orf64	-0.626645	-0.650248	-0.469302	0.0761051	0.0304979	0.370948	FALSE	TRUE	FALSE
Q14974	Importin subunit beta-1	KPNB1	-0.62675	-0.503207	-0.29182	0.000959829	0.012058	0.365221	TRUE	TRUE	FALSE
P61803	Dolichyl-diphosphooligosaccharide--protein glycosyltransferase subunit DAD1	DAD1	-0.627137	0.209987	-0.148588	0.0427147	0.750893	1	TRUE	FALSE	FALSE
O60493	Sorting nexin-3	SNX3	-0.630736	-0.296234	-0.188838	0.000285053	0.141051	0.676126	TRUE	FALSE	FALSE
P08962	CD63 antigen	CD63	-0.636164	-1.03965	-0.794537	0.261295	0.0238811	0.161995	FALSE	TRUE	FALSE
P11021	78 kDa glucose-regulated protein	HSPA5	-0.636385	0.0287309	-0.158082	0.0250926	1	1	TRUE	FALSE	FALSE
O43747	AP-1 complex subunit gamma-1	AP1G1	-0.636608	-0.714496	-0.00115734	3.09254e-05	6.80995e-06	1	TRUE	TRUE	FALSE
Q9UEY8	Gamma-adducin	ADD3	-0.637381	0.0072018	-0.32193	0.00047114	1	0.205291	TRUE	FALSE	FALSE
Q5K4L6	Long-chain fatty acid transport protein 3	SLC27A3	-0.637865	-0.911354	0.174546	0.0967486	0.0048171	1	FALSE	TRUE	FALSE
P35573	Glycogen debranching enzyme;4-alpha-glucanotransferase;Amylo-alpha-1,6-glucosidase	AGL	-0.640739	-0.0596747	0.19212	0.0162546	1	0.856947	TRUE	FALSE	FALSE
P41226	Ubiquitin-like modifier-activating enzyme 7	UBA7	-0.64202	-0.0593951	-0.0812964	0.0229457	1	1	TRUE	FALSE	FALSE
P21912	Succinate dehydrogenase [ubiquinone] iron-sulfur subunit, mitochondrial	SDHB	-0.642238	-0.293515	-0.201249	0.0180011	0.354424	0.830758	TRUE	FALSE	FALSE
Q8N1G4	Leucine-rich repeat-containing protein 47	LRRC47	-0.644492	-0.244119	-0.193157	0.000220568	0.271096	0.62626	TRUE	FALSE	FALSE
Q96HY6	DDRGK domain-containing protein 1	DDRGK1	-0.645636	-0.564119	-0.358868	0.0418319	0.0189159	0.271245	TRUE	TRUE	FALSE
P49773	Histidine triad nucleotide-binding protein 1	HINT1	-0.649244	-0.396365	-0.0906695	0.0258023	0.222393	1	TRUE	FALSE	FALSE
P62495	Eukaryotic peptide chain release factor subunit 1	ETF1	-0.649358	-0.74749	-0.438352	0.0143669	0.00634633	0.255774	TRUE	TRUE	FALSE
O00567	Nucleolar protein 56	NOP56	-0.650721	-0.816751	-1.23701	0.0953763	0.0405571	0.00084643	FALSE	TRUE	TRUE
Q06136	3-ketodihydrosphingosine reductase	KDSR	-0.655452	-0.192072	-0.286003	0.00325721	0.608665	0.486429	TRUE	FALSE	FALSE
Q9BVJ7	Dual specificity protein phosphatase 23	DUSP23	-0.657545	-0.242173	0.0571338	0.0204552	0.520146	1	TRUE	FALSE	FALSE
P09972	Fructose-bisphosphate aldolase C	ALDOC	-0.658067	-0.0845641	-0.657428	0.0178377	1	0.0439055	TRUE	FALSE	TRUE
Q4G0F5	Vacuolar protein sorting-associated protein 26B	VPS26B	-0.663197	-0.649047	-0.303223	0.0147491	0.0198678	0.599561	TRUE	TRUE	FALSE
Q0VGL1	Ragulator complex protein LAMTOR4;Ragulator complex protein LAMTOR4, N-terminally processed	LAMTOR4	-0.663966	0.00629974	0.209156	0.0376168	1	0.9426	TRUE	FALSE	FALSE
O94973	AP-2 complex subunit alpha-2	AP2A2	-0.664287	-0.48917	-0.355431	2.8221e-05	0.0012392	0.0451591	TRUE	TRUE	TRUE
Q9HBH5	Retinol dehydrogenase 14	RDH14	-0.667333	-0.206206	-0.0656157	0.000747318	0.421282	1	TRUE	FALSE	FALSE
Q12846	Syntaxin-4	STX4	-0.667678	-0.583329	-0.436909	0.00520789	0.0101003	0.0914656	TRUE	TRUE	FALSE
Q9NV70	Exocyst complex component 1	EXOC1	-0.670333	-0.431456	-0.175266	0.00371393	0.0381641	0.554839	TRUE	TRUE	FALSE
P28066	Proteasome subunit alpha type-5	PSMA5	-0.671548	-0.258565	-0.0673756	0.000387154	0.298077	1	TRUE	FALSE	FALSE
P19404	NADH dehydrogenase [ubiquinone] flavoprotein 2, mitochondrial	NDUFV2	-0.671652	-0.135343	0.189222	0.033971	0.982534	1	TRUE	FALSE	FALSE
Q13561	Dynactin subunit 2	DCTN2	-0.671912	-0.539142	-0.233828	0.000271412	0.00494056	0.532325	TRUE	TRUE	FALSE
Q86VP6	Cullin-associated NEDD8-dissociated protein 1	CAND1	-0.672612	-0.556393	-0.377465	8.77764e-05	0.00275548	0.107703	TRUE	TRUE	FALSE
P46060	Ran GTPase-activating protein 1	RANGAP1	-0.672642	-0.722509	-0.446475	0.0325784	0.0211593	0.337599	TRUE	TRUE	FALSE
Q8TC12	Retinol dehydrogenase 11	RDH11	-0.675262	-0.750908	0.00335882	0.067122	0.0266265	1	FALSE	TRUE	FALSE
Q14240	Eukaryotic initiation factor 4A-II;Eukaryotic initiation factor 4A-II, N-terminally processed	EIF4A2	-0.675552	-0.490239	-0.377868	0.000539094	0.0138291	0.138993	TRUE	TRUE	FALSE
Q07666	KH domain-containing, RNA-binding, signal transduction-associated protein 1	KHDRBS1	-0.675929	-0.541875	-0.450868	0.00230369	0.027119	0.0887541	TRUE	TRUE	FALSE
Q9P2R3	Rabankyrin-5	ANKFY1	-0.676207	-0.702685	-0.540718	0.00194754	0.000493384	0.0114857	TRUE	TRUE	TRUE
Q13630	GDP-L-fucose synthase	TSTA3	-0.677244	-0.276489	-0.306191	0.016392	0.491129	0.598134	TRUE	FALSE	FALSE
O75347	Tubulin-specific chaperone A	TBCA	-0.677642	-0.674047	-0.475672	0.0057262	0.0070396	0.122454	TRUE	TRUE	FALSE
P36871	Phosphoglucomutase-1	PGM1	-0.677694	-0.777392	-0.423401	0.0146491	0.00659228	0.362918	TRUE	TRUE	FALSE
O95865	N(G),N(G)-dimethylarginine dimethylaminohydrolase 2	DDAH2	-0.6782	-0.240338	-0.317129	0.00103205	0.384927	0.357022	TRUE	FALSE	FALSE
O14974	Protein phosphatase 1 regulatory subunit 12A	PPP1R12A	-0.679139	-0.418032	-0.418406	0.00330834	0.0835047	0.164274	TRUE	FALSE	FALSE
Q9NYL9	Tropomodulin-3	TMOD3	-0.680306	-0.428465	0.0872243	0.0357661	0.249694	1	TRUE	FALSE	FALSE
Q12931	Heat shock protein 75 kDa, mitochondrial	TRAP1	-0.681087	-0.28339	-0.122324	0.00504473	0.313939	1	TRUE	FALSE	FALSE
P08237	ATP-dependent 6-phosphofructokinase, muscle type	PFKM	-0.683355	-0.262004	-0.425971	0.00338699	0.36395	0.172832	TRUE	FALSE	FALSE
P05455	Lupus La protein	SSB	-0.684717	-0.437959	-0.470617	0.0136644	0.193483	0.214739	TRUE	FALSE	FALSE
P63279	SUMO-conjugating enzyme UBC9	UBE2I	-0.688634	-0.692398	-0.493438	0.00349052	0.00147474	0.0665298	TRUE	TRUE	FALSE
P33176	Kinesin-1 heavy chain	KIF5B	-0.68889	-0.951448	-0.5232	1.5054e-07	6.24768e-12	2.87015e-05	TRUE	TRUE	TRUE
Q16851	UTP--glucose-1-phosphate uridylyltransferase	UGP2	-0.689871	-0.648746	-0.418594	8.21171e-05	0.000510159	0.0436762	TRUE	TRUE	TRUE
P28070	Proteasome subunit beta type-4	PSMB4	-0.692622	-0.334392	-0.396058	0.00289653	0.250368	0.306905	TRUE	FALSE	FALSE
P51991	Heterogeneous nuclear ribonucleoprotein A3	HNRNPA3	-0.694021	-0.611964	-0.132054	0.000733268	0.00436727	1	TRUE	TRUE	FALSE
Q15084	Protein disulfide-isomerase A6	PDIA6	-0.694245	0.231744	0.0266104	0.0126362	0.631299	1	TRUE	FALSE	FALSE
Q99439	Calponin-2	CNN2	-0.695848	-1.14993	-1.28115	0.0161422	0.0295865	0.000174257	TRUE	TRUE	TRUE
O14964	Hepatocyte growth factor-regulated tyrosine kinase substrate	HGS	-0.696427	-0.826202	-0.406469	0.030202	0.0185277	0.497779	TRUE	TRUE	FALSE
Q16543	Hsp90 co-chaperone Cdc37;Hsp90 co-chaperone Cdc37, N-terminally processed	CDC37	-0.703891	-0.521634	-0.087279	0.00167003	0.0308076	1	TRUE	TRUE	FALSE
O75340	Programmed cell death protein 6	PDCD6	-0.705894	-0.308482	-0.0717921	0.00142344	0.229342	1	TRUE	FALSE	FALSE
Q14204	Cytoplasmic dynein 1 heavy chain 1	DYNC1H1	-0.707626	-0.632566	-0.123387	4.26887e-05	0.000505736	1	TRUE	TRUE	FALSE
Q02218	2-oxoglutarate dehydrogenase, mitochondrial	OGDH	-0.709673	-0.301206	0.234673	0.0308739	0.458234	0.766388	TRUE	FALSE	FALSE
P31153	S-adenosylmethionine synthase isoform type-2	MAT2A	-0.711147	-0.647612	-0.00100548	0.0050204	0.0180352	1	TRUE	TRUE	FALSE
Q9Y613	FH1/FH2 domain-containing protein 1	FHOD1	-0.711258	-0.568663	-0.4283	0.00279176	0.00019976	0.0069658	TRUE	TRUE	TRUE
P56199	Integrin alpha-1	ITGA1	-0.71212	-0.753195	-0.0171663	0.00489996	0.00355723	1	TRUE	TRUE	FALSE
Q9UBQ7	Glyoxylate reductase/hydroxypyruvate reductase	GRHPR	-0.714764	-0.392377	-0.119992	0.0095635	0.200072	1	TRUE	FALSE	FALSE
P09622	Dihydrolipoyl dehydrogenase, mitochondrial	DLD	-0.71571	-0.534577	0.0766906	0.00136549	0.018072	1	TRUE	TRUE	FALSE
P40763	Signal transducer and activator of transcription 3	STAT3	-0.717568	-0.371838	-0.35505	0.0144492	0.329014	0.520737	TRUE	FALSE	FALSE
P39656	Dolichyl-diphosphooligosaccharide--protein glycosyltransferase 48 kDa subunit	DDOST	-0.718894	0.152282	-0.162464	0.00652473	0.872778	1	TRUE	FALSE	FALSE
P20339	Ras-related protein Rab-5A	RAB5A	-0.723393	-0.616769	-0.210384	0.0153446	0.0664312	1	TRUE	FALSE	FALSE
Q9Y5B9	FACT complex subunit SPT16	SUPT16H	-0.723553	-0.557698	-0.530216	0.00113465	0.0113284	0.00662424	TRUE	TRUE	TRUE
Q9H078	Caseinolytic peptidase B protein homolog	CLPB	-0.723885	-1.96872	-0.923454	0.131918	0.000327783	0.0509846	FALSE	TRUE	FALSE
Q96RQ3	Methylcrotonoyl-CoA carboxylase subunit alpha, mitochondrial	MCCC1	-0.725695	-1.05946	-0.104285	0.125407	0.0021995	1	FALSE	TRUE	FALSE
Q9NUQ9	Protein FAM49B	FAM49B	-0.728739	-0.38222	0.072825	0.00663301	0.22962	1	TRUE	FALSE	FALSE
Q12802	A-kinase anchor protein 13	AKAP13	-0.729996	-0.36588	-0.145628	0.00542926	0.320196	1	TRUE	FALSE	FALSE
Q96P48	Arf-GAP with Rho-GAP domain, ANK repeat and PH domain-containing protein 1	ARAP1	-0.730057	-1.00097	-0.439838	0.000526751	3.02517e-07	0.0222839	TRUE	TRUE	TRUE
Q92930	Ras-related protein Rab-8B	RAB8B	-0.731437	-0.0353752	-0.317574	0.0064395	1	0.432421	TRUE	FALSE	FALSE
P62136	Serine/threonine-protein phosphatase PP1-alpha catalytic subunit	PPP1CA	-0.731454	-0.77573	-0.0952267	0.000574228	0.000977568	1	TRUE	TRUE	FALSE
P38159	RNA-binding motif protein, X chromosome;RNA-binding motif protein, X chromosome, N-terminally processed	RBMX	-0.732369	-0.37537	-0.33406	0.0351662	0.420339	0.711375	TRUE	FALSE	FALSE
P31150	Rab GDP dissociation inhibitor alpha	GDI1	-0.733022	-0.808813	-0.713652	0.00120665	0.000526176	0.00672501	TRUE	TRUE	TRUE
O43143	Pre-mRNA-splicing factor ATP-dependent RNA helicase DHX15	DHX15	-0.733551	-0.457928	-0.229338	2.26112e-05	0.0149585	0.489922	TRUE	TRUE	FALSE
P09661	U2 small nuclear ribonucleoprotein A	SNRPA1	-0.73535	-0.421587	-0.0491165	0.00180443	0.100316	1	TRUE	FALSE	FALSE
P46939	Utrophin	UTRN	-0.735641	-0.871746	-0.24531	1.82237e-05	2.19652e-08	0.309018	TRUE	TRUE	FALSE
O75351	Vacuolar protein sorting-associated protein 4B	VPS4B	-0.735841	-0.702412	-0.230412	0.00109846	0.00269655	0.548948	TRUE	TRUE	FALSE
P13667	Protein disulfide-isomerase A4	PDIA4	-0.737695	0.264229	-0.179954	0.0260141	0.652454	1	TRUE	FALSE	FALSE
P08133	Annexin A6	ANXA6	-0.740897	-0.087969	-0.540393	0.000469365	1	0.046941	TRUE	FALSE	TRUE
Q13363	C-terminal-binding protein 1	CTBP1	-0.741331	-0.766765	-0.540434	0.000439068	0.000993982	0.0427065	TRUE	TRUE	TRUE
Q93008	Probable ubiquitin carboxyl-terminal hydrolase FAF-X	USP9X	-0.742763	-0.702749	-0.448727	0.000189644	0.000106247	0.0172383	TRUE	TRUE	TRUE
P62330	ADP-ribosylation factor 6	ARF6	-0.74851	-0.502433	-0.143737	0.00750594	0.116576	1	TRUE	FALSE	FALSE
P60900	Proteasome subunit alpha type-6	PSMA6	-0.75153	-0.725532	-0.286414	0.000661616	0.00196649	0.517238	TRUE	TRUE	FALSE
P40227	T-complex protein 1 subunit zeta	CCT6A	-0.751979	-0.41014	-0.0408869	0.00464898	0.214819	1	TRUE	FALSE	FALSE
Q9BUH6	Protein PAXX	C9orf142	-0.75291	-0.235325	0.0827205	0.0250483	0.679691	1	TRUE	FALSE	FALSE
P20618	Proteasome subunit beta type-1	PSMB1	-0.756605	-0.421813	-0.253738	4.69103e-05	0.0360546	0.466283	TRUE	TRUE	FALSE
Q9ULZ3	Apoptosis-associated speck-like protein containing a CARD	PYCARD	-0.757606	-0.451382	0.102313	0.00467628	0.111943	1	TRUE	FALSE	FALSE
O00764	Pyridoxal kinase	PDXK	-0.758239	-0.650922	-0.0682378	0.0103562	0.0443557	1	TRUE	TRUE	FALSE
Q63HN8	E3 ubiquitin-protein ligase RNF213	RNF213	-0.759596	-0.341742	0.164347	0.0159407	0.365806	1	TRUE	FALSE	FALSE
Q9H299	SH3 domain-binding glutamic acid-rich-like protein 3	SH3BGRL3	-0.759841	-0.598336	-0.494575	0.0398118	0.152775	0.451132	TRUE	FALSE	FALSE
P84157	Matrix-remodeling-associated protein 7	MXRA7	-0.760836	-0.242216	-0.947195	0.0871851	0.791735	0.0375122	FALSE	FALSE	TRUE
Q8NBJ7	Sulfatase-modifying factor 2	SUMF2	-0.761278	-0.41458	0.14421	0.0184481	0.25837	1	TRUE	FALSE	FALSE
O75348	V-type proton ATPase subunit G 1	ATP6V1G1	-0.761416	-0.375428	0.0924882	0.0168756	0.339426	1	TRUE	FALSE	FALSE
P31948	Stress-induced-phosphoprotein 1	STIP1	-0.761699	-0.182148	-0.0274405	1.65827e-05	0.499807	1	TRUE	FALSE	FALSE
Q8WUM4	Programmed cell death 6-interacting protein	PDCD6IP	-0.761897	-0.669075	-0.167146	9.67799e-06	0.000181032	0.798175	TRUE	TRUE	FALSE
P68402	Platelet-activating factor acetylhydrolase IB subunit beta	PAFAH1B2	-0.762234	-0.017022	0.0306912	0.00263357	1	1	TRUE	FALSE	FALSE
P29728	2-5-oligoadenylate synthase 2	OAS2	-0.76316	-1.14076	-0.563214	0.0370073	0.000708572	0.0215007	TRUE	TRUE	TRUE
Q14764	Major vault protein	MVP	-0.763389	-0.311763	0.623414	0.00159932	0.335189	0.0406394	TRUE	FALSE	TRUE
Q92841	Probable ATP-dependent RNA helicase DDX17	DDX17	-0.763789	-0.579244	-0.274779	0.00065807	0.0169653	0.593189	TRUE	TRUE	FALSE
Q9UNZ2	NSFL1 cofactor p47	NSFL1C	-0.76408	-0.413293	-0.432395	4.11257e-07	0.00284533	0.00683201	TRUE	TRUE	TRUE
Q5JWF2	Guanine nucleotide-binding protein G(s) subunit alpha isoforms XLas	GNAS	-0.76772	-0.54788	-0.363307	0.0012974	0.0263664	0.289425	TRUE	TRUE	FALSE
Q15717	ELAV-like protein 1	ELAVL1	-0.768159	-0.50617	-0.146385	0.00105577	0.0513235	1	TRUE	FALSE	FALSE
O43684	Mitotic checkpoint protein BUB3	BUB3	-0.771389	-0.873209	-0.490827	0.00117242	0.000175988	0.0887658	TRUE	TRUE	FALSE
P11215	Integrin alpha-M	ITGAM	-0.772204	-0.23244	0.340656	0.0162229	0.694592	0.635382	TRUE	FALSE	FALSE
Q08AF3	Schlafen family member 5	SLFN5	-0.772206	-0.622761	-0.291091	0.0462167	0.207253	0.798248	TRUE	FALSE	FALSE
Q00535	Cyclin-dependent-like kinase 5	CDK5	-0.772428	-0.436917	0.1062	0.00338699	0.115521	1	TRUE	FALSE	FALSE
P21796	Voltage-dependent anion-selective channel protein 1	VDAC1	-0.774906	-0.606777	-0.0285286	0.0261338	0.112195	1	TRUE	FALSE	FALSE
P17987	T-complex protein 1 subunit alpha	TCP1	-0.775915	-0.374911	-0.256121	2.89341e-05	0.0714917	0.455824	TRUE	FALSE	FALSE
P29144	Tripeptidyl-peptidase 2	TPP2	-0.777866	-0.424193	0.0231536	0.00200367	0.125807	1	TRUE	FALSE	FALSE
Q04323	UBX domain-containing protein 1	UBXN1	-0.778598	-0.602026	-0.323257	0.00852539	0.0580795	0.619293	TRUE	FALSE	FALSE
Q9P035	Very-long-chain (3R)-3-hydroxyacyl-CoA dehydratase 3	HACD3	-0.780155	-0.418565	-0.0397425	0.00384924	0.104793	1	TRUE	FALSE	FALSE
Q9NXG2	THUMP domain-containing protein 1	THUMPD1	-0.780998	-0.528655	-0.568862	0.00325721	0.0308076	0.0736358	TRUE	TRUE	FALSE
Q14258	E3 ubiquitin/ISG15 ligase TRIM25	TRIM25	-0.78262	-0.207496	-0.0289759	0.0190259	0.715735	1	TRUE	FALSE	FALSE
P31949	Protein S100-A11;Protein S100-A11, N-terminally processed	S100A11	-0.782902	-0.700195	-0.124906	0.0219476	0.058108	1	TRUE	FALSE	FALSE
Q9Y490	Talin-1	TLN1	-0.784295	-0.585421	-0.360688	0.000427075	0.0152504	0.343806	TRUE	TRUE	FALSE
Q96FZ7	Charged multivesicular body protein 6	CHMP6	-0.784427	-0.876392	-0.716159	0.0109593	0.00213469	0.0269865	TRUE	TRUE	TRUE
Q9HB71	Calcyclin-binding protein	CACYBP	-0.784778	-0.22623	-0.0610173	0.0357661	0.734293	1	TRUE	FALSE	FALSE
Q96G03	Phosphoglucomutase-2	PGM2	-0.786119	-0.459227	-0.341441	7.73403e-05	0.0289366	0.236317	TRUE	TRUE	FALSE
Q9NZ01	Very-long-chain enoyl-CoA reductase	TECR	-0.788027	-0.344636	-0.0659528	0.0178284	0.349334	1	TRUE	FALSE	FALSE
P11413	Glucose-6-phosphate 1-dehydrogenase	G6PD	-0.789355	-0.481348	-0.0355822	0.000708811	0.0657715	1	TRUE	FALSE	FALSE
Q12905	Interleukin enhancer-binding factor 2	ILF2	-0.78941	-0.736889	-0.279106	0.000708811	0.00251294	0.599561	TRUE	TRUE	FALSE
Q9HB90;Q9NQL2	Ras-related GTP-binding protein C;Ras-related GTP-binding protein D	RRAGC;RRAGD	-0.793435	-0.470062	0.172374	0.016849	0.186836	1	TRUE	FALSE	FALSE
Q9BUJ2	Heterogeneous nuclear ribonucleoprotein U-like protein 1	HNRNPUL1	-0.795154	-0.900033	-0.491577	0.000590379	0.000146014	0.111929	TRUE	TRUE	FALSE
Q9NR19	Acetyl-coenzyme A synthetase, cytoplasmic	ACSS2	-0.798417	-0.830294	-0.013	0.0256856	0.0189159	1	TRUE	TRUE	FALSE
P01111;P01116	GTPase NRas;GTPase KRas;GTPase KRas, N-terminally processed	NRAS;KRAS	-0.798996	-0.38178	-0.258586	0.0105769	0.277174	0.662499	TRUE	FALSE	FALSE
Q7Z2K6	Endoplasmic reticulum metallopeptidase 1	ERMP1	-0.801063	-0.488105	-0.146085	0.00371393	0.0435158	0.801254	TRUE	TRUE	FALSE
O60749	Sorting nexin-2	SNX2	-0.801138	-0.424053	-0.225649	0.000308419	0.0825086	0.720995	TRUE	FALSE	FALSE
O43464	Serine protease HTRA2, mitochondrial	HTRA2	-0.804196	-0.534311	0.0404049	0.019981	0.148363	1	TRUE	FALSE	FALSE
Q92542	Nicastrin	NCSTN	-0.80469	-0.549765	-0.182443	0.000867988	0.0292724	0.899383	TRUE	TRUE	FALSE
P49368	T-complex protein 1 subunit gamma	CCT3	-0.806401	-0.561265	-0.287851	4.31332e-05	0.0050517	0.343625	TRUE	TRUE	FALSE
P61020	Ras-related protein Rab-5B	RAB5B	-0.806563	-0.386324	-0.260662	0.0101534	0.246894	0.789714	TRUE	FALSE	FALSE
P29590	Protein PML	PML	-0.806631	-0.689269	-0.473713	0.000336192	0.00326156	0.122019	TRUE	TRUE	FALSE
P05107	Integrin beta-2	ITGB2	-0.807472	-0.329142	0.190353	0.00236608	0.335266	0.965944	TRUE	FALSE	FALSE
P35579	Myosin-9	MYH9	-0.80826	-0.893577	-0.526937	0.000324567	0.000131125	0.0836753	TRUE	TRUE	FALSE
P14927	Cytochrome b-c1 complex subunit 7	UQCRB	-0.80832	-0.299238	0.104503	0.00284318	0.332295	1	TRUE	FALSE	FALSE
Q16513	Serine/threonine-protein kinase N2	PKN2	-0.809917	0.000740715	-0.152534	0.0356118	1	0.965782	TRUE	FALSE	FALSE
Q27J81	Inverted formin-2	INF2	-0.810453	-0.762091	0.00577352	0.0020576	0.00302674	1	TRUE	TRUE	FALSE
P61081	NEDD8-conjugating enzyme Ubc12	UBE2M	-0.810644	-0.827748	-0.485951	0.0314556	0.0387809	0.473673	TRUE	TRUE	FALSE
P27487	Dipeptidyl peptidase 4;Dipeptidyl peptidase 4 membrane form;Dipeptidyl peptidase 4 soluble form	DPP4	-0.810663	0.106756	0.307127	0.00678879	1	0.581367	TRUE	FALSE	FALSE
P00491	Purine nucleoside phosphorylase	PNP	-0.810709	-0.0723716	0.159857	0.00764402	1	1	TRUE	FALSE	FALSE
P17480	Nucleolar transcription factor 1	UBTF	-0.811037	-1.11308	-0.827898	0.15539	0.0323899	0.209211	FALSE	TRUE	FALSE
Q15661;P20231	Tryptase alpha/beta-1;Tryptase beta-2	TPSAB1;TPSB2	-0.811479	1.3298	0.166678	0.422305	0.151679	1	FALSE	FALSE	FALSE
Q9Y6C9	Mitochondrial carrier homolog 2	MTCH2	-0.811573	-0.628391	-0.0227844	0.00942346	0.0583055	1	TRUE	FALSE	FALSE
Q9BWD1	Acetyl-CoA acetyltransferase, cytosolic	ACAT2	-0.812074	-0.73301	-0.106027	0.0152914	0.0258323	1	TRUE	TRUE	FALSE
P07948	Tyrosine-protein kinase Lyn	LYN	-0.813063	-0.201487	0.0297283	0.0136846	0.784078	1	TRUE	FALSE	FALSE
Q9Y3A5	Ribosome maturation protein SBDS	SBDS	-0.814249	-0.642397	-0.291488	0.000490048	0.00335625	0.482536	TRUE	TRUE	FALSE
Q9Y230	RuvB-like 2	RUVBL2	-0.814911	-0.457406	-0.319747	9.41041e-06	0.016933	0.20928	TRUE	TRUE	FALSE
Q15121	Astrocytic phosphoprotein PEA-15	PEA15	-0.815155	-0.819691	-0.240773	0.0360533	0.0873359	1	TRUE	FALSE	FALSE
Q92945	Far upstream element-binding protein 2	KHSRP	-0.816411	-0.446101	-0.331201	0.00138802	0.135813	0.53247	TRUE	FALSE	FALSE
P61981	14-3-3 protein gamma;14-3-3 protein gamma, N-terminally processed	YWHAG	-0.819666	-0.418127	-0.593885	0.0121291	0.320516	0.196949	TRUE	FALSE	FALSE
P56377	AP-1 complex subunit sigma-2	AP1S2	-0.820235	-0.668549	-0.432975	0.0313737	0.0540479	0.420976	TRUE	FALSE	FALSE
Q9HBL0	Tensin-1	TNS1	-0.82065	-0.94123	-0.639819	0.00237615	0.00072433	0.0611971	TRUE	TRUE	FALSE
Q15005	Signal peptidase complex subunit 2	SPCS2	-0.821108	0.752902	-0.109918	0.0273975	0.0551099	1	TRUE	FALSE	FALSE
Q13596	Sorting nexin-1	SNX1	-0.822213	-0.614784	-0.568527	0.00125827	0.0189159	0.0647825	TRUE	TRUE	FALSE
P09012	U1 small nuclear ribonucleoprotein A	SNRPA	-0.823076	-0.549984	-0.347258	0.00108228	0.0356675	0.372796	TRUE	TRUE	FALSE
P25788	Proteasome subunit alpha type-3	PSMA3	-0.824205	-0.568882	-0.300148	1.67552e-07	0.000296723	0.157997	TRUE	TRUE	FALSE
Q99832	T-complex protein 1 subunit eta	CCT7	-0.824908	-0.475323	-0.316552	0.000169004	0.0460747	0.404067	TRUE	TRUE	FALSE
Q00796	Sorbitol dehydrogenase	SORD	-0.825502	-0.806375	-0.680286	0.00162737	0.0048171	0.0177234	TRUE	TRUE	TRUE
P22314	Ubiquitin-like modifier-activating enzyme 1	UBA1	-0.82572	-0.4367	-0.371333	5.48861e-05	0.059798	0.251295	TRUE	FALSE	FALSE
Q9Y5S9	RNA-binding protein 8A	RBM8A	-0.827355	-0.775814	-0.661896	0.00190137	0.00147319	0.0148675	TRUE	TRUE	TRUE
Q10567	AP-1 complex subunit beta-1	AP1B1	-0.827622	-0.249871	0.0077726	0.000368774	0.449585	1	TRUE	FALSE	FALSE
Q3LXA3	Bifunctional ATP-dependent dihydroxyacetone kinase/FAD-AMP lyase (cyclizing);ATP-dependent dihydroxyacetone kinase;FAD-AMP lyase (cyclizing)	DAK	-0.833771	-0.126537	-0.144862	0.000146514	0.81773	0.87482	TRUE	FALSE	FALSE
Q14839	Chromodomain-helicase-DNA-binding protein 4	CHD4	-0.835792	-0.798901	-0.716857	0.0195345	0.0233754	0.0215007	TRUE	TRUE	TRUE
P51570	Galactokinase	GALK1	-0.836848	-0.319913	-0.217641	0.000146514	0.230281	0.720339	TRUE	FALSE	FALSE
Q9BRF8	Serine/threonine-protein phosphatase CPPED1	CPPED1	-0.837505	-0.546289	-0.199386	0.00110279	0.0431168	0.911403	TRUE	TRUE	FALSE
P19338	Nucleolin	NCL	-0.837643	-0.58673	-0.317444	1.92026e-05	0.00514821	0.343625	TRUE	TRUE	FALSE
Q04917	14-3-3 protein eta	YWHAH	-0.8385	-1.02914	-0.390668	0.00974763	0.00245185	0.548948	TRUE	TRUE	FALSE
Q14728	Major facilitator superfamily domain-containing protein 10	MFSD10	-0.840486	-0.863688	-0.15466	0.0275582	0.0520208	1	TRUE	FALSE	FALSE
P53396	ATP-citrate synthase	ACLY	-0.841471	-0.970467	0.0749786	4.20328e-05	3.62317e-06	1	TRUE	TRUE	FALSE
P59998	Actin-related protein 2/3 complex subunit 4	ARPC4	-0.841821	-0.478826	-0.0125049	0.000477004	0.0768473	1	TRUE	FALSE	FALSE
C4AMC7;Q6VEQ5;A8K0Z3	Putative WAS protein family homolog 3;WAS protein family homolog 2;WAS protein family homolog 1	WASH3P;WASH2P;WASH1	-0.842959	-0.837269	-0.75649	0.0207937	0.0132505	0.0381895	TRUE	TRUE	TRUE
Q9HC35	Echinoderm microtubule-associated protein-like 4	EML4	-0.84451	-0.788721	-0.0706164	0.00418261	0.0108847	1	TRUE	TRUE	FALSE
Q13232	Nucleoside diphosphate kinase 3	NME3	-0.844646	-0.477318	-0.202882	0.000177394	0.0460747	0.796099	TRUE	TRUE	FALSE
Q9H4G0	Band 4.1-like protein 1	EPB41L1	-0.845513	-0.508782	-0.275214	0.00896381	0.0905043	0.60476	TRUE	FALSE	FALSE
Q13488	V-type proton ATPase 116 kDa subunit a isoform 3	TCIRG1	-0.84739	-0.4741	0.542339	0.03312	0.356871	0.409481	TRUE	FALSE	FALSE
P28676	Grancalcin	GCA	-0.848243	-0.263172	0.509791	0.0342335	0.750056	0.432421	TRUE	FALSE	FALSE
Q01469	Fatty acid-binding protein, epidermal	FABP5	-0.849679	-0.865566	-0.307436	0.0311056	0.0398704	0.911403	TRUE	TRUE	FALSE
P12956	X-ray repair cross-complementing protein 6	XRCC6	-0.850027	-0.570681	-0.268672	0.000886314	0.0451729	0.723918	TRUE	TRUE	FALSE
P02753	Retinol-binding protein 4;Plasma retinol-binding protein(1-182);Plasma retinol-binding protein(1-181);Plasma retinol-binding protein(1-179);Plasma retinol-binding protein(1-176)	RBP4	-0.850987	-0.507358	-0.869635	0.00410851	0.109487	0.0107348	TRUE	FALSE	TRUE
P49755	Transmembrane emp24 domain-containing protein 10	TMED10	-0.851251	-0.493737	-0.316843	0.00844574	0.220861	0.752996	TRUE	FALSE	FALSE
P14625	Endoplasmin	HSP90B1	-0.85156	0.442937	-0.224127	0.0171236	0.335842	1	TRUE	FALSE	FALSE
P21266	Glutathione S-transferase Mu 3	GSTM3	-0.852301	0.101621	-0.44188	0.000604529	1	0.203367	TRUE	FALSE	FALSE
O15145	Actin-related protein 2/3 complex subunit 3	ARPC3	-0.854378	-0.508756	-0.11599	0.00554244	0.138265	1	TRUE	FALSE	FALSE
P68366	Tubulin alpha-4A chain	TUBA4A	-0.8566	0.0665672	0.0976969	7.84415e-05	1	1	TRUE	FALSE	FALSE
Q9UGI8	Testin	TES	-0.856753	-1.35662	-0.783714	0.0152384	4.93675e-05	0.0384454	TRUE	TRUE	TRUE
P30041	Peroxiredoxin-6	PRDX6	-0.856809	-0.18842	-0.215453	0.00109751	0.75166	0.901133	TRUE	FALSE	FALSE
P10155	60 kDa SS-A/Ro ribonucleoprotein	TROVE2	-0.857754	-0.549382	-0.272524	6.70409e-05	0.0139041	0.459007	TRUE	TRUE	FALSE
P52790	Hexokinase-3	HK3	-0.86007	-0.603238	0.448516	0.00581823	0.0672277	0.359998	TRUE	FALSE	FALSE
O95168	NADH dehydrogenase [ubiquinone] 1 beta subcomplex subunit 4	NDUFB4	-0.860775	-0.493992	-0.0707548	0.0035776	0.15922	1	TRUE	FALSE	FALSE
O00712	Nuclear factor 1 B-type	NFIB	-0.861566	-0.075128	-0.220232	0.000711456	1	0.635382	TRUE	FALSE	FALSE
P50552	Vasodilator-stimulated phosphoprotein	VASP	-0.861979	-0.663968	-0.0174667	0.000146576	0.00504005	1	TRUE	TRUE	FALSE
Q99714	3-hydroxyacyl-CoA dehydrogenase type-2	HSD17B10	-0.862041	-0.440189	0.0886345	0.00496702	0.259641	1	TRUE	FALSE	FALSE
P46063	ATP-dependent DNA helicase Q1	RECQL	-0.862583	-1.04763	-0.835723	0.00014343	3.3064e-06	0.000218035	TRUE	TRUE	TRUE
P18564	Integrin beta-6	ITGB6	-0.863595	-1.06969	-0.428429	0.00369142	0.00111255	0.30934	TRUE	TRUE	FALSE
P11142	Heat shock cognate 71 kDa protein	HSPA8	-0.864714	-0.705495	-0.3502	0.00278789	0.0243111	0.599854	TRUE	TRUE	FALSE
Q8N6H7	ADP-ribosylation factor GTPase-activating protein 2	ARFGAP2	-0.865732	-0.616308	-0.579895	0.0302818	0.049108	0.110671	TRUE	TRUE	FALSE
P30048	Thioredoxin-dependent peroxide reductase, mitochondrial	PRDX3	-0.866487	-0.281534	0.272636	0.0437595	0.780654	1	TRUE	FALSE	FALSE
Q15907	Ras-related protein Rab-11B	RAB11B	-0.867183	-1.18863	-0.242665	0.0311056	0.0122546	1	TRUE	TRUE	FALSE
Q86X76	Nitrilase homolog 1	NIT1	-0.867978	-0.239972	0.0651774	0.00054197	0.455485	1	TRUE	FALSE	FALSE
Q9UHD8	Septin-9	SEPT9	-0.870914	-0.676235	-0.355054	5.19563e-07	9.09067e-05	0.0753358	TRUE	TRUE	FALSE
O75935	Dynactin subunit 3	DCTN3	-0.871732	-0.683251	-0.408625	0.000116171	0.00282112	0.164851	TRUE	TRUE	FALSE
Q9Y696	Chloride intracellular channel protein 4	CLIC4	-0.871745	-1.12272	-0.818103	0.000102062	1.42364e-06	0.00151525	TRUE	TRUE	TRUE
Q9NR56	Muscleblind-like protein 1	MBNL1	-0.872259	-1.28241	-1.26645	0.0869477	0.0112334	0.0145769	FALSE	TRUE	TRUE
P52272	Heterogeneous nuclear ribonucleoprotein M	HNRNPM	-0.87395	-0.59142	-0.145864	7.49926e-05	0.0134742	1	TRUE	TRUE	FALSE
Q8N163	Cell cycle and apoptosis regulator protein 2	CCAR2	-0.878466	-0.677943	-0.440359	1.12684e-06	0.000308106	0.043297	TRUE	TRUE	TRUE
Q9NZL9	Methionine adenosyltransferase 2 subunit beta	MAT2B	-0.878769	-0.618983	-0.218642	1.79983e-05	0.00175979	0.579335	TRUE	TRUE	FALSE
Q14980	Nuclear mitotic apparatus protein 1	NUMA1	-0.88045	-0.426674	-0.319697	9.36943e-06	0.055176	0.34271	TRUE	FALSE	FALSE
Q96TA1	Niban-like protein 1	FAM129B	-0.881118	-1.00052	-0.0163114	3.27288e-06	3.42335e-07	1	TRUE	TRUE	FALSE
Q9BPW8	Protein NipSnap homolog 1	NIPSNAP1	-0.881811	-0.873867	-0.110657	0.0136644	0.0271783	1	TRUE	TRUE	FALSE
Q92888	Rho guanine nucleotide exchange factor 1	ARHGEF1	-0.882033	-0.304458	0.0145047	0.000554954	0.276947	1	TRUE	FALSE	FALSE
Q969X5	Endoplasmic reticulum-Golgi intermediate compartment protein 1	ERGIC1	-0.883592	-0.435549	-0.0933328	0.00522224	0.264321	1	TRUE	FALSE	FALSE
P47755	F-actin-capping protein subunit alpha-2	CAPZA2	-0.883635	-0.481275	-0.323313	0.00016047	0.0497508	0.421656	TRUE	TRUE	FALSE
O15400	Syntaxin-7	STX7	-0.884885	-0.613841	-0.154168	1.99524e-05	0.00469602	0.935418	TRUE	TRUE	FALSE
Q13057	Bifunctional coenzyme A synthase;Phosphopantetheine adenylyltransferase;Dephospho-CoA kinase	COASY	-0.885134	-0.280064	0.0542398	0.0172368	0.595648	1	TRUE	FALSE	FALSE
Q6IAA8	Ragulator complex protein LAMTOR1	LAMTOR1	-0.885322	-0.777248	-0.0222408	0.0041565	0.0131783	1	TRUE	TRUE	FALSE
P68104;Q5VTE0	Elongation factor 1-alpha 1;Putative elongation factor 1-alpha-like 3	EEF1A1;EEF1A1P5	-0.886089	-0.759006	-0.341419	0.00129379	0.010738	0.554839	TRUE	TRUE	FALSE
P13716	Delta-aminolevulinic acid dehydratase	ALAD	-0.886995	-0.231039	-0.102428	0.0200892	0.819181	1	TRUE	FALSE	FALSE
Q9Y5X3	Sorting nexin-5	SNX5	-0.887937	-0.362069	-0.12068	0.000529382	0.20453	1	TRUE	FALSE	FALSE
P26599	Polypyrimidine tract-binding protein 1	PTBP1	-0.888208	-0.59038	-0.152215	0.000160793	0.022085	1	TRUE	TRUE	FALSE
P63096	Guanine nucleotide-binding protein G(i) subunit alpha-1	GNAI1	-0.889782	-0.499627	-0.455225	0.00554244	0.0497643	0.141417	TRUE	TRUE	FALSE
P00747	Plasminogen;Plasmin heavy chain A;Activation peptide;Angiostatin;Plasmin heavy chain A, short form;Plasmin light chain B	PLG	-0.890491	-0.864772	-1.19294	0.022023	0.0344705	0.0074253	TRUE	TRUE	TRUE
P40121	Macrophage-capping protein	CAPG	-0.891805	-0.53047	-0.0420975	0.0241901	0.275311	1	TRUE	FALSE	FALSE
P19367	Hexokinase-1	HK1	-0.893005	-0.897568	-0.0851968	4.00797e-06	5.98125e-06	1	TRUE	TRUE	FALSE
Q15124	Phosphoglucomutase-like protein 5	PGM5	-0.893473	0.273506	-0.897831	0.00983996	0.573308	0.0172383	TRUE	FALSE	TRUE
Q9Y4W6	AFG3-like protein 2	AFG3L2	-0.895957	-0.426707	-0.0755631	0.00254395	0.230957	1	TRUE	FALSE	FALSE
P46109	Crk-like protein	CRKL	-0.896119	-0.303884	-0.45518	0.000291268	0.484273	0.0516856	TRUE	FALSE	FALSE
P54578	Ubiquitin carboxyl-terminal hydrolase 14	USP14	-0.897457	-0.714543	-0.757093	0.000204553	0.00606688	0.00425967	TRUE	TRUE	TRUE
P07910	Heterogeneous nuclear ribonucleoproteins C1/C2	HNRNPC	-0.898359	-0.735661	-0.401995	0.00148945	0.014195	0.451132	TRUE	TRUE	FALSE
P42285	Superkiller viralicidic activity 2-like 2	SKIV2L2	-0.899873	-1.39529	-0.728104	0.00634904	4.47754e-05	0.00683201	TRUE	TRUE	TRUE
P51159	Ras-related protein Rab-27A	RAB27A	-0.900973	-0.115939	0.326921	0.0360533	1	0.627583	TRUE	FALSE	FALSE
Q5TEC6	Histone H3	HIST2H3PS2	-0.901293	-0.540305	-0.106814	0.0276784	0.270018	1	TRUE	FALSE	FALSE
Q6EEV6;P61956;P55854	Small ubiquitin-related modifier 4;Small ubiquitin-related modifier 2;Small ubiquitin-related modifier 3	SUMO4;SUMO2;SUMO3	-0.903603	-0.816455	-0.409619	0.00960526	0.0119067	0.446423	TRUE	TRUE	FALSE
Q8NC56	LEM domain-containing protein 2	LEMD2	-0.903687	-0.892055	-0.854941	2.34739e-05	0.000515341	3.95924e-05	TRUE	TRUE	TRUE
Q00577	Transcriptional activator protein Pur-alpha	PURA	-0.904973	-0.422563	-0.585763	1.92158e-05	0.0608241	0.017045	TRUE	FALSE	TRUE
P16403	Histone H1.2	HIST1H1C	-0.907127	-0.610421	-0.242997	0.0319871	0.187403	1	TRUE	FALSE	FALSE
O14879	Interferon-induced protein with tetratricopeptide repeats 3	IFIT3	-0.910984	-1.37015	-0.149973	0.0567312	0.0102468	1	FALSE	TRUE	FALSE
Q92882	Osteoclast-stimulating factor 1	OSTF1	-0.911822	-0.104423	0.305086	0.00177244	1	0.629045	TRUE	FALSE	FALSE
P25786	Proteasome subunit alpha type-1	PSMA1	-0.913801	-0.543198	-0.17465	6.90823e-05	0.021257	0.931697	TRUE	TRUE	FALSE
Q9H4K7	Mitochondrial ribosome-associated GTPase 2	MTG2	-0.914088	-0.884807	-1.2004	0.0264462	0.055176	0.0185159	TRUE	FALSE	TRUE
Q12907	Vesicular integral-membrane protein VIP36	LMAN2	-0.915541	-0.0218638	-0.0183169	0.00202313	1	1	TRUE	FALSE	FALSE
O14745	Na(+)/H(+) exchange regulatory cofactor NHE-RF1	SLC9A3R1	-0.917385	-0.41086	0.0106831	0.00634904	0.220711	1	TRUE	FALSE	FALSE
Q8IYT4	Katanin p60 ATPase-containing subunit A-like 2	KATNAL2	-0.917539	-0.220981	-0.03093	0.00226634	0.61344	1	TRUE	FALSE	FALSE
B0I1T2	Unconventional myosin-Ig;Minor histocompatibility antigen HA-2	MYO1G	-0.917872	-0.12887	0.316763	0.00484914	0.982534	0.610336	TRUE	FALSE	FALSE
Q14847	LIM and SH3 domain protein 1	LASP1	-0.918169	-1.12879	-0.731986	3.51806e-06	2.42294e-08	0.00084643	TRUE	TRUE	TRUE
P00966	Argininosuccinate synthase	ASS1	-0.920218	-0.525184	-0.0919705	2.89496e-05	0.0199949	1	TRUE	TRUE	FALSE
P48426	Phosphatidylinositol 5-phosphate 4-kinase type-2 alpha	PIP4K2A	-0.920604	-0.574132	-0.455435	0.000427061	0.0347158	0.204477	TRUE	TRUE	FALSE
Q00610	Clathrin heavy chain 1	CLTC	-0.921227	-0.662538	-0.136955	0.00165705	0.0415129	1	TRUE	TRUE	FALSE
P23368	NAD-dependent malic enzyme, mitochondrial	ME2	-0.923195	-0.267711	0.0378927	0.00440697	0.624674	1	TRUE	FALSE	FALSE
P07108	Acyl-CoA-binding protein	DBI	-0.923681	-0.806837	-0.144131	0.00701642	0.0219108	1	TRUE	TRUE	FALSE
Q16629	Serine/arginine-rich splicing factor 7	SRSF7	-0.925264	-0.840117	-0.5494	0.00186486	0.00689382	0.191837	TRUE	TRUE	FALSE
O75396	Vesicle-trafficking protein SEC22b	SEC22B	-0.926664	-0.562497	-0.488539	0.00296954	0.116176	0.350795	TRUE	FALSE	FALSE
P40925	Malate dehydrogenase, cytoplasmic	MDH1	-0.928148	-0.54064	-0.582978	1.51073e-07	0.00446322	0.00631832	TRUE	TRUE	TRUE
P04839	Cytochrome b-245 heavy chain	CYBB	-0.928172	-0.435374	0.63728	0.00735652	0.317278	0.158343	TRUE	FALSE	FALSE
P50990	T-complex protein 1 subunit theta	CCT8	-0.930036	-0.544764	-0.317435	0.000103241	0.0394064	0.521094	TRUE	TRUE	FALSE
Q13753	Laminin subunit gamma-2	LAMC2	-0.930425	1.25375	-1.03766	0.0265997	0.0243795	0.0148675	TRUE	TRUE	TRUE
Q9Y512	Sorting and assembly machinery component 50 homolog	SAMM50	-0.931388	-0.929254	-0.365076	0.0309522	0.00451489	0.459007	TRUE	TRUE	FALSE
Q96QK1	Vacuolar protein sorting-associated protein 35	VPS35	-0.933099	-0.434199	-0.0328867	6.82802e-06	0.060965	1	TRUE	FALSE	FALSE
Q9UHN6	Transmembrane protein 2	TMEM2	-0.934711	-1.1969	0.0886703	0.0132187	0.000215484	1	TRUE	TRUE	FALSE
O00264	Membrane-associated progesterone receptor component 1	PGRMC1	-0.937524	-0.683769	-0.129187	0.000246288	0.0113221	1	TRUE	TRUE	FALSE
Q92878	DNA repair protein RAD50	RAD50	-0.943449	-0.584781	-0.426696	0.000440307	0.0185277	0.177368	TRUE	TRUE	FALSE
Q13884	Beta-1-syntrophin	SNTB1	-0.944261	-1.72753	-0.165854	0.000194122	1.19278e-05	0.944981	TRUE	TRUE	FALSE
P50148	Guanine nucleotide-binding protein G(q) subunit alpha	GNAQ	-0.946741	-0.772712	0.0127378	0.000540221	0.00445462	1	TRUE	TRUE	FALSE
P04075	Fructose-bisphosphate aldolase A	ALDOA	-0.947584	-0.457635	-0.571965	0.000208417	0.128827	0.100773	TRUE	FALSE	FALSE
P84095	Rho-related GTP-binding protein RhoG	RHOG	-0.947842	-0.655771	-0.363727	1.92026e-05	0.00952575	0.296421	TRUE	TRUE	FALSE
Q15437	Protein transport protein Sec23B	SEC23B	-0.948705	-0.173984	-0.096719	0.00547686	0.883316	1	TRUE	FALSE	FALSE
P50995	Annexin A11	ANXA11	-0.950423	-0.735969	-0.0896373	6.58184e-13	2.56339e-07	1	TRUE	TRUE	FALSE
P11216	Glycogen phosphorylase, brain form	PYGB	-0.953057	-0.0686056	-0.0910822	3.75085e-07	1	1	TRUE	FALSE	FALSE
Q9UKY7	Protein CDV3 homolog	CDV3	-0.956261	-0.348585	-0.0970738	0.00321786	0.36395	1	TRUE	FALSE	FALSE
P28331	NADH-ubiquinone oxidoreductase 75 kDa subunit, mitochondrial	NDUFS1	-0.961934	-0.490438	-0.295121	0.000534328	0.104639	0.651392	TRUE	FALSE	FALSE
Q9NVJ2	ADP-ribosylation factor-like protein 8B	ARL8B	-0.962221	-0.9002	-0.217542	6.77199e-05	0.000725561	0.720133	TRUE	TRUE	FALSE
P13010	X-ray repair cross-complementing protein 5	XRCC5	-0.963655	-0.922269	-0.696213	9.59023e-06	6.13251e-05	0.0074253	TRUE	TRUE	TRUE
Q9Y2S2	Lambda-crystallin homolog	CRYL1	-0.963731	-0.259621	-0.285158	0.00271566	0.616337	0.797669	TRUE	FALSE	FALSE
P0DPI2;A0A0B4J2D5		GAL3A	-0.964103	-0.701339	0.0110656	0.0459275	0.201845	1	TRUE	FALSE	FALSE
P61158	Actin-related protein 3	ACTR3	-0.964709	-0.904419	-0.322053	0.000130965	0.000511558	0.534608	TRUE	TRUE	FALSE
Q13418	Integrin-linked protein kinase	ILK	-0.965618	-1.17993	-0.850871	0.00101944	0.000106247	0.0165991	TRUE	TRUE	TRUE
P50570	Dynamin-2	DNM2	-0.967704	-0.667513	-0.0487928	1.99663e-08	8.44625e-05	1	TRUE	TRUE	FALSE
Q9HDC9	Adipocyte plasma membrane-associated protein	APMAP	-0.968752	-0.413298	0.0583092	1.80847e-06	0.0639413	1	TRUE	FALSE	FALSE
Q6DD88	Atlastin-3	ATL3	-0.969414	-0.739966	-0.643512	8.97729e-06	0.00137751	0.00997813	TRUE	TRUE	TRUE
Q96L92	Sorting nexin-27	SNX27	-0.971775	-0.826477	-0.403862	0.000474722	0.00222733	0.269363	TRUE	TRUE	FALSE
P53999	Activated RNA polymerase II transcriptional coactivator p15	SUB1	-0.979581	-0.179083	-0.394561	0.00509423	0.890688	0.564035	TRUE	FALSE	FALSE
P02786	Transferrin receptor protein 1;Transferrin receptor protein 1, serum form	TFRC	-0.980227	-1.03126	0.0351577	0.0171961	0.0156684	1	TRUE	TRUE	FALSE
P09914	Interferon-induced protein with tetratricopeptide repeats 1	IFIT1	-0.98063	-1.84211	-0.686733	0.0341405	9.29037e-08	0.0171901	TRUE	TRUE	TRUE
Q9Y5K5	Ubiquitin carboxyl-terminal hydrolase isozyme L5	UCHL5	-0.983089	-0.23954	-0.198866	0.00406037	0.678262	0.761114	TRUE	FALSE	FALSE
P17858	ATP-dependent 6-phosphofructokinase, liver type	PFKL	-0.983277	-0.589866	-0.416912	1.90753e-06	0.0060696	0.129595	TRUE	TRUE	FALSE
O94760	N(G),N(G)-dimethylarginine dimethylaminohydrolase 1	DDAH1	-0.983381	-0.859425	-0.48207	0.00455447	0.0207164	0.200594	TRUE	TRUE	FALSE
P07437	Tubulin beta chain	TUBB	-0.983872	-0.843649	-0.526162	2.63499e-05	0.000782299	0.0782752	TRUE	TRUE	FALSE
O14908	PDZ domain-containing protein GIPC1	GIPC1	-0.984865	-0.843336	0.180866	0.0499001	0.1313	1	TRUE	FALSE	FALSE
P51665	26S proteasome non-ATPase regulatory subunit 7	PSMD7	-0.988255	-0.501374	-0.178621	0.00570703	0.200699	1	TRUE	FALSE	FALSE
Q9UPQ0	LIM and calponin homology domains-containing protein 1	LIMCH1	-0.989669	-0.950459	-0.710222	0.00998031	0.000146014	0.00388268	TRUE	TRUE	TRUE
P61457	Pterin-4-alpha-carbinolamine dehydratase	PCBD1	-0.990229	-0.869434	-0.585922	0.000529382	0.0021995	0.0906992	TRUE	TRUE	FALSE
Q06278	Aldehyde oxidase	AOX1	-0.992997	-0.452333	-0.909173	0.0189651	0.234611	0.0961017	TRUE	FALSE	FALSE
P51812	Ribosomal protein S6 kinase alpha-3	RPS6KA3	-0.99585	-0.558178	-0.346554	1.1365e-05	0.013948	0.271245	TRUE	TRUE	FALSE
O75874	Isocitrate dehydrogenase [NADP] cytoplasmic	IDH1	-0.995962	-0.340814	-0.0468154	0.0021253	0.475619	1	TRUE	FALSE	FALSE
P52209	6-phosphogluconate dehydrogenase, decarboxylating	PGD	-0.997084	-0.696767	-0.121761	0.000177071	0.016058	1	TRUE	TRUE	FALSE
Q13618	Cullin-3	CUL3	-0.997201	-0.773814	-0.738935	0.00384745	0.00754313	0.00434038	TRUE	TRUE	TRUE
Q6WCQ1	Myosin phosphatase Rho-interacting protein	MPRIP	-0.998107	-0.885114	-0.280927	0.0153055	0.049266	0.350795	TRUE	TRUE	FALSE
P35611	Alpha-adducin	ADD1	-0.998641	-0.160281	-0.393786	2.30499e-05	0.749127	0.25927	TRUE	FALSE	FALSE
Q9NUQ7	Ufm1-specific protease 2	UFSP2	-0.999167	-0.930075	-0.222689	0.0142624	0.00946948	0.917601	TRUE	TRUE	FALSE
Q16775	Hydroxyacylglutathione hydrolase, mitochondrial	HAGH	-0.999387	-0.460348	-0.248599	0.0382852	0.453407	1	TRUE	FALSE	FALSE
Q96C19	EF-hand domain-containing protein D2	EFHD2	-1.00165	-0.505533	0.0974844	4.71378e-05	0.0540479	1	TRUE	FALSE	FALSE
Q96B97	SH3 domain-containing kinase-binding protein 1	SH3KBP1	-1.00206	-0.589365	-0.397064	0.00896381	0.193048	0.518605	TRUE	FALSE	FALSE
P50991	T-complex protein 1 subunit delta	CCT4	-1.00207	-0.646726	-0.33098	1.59144e-05	0.00842988	0.443971	TRUE	TRUE	FALSE
P49748	Very long-chain specific acyl-CoA dehydrogenase, mitochondrial	ACADVL	-1.00404	-0.572593	-0.0985158	0.000268565	0.0603116	1	TRUE	FALSE	FALSE
P21281	V-type proton ATPase subunit B, brain isoform	ATP6V1B2	-1.00495	-0.802381	-0.159883	0.000279112	0.00512623	1	TRUE	TRUE	FALSE
O75955	Flotillin-1	FLOT1	-1.00877	-0.505677	-0.128828	0.000587979	0.123014	1	TRUE	FALSE	FALSE
Q92556	Engulfment and cell motility protein 1	ELMO1	-1.00987	-0.391312	-0.1779	3.85968e-05	0.115838	0.87879	TRUE	FALSE	FALSE
Q15286	Ras-related protein Rab-35	RAB35	-1.01276	-0.602454	-0.542121	0.00645323	0.0725693	0.200869	TRUE	FALSE	FALSE
Q53EL6	Programmed cell death protein 4	PDCD4	-1.01337	0.0566379	-0.282944	0.00014859	1	0.599561	TRUE	FALSE	FALSE
P17066;P48741	Heat shock 70 kDa protein 6;Putative heat shock 70 kDa protein 7	HSPA6;HSPA7	-1.01929	-0.715041	-0.532131	0.0233185	0.122975	0.527543	TRUE	FALSE	FALSE
P49419	Alpha-aminoadipic semialdehyde dehydrogenase	ALDH7A1	-1.02162	-0.870764	-0.503601	6.30888e-08	3.96505e-06	0.023265	TRUE	TRUE	TRUE
Q68EM7	Rho GTPase-activating protein 17	ARHGAP17	-1.02179	-0.254474	-0.509465	0.024653	0.772281	0.343625	TRUE	FALSE	FALSE
O14672	Disintegrin and metalloproteinase domain-containing protein 10	ADAM10	-1.02469	-1.32801	-0.484431	0.00208259	9.03806e-06	0.144999	TRUE	TRUE	FALSE
P47756	F-actin-capping protein subunit beta	CAPZB	-1.02502	-0.851352	-0.527293	4.63338e-08	7.96108e-06	0.0189186	TRUE	TRUE	TRUE
Q9BT40	Inositol polyphosphate 5-phosphatase K	INPP5K	-1.02615	-0.355999	0.70864	0.0147329	0.503138	0.0307473	TRUE	FALSE	TRUE
P04114	Apolipoprotein B-100;Apolipoprotein B-48	APOB	-1.0273	-0.253293	-0.568562	0.0221051	0.848931	0.478923	TRUE	FALSE	FALSE
P51608	Methyl-CpG-binding protein 2	MECP2	-1.02752	-0.651525	-0.917301	0.00606938	0.0978939	0.0354073	TRUE	FALSE	TRUE
Q9H425	Uncharacterized protein C1orf198	C1orf198	-1.03081	-1.56858	-1.08886	0.0116719	0.001438	0.0145806	TRUE	TRUE	TRUE
Q9NVS9	Pyridoxine-5-phosphate oxidase	PNPO	-1.03116	-0.439385	-0.403712	0.0103939	0.365005	0.652838	TRUE	FALSE	FALSE
Q13404	Ubiquitin-conjugating enzyme E2 variant 1	UBE2V1	-1.03195	-1.11317	-1.28095	0.00877358	0.0032307	0.00104925	TRUE	TRUE	TRUE
P06753	Tropomyosin alpha-3 chain	TPM3	-1.03287	-1.09822	-0.338967	1.91224e-05	2.32231e-05	0.46557	TRUE	TRUE	FALSE
Q14254	Flotillin-2	FLOT2	-1.03346	-0.60759	-0.148296	7.10551e-05	0.0115711	1	TRUE	TRUE	FALSE
Q9BSJ8	Extended synaptotagmin-1	ESYT1	-1.03388	-0.628015	-0.164473	6.24604e-07	0.00446322	0.934559	TRUE	TRUE	FALSE
Q96AE4	Far upstream element-binding protein 1	FUBP1	-1.03425	-0.857679	-0.3456	0.000137633	0.00232905	0.539673	TRUE	TRUE	FALSE
P35754	Glutaredoxin-1	GLRX	-1.03556	-0.691379	-0.87396	2.94808e-06	0.00197739	0.000285373	TRUE	TRUE	TRUE
P08574	Cytochrome c1, heme protein, mitochondrial	CYC1	-1.03564	-0.854067	-0.276428	0.0248905	0.0783656	0.956157	TRUE	FALSE	FALSE
O43290	U4/U6.U5 tri-snRNP-associated protein 1	SART1	-1.03572	-1.18965	-1.13036	0.0274548	0.0115711	0.043084	TRUE	TRUE	TRUE
P55072	Transitional endoplasmic reticulum ATPase	VCP	-1.03987	-0.299172	-0.196094	2.71468e-15	0.0492476	0.440622	TRUE	TRUE	FALSE
P49720	Proteasome subunit beta type-3	PSMB3	-1.04178	-0.468519	-0.233653	8.38522e-06	0.0522077	0.701764	TRUE	FALSE	FALSE
P50213	Isocitrate dehydrogenase [NAD] subunit alpha, mitochondrial	IDH3A	-1.04216	-0.217776	0.00121382	0.004025	0.793311	1	TRUE	FALSE	FALSE
P67936	Tropomyosin alpha-4 chain	TPM4	-1.04285	-1.51442	-1.17464	0.00124894	5.70268e-06	0.00182592	TRUE	TRUE	TRUE
P10909	Clusterin;Clusterin beta chain;Clusterin alpha chain	CLU	-1.04423	-0.555833	-1.23273	0.00943123	0.250793	0.0074253	TRUE	FALSE	TRUE
P23141	Liver carboxylesterase 1	CES1	-1.04623	-0.173937	-0.764313	0.0199154	1	0.265524	TRUE	FALSE	FALSE
Q9H330	Transmembrane protein 245	TMEM245	-1.04815	-0.507387	-1.25087	0.00993123	0.236467	0.00473088	TRUE	FALSE	TRUE
P30038	Delta-1-pyrroline-5-carboxylate dehydrogenase, mitochondrial	ALDH4A1	-1.04821	-1.01977	-0.56988	0.00806888	0.00328623	0.205176	TRUE	TRUE	FALSE
P63218	Guanine nucleotide-binding protein G(I)/G(S)/G(O) subunit gamma-5	GNG5	-1.04933	-0.629375	0.0886536	0.000930672	0.0420649	1	TRUE	TRUE	FALSE
P38117	Electron transfer flavoprotein subunit beta	ETFB	-1.04944	-0.614393	0.269057	0.000543676	0.065669	0.830758	TRUE	FALSE	FALSE
O15511	Actin-related protein 2/3 complex subunit 5	ARPC5	-1.05141	-0.841044	-0.231839	2.31263e-05	0.00140808	0.698702	TRUE	TRUE	FALSE
P36543	V-type proton ATPase subunit E 1	ATP6V1E1	-1.05203	-0.757534	0.0834473	0.000144679	0.010806	1	TRUE	TRUE	FALSE
Q9H0D6	5-3 exoribonuclease 2	XRN2	-1.05231	-0.987466	-0.303282	0.0263245	0.0381641	0.958486	TRUE	TRUE	FALSE
Q7L576	Cytoplasmic FMR1-interacting protein 1	CYFIP1	-1.05572	-0.864613	-0.404206	1.2203e-08	2.15517e-06	0.0667117	TRUE	TRUE	FALSE
P52597	Heterogeneous nuclear ribonucleoprotein F;Heterogeneous nuclear ribonucleoprotein F, N-terminally processed	HNRNPF	-1.05594	-0.642409	-0.199766	2.2196e-05	0.0172276	0.885674	TRUE	TRUE	FALSE
P46926	Glucosamine-6-phosphate isomerase 1	GNPDA1	-1.05685	-0.609713	-0.600006	0.000436597	0.0354285	0.0861113	TRUE	TRUE	FALSE
P28288	ATP-binding cassette sub-family D member 3	ABCD3	-1.05851	-0.309144	0.476613	0.00560183	0.559691	0.189327	TRUE	FALSE	FALSE
P24557	Thromboxane-A synthase	TBXAS1	-1.06048	-0.283248	-0.207712	6.19925e-05	0.339807	0.776327	TRUE	FALSE	FALSE
P00387	NADH-cytochrome b5 reductase 3;NADH-cytochrome b5 reductase 3 membrane-bound form;NADH-cytochrome b5 reductase 3 soluble form	CYB5R3	-1.06186	-0.579268	-0.262076	3.18281e-06	0.020643	0.62626	TRUE	TRUE	FALSE
P49407	Beta-arrestin-1	ARRB1	-1.06294	-1.45959	-0.737366	0.111485	6.05889e-05	0.012125	FALSE	TRUE	TRUE
P60660	Myosin light polypeptide 6	MYL6	-1.0633	-0.797405	-0.432315	1.20522e-05	0.00196299	0.253297	TRUE	TRUE	FALSE
Q9Y3Y2	Chromatin target of PRMT1 protein	CHTOP	-1.064	-1.00906	-0.549687	1.93866e-05	4.00102e-05	0.0410927	TRUE	TRUE	TRUE
Q5T3F8	CSC1-like protein 2	TMEM63B	-1.07011	-0.53142	0.384469	1.51892e-05	0.17189	0.135661	TRUE	FALSE	FALSE
P23229	Integrin alpha-6;Integrin alpha-6 heavy chain;Integrin alpha-6 light chain;Processed integrin alpha-6	ITGA6	-1.07085	0.179939	-0.176232	0.0130583	0.938074	1	TRUE	FALSE	FALSE
O43491	Band 4.1-like protein 2	EPB41L2	-1.07165	-0.409281	-0.767021	4.07541e-07	0.0636076	0.00126765	TRUE	FALSE	TRUE
Q9P0L0	Vesicle-associated membrane protein-associated protein A	VAPA	-1.07344	-1.11159	-0.240817	0.00455447	0.00392943	1	TRUE	TRUE	FALSE
Q9Y3Z3	Deoxynucleoside triphosphate triphosphohydrolase SAMHD1	SAMHD1	-1.07399	-0.362968	-0.157627	0.000439113	0.395101	1	TRUE	FALSE	FALSE
Q9BRZ2	E3 ubiquitin-protein ligase TRIM56	TRIM56	-1.0741	-0.680675	-0.169507	0.0494918	0.246168	1	TRUE	FALSE	FALSE
Q96TC7	Regulator of microtubule dynamics protein 3	RMDN3	-1.07692	-1.01203	-0.104365	0.00274773	0.00715609	1	TRUE	TRUE	FALSE
Q6NY19	KN motif and ankyrin repeat domain-containing protein 3	KANK3	-1.0821	-0.302363	0.0159381	0.00510186	0.558422	1	TRUE	FALSE	FALSE
Q9NX63	MICOS complex subunit MIC19	CHCHD3	-1.08496	-0.846322	-0.17442	0.000161259	0.00552597	1	TRUE	TRUE	FALSE
P62993	Growth factor receptor-bound protein 2	GRB2	-1.08638	-0.484571	-0.235128	2.91822e-06	0.0569692	0.720339	TRUE	FALSE	FALSE
Q13045	Protein flightless-1 homolog	FLII	-1.08742	-0.398317	0.164954	4.19009e-07	0.074889	0.819494	TRUE	FALSE	FALSE
P50402	Emerin	EMD	-1.08884	-1.18073	-0.861641	0.00200367	0.00117432	0.0404775	TRUE	TRUE	TRUE
O95436	Sodium-dependent phosphate transport protein 2B	SLC34A2	-1.0906	-0.718603	0.542862	0.0221563	0.141415	0.349288	TRUE	FALSE	FALSE
P61421	V-type proton ATPase subunit d 1	ATP6V0D1	-1.09063	-0.867138	0.0985273	0.00152612	0.0158974	1	TRUE	TRUE	FALSE
Q04941	Proteolipid protein 2	PLP2	-1.09365	-1.18081	-0.719168	0.00209892	0.000782299	0.0567359	TRUE	TRUE	FALSE
P78417	Glutathione S-transferase omega-1	GSTO1	-1.09546	-0.832291	-0.445324	1.77427e-05	0.00187407	0.25927	TRUE	TRUE	FALSE
P22626	Heterogeneous nuclear ribonucleoproteins A2/B1	HNRNPA2B1	-1.09835	-0.731679	-0.141323	0.000206937	0.0240255	1	TRUE	TRUE	FALSE
Q14019	Coactosin-like protein	COTL1	-1.10035	-0.909891	-0.66036	0.00035385	0.00512581	0.114031	TRUE	TRUE	FALSE
P27338	Amine oxidase [flavin-containing] B	MAOB	-1.10068	0.341085	-0.714032	0.00179863	0.525547	0.142968	TRUE	FALSE	FALSE
P23528	Cofilin-1	CFL1	-1.10078	-1.05939	-0.528573	7.50582e-05	0.000260673	0.164851	TRUE	TRUE	FALSE
Q8N392	Rho GTPase-activating protein 18	ARHGAP18	-1.10184	-1.11661	-0.0899118	2.24748e-05	6.97104e-06	1	TRUE	TRUE	FALSE
P14222	Perforin-1	PRF1	-1.10511	-1.72262	0.0603414	0.0942322	0.00625395	1	FALSE	TRUE	FALSE
Q7Z434	Mitochondrial antiviral-signaling protein	MAVS	-1.10592	-0.619489	-0.0826316	0.00837393	0.300793	1	TRUE	FALSE	FALSE
Q8IUE6	Histone H2A type 2-B	HIST2H2AB	-1.10942	-1.61063	-0.762903	0.0119638	0.00103212	0.204061	TRUE	TRUE	FALSE
P62258	14-3-3 protein epsilon	YWHAE	-1.10968	-0.599227	-0.22275	1.00562e-08	0.00300203	0.635382	TRUE	TRUE	FALSE
P11310	Medium-chain specific acyl-CoA dehydrogenase, mitochondrial	ACADM	-1.11409	-0.383955	0.195238	0.00445319	0.493239	1	TRUE	FALSE	FALSE
P41218	Myeloid cell nuclear differentiation antigen	MNDA	-1.12086	-1.21899	-0.409437	0.00147094	0.000762245	0.564035	TRUE	TRUE	FALSE
O94826	Mitochondrial import receptor subunit TOM70	TOMM70A	-1.12201	-1.17757	-0.61583	0.000205947	0.000294975	0.0656213	TRUE	TRUE	FALSE
P02788	Lactotransferrin;Lactoferricin-H;Kaliocin-1;Lactoferroxin-A;Lactoferroxin-B;Lactoferroxin-C	LTF	-1.12544	-0.788947	0.364589	0.031972	0.20453	0.981732	TRUE	FALSE	FALSE
P38606	V-type proton ATPase catalytic subunit A	ATP6V1A	-1.12762	-0.784333	-0.287535	6.40703e-06	0.00311765	0.642286	TRUE	TRUE	FALSE
Q9UJU6	Drebrin-like protein	DBNL	-1.12825	-1.01848	-0.681832	3.67595e-07	6.97104e-06	0.00837122	TRUE	TRUE	TRUE
Q9UKM9	RNA-binding protein Raly	RALY	-1.13356	-0.99555	-0.311419	4.3184e-07	1.71086e-05	0.471976	TRUE	TRUE	FALSE
P38646	Stress-70 protein, mitochondrial	HSPA9	-1.13466	-0.713107	-0.172706	2.53884e-05	0.0138291	1	TRUE	TRUE	FALSE
P00390	Glutathione reductase, mitochondrial	GSR	-1.13742	-0.410947	-0.446786	3.72056e-06	0.135212	0.194955	TRUE	FALSE	FALSE
Q9H4G4	Golgi-associated plant pathogenesis-related protein 1	GLIPR2	-1.14023	-0.904516	-0.313994	0.000107301	0.00360503	0.679881	TRUE	TRUE	FALSE
P21980	Protein-glutamine gamma-glutamyltransferase 2	TGM2	-1.14139	-0.00326047	-0.764929	0.00461444	1	0.194306	TRUE	FALSE	FALSE
P57088	Transmembrane protein 33	TMEM33	-1.14147	-0.890026	-0.0353467	0.00658482	0.0391207	1	TRUE	TRUE	FALSE
O43707	Alpha-actinin-4	ACTN4	-1.14187	-1.23244	-0.288782	1.25322e-09	1.1881e-10	0.415506	TRUE	TRUE	FALSE
P82979	SAP domain-containing ribonucleoprotein	SARNP	-1.14393	-0.942712	-0.656102	1.19229e-06	6.41567e-05	0.0171901	TRUE	TRUE	TRUE
Q99497	Protein deglycase DJ-1	PARK7	-1.14511	-0.749894	-0.929537	3.68232e-09	0.000171618	3.23359e-05	TRUE	TRUE	TRUE
P61009	Signal peptidase complex subunit 3	SPCS3	-1.14578	0.67688	-0.573271	0.00124821	0.0624994	0.275015	TRUE	FALSE	FALSE
O75436	Vacuolar protein sorting-associated protein 26A	VPS26A	-1.14644	-0.698693	-0.381188	2.59556e-09	0.000327458	0.119377	TRUE	TRUE	FALSE
P62826	GTP-binding nuclear protein Ran	RAN	-1.14668	-0.820924	-0.578473	1.53805e-05	0.0025948	0.087155	TRUE	TRUE	FALSE
Q9P0V9	Septin-10	SEPT10	-1.14785	0.0834786	0.282664	0.00194754	1	0.630284	TRUE	FALSE	FALSE
P48643	T-complex protein 1 subunit epsilon	CCT5	-1.15103	-0.792025	-0.578723	1.22712e-06	0.00168896	0.0533543	TRUE	TRUE	FALSE
P52566	Rho GDP-dissociation inhibitor 2	ARHGDIB	-1.15437	-0.410944	-0.149051	0.000291268	0.311425	1	TRUE	FALSE	FALSE
Q7L5N7	Lysophosphatidylcholine acyltransferase 2	LPCAT2	-1.15595	-0.991069	-0.311372	0.000246288	0.000254821	0.518605	TRUE	TRUE	FALSE
O14735	CDP-diacylglycerol--inositol 3-phosphatidyltransferase	CDIPT	-1.15613	-0.777559	-1.01407	0.017275	0.0182851	0.00434038	TRUE	TRUE	TRUE
P10809	60 kDa heat shock protein, mitochondrial	HSPD1	-1.16306	-0.694426	-0.169045	0.000456905	0.063448	1	TRUE	FALSE	FALSE
P08559	Pyruvate dehydrogenase E1 component subunit alpha, somatic form, mitochondrial	PDHA1	-1.16367	-0.553477	-0.137511	3.5762e-06	0.036739	1	TRUE	TRUE	FALSE
P31930	Cytochrome b-c1 complex subunit 1, mitochondrial	UQCRC1	-1.16459	-0.782337	-0.0190452	1.50404e-05	0.00613463	1	TRUE	TRUE	FALSE
P13804	Electron transfer flavoprotein subunit alpha, mitochondrial	ETFA	-1.16898	-0.577391	-0.0522526	0.000114256	0.0988583	1	TRUE	FALSE	FALSE
P62140	Serine/threonine-protein phosphatase PP1-beta catalytic subunit	PPP1CB	-1.16914	-0.802515	-0.92405	0.00406974	0.0112334	0.000828614	TRUE	TRUE	TRUE
Q9P289;O00506;Q9Y6E0	Serine/threonine-protein kinase 26;Serine/threonine-protein kinase 25;Serine/threonine-protein kinase 24;Serine/threonine-protein kinase 24 36 kDa subunit;Serine/threonine-protein kinase 24 12 kDa subunit	STK26;STK25;STK24	-1.1719	-1.00782	-0.29296	0.00277731	0.0104803	0.831842	TRUE	TRUE	FALSE
P36776	Lon protease homolog, mitochondrial	LONP1	-1.17537	-0.948955	-0.00139193	9.21012e-06	0.000390041	1	TRUE	TRUE	FALSE
P04632	Calpain small subunit 1	CAPNS1	-1.1757	-0.81432	-0.586392	1.57693e-06	0.000335653	0.0129563	TRUE	TRUE	TRUE
P49189	4-trimethylaminobutyraldehyde dehydrogenase	ALDH9A1	-1.17634	-0.466737	-0.451461	3.2447e-09	0.0303827	0.0875637	TRUE	TRUE	FALSE
O95831	Apoptosis-inducing factor 1, mitochondrial	AIFM1	-1.17721	-0.35542	0.0842464	0.000577954	0.445715	1	TRUE	FALSE	FALSE
P43121	Cell surface glycoprotein MUC18	MCAM	-1.17899	0.0280705	-0.445516	0.0223705	1	0.554839	TRUE	FALSE	FALSE
Q9UIJ7	GTP:AMP phosphotransferase AK3, mitochondrial	AK3	-1.18011	-0.744882	-0.0858785	9.62778e-07	0.00154019	1	TRUE	TRUE	FALSE
P36957	Dihydrolipoyllysine-residue succinyltransferase component of 2-oxoglutarate dehydrogenase complex, mitochondrial	DLST	-1.18241	-0.728509	-0.0741666	5.21702e-05	0.0192672	1	TRUE	TRUE	FALSE
Q15165	Serum paraoxonase/arylesterase 2	PON2	-1.18404	-0.813828	0.299931	0.0171976	0.129802	0.830758	TRUE	FALSE	FALSE
P61978	Heterogeneous nuclear ribonucleoprotein K	HNRNPK	-1.18404	-0.914497	-0.606986	7.81034e-10	4.56344e-06	0.00912005	TRUE	TRUE	TRUE
O14949	Cytochrome b-c1 complex subunit 8	UQCRQ	-1.18416	-0.963767	-0.361832	0.00188413	0.0110877	0.635382	TRUE	TRUE	FALSE
Q14683	Structural maintenance of chromosomes protein 1A	SMC1A	-1.1849	-0.8598	-0.409885	9.40598e-06	0.000680457	0.272982	TRUE	TRUE	FALSE
O95833	Chloride intracellular channel protein 3	CLIC3	-1.18505	-1.39018	-0.0116233	0.0296879	0.0143619	1	TRUE	TRUE	FALSE
Q96G23	Ceramide synthase 2	CERS2	-1.18683	-0.75219	0.232319	0.000135041	0.00788501	0.796013	TRUE	TRUE	FALSE
P14317	Hematopoietic lineage cell-specific protein	HCLS1	-1.18923	-0.109673	-0.559031	0.000112718	1	0.130385	TRUE	FALSE	FALSE
Q15181	Inorganic pyrophosphatase	PPA1	-1.19078	-1.01037	0.0706511	0.000477004	0.00392943	1	TRUE	TRUE	FALSE
P25787	Proteasome subunit alpha type-2	PSMA2	-1.19157	-0.516612	-0.205288	4.6637e-06	0.0624994	0.854617	TRUE	FALSE	FALSE
P28340	DNA polymerase delta catalytic subunit	POLD1	-1.19191	-1.65574	-0.684071	0.00295447	0.000625967	0.21682	TRUE	TRUE	FALSE
P60174	Triosephosphate isomerase	TPI1	-1.19346	-0.901744	-0.676113	0.00183301	0.0317753	0.260072	TRUE	TRUE	FALSE
P35542	Serum amyloid A-4 protein	SAA4	-1.19453	-0.767545	-0.824102	0.0471084	0.246012	0.452138	TRUE	FALSE	FALSE
P52565	Rho GDP-dissociation inhibitor 1	ARHGDIA	-1.19797	-0.920216	-0.874134	8.76909e-09	1.61556e-05	5.2107e-05	TRUE	TRUE	TRUE
P54707	Potassium-transporting ATPase alpha chain 2	ATP12A	-1.20028	-1.00111	-0.0672075	0.00078622	0.00359126	1	TRUE	TRUE	FALSE
P22061	Protein-L-isoaspartate(D-aspartate) O-methyltransferase	PCMT1	-1.20054	-0.955872	-0.636689	2.10682e-08	7.96108e-06	0.00697461	TRUE	TRUE	TRUE
P51149	Ras-related protein Rab-7a	RAB7A	-1.20418	-0.752158	-0.275268	4.19176e-06	0.00718233	0.726891	TRUE	TRUE	FALSE
Q09161	Nuclear cap-binding protein subunit 1	NCBP1	-1.20452	-0.99267	-0.494615	0.000308419	0.000338743	0.182691	TRUE	TRUE	FALSE
P14406	Cytochrome c oxidase subunit 7A2, mitochondrial	COX7A2	-1.20673	-1.00731	0.0637009	0.00125827	0.0232143	1	TRUE	TRUE	FALSE
Q9H1Z4	WD repeat-containing protein 13	WDR13	-1.20793	-0.90667	-0.463936	5.69199e-06	0.000318053	0.108359	TRUE	TRUE	FALSE
P61604	10 kDa heat shock protein, mitochondrial	HSPE1	-1.21049	-0.672965	-0.0803728	0.00334641	0.170437	1	TRUE	FALSE	FALSE
Q06323	Proteasome activator complex subunit 1	PSME1	-1.21095	-0.413528	-0.127585	3.98097e-06	0.194323	1	TRUE	FALSE	FALSE
Q04837	Single-stranded DNA-binding protein, mitochondrial	SSBP1	-1.21296	-0.596303	-0.0909565	0.00019553	0.0874008	1	TRUE	FALSE	FALSE
Q9HC38	Glyoxalase domain-containing protein 4	GLOD4	-1.21501	-0.606652	-0.818287	2.02685e-09	0.001438	7.19806e-05	TRUE	TRUE	TRUE
A0A0C4DH25		IGKV3D-20	-1.21706	-0.906765	-0.725338	0.0144072	0.0780943	0.317699	TRUE	FALSE	FALSE
Q9GZT8	NIF3-like protein 1	NIF3L1	-1.21904	-1.14862	-0.39989	0.0369842	0.101512	0.9632	TRUE	FALSE	FALSE
Q08257	Quinone oxidoreductase	CRYZ	-1.21907	-0.915269	-0.186883	2.24683e-06	0.000577885	0.965944	TRUE	TRUE	FALSE
P02462	Collagen alpha-1(IV) chain;Arresten	COL4A1	-1.22013	-1.11959	-0.560658	0.01586	0.049108	0.605743	TRUE	TRUE	FALSE
O75489	NADH dehydrogenase [ubiquinone] iron-sulfur protein 3, mitochondrial	NDUFS3	-1.22052	-0.646279	-0.390391	0.000103665	0.0447383	0.442486	TRUE	TRUE	FALSE
Q9BUL8	Programmed cell death protein 10	PDCD10	-1.2227	-0.872872	-0.324387	6.23082e-08	9.09067e-05	0.343625	TRUE	TRUE	FALSE
Q16864	V-type proton ATPase subunit F	ATP6V1F	-1.22371	-0.83229	-0.256109	0.0446627	0.149745	1	TRUE	FALSE	FALSE
P30101	Protein disulfide-isomerase A3	PDIA3	-1.22476	-0.797438	-0.356486	7.38357e-05	0.0191249	0.662322	TRUE	TRUE	FALSE
P45880	Voltage-dependent anion-selective channel protein 2	VDAC2	-1.2304	-0.932856	-0.399886	0.000606262	0.0134742	0.651506	TRUE	TRUE	FALSE
P13861	cAMP-dependent protein kinase type II-alpha regulatory subunit	PRKAR2A	-1.23053	-0.697251	-0.483913	4.29192e-12	0.000123706	0.0135518	TRUE	TRUE	TRUE
P30084	Enoyl-CoA hydratase, mitochondrial	ECHS1	-1.23087	-1.09644	-0.431937	0.000368774	0.00189144	0.528007	TRUE	TRUE	FALSE
P46940	Ras GTPase-activating-like protein IQGAP1	IQGAP1	-1.23474	-0.897042	-0.327135	1.05043e-08	7.52718e-05	0.431395	TRUE	TRUE	FALSE
Q9ULA0	Aspartyl aminopeptidase	DNPEP	-1.23754	-0.167706	-0.22147	0.000246288	0.878487	0.967624	TRUE	FALSE	FALSE
P02656	Apolipoprotein C-III	APOC3	-1.24142	-1.07984	-0.561488	0.0311056	0.0631702	0.651392	TRUE	FALSE	FALSE
Q9NR28	Diablo homolog, mitochondrial	DIABLO	-1.24148	-0.998625	-0.270752	0.00190483	0.0208514	0.95327	TRUE	TRUE	FALSE
Q08211	ATP-dependent RNA helicase A	DHX9	-1.24486	-1.0079	-0.309323	9.09222e-13	1.52251e-08	0.260912	TRUE	TRUE	FALSE
Q16891	MICOS complex subunit MIC60	IMMT	-1.24496	-0.608419	-0.0743739	3.11107e-07	0.0190038	1	TRUE	TRUE	FALSE
Q9BV40	Vesicle-associated membrane protein 8	VAMP8	-1.24509	-1.28702	-0.113026	0.0288178	0.00244646	1	TRUE	TRUE	FALSE
O75131	Copine-3	CPNE3	-1.24651	-0.821806	-0.550113	3.0016e-12	2.29958e-06	0.00299067	TRUE	TRUE	TRUE
P61764	Syntaxin-binding protein 1	STXBP1	-1.2475	-1.52471	-0.894938	0.000469365	0.000163176	0.0215007	TRUE	TRUE	TRUE
Q9HCC0	Methylcrotonoyl-CoA carboxylase beta chain, mitochondrial	MCCC2	-1.24765	-0.546169	0.34923	0.027353	0.407302	0.856947	TRUE	FALSE	FALSE
Q9H0U3	Magnesium transporter protein 1	MAGT1	-1.24773	-0.332488	-0.378807	1.64636e-05	0.363546	0.470583	TRUE	FALSE	FALSE
P30626	Sorcin	SRI	-1.2493	-0.936972	-0.524799	1.05043e-08	3.29255e-05	0.0577591	TRUE	TRUE	FALSE
P07900	Heat shock protein HSP 90-alpha	HSP90AA1	-1.25407	-0.894145	-0.422141	4.5825e-07	0.000662799	0.305668	TRUE	TRUE	FALSE
Q9Y4D8	Probable E3 ubiquitin-protein ligase HECTD4	HECTD4	-1.25547	-1.18746	0.126798	0.00549223	0.0081368	1	TRUE	TRUE	FALSE
O43813	LanC-like protein 1	LANCL1	-1.25663	-1.00743	-1.11316	2.09834e-07	1.02875e-05	4.87538e-06	TRUE	TRUE	TRUE
Q09666	Neuroblast differentiation-associated protein AHNAK	AHNAK	-1.25705	-1.13863	-0.85103	1.7692e-08	7.46377e-07	0.00140237	TRUE	TRUE	TRUE
P42765	3-ketoacyl-CoA thiolase, mitochondrial	ACAA2	-1.26157	-1.13049	0.0381307	4.5175e-05	0.000458416	1	TRUE	TRUE	FALSE
P50453	Serpin B9	SERPINB9	-1.26435	-0.522115	-0.584587	3.5762e-06	0.0691443	0.0873769	TRUE	FALSE	FALSE
P31146	Coronin-1A	CORO1A	-1.26771	-0.399007	-0.249858	0.000306781	0.427633	1	TRUE	FALSE	FALSE
Q9P2R7	Succinyl-CoA ligase [ADP-forming] subunit beta, mitochondrial	SUCLA2	-1.26951	-0.773054	-0.318455	7.31397e-05	0.0110877	0.628962	TRUE	TRUE	FALSE
Q9H3N1	Thioredoxin-related transmembrane protein 1	TMX1	-1.27097	-0.984434	-0.366208	1.63699e-05	0.000463734	0.451132	TRUE	TRUE	FALSE
Q8WYA6	Beta-catenin-like protein 1	CTNNBL1	-1.27233	0.971425	0.350466	0.00808623	0.123935	0.798175	TRUE	FALSE	FALSE
P62070	Ras-related protein R-Ras2	RRAS2	-1.27555	-1.41112	-0.709236	0.00029478	7.44035e-05	0.0315293	TRUE	TRUE	TRUE
P18031	Tyrosine-protein phosphatase non-receptor type 1	PTPN1	-1.27634	-1.03294	-0.294672	9.5769e-05	0.000783126	0.702584	TRUE	TRUE	FALSE
Q16563	Synaptophysin-like protein 1	SYPL1	-1.2767	-0.864924	-0.535174	0.000529332	0.0138917	0.260072	TRUE	TRUE	FALSE
P15090	Fatty acid-binding protein, adipocyte	FABP4	-1.2774	-0.611867	0.287588	0.0373413	0.459936	1	TRUE	FALSE	FALSE
O75947	ATP synthase subunit d, mitochondrial	ATP5H	-1.27837	-0.518047	0.0342087	0.000410947	0.214819	1	TRUE	FALSE	FALSE
P08758	Annexin A5	ANXA5	-1.2786	-1.09154	-0.817264	8.8098e-07	7.33789e-05	0.0105827	TRUE	TRUE	TRUE
Q15233	Non-POU domain-containing octamer-binding protein	NONO	-1.27957	-1.16492	-0.734876	6.20582e-05	0.000463734	0.087155	TRUE	TRUE	FALSE
Q15365	Poly(rC)-binding protein 1	PCBP1	-1.28206	-0.841382	-0.548192	3.55614e-07	0.0011937	0.0914656	TRUE	TRUE	FALSE
P27361	Mitogen-activated protein kinase 3	MAPK3	-1.28225	-0.661312	-0.428985	3.47142e-09	0.000422818	0.0516856	TRUE	TRUE	FALSE
P04003	C4b-binding protein alpha chain	C4BPA	-1.28394	-0.396227	-0.430797	0.00520789	0.589011	0.740832	TRUE	FALSE	FALSE
Q92692	Nectin-2	PVRL2	-1.2843	-0.419664	-0.175766	0.00532305	0.429357	1	TRUE	FALSE	FALSE
P61026	Ras-related protein Rab-10	RAB10	-1.28751	-1.03882	-0.614182	3.15442e-06	0.000104296	0.0432302	TRUE	TRUE	TRUE
P11177	Pyruvate dehydrogenase E1 component subunit beta, mitochondrial	PDHB	-1.29373	-0.56778	0.010566	4.91925e-05	0.101878	1	TRUE	FALSE	FALSE
P13489	Ribonuclease inhibitor	RNH1	-1.29403	-0.78871	-0.6092	4.05947e-07	0.00272395	0.0570291	TRUE	TRUE	FALSE
P13796	Plastin-2	LCP1	-1.29422	-0.51399	-0.0557017	5.37248e-06	0.130341	1	TRUE	FALSE	FALSE
P05023	Sodium/potassium-transporting ATPase subunit alpha-1	ATP1A1	-1.2953	-0.752864	0.0846776	1.8242e-06	0.00788501	1	TRUE	TRUE	FALSE
Q16850	Lanosterol 14-alpha demethylase	CYP51A1	-1.29557	-1.15152	-0.168684	0.0609832	0.0226886	1	FALSE	TRUE	FALSE
P30711	Glutathione S-transferase theta-1	GSTT1	-1.29598	-0.662148	-0.545201	0.00106784	0.0612543	0.231858	TRUE	FALSE	FALSE
P00846	ATP synthase subunit a	MT-ATP6	-1.29693	-0.994227	-0.517419	0.00634904	0.0460747	0.543662	TRUE	TRUE	FALSE
Q9BTT0	Acidic leucine-rich nuclear phosphoprotein 32 family member E	ANP32E	-1.29834	-1.13653	-0.966843	0.0031828	0.0140879	0.072789	TRUE	TRUE	FALSE
P30740	Leukocyte elastase inhibitor	SERPINB1	-1.30124	-0.939625	-0.0448207	5.55129e-09	5.54646e-05	1	TRUE	TRUE	FALSE
P09917	Arachidonate 5-lipoxygenase	ALOX5	-1.30181	-0.866631	0.0348149	7.76042e-05	0.00383929	1	TRUE	TRUE	FALSE
P25325	3-mercaptopyruvate sulfurtransferase	MPST	-1.30189	-1.00965	-0.281563	0.000211944	0.000397281	0.676126	TRUE	TRUE	FALSE
Q5VTU8;P56381	ATP synthase subunit epsilon-like protein, mitochondrial;ATP synthase subunit epsilon, mitochondrial	ATP5EP2;ATP5E	-1.30417	-0.79689	-0.334856	0.000147129	0.0109829	0.3514	TRUE	TRUE	FALSE
P16219	Short-chain specific acyl-CoA dehydrogenase, mitochondrial	ACADS	-1.3102	-0.754441	-0.12524	0.0162229	0.0288371	1	TRUE	TRUE	FALSE
P07451	Carbonic anhydrase 3	CA3	-1.31171	2.45297	-0.876267	0.102607	0.000764274	0.548948	FALSE	TRUE	FALSE
P31040	Succinate dehydrogenase [ubiquinone] flavoprotein subunit, mitochondrial	SDHA	-1.31262	-0.971086	-0.46847	3.11107e-07	6.73242e-05	0.16998	TRUE	TRUE	FALSE
O95340	Bifunctional 3-phosphoadenosine 5-phosphosulfate synthase 2;Sulfate adenylyltransferase;Adenylyl-sulfate kinase	PAPSS2	-1.31435	-1.96697	-0.502671	2.16988e-09	2.72115e-16	0.0490755	TRUE	TRUE	TRUE
Q9H7C9	Mth938 domain-containing protein	AAMDC	-1.31632	-1.06481	-1.409	0.000529332	0.00175954	0.000474141	TRUE	TRUE	TRUE
P48735	Isocitrate dehydrogenase [NADP], mitochondrial	IDH2	-1.31782	-0.502329	-0.281689	2.40808e-05	0.183785	0.831842	TRUE	FALSE	FALSE
P00505	Aspartate aminotransferase, mitochondrial	GOT2	-1.31903	-0.933148	-0.277949	5.09252e-07	0.000573726	0.717651	TRUE	TRUE	FALSE
O00299	Chloride intracellular channel protein 1	CLIC1	-1.32025	-0.908193	-0.46853	9.48776e-08	0.000471761	0.200869	TRUE	TRUE	FALSE
Q9NZU5	LIM and cysteine-rich domains protein 1	LMCD1	-1.32077	-2.02644	-1.08588	2.63499e-05	6.59605e-09	0.00329759	TRUE	TRUE	TRUE
P17655	Calpain-2 catalytic subunit	CAPN2	-1.32112	-1.34937	-0.652544	6.90823e-05	9.7961e-05	0.174597	TRUE	TRUE	FALSE
P13498	Cytochrome b-245 light chain	CYBA	-1.32152	-0.311518	0.0873576	0.0107415	0.570405	1	TRUE	FALSE	FALSE
Q00839	Heterogeneous nuclear ribonucleoprotein U	HNRNPU	-1.32217	-1.14351	-0.752812	1.98273e-08	2.41621e-06	0.00817066	TRUE	TRUE	TRUE
P61006	Ras-related protein Rab-8A	RAB8A	-1.32251	-0.0854935	-0.241634	0.0019103	1	1	TRUE	FALSE	FALSE
P19105;O14950	Myosin regulatory light chain 12A;Myosin regulatory light chain 12B	MYL12A;MYL12B	-1.32554	-1.25672	-0.45952	1.90843e-09	3.61443e-08	0.0966988	TRUE	TRUE	FALSE
Q92817	Envoplakin	EVPL	-1.32764	-1.75147	-0.245798	1.86766e-06	1.38006e-10	0.697677	TRUE	TRUE	FALSE
P05165	Propionyl-CoA carboxylase alpha chain, mitochondrial	PCCA	-1.33262	-0.408899	-0.0526073	0.025741	0.285124	1	TRUE	FALSE	FALSE
P09651	Heterogeneous nuclear ribonucleoprotein A1;Heterogeneous nuclear ribonucleoprotein A1, N-terminally processed	HNRNPA1	-1.33463	-1.52839	-0.580074	0.00259507	8.44625e-05	0.353156	TRUE	TRUE	FALSE
P08572	Collagen alpha-2(IV) chain;Canstatin	COL4A2	-1.33879	-1.47253	-0.362011	0.00248499	0.00173164	0.872286	TRUE	TRUE	FALSE
P00403	Cytochrome c oxidase subunit 2	MT-CO2	-1.33881	-0.853671	-0.0407112	1.83484e-05	0.00961208	1	TRUE	TRUE	FALSE
O75558	Syntaxin-11	STX11	-1.3399	-1.11285	-0.412649	0.0182979	0.00314903	0.309018	TRUE	TRUE	FALSE
Q6PIU2	Neutral cholesterol ester hydrolase 1	NCEH1	-1.34344	-1.63098	0.0194885	0.00388224	0.000621619	1	TRUE	TRUE	FALSE
Q09028	Histone-binding protein RBBP4	RBBP4	-1.34385	-1.04604	-0.949719	0.00160206	0.0224092	0.0496023	TRUE	TRUE	TRUE
Q9BUT1	3-hydroxybutyrate dehydrogenase type 2	BDH2	-1.34537	-0.690259	-0.568569	1.2221e-07	0.00543128	0.0615412	TRUE	TRUE	FALSE
P16401	Histone H1.5	HIST1H1B	-1.3474	-1.78277	-1.12586	0.00016047	1.47332e-06	0.00728994	TRUE	TRUE	TRUE
Q99536	Synaptic vesicle membrane protein VAT-1 homolog	VAT1	-1.34917	-0.614731	-0.51681	2.06248e-10	0.00572794	0.0538704	TRUE	TRUE	FALSE
P51572	B-cell receptor-associated protein 31	BCAP31	-1.35292	-1.01481	-0.312892	0.000213478	0.00689382	0.817673	TRUE	TRUE	FALSE
P01871	Ig mu chain C region	IGHM	-1.35755	-0.127631	-0.821103	0.0131776	1	0.382287	TRUE	FALSE	FALSE
O15127	Secretory carrier-associated membrane protein 2	SCAMP2	-1.36191	-1.70421	-0.64603	0.0349079	0.00174793	0.309018	TRUE	TRUE	FALSE
P21964	Catechol O-methyltransferase	COMT	-1.36195	-1.65255	-0.921837	0.0219476	0.00932083	0.138993	TRUE	TRUE	FALSE
Q05655	Protein kinase C delta type;Protein kinase C delta type regulatory subunit;Protein kinase C delta type catalytic subunit	PRKCD	-1.36233	-0.995766	-0.455416	0.000272033	0.00763086	0.421629	TRUE	TRUE	FALSE
P42166	Lamina-associated polypeptide 2, isoform alpha;Thymopoietin;Thymopentin	TMPO	-1.36333	-1.0587	-1.23622	1.07893e-05	7.44035e-05	6.31175e-07	TRUE	TRUE	TRUE
Q9NQX4	Unconventional myosin-Vc	MYO5C	-1.36519	-0.844908	-0.703651	0.000867988	0.0032307	0.00631832	TRUE	TRUE	TRUE
P62328	Thymosin beta-4;Hematopoietic system regulatory peptide	TMSB4X	-1.36857	-1.34562	-0.567435	0.000246605	0.000411565	0.324834	TRUE	TRUE	FALSE
O43772	Mitochondrial carnitine/acylcarnitine carrier protein	SLC25A20	-1.37235	-1.52112	-1.01273	0.00886684	0.00428351	0.128038	TRUE	TRUE	FALSE
O43837	Isocitrate dehydrogenase [NAD] subunit beta, mitochondrial	IDH3B	-1.37324	-0.678766	-0.57451	5.72207e-05	0.047857	0.193524	TRUE	TRUE	FALSE
P07195	L-lactate dehydrogenase B chain	LDHB	-1.37486	-0.960576	-0.729607	8.57718e-06	0.00325956	0.0747229	TRUE	TRUE	FALSE
P35232	Prohibitin	PHB	-1.38553	-0.995494	-0.257602	1.56651e-07	0.00030489	0.797018	TRUE	TRUE	FALSE
P07988	Pulmonary surfactant-associated protein B	SFTPB	-1.38565	-0.725627	0.599817	0.000529382	0.115874	0.244937	TRUE	FALSE	FALSE
P50851	Lipopolysaccharide-responsive and beige-like anchor protein	LRBA	-1.38572	-1.13966	-0.32022	0.0313744	0.133389	1	TRUE	FALSE	FALSE
P28838	Cytosol aminopeptidase	LAP3	-1.38953	-0.700829	-0.353403	1.58783e-08	0.00640839	0.432421	TRUE	TRUE	FALSE
P35237	Serpin B6	SERPINB6	-1.39076	-0.673524	-0.481681	2.38234e-06	0.0275605	0.245855	TRUE	TRUE	FALSE
O94905	Erlin-2	ERLIN2	-1.39078	-1.01307	-0.898609	3.16497e-07	9.11505e-05	0.000921851	TRUE	TRUE	TRUE
P37802	Transgelin-2	TAGLN2	-1.39256	-1.54838	-0.926004	3.9831e-05	1.04883e-05	0.0300593	TRUE	TRUE	TRUE
Q16836	Hydroxyacyl-coenzyme A dehydrogenase, mitochondrial	HADH	-1.39268	-0.782166	-0.0084205	0.00961403	0.093335	1	TRUE	FALSE	FALSE
P53007	Tricarboxylate transport protein, mitochondrial	SLC25A1	-1.3961	-1.23668	-0.631476	0.000220568	0.000556522	0.196682	TRUE	TRUE	FALSE
P50151	Guanine nucleotide-binding protein G(I)/G(S)/G(O) subunit gamma-10	GNG10	-1.39889	-0.650468	-0.243201	0.00308112	0.194105	1	TRUE	FALSE	FALSE
P47985	Cytochrome b-c1 complex subunit Rieske, mitochondrial;Cytochrome b-c1 complex subunit 11	UQCRFS1	-1.40418	0.20379	0.714591	0.0303446	0.960308	0.379196	TRUE	FALSE	FALSE
P10515	Dihydrolipoyllysine-residue acetyltransferase component of pyruvate dehydrogenase complex, mitochondrial	DLAT	-1.4052	-0.957738	-0.135386	1.81312e-06	0.000782299	1	TRUE	TRUE	FALSE
Q8IXM2	Chromatin complexes subunit BAP18	BAP18	-1.40829	-1.28164	-0.534537	0.0319156	0.0707085	0.830758	TRUE	FALSE	FALSE
P48449	Lanosterol synthase	LSS	-1.41118	-1.43788	0.0195463	0.000179088	0.00017417	1	TRUE	TRUE	FALSE
Q14103	Heterogeneous nuclear ribonucleoprotein D0	HNRNPD	-1.41127	-1.28992	-0.760341	6.47203e-07	8.58397e-06	0.021883	TRUE	TRUE	TRUE
P26583	High mobility group protein B2	HMGB2	-1.41466	-0.90179	-0.596598	0.00110406	0.0399492	0.30072	TRUE	TRUE	FALSE
Q99798	Aconitate hydratase, mitochondrial	ACO2	-1.41839	-0.51179	-0.265676	5.59887e-06	0.172517	0.87879	TRUE	FALSE	FALSE
P45954	Short/branched chain specific acyl-CoA dehydrogenase, mitochondrial	ACADSB	-1.41997	-1.48825	-0.12439	0.0185103	0.00356726	1	TRUE	TRUE	FALSE
Q9UL46	Proteasome activator complex subunit 2	PSME2	-1.42388	-0.631933	-0.245985	2.22364e-06	0.0446897	0.830758	TRUE	TRUE	FALSE
Q6XQN6	Nicotinate phosphoribosyltransferase	NAPRT	-1.42481	-0.733903	-0.501323	9.48933e-13	1.04883e-05	0.00404766	TRUE	TRUE	TRUE
P09211	Glutathione S-transferase P	GSTP1	-1.42556	-0.911611	-0.395543	0.000985695	0.0591667	0.830758	TRUE	FALSE	FALSE
P0DMV9;P0DMV8	Heat shock 70 kDa protein 1B;Heat shock 70 kDa protein 1A	HSPA1B;HSPA1A	-1.42734	-0.656732	-0.658294	1.16771e-07	0.0268801	0.062144	TRUE	TRUE	FALSE
Q13740	CD166 antigen	ALCAM	-1.42777	-1.13555	-0.569071	0.00774666	0.00123252	0.172175	TRUE	TRUE	FALSE
Q5SSJ5	Heterochromatin protein 1-binding protein 3	HP1BP3	-1.43124	-1.44006	-1.29072	7.19603e-12	7.41341e-12	2.28955e-08	TRUE	TRUE	TRUE
P28065	Proteasome subunit beta type-9	PSMB9	-1.43545	-0.182115	-0.334435	3.5784e-05	0.878765	0.699602	TRUE	FALSE	FALSE
P54819	Adenylate kinase 2, mitochondrial;Adenylate kinase 2, mitochondrial, N-terminally processed	AK2	-1.43624	-1.00128	-0.090772	2.91124e-06	0.00146607	1	TRUE	TRUE	FALSE
Q9NPA0	ER membrane protein complex subunit 7	EMC7	-1.43756	0.174582	0.0631384	0.0443625	1	1	TRUE	FALSE	FALSE
P11047	Laminin subunit gamma-1	LAMC1	-1.44358	-1.33769	-0.707552	2.09447e-05	0.000130554	0.135958	TRUE	TRUE	FALSE
O00479	High mobility group nucleosome-binding domain-containing protein 4	HMGN4	-1.4441	-1.97016	-1.25819	0.00958116	0.00383929	0.043084	TRUE	TRUE	TRUE
O76024	Wolframin	WFS1	-1.44421	-0.924353	-0.749498	5.18818e-06	0.000215752	0.00100882	TRUE	TRUE	TRUE
P07954	Fumarate hydratase, mitochondrial	FH	-1.44763	-1.22572	-0.523633	5.59887e-06	0.000162943	0.286827	TRUE	TRUE	FALSE
P36542	ATP synthase subunit gamma, mitochondrial	ATP5C1	-1.45002	-0.822279	-0.489651	8.86015e-05	0.0417201	0.490753	TRUE	TRUE	FALSE
Q96KP4	Cytosolic non-specific dipeptidase	CNDP2	-1.4505	-0.607987	-0.0371719	9.93916e-08	0.0426689	1	TRUE	TRUE	FALSE
Q02318	Sterol 26-hydroxylase, mitochondrial	CYP27A1	-1.45076	-1.27748	-0.19572	0.00124894	0.00488275	1	TRUE	TRUE	FALSE
P61106	Ras-related protein Rab-14	RAB14	-1.45246	-1.15479	-0.648624	6.47308e-12	2.89484e-08	0.00696843	TRUE	TRUE	TRUE
O75027	ATP-binding cassette sub-family B member 7, mitochondrial	ABCB7	-1.4533	-0.697304	-0.597177	0.00794523	0.198102	0.347123	TRUE	FALSE	FALSE
P30511	HLA class I histocompatibility antigen, alpha chain F	HLA-F	-1.45787	-0.972293	-0.478631	0.00135581	0.116408	0.328716	TRUE	FALSE	FALSE
Q9NTJ5	Phosphatidylinositide phosphatase SAC1	SACM1L	-1.46027	-0.97989	-0.18899	1.13175e-10	1.21337e-07	0.659414	TRUE	TRUE	FALSE
Q86UX7	Fermitin family homolog 3	FERMT3	-1.46057	-0.523141	-0.205437	1.61569e-08	0.0624864	0.909183	TRUE	FALSE	FALSE
Q5TZA2	Rootletin	CROCC	-1.46451	-1.08562	-0.133331	0.00039038	0.00543128	1	TRUE	TRUE	FALSE
P08493	Matrix Gla protein	MGP	-1.46662	-0.830961	-1.60329	0.042583	0.320516	0.0741749	TRUE	FALSE	FALSE
Q14739	Lamin-B receptor	LBR	-1.46793	-1.26375	-0.782747	5.85067e-07	4.54488e-06	0.00912005	TRUE	TRUE	TRUE
P07737	Profilin-1	PFN1	-1.46809	-1.52724	-0.787197	4.46848e-08	5.01666e-08	0.0107348	TRUE	TRUE	TRUE
O75390	Citrate synthase, mitochondrial	CS	-1.47155	-0.928291	-0.109681	4.20188e-05	0.0150598	1	TRUE	TRUE	FALSE
P12694	2-oxoisovalerate dehydrogenase subunit alpha, mitochondrial	BCKDHA	-1.47603	-1.02772	-0.588824	0.0164546	0.0509181	0.548948	TRUE	FALSE	FALSE
P01023	Alpha-2-macroglobulin	A2M	-1.47961	-0.114252	-0.559242	0.00102729	1	0.58915	TRUE	FALSE	FALSE
P00533	Epidermal growth factor receptor	EGFR	-1.48126	-1.42087	-0.467208	0.0329718	0.0218547	0.704216	TRUE	TRUE	FALSE
P06733	Alpha-enolase	ENO1	-1.48393	-1.07748	-0.630712	1.12181e-05	0.00272395	0.231167	TRUE	TRUE	FALSE
P35222	Catenin beta-1	CTNNB1	-1.48931	-1.77063	-0.603639	4.14899e-08	1.63915e-10	0.0764008	TRUE	TRUE	FALSE
Q96IU4	Alpha/beta hydrolase domain-containing protein 14B	ABHD14B	-1.49037	-0.56294	-0.606209	3.00025e-05	0.171972	0.25927	TRUE	FALSE	FALSE
P16152	Carbonyl reductase [NADPH] 1	CBR1	-1.49038	-0.80508	-0.568185	1.94679e-12	0.000153816	0.021883	TRUE	TRUE	TRUE
Q9Y394	Dehydrogenase/reductase SDR family member 7	DHRS7	-1.49253	-0.761457	0.101215	3.0294e-07	0.00339718	1	TRUE	TRUE	FALSE
Q16762	Thiosulfate sulfurtransferase	TST	-1.49314	-1.58821	-0.209288	0.00650566	0.000569846	1	TRUE	TRUE	FALSE
Q9UPN3	Microtubule-actin cross-linking factor 1, isoforms 1/2/3/5	MACF1	-1.49587	-1.04231	-0.609648	6.43604e-17	1.23854e-09	0.00211821	TRUE	TRUE	TRUE
P54920	Alpha-soluble NSF attachment protein	NAPA	-1.50003	-1.03554	-0.440192	1.20045e-08	6.78793e-05	0.226792	TRUE	TRUE	FALSE
Q53GQ0	Very-long-chain 3-oxoacyl-CoA reductase	HSD17B12	-1.50096	-0.819488	-0.442767	8.65457e-07	0.00765043	0.310114	TRUE	TRUE	FALSE
P29466	Caspase-1;Caspase-1 subunit p20;Caspase-1 subunit p10	CASP1	-1.50145	-1.01687	-0.557015	0.000927575	0.015265	0.298059	TRUE	TRUE	FALSE
Q9NZ08	Endoplasmic reticulum aminopeptidase 1	ERAP1	-1.50634	-1.17885	-0.667085	0.000427061	0.00748074	0.319128	TRUE	TRUE	FALSE
Q9UBM7	7-dehydrocholesterol reductase	DHCR7	-1.51341	-1.7289	-0.511522	0.00263105	0.0294272	0.400113	TRUE	TRUE	FALSE
Q8NBQ5	Estradiol 17-beta-dehydrogenase 11	HSD17B11	-1.51588	-1.13422	-0.481752	0.000208417	0.00291118	0.427946	TRUE	TRUE	FALSE
P21695	Glycerol-3-phosphate dehydrogenase [NAD(+)], cytoplasmic	GPD1	-1.51694	-1.46503	0.105904	0.00433742	0.00606688	1	TRUE	TRUE	FALSE
P11166	Solute carrier family 2, facilitated glucose transporter member 1	SLC2A1	-1.51848	-1.67035	-0.112018	0.039255	0.0288822	1	TRUE	TRUE	FALSE
Q07157	Tight junction protein ZO-1	TJP1	-1.52011	-1.55565	-0.651191	6.06938e-07	9.48828e-07	0.0970289	TRUE	TRUE	FALSE
Q9H6S3	Epidermal growth factor receptor kinase substrate 8-like protein 2	EPS8L2	-1.52362	-2.94918	-0.0773831	0.000135041	5.80436e-08	1	TRUE	TRUE	FALSE
Q00325	Phosphate carrier protein, mitochondrial	SLC25A3	-1.52896	-1.18685	-0.272577	0.000987886	0.0167139	1	TRUE	TRUE	FALSE
Q9NSE4	Isoleucine--tRNA ligase, mitochondrial	IARS2	-1.53075	-0.935483	-0.70349	8.13316e-06	0.00175342	0.0217554	TRUE	TRUE	TRUE
Q9UNF0	Protein kinase C and casein kinase substrate in neurons protein 2	PACSIN2	-1.53932	-1.32151	-0.0409249	7.68824e-14	2.51724e-10	1	TRUE	TRUE	FALSE
Q15836	Vesicle-associated membrane protein 3	VAMP3	-1.54204	-0.837005	-0.493155	0.000273157	0.0438077	0.554839	TRUE	TRUE	FALSE
P17693	HLA class I histocompatibility antigen, alpha chain G	HLA-G	-1.54315	-0.542281	-0.0117534	0.00968839	0.433761	1	TRUE	FALSE	FALSE
Q6NVY1	3-hydroxyisobutyryl-CoA hydrolase, mitochondrial	HIBCH	-1.54655	-1.02608	-0.254232	4.69103e-05	0.00375065	0.868282	TRUE	TRUE	FALSE
P00558	Phosphoglycerate kinase 1	PGK1	-1.55095	-0.713946	-0.503649	8.42319e-06	0.0747276	0.4565	TRUE	FALSE	FALSE
Q13423	NAD(P) transhydrogenase, mitochondrial	NNT	-1.55124	-1.14363	-0.448649	5.38779e-07	0.000346153	0.42467	TRUE	TRUE	FALSE
O60234	Glia maturation factor gamma	GMFG	-1.55547	-1.06071	-0.379528	2.07581e-07	2.96022e-05	0.200474	TRUE	TRUE	FALSE
O75369	Filamin-B	FLNB	-1.55823	-1.3177	-0.698451	1.84154e-27	4.57515e-20	8.08785e-06	TRUE	TRUE	TRUE
P09110	3-ketoacyl-CoA thiolase, peroxisomal	ACAA1	-1.55957	-1.03672	-0.273662	0.00191618	0.0176052	0.713196	TRUE	TRUE	FALSE
Q9NRV9	Heme-binding protein 1	HEBP1	-1.56327	-0.95969	-0.502587	6.24604e-07	0.000372066	0.109356	TRUE	TRUE	FALSE
Q99623	Prohibitin-2	PHB2	-1.56737	-1.00493	-0.332914	2.1782e-08	0.000588703	0.626681	TRUE	TRUE	FALSE
Q06830	Peroxiredoxin-1	PRDX1	-1.5692	-0.866396	-0.636681	2.98476e-07	0.00830897	0.141834	TRUE	TRUE	FALSE
P16435	NADPH--cytochrome P450 reductase	POR	-1.56933	-1.53904	0.028754	7.99254e-11	3.44662e-10	1	TRUE	TRUE	FALSE
P24539	ATP synthase F(0) complex subunit B1, mitochondrial	ATP5F1	-1.56965	-1.08858	-0.539122	4.07706e-08	0.000141105	0.158343	TRUE	TRUE	FALSE
Q13554;Q13555	Calcium/calmodulin-dependent protein kinase type II subunit beta;Calcium/calmodulin-dependent protein kinase type II subunit gamma	CAMK2B;CAMK2G	-1.57187	-1.14893	-0.865688	0.00367181	0.0264466	0.164851	TRUE	TRUE	FALSE
P04439	HLA class I histocompatibility antigen, A-3 alpha chain	HLA-A	-1.57265	-0.59952	0.0763717	4.36331e-05	0.186836	1	TRUE	FALSE	FALSE
Q6UW68	Transmembrane protein 205	TMEM205	-1.57357	-0.64697	-0.537644	0.000100408	0.0812279	0.284363	TRUE	FALSE	FALSE
Q92696	Geranylgeranyl transferase type-2 subunit alpha	RABGGTA	-1.5763	-0.388763	0.343459	4.55961e-05	0.271128	0.56672	TRUE	FALSE	FALSE
P56134	ATP synthase subunit f, mitochondrial	ATP5J2	-1.58019	-0.805055	-0.597755	1.26063e-05	0.0135674	0.154588	TRUE	TRUE	FALSE
P16284	Platelet endothelial cell adhesion molecule	PECAM1	-1.58201	-0.679466	0.014527	0.00165496	0.125148	1	TRUE	FALSE	FALSE
P02545	Prelamin-A/C;Lamin-A/C	LMNA	-1.58483	-2.05876	-1.65578	3.4076e-06	2.3066e-09	1.99356e-05	TRUE	TRUE	TRUE
P33121	Long-chain-fatty-acid--CoA ligase 1	ACSL1	-1.58521	-1.93137	-0.30583	2.60488e-08	2.70125e-11	0.657102	TRUE	TRUE	FALSE
Q08380	Galectin-3-binding protein	LGALS3BP	-1.58857	-0.539603	0.241701	4.24175e-07	0.107412	0.889988	TRUE	FALSE	FALSE
Q96IX5	Up-regulated during skeletal muscle growth protein 5	USMG5	-1.59023	-1.10512	-0.469118	0.00798294	0.0755164	0.712942	TRUE	FALSE	FALSE
Q9NQC3	Reticulon-4	RTN4	-1.59955	-1.20966	-0.887187	1.80772e-12	2.93928e-08	0.000108175	TRUE	TRUE	TRUE
P28062	Proteasome subunit beta type-8	PSMB8	-1.60187	-0.909781	-0.520809	2.14362e-05	0.0200204	0.443884	TRUE	TRUE	FALSE
Q8TD06	Anterior gradient protein 3 homolog	AGR3	-1.61155	-1.61235	0.392484	0.0108908	0.00199139	0.830949	TRUE	TRUE	FALSE
O94925	Glutaminase kidney isoform, mitochondrial	GLS	-1.61556	-1.28098	-0.501458	0.000726515	0.00514821	0.532325	TRUE	TRUE	FALSE
P60903	Protein S100-A10	S100A10	-1.61779	-2.29902	-0.84351	0.0008005	7.96108e-06	0.245855	TRUE	TRUE	FALSE
Q9H8H3	Methyltransferase-like protein 7A	METTL7A	-1.61797	-0.661123	-0.801099	7.04473e-06	0.0399277	0.0268978	TRUE	TRUE	TRUE
P09525	Annexin A4	ANXA4	-1.61872	-1.37852	-0.473119	9.84453e-16	2.09671e-11	0.072789	TRUE	TRUE	FALSE
P09874	Poly [ADP-ribose] polymerase 1	PARP1	-1.62171	-0.990558	-1.2985	9.80349e-07	0.00178454	0.000340658	TRUE	TRUE	TRUE
P13686	Tartrate-resistant acid phosphatase type 5	ACP5	-1.62281	-0.911212	0.320832	0.0274548	0.223365	1	TRUE	FALSE	FALSE
P51148	Ras-related protein Rab-5C	RAB5C	-1.62775	-1.0712	-0.701388	1.91514e-10	1.19278e-05	0.0148675	TRUE	TRUE	TRUE
P02760	Protein AMBP;Alpha-1-microglobulin;Inter-alpha-trypsin inhibitor light chain;Trypstatin	AMBP	-1.63135	-0.759554	-1.52706	0.00482672	0.268871	0.0304966	TRUE	FALSE	TRUE
Q9BW30	Tubulin polymerization-promoting protein family member 3	TPPP3	-1.63185	-1.59184	-0.440875	2.34739e-05	5.54646e-05	0.589099	TRUE	TRUE	FALSE
Q8NFU3	Thiosulfate sulfurtransferase/rhodanese-like domain-containing protein 1	TSTD1	-1.63331	-1.75127	-0.996389	0.00166901	0.000163176	0.036639	TRUE	TRUE	TRUE
P49327	Fatty acid synthase;[Acyl-carrier-protein] S-acetyltransferase;[Acyl-carrier-protein] S-malonyltransferase;3-oxoacyl-[acyl-carrier-protein] synthase;3-oxoacyl-[acyl-carrier-protein] reductase;3-hydroxyacyl-[acyl-carrier-protein] dehydratase;Enoyl-[acyl-carrier-protein] reductase;Oleoyl-[acyl-carrier-protein] hydrolase	FASN	-1.63634	-1.59404	0.346552	0.000190158	0.00051332	0.945369	TRUE	TRUE	FALSE
P99999	Cytochrome c	CYCS	-1.63772	-1.06074	-0.449752	2.8221e-05	0.00833868	0.56672	TRUE	TRUE	FALSE
P30044	Peroxiredoxin-5, mitochondrial	PRDX5	-1.64125	-0.895732	-0.0783863	2.08713e-07	0.00847855	1	TRUE	TRUE	FALSE
Q16698	2,4-dienoyl-CoA reductase, mitochondrial	DECR1	-1.64256	-1.35405	-0.508848	2.02016e-07	2.80788e-05	0.316523	TRUE	TRUE	FALSE
O43795	Unconventional myosin-Ib	MYO1B	-1.64477	-1.67928	-0.169692	3.86041e-17	2.72115e-16	0.830758	TRUE	TRUE	FALSE
Q93050	V-type proton ATPase 116 kDa subunit a isoform 1	ATP6V0A1	-1.65519	-0.907895	-0.0686869	2.80544e-08	0.00232372	1	TRUE	TRUE	FALSE
Q03135	Caveolin-1	CAV1	-1.65771	-1.06306	0.0299631	5.83394e-05	0.0106222	1	TRUE	TRUE	FALSE
P09669	Cytochrome c oxidase subunit 6C	COX6C	-1.65798	-0.850917	-0.293382	2.58077e-05	0.0336092	0.865844	TRUE	TRUE	FALSE
P55084	Trifunctional enzyme subunit beta, mitochondrial;3-ketoacyl-CoA thiolase	HADHB	-1.65865	-1.06632	-0.365344	3.83027e-09	0.000231481	0.534294	TRUE	TRUE	FALSE
P48047	ATP synthase subunit O, mitochondrial	ATP5O	-1.66263	-0.994026	-0.610431	3.37765e-08	0.00123746	0.135532	TRUE	TRUE	FALSE
P51649	Succinate-semialdehyde dehydrogenase, mitochondrial	ALDH5A1	-1.66281	-1.30078	-0.062068	0.0319156	0.00798644	1	TRUE	TRUE	FALSE
P35221	Catenin alpha-1	CTNNA1	-1.66393	-2.3021	-1.12993	7.19172e-08	6.14704e-13	0.000844815	TRUE	TRUE	TRUE
P49411	Elongation factor Tu, mitochondrial	TUFM	-1.66662	-1.03516	-0.4242	6.91276e-09	0.00051332	0.426415	TRUE	TRUE	FALSE
P16671	Platelet glycoprotein 4	CD36	-1.66675	-1.22501	-0.1441	0.0259991	0.101217	1	TRUE	FALSE	FALSE
P05166	Propionyl-CoA carboxylase beta chain, mitochondrial	PCCB	-1.67347	-0.595883	-0.135128	0.0045183	0.23122	1	TRUE	FALSE	FALSE
P05362	Intercellular adhesion molecule 1	ICAM1	-1.67577	-1.38491	0.0649921	5.55129e-09	1.40157e-06	1	TRUE	TRUE	FALSE
P08311	Cathepsin G	CTSG	-1.67927	0.265926	0.382583	0.00166614	0.944749	0.993331	TRUE	FALSE	FALSE
P61586	Transforming protein RhoA	RHOA	-1.67943	-1.6383	-1.57253	0.0124868	0.00642437	0.0131417	TRUE	TRUE	TRUE
Q9BVC6	Transmembrane protein 109	TMEM109	-1.68808	-0.817635	-0.976473	2.187e-07	0.00373518	0.00211821	TRUE	TRUE	TRUE
Q9GZM7	Tubulointerstitial nephritis antigen-like	TINAGL1	-1.68867	-0.343716	-1.11047	0.0089742	0.785756	0.138993	TRUE	FALSE	FALSE
Q5JTV8	Torsin-1A-interacting protein 1	TOR1AIP1	-1.69426	-1.51453	-1.37092	1.66621e-10	5.80436e-08	1.62496e-07	TRUE	TRUE	TRUE
Q04760	Lactoylglutathione lyase	GLO1	-1.6949	-1.51059	-1.09557	2.0844e-08	7.03731e-07	0.00120282	TRUE	TRUE	TRUE
Q9UI09	NADH dehydrogenase [ubiquinone] 1 alpha subcomplex subunit 12	NDUFA12	-1.69493	0.265631	0.235573	0.0258023	0.841294	1	TRUE	FALSE	FALSE
Q9Y2Q3	Glutathione S-transferase kappa 1	GSTK1	-1.69961	-0.743872	-0.357751	2.31263e-05	0.0520208	0.71987	TRUE	FALSE	FALSE
P04899	Guanine nucleotide-binding protein G(i) subunit alpha-2	GNAI2	-1.70033	-0.916726	-0.695853	3.50853e-07	0.0070396	0.114031	TRUE	TRUE	FALSE
P20674	Cytochrome c oxidase subunit 5A, mitochondrial	COX5A	-1.70317	-1.42614	-0.278381	4.52967e-07	2.80788e-05	0.831842	TRUE	TRUE	FALSE
P00352	Retinal dehydrogenase 1	ALDH1A1	-1.70489	-0.762871	-0.866606	1.10282e-07	0.0311879	0.0323675	TRUE	TRUE	TRUE
P43304	Glycerol-3-phosphate dehydrogenase, mitochondrial	GPD2	-1.70985	-1.00933	-0.429785	4.16049e-07	0.000164425	0.176741	TRUE	TRUE	FALSE
P40939	Trifunctional enzyme subunit alpha, mitochondrial;Long-chain enoyl-CoA hydratase;Long chain 3-hydroxyacyl-CoA dehydrogenase	HADHA	-1.71004	-1.0786	-0.547124	5.50096e-07	0.00272395	0.340023	TRUE	TRUE	FALSE
Q03252	Lamin-B2	LMNB2	-1.7111	-1.46274	-1.24279	1.45625e-05	0.000397281	0.00912005	TRUE	TRUE	TRUE
P00488	Coagulation factor XIII A chain	F13A1	-1.71568	0.822892	-0.614886	1.33214e-06	0.0253523	0.245855	TRUE	TRUE	FALSE
P32119	Peroxiredoxin-2	PRDX2	-1.72314	-1.25611	-0.778354	0.00137047	0.0336341	0.443884	TRUE	TRUE	FALSE
Q9UHQ9	NADH-cytochrome b5 reductase 1	CYB5R1	-1.72556	-1.03755	-0.381877	1.55159e-08	0.000708572	0.520737	TRUE	TRUE	FALSE
P53597	Succinyl-CoA ligase [ADP/GDP-forming] subunit alpha, mitochondrial	SUCLG1	-1.73348	-1.9933	-1.08714	0.00440708	0.00180201	0.0245895	TRUE	TRUE	TRUE
Q13148	TAR DNA-binding protein 43	TARDBP	-1.73581	-1.0683	-0.932458	2.20371e-06	0.00377946	0.0286827	TRUE	TRUE	TRUE
P35270	Sepiapterin reductase	SPR	-1.74277	-0.863431	-0.244816	2.21322e-10	4.66006e-05	0.357329	TRUE	TRUE	FALSE
P29218	Inositol monophosphatase 1	IMPA1	-1.74482	-1.65768	-0.758336	0.000312223	0.0021995	0.182775	TRUE	TRUE	FALSE
Q5VWZ2	Lysophospholipase-like protein 1	LYPLAL1	-1.74532	-1.40897	-0.838208	0.00690724	0.0294272	0.369661	TRUE	TRUE	FALSE
P15153	Ras-related C3 botulinum toxin substrate 2	RAC2	-1.75151	-0.981016	-0.824101	1.82237e-05	0.00887719	0.0604152	TRUE	TRUE	FALSE
P05161	Ubiquitin-like protein ISG15	ISG15	-1.75192	-1.54237	-0.47232	0.000407417	0.00159432	0.507897	TRUE	TRUE	FALSE
P04179	Superoxide dismutase [Mn], mitochondrial	SOD2	-1.75388	-1.06488	-0.604223	0.000109451	0.031862	0.497791	TRUE	TRUE	FALSE
P08246	Neutrophil elastase	ELANE	-1.75595	-1.24028	0.607651	0.0099718	0.0982003	0.801352	TRUE	FALSE	FALSE
P27449	V-type proton ATPase 16 kDa proteolipid subunit	ATP6V0C	-1.75647	-1.84225	-1.10666	0.031972	0.0351116	0.372796	TRUE	TRUE	FALSE
O75915	PRA1 family protein 3	ARL6IP5	-1.7614	-1.1979	-0.78825	2.73714e-08	0.000234809	0.0436397	TRUE	TRUE	TRUE
Q9NUP9	Protein lin-7 homolog C	LIN7C	-1.76164	-1.81853	-1.91886	2.35783e-06	1.60691e-05	4.87538e-06	TRUE	TRUE	TRUE
Q6P1N0	Coiled-coil and C2 domain-containing protein 1A	CC2D1A	-1.76258	-1.16792	-1.02122	3.5762e-06	0.00192294	0.00152406	TRUE	TRUE	TRUE
Q9Y2X3	Nucleolar protein 58	NOP58	-1.76711	0.922013	-0.912837	0.0246567	0.256872	0.234676	TRUE	FALSE	FALSE
Q8TDX7	Serine/threonine-protein kinase Nek7	NEK7	-1.76754	-1.2292	-1.10019	0.000354951	0.000706559	0.00473088	TRUE	TRUE	TRUE
O94919	Endonuclease domain-containing 1 protein	ENDOD1	-1.76926	-1.6809	-0.806112	8.6519e-10	2.03669e-09	0.00192033	TRUE	TRUE	TRUE
P00367	Glutamate dehydrogenase 1, mitochondrial	GLUD1	-1.76976	-0.912785	-0.216362	1.26454e-09	0.00174793	0.944981	TRUE	TRUE	FALSE
Q03519	Antigen peptide transporter 2	TAP2	-1.77379	-1.49065	-0.750772	4.1173e-05	0.0006275	0.218759	TRUE	TRUE	FALSE
Q96I99	Succinyl-CoA ligase [GDP-forming] subunit beta, mitochondrial	SUCLG2	-1.7761	-0.760198	-0.115707	1.20213e-06	0.0475638	1	TRUE	TRUE	FALSE
O95861	3(2),5-bisphosphate nucleotidase 1	BPNT1	-1.77991	-1.55396	-1.00608	6.98509e-06	2.48382e-05	0.00837122	TRUE	TRUE	TRUE
P09429	High mobility group protein B1	HMGB1	-1.78364	-1.03902	-1.21078	5.59887e-06	0.00976837	0.00541671	TRUE	TRUE	TRUE
Q71UI9;P0C0S5	Histone H2A.V;Histone H2A.Z	H2AFV;H2AFZ	-1.78505	-1.32648	-0.846898	4.70119e-06	0.000260158	0.0595633	TRUE	TRUE	FALSE
Q6UXI9	Nephronectin	NPNT	-1.79379	-1.89229	-1.29485	0.000114827	0.000149456	0.0101224	TRUE	TRUE	TRUE
P08670	Vimentin	VIM	-1.79708	-1.28897	-1.10342	3.11308e-07	0.000557891	0.0109086	TRUE	TRUE	TRUE
P10606	Cytochrome c oxidase subunit 5B, mitochondrial	COX5B	-1.80124	-0.954575	-0.396677	0.000234546	0.0666666	0.857736	TRUE	FALSE	FALSE
Q16555	Dihydropyrimidinase-related protein 2	DPYSL2	-1.80303	-0.877927	-0.514082	5.98777e-08	0.016213	0.400113	TRUE	TRUE	FALSE
O60231	Putative pre-mRNA-splicing factor ATP-dependent RNA helicase DHX16	DHX16	-1.8036	-2.15953	-2.03529	0.000303874	4.73297e-05	0.000553044	TRUE	TRUE	TRUE
P79483	HLA class II histocompatibility antigen, DR beta 3 chain	HLA-DRB3	-1.80565	-1.42907	0.220036	0.00844574	0.0336092	1	TRUE	TRUE	FALSE
P22695	Cytochrome b-c1 complex subunit 2, mitochondrial	UQCRC2	-1.80796	-1.04701	-0.431422	1.26454e-09	0.00025307	0.344715	TRUE	TRUE	FALSE
Q969Z3	Mitochondrial amidoxime reducing component 2	MARC2	-1.8114	-0.90318	-0.54761	2.83638e-05	0.00436727	0.208014	TRUE	TRUE	FALSE
Q9Y2D5	A-kinase anchor protein 2	AKAP2	-1.8125	-1.49507	-0.65502	5.55129e-09	5.9748e-08	0.0304966	TRUE	TRUE	TRUE
O75367	Core histone macro-H2A.1	H2AFY	-1.81552	-1.84409	-1.20778	3.40718e-16	2.57747e-16	1.73633e-07	TRUE	TRUE	TRUE
O15533	Tapasin	TAPBP	-1.81634	-1.49772	-0.35976	0.00450648	0.0172276	1	TRUE	TRUE	FALSE
P11233	Ras-related protein Ral-A	RALA	-1.81762	-1.64442	0.0145243	8.06948e-06	7.69812e-05	1	TRUE	TRUE	FALSE
P50897	Palmitoyl-protein thioesterase 1	PPT1	-1.81863	-1.41654	-1.06583	0.000312866	0.00436727	0.0832629	TRUE	TRUE	FALSE
O14976	Cyclin-G-associated kinase	GAK	-1.83204	-0.596725	-0.37749	0.000251483	0.332657	0.417035	TRUE	FALSE	FALSE
Q16787	Laminin subunit alpha-3	LAMA3	-1.83675	-1.34184	-1.22186	4.90687e-05	0.0272843	0.0104361	TRUE	TRUE	TRUE
Q96PK6	RNA-binding protein 14	RBM14	-1.84563	-1.31168	-1.23759	1.92762e-06	0.000463734	0.00261725	TRUE	TRUE	TRUE
Q9UDY2	Tight junction protein ZO-2	TJP2	-1.84647	-0.780518	-0.568389	7.26187e-10	0.000933456	0.01044	TRUE	TRUE	TRUE
P68371	Tubulin beta-4B chain	TUBB4B	-1.84819	-1.30181	-0.572979	2.39283e-05	0.00408174	0.438358	TRUE	TRUE	FALSE
O00178	GTP-binding protein 1	GTPBP1	-1.85048	-0.647101	0.585807	0.00955841	0.182364	0.554839	TRUE	FALSE	FALSE
P26440	Isovaleryl-CoA dehydrogenase, mitochondrial	IVD	-1.85238	-0.833548	0.236184	1.53805e-05	0.047325	1	TRUE	TRUE	FALSE
O00743	Serine/threonine-protein phosphatase 6 catalytic subunit;Serine/threonine-protein phosphatase 6 catalytic subunit, N-terminally processed	PPP6C	-1.85271	-1.92518	-0.985333	0.00450827	0.00689382	0.248066	TRUE	TRUE	FALSE
P06703	Protein S100-A6	S100A6	-1.85325	-1.91325	-0.854198	2.80544e-08	2.65191e-08	0.0354778	TRUE	TRUE	TRUE
P56385	ATP synthase subunit e, mitochondrial	ATP5I	-1.85894	-0.740797	-0.556839	5.62035e-06	0.0673363	0.238789	TRUE	FALSE	FALSE
P40926	Malate dehydrogenase, mitochondrial	MDH2	-1.86049	-1.39737	-0.427423	1.98273e-08	4.32886e-05	0.543358	TRUE	TRUE	FALSE
P37837	Transaldolase	TALDO1	-1.86845	-1.70271	-1.33091	6.39266e-07	1.1759e-05	0.00291229	TRUE	TRUE	TRUE
P63261;P60709	Actin, cytoplasmic 2;Actin, cytoplasmic 2, N-terminally processed;Actin, cytoplasmic 1;Actin, cytoplasmic 1, N-terminally processed	ACTG1;ACTB	-1.88663	-1.41215	-0.841109	0.00035385	0.012227	0.345069	TRUE	TRUE	FALSE
P25705	ATP synthase subunit alpha, mitochondrial	ATP5A1	-1.89053	-1.07081	-0.727314	9.48228e-12	0.000277082	0.0445488	TRUE	TRUE	TRUE
P05026	Sodium/potassium-transporting ATPase subunit beta-1	ATP1B1	-1.89564	-1.87369	-0.499279	7.5827e-10	4.72386e-10	0.0970226	TRUE	TRUE	FALSE
P29401	Transketolase	TKT	-1.90448	-1.38667	-0.320964	3.73429e-08	0.000137314	0.831842	TRUE	TRUE	FALSE
A6NMZ7	Collagen alpha-6(VI) chain	COL6A6	-1.90705	-1.69177	-0.916946	0.00301044	0.0021995	0.255774	TRUE	TRUE	FALSE
P09467	Fructose-1,6-bisphosphatase 1	FBP1	-1.90744	-1.08886	-0.203944	6.44124e-05	0.0382323	1	TRUE	TRUE	FALSE
P30043	Flavin reductase (NADPH)	BLVRB	-1.91278	-1.217	-0.553842	4.27494e-05	0.0149585	0.604149	TRUE	TRUE	FALSE
Q13813	Spectrin alpha chain, non-erythrocytic 1	SPTAN1	-1.91894	-1.09466	-0.427954	5.12981e-20	5.94089e-07	0.18704	TRUE	TRUE	FALSE
O60716	Catenin delta-1	CTNND1	-1.92045	-1.99108	-0.716776	1.94116e-15	8.80472e-15	0.00728994	TRUE	TRUE	TRUE
P01911	HLA class II histocompatibility antigen, DRB1-15 beta chain	HLA-DRB1	-1.92434	-1.62715	-0.450267	0.000393158	0.00280634	0.797669	TRUE	TRUE	FALSE
P42126	Enoyl-CoA delta isomerase 1, mitochondrial	ECI1	-1.92859	-0.780427	-0.170015	1.01495e-07	0.0198152	1	TRUE	TRUE	FALSE
P09960	Leukotriene A-4 hydrolase	LTA4H	-1.93171	-1.31762	-0.214988	4.30874e-08	0.00037885	1	TRUE	TRUE	FALSE
P04275	von Willebrand factor;von Willebrand antigen 2	VWF	-1.93303	0.0989647	-1.1416	8.35897e-06	1	0.0074253	TRUE	FALSE	TRUE
Q53TN4	Cytochrome b reductase 1	CYBRD1	-1.94433	-1.09612	-1.39603	7.9866e-06	0.00380925	0.00248131	TRUE	TRUE	TRUE
Q9Y277	Voltage-dependent anion-selective channel protein 3	VDAC3	-1.94477	-1.38604	-1.12521	0.00848873	0.0495107	0.164851	TRUE	TRUE	FALSE
P84077;P61204	ADP-ribosylation factor 1;ADP-ribosylation factor 3	ARF1;ARF3	-1.94611	-1.59539	-0.942427	1.55589e-11	5.73612e-08	0.00285277	TRUE	TRUE	TRUE
O96009	Napsin-A	NAPSA	-1.94795	-1.41724	0.774725	3.28898e-05	0.00426357	0.24646	TRUE	TRUE	FALSE
O94811	Tubulin polymerization-promoting protein	TPPP	-1.95563	-1.26843	-0.778217	0.00287022	0.0559455	0.239249	TRUE	FALSE	FALSE
P14324	Farnesyl pyrophosphate synthase	FDPS	-1.95565	-1.86283	-0.869752	3.15527e-09	4.69523e-10	0.00129232	TRUE	TRUE	TRUE
P55290	Cadherin-13	CDH13	-1.95973	-2.37846	-1.98481	7.55543e-05	8.9116e-06	0.000206201	TRUE	TRUE	TRUE
Q13011	Delta(3,5)-Delta(2,4)-dienoyl-CoA isomerase, mitochondrial	ECH1	-1.97151	-1.13624	-0.536925	2.29081e-07	0.00373518	0.431755	TRUE	TRUE	FALSE
O43760	Synaptogyrin-2	SYNGR2	-1.9806	-1.71776	-0.468887	8.39395e-14	6.84694e-13	0.0847391	TRUE	TRUE	FALSE
P20036	HLA class II histocompatibility antigen, DP alpha 1 chain	HLA-DPA1	-1.98139	-0.697983	0.251096	0.0260072	0.620182	1	TRUE	FALSE	FALSE
O60437	Periplakin	PPL	-1.98527	-2.31025	-0.654966	6.63528e-17	4.76934e-22	0.0129563	TRUE	TRUE	TRUE
Q8WUY1	Protein THEM6	THEM6	-1.98955	-1.17196	-0.0473708	2.38864e-09	7.43246e-05	1	TRUE	TRUE	FALSE
O75323	Protein NipSnap homolog 2	GBAS	-1.99451	-1.37409	-0.428702	2.83949e-07	5.34597e-05	0.443884	TRUE	TRUE	FALSE
P63000	Ras-related C3 botulinum toxin substrate 1	RAC1	-1.99826	-1.76946	-1.31661	9.03391e-07	3.96505e-06	0.000353443	TRUE	TRUE	TRUE
Q9ULC5	Long-chain-fatty-acid--CoA ligase 5	ACSL5	-2.0007	-2.08675	-0.383894	0.000284607	5.13026e-07	0.599025	TRUE	TRUE	FALSE
P22307	Non-specific lipid-transfer protein	SCP2	-2.01359	-1.65606	-0.624656	3.4248e-06	0.000166897	0.280546	TRUE	TRUE	FALSE
Q9Y624	Junctional adhesion molecule A	F11R	-2.02313	-0.659991	0.147744	1.04238e-05	0.122052	1	TRUE	FALSE	FALSE
P04083	Annexin A1	ANXA1	-2.02506	-1.59598	-0.697961	3.4371e-32	2.70946e-20	0.000285373	TRUE	TRUE	TRUE
Q6P1A2	Lysophospholipid acyltransferase 5	LPCAT3	-2.03112	-2.29052	-0.385473	0.00196493	0.00122664	1	TRUE	TRUE	FALSE
P15311	Ezrin	EZR	-2.03307	-1.59626	-0.608689	3.29085e-17	7.67836e-12	0.0315293	TRUE	TRUE	TRUE
P13727	Bone marrow proteoglycan;Eosinophil granule major basic protein	PRG2	-2.04572	-1.55173	-2.87794	0.0111509	0.0712442	0.00345487	TRUE	FALSE	TRUE
P04004	Vitronectin;Vitronectin V65 subunit;Vitronectin V10 subunit;Somatomedin-B	VTN	-2.04581	-1.13306	-1.781	8.77764e-05	0.0502733	0.00425967	TRUE	FALSE	TRUE
P37108	Signal recognition particle 14 kDa protein	SRP14	-2.05722	-1.62137	-1.84495	6.24197e-05	0.000422818	0.000135758	TRUE	TRUE	TRUE
Q02978	Mitochondrial 2-oxoglutarate/malate carrier protein	SLC25A11	-2.06155	-1.49063	-0.813409	1.45796e-13	1.59453e-08	0.00629727	TRUE	TRUE	TRUE
P30040	Endoplasmic reticulum resident protein 29	ERP29	-2.06416	-1.09591	-0.298634	7.1459e-06	0.0210709	1	TRUE	TRUE	FALSE
P09417	Dihydropteridine reductase	QDPR	-2.07109	-1.4747	-0.809046	8.39812e-11	1.14295e-06	0.0231883	TRUE	TRUE	TRUE
P01920	HLA class II histocompatibility antigen, DQ beta 1 chain	HLA-DQB1	-2.07123	-0.975659	-0.0183312	0.000357573	0.111841	1	TRUE	FALSE	FALSE
Q9C037	E3 ubiquitin-protein ligase TRIM4	TRIM4	-2.07681	-1.80669	-1.47202	0.00779408	0.0270583	0.141563	TRUE	TRUE	FALSE
P51648	Fatty aldehyde dehydrogenase	ALDH3A2	-2.08754	-1.65615	-0.406925	9.84453e-16	4.75992e-12	0.221663	TRUE	TRUE	FALSE
P14543	Nidogen-1	NID1	-2.09461	-1.2784	-0.697836	7.09049e-08	0.00153684	0.238485	TRUE	TRUE	FALSE
P06576	ATP synthase subunit beta, mitochondrial	ATP5B	-2.09917	-1.31401	-0.661455	4.08758e-13	1.25183e-05	0.100114	TRUE	TRUE	FALSE
P07305	Histone H1.0;Histone H1.0, N-terminally processed	H1F0	-2.10625	-1.81572	-1.5232	3.0294e-07	1.63439e-05	0.00104925	TRUE	TRUE	TRUE
P35659	Protein DEK	DEK	-2.10877	-1.68733	-1.2747	1.98541e-05	0.000222391	0.00451234	TRUE	TRUE	TRUE
Q2PPJ7	Ral GTPase-activating protein subunit alpha-2	RALGAPA2	-2.10951	-2.20412	-1.14943	0.0457236	0.0509191	0.446315	TRUE	FALSE	FALSE
P61626	Lysozyme C	LYZ	-2.11085	-1.4931	-0.510384	5.6812e-08	0.000149409	0.485484	TRUE	TRUE	FALSE
O75964	ATP synthase subunit g, mitochondrial	ATP5L	-2.11757	-1.11189	-0.666869	4.04025e-06	0.00842988	0.156288	TRUE	TRUE	FALSE
O14880	Microsomal glutathione S-transferase 3	MGST3	-2.13048	-1.78297	-1.01935	4.56165e-08	2.33156e-06	0.009459	TRUE	TRUE	TRUE
Q6NUK1	Calcium-binding mitochondrial carrier protein SCaMC-1	SLC25A24	-2.1518	-1.73406	-0.64243	1.00735e-09	4.20295e-07	0.137919	TRUE	TRUE	FALSE
Q01082	Spectrin beta chain, non-erythrocytic 1	SPTBN1	-2.15904	-1.30855	-0.588525	1.96884e-23	3.79304e-09	0.0380068	TRUE	TRUE	TRUE
Q9NTX5	Ethylmalonyl-CoA decarboxylase	ECHDC1	-2.16014	-1.60697	-0.551203	1.89946e-07	8.3303e-05	0.436392	TRUE	TRUE	FALSE
P61769	Beta-2-microglobulin;Beta-2-microglobulin form pI 5.3	B2M	-2.16304	-1.26066	-0.296843	2.68358e-07	0.00240648	0.944981	TRUE	TRUE	FALSE
P60953	Cell division control protein 42 homolog	CDC42	-2.16605	-1.44876	-0.730465	6.50835e-08	5.34215e-05	0.087155	TRUE	TRUE	FALSE
P15428	15-hydroxyprostaglandin dehydrogenase [NAD(+)]	HPGD	-2.17644	-2.12228	0.151099	0.000287167	0.000509219	1	TRUE	TRUE	FALSE
P00568	Adenylate kinase isoenzyme 1	AK1	-2.18732	-1.96575	-0.975964	4.47654e-15	2.59395e-12	0.00105218	TRUE	TRUE	TRUE
P62937	Peptidyl-prolyl cis-trans isomerase A;Peptidyl-prolyl cis-trans isomerase A, N-terminally processed	PPIA	-2.1942	-1.90645	-1.29041	1.43541e-17	1.10584e-13	2.60854e-06	TRUE	TRUE	TRUE
P61224;P62834	Ras-related protein Rap-1b;Ras-related protein Rap-1A	RAP1B;RAP1A	-2.19587	-1.97219	-1.29404	3.57194e-07	4.2663e-06	0.00425967	TRUE	TRUE	TRUE
Q7Z4W1	L-xylulose reductase	DCXR	-2.19665	-1.22235	0.0116219	6.57709e-07	0.00532408	1	TRUE	TRUE	FALSE
P12277	Creatine kinase B-type	CKB	-2.20412	-0.458284	-0.150051	3.80925e-07	0.457112	1	TRUE	FALSE	FALSE
Q8N3Y7	Epidermal retinol dehydrogenase 2	SDR16C5	-2.20606	-0.998924	-0.0486617	0.00631369	0.262325	1	TRUE	FALSE	FALSE
O95171	Sciellin	SCEL	-2.21437	-2.97462	-0.5867	1.96721e-07	0.000221677	0.289425	TRUE	TRUE	FALSE
Q02252	Methylmalonate-semialdehyde dehydrogenase [acylating], mitochondrial	ALDH6A1	-2.22425	-0.895592	-0.459699	2.38864e-09	0.0161505	0.508844	TRUE	TRUE	FALSE
Q9Y6N5	Sulfide:quinone oxidoreductase, mitochondrial	SQRDL	-2.22516	-1.40786	-0.205501	1.42388e-10	5.25787e-05	1	TRUE	TRUE	FALSE
P78347	General transcription factor II-I	GTF2I	-2.23445	-1.48253	-0.451171	0.000498216	7.84501e-05	0.439139	TRUE	TRUE	FALSE
P14384	Carboxypeptidase M	CPM	-2.23881	-0.023463	0.448219	9.11936e-05	1	0.0577591	TRUE	FALSE	FALSE
Q9UJY4	ADP-ribosylation factor-binding protein GGA2	GGA2	-2.25199	-0.893093	0.359597	0.0023627	0.104173	0.838897	TRUE	FALSE	FALSE
Q13642	Four and a half LIM domains protein 1	FHL1	-2.25201	-0.89745	-0.889306	9.80752e-06	0.0702719	0.176364	TRUE	FALSE	FALSE
P26038	Moesin	MSN	-2.2549	-1.69542	-0.850966	3.62987e-34	2.70946e-20	3.23359e-05	TRUE	TRUE	TRUE
P24752	Acetyl-CoA acetyltransferase, mitochondrial	ACAT1	-2.26276	-1.40846	-0.343747	8.38962e-11	5.34215e-05	0.740674	TRUE	TRUE	FALSE
Q99758	ATP-binding cassette sub-family A member 3	ABCA3	-2.26363	-2.23806	0.186755	1.384e-07	4.50712e-09	1	TRUE	TRUE	FALSE
P27105	Erythrocyte band 7 integral membrane protein	STOM	-2.26382	-0.991768	-0.0493706	1.4832e-09	0.0123024	1	TRUE	TRUE	FALSE
P50502;Q8NFI4	Hsc70-interacting protein;Putative protein FAM10A5	ST13;ST13P5	-2.26476	-1.84915	-1.27712	0.00133999	0.000153816	0.0412216	TRUE	TRUE	TRUE
Q92597	Protein NDRG1	NDRG1	-2.27799	-1.34611	-1.39095	4.9829e-11	8.44222e-07	6.31175e-07	TRUE	TRUE	TRUE
Q8NBX0	Saccharopine dehydrogenase-like oxidoreductase	SCCPDH	-2.2816	-1.67897	-0.459005	3.07358e-05	0.0023203	0.691887	TRUE	TRUE	FALSE
Q9NUV9	GTPase IMAP family member 4	GIMAP4	-2.29383	-1.04636	-0.832212	6.80244e-07	0.00050435	0.00696843	TRUE	TRUE	TRUE
P05783	Keratin, type I cytoskeletal 18	KRT18	-2.30449	-3.10488	-0.206273	6.07439e-05	1.2209e-07	1	TRUE	TRUE	FALSE
Q9UHG3	Prenylcysteine oxidase 1	PCYOX1	-2.31317	-1.38368	-0.743581	1.23035e-21	2.0692e-09	0.00473088	TRUE	TRUE	TRUE
O95994	Anterior gradient protein 2 homolog	AGR2	-2.31635	-2.12706	0.160973	0.000168449	0.000601775	1	TRUE	TRUE	FALSE
Q9HAV7	GrpE protein homolog 1, mitochondrial	GRPEL1	-2.31844	-0.827362	-0.466708	0.000147129	0.141979	0.353389	TRUE	FALSE	FALSE
O00159	Unconventional myosin-Ic	MYO1C	-2.33912	-1.853	-0.798229	2.4066e-22	1.60349e-14	0.00629747	TRUE	TRUE	TRUE
Q96D96	Voltage-gated hydrogen channel 1	HVCN1	-2.34755	-1.60969	-1.14173	0.00792882	0.0666225	0.386268	TRUE	FALSE	FALSE
Q9UKU7	Isobutyryl-CoA dehydrogenase, mitochondrial	ACAD8	-2.37225	-0.501226	-0.176965	0.000336192	0.535338	1	TRUE	FALSE	FALSE
O15247	Chloride intracellular channel protein 2	CLIC2	-2.39304	-1.89876	-0.673489	3.12604e-07	8.88022e-09	0.028327	TRUE	TRUE	TRUE
Q9H4M9	EH domain-containing protein 1	EHD1	-2.40068	-1.90441	-0.92782	1.35487e-16	7.67836e-12	0.00280011	TRUE	TRUE	TRUE
O75352	Mannose-P-dolichol utilization defect 1 protein	MPDU1	-2.41437	-1.61525	-0.539265	0.0034511	0.0268884	0.80404	TRUE	TRUE	FALSE
Q16822	Phosphoenolpyruvate carboxykinase [GTP], mitochondrial	PCK2	-2.4315	-1.30779	0.203156	6.20112e-09	0.000871727	1	TRUE	TRUE	FALSE
P10301	Ras-related protein R-Ras	RRAS	-2.43649	-1.67999	-1.03347	3.08642e-19	4.59719e-11	2.8216e-05	TRUE	TRUE	TRUE
P07099	Epoxide hydrolase 1	EPHX1	-2.43884	-1.28224	-0.517419	3.36298e-13	0.000240462	0.388187	TRUE	TRUE	FALSE
P04040	Catalase	CAT	-2.43962	-1.99075	-0.715144	2.70708e-09	2.54592e-06	0.29292	TRUE	TRUE	FALSE
Q9UQV4	Lysosome-associated membrane glycoprotein 3	LAMP3	-2.46595	-2.16434	0.20187	3.28256e-06	6.98383e-06	1	TRUE	TRUE	FALSE
P23381	Tryptophan--tRNA ligase, cytoplasmic;T1-TrpRS;T2-TrpRS	WARS	-2.46816	-1.82802	-0.106404	5.49242e-17	2.68029e-10	1	TRUE	TRUE	FALSE
P62987;P62979;P0CG47;P0CG48	Ubiquitin-60S ribosomal protein L40;Ubiquitin;60S ribosomal protein L40;Ubiquitin-40S ribosomal protein S27a;Ubiquitin;40S ribosomal protein S27a;Polyubiquitin-B;Ubiquitin;Polyubiquitin-C;Ubiquitin	UBA52;RPS27A;UBB;UBC	-2.46867	-2.00127	-1.67468	3.48322e-12	4.78656e-09	6.72827e-06	TRUE	TRUE	TRUE
Q96JY6	PDZ and LIM domain protein 2	PDLIM2	-2.47402	-2.4827	-1.33106	2.64453e-10	5.37241e-10	0.00179303	TRUE	TRUE	TRUE
P02730	Band 3 anion transport protein	SLC4A1	-2.48173	-1.45137	-0.247926	0.000660564	0.0710091	1	TRUE	FALSE	FALSE
Q08722	Leukocyte surface antigen CD47	CD47	-2.49497	-1.32926	-0.532705	4.59906e-09	0.00019976	0.324834	TRUE	TRUE	FALSE
Q6NZI2	Polymerase I and transcript release factor	PTRF	-2.49847	-1.99349	-1.05547	1.36664e-12	2.39835e-08	0.0121644	TRUE	TRUE	TRUE
P01909	HLA class II histocompatibility antigen, DQ alpha 1 chain	HLA-DQA1	-2.50444	-1.89753	-0.510145	0.0100072	0.0260715	0.854617	TRUE	TRUE	FALSE
Q86WV6	Stimulator of interferon genes protein	TMEM173	-2.51976	-1.43307	-0.446629	7.56725e-07	0.00129306	0.603896	TRUE	TRUE	FALSE
A0A0G2JMH6;P01903	HLA class II histocompatibility antigen, DR alpha chain	HLA-DRA	-2.53717	-1.1064	0.174628	8.6519e-10	0.00623543	1	TRUE	TRUE	FALSE
P55268	Laminin subunit beta-2	LAMB2	-2.54593	-2.01386	-1.16816	2.01815e-15	3.72424e-11	0.00084643	TRUE	TRUE	TRUE
Q8IWA5	Choline transporter-like protein 2	SLC44A2	-2.56415	-2.29199	-0.846511	5.6392e-07	8.66358e-06	0.153157	TRUE	TRUE	FALSE
Q7Z406	Myosin-14	MYH14	-2.58042	-2.29775	-0.728869	2.15371e-27	4.57515e-20	0.0074253	TRUE	TRUE	TRUE
P12821	Angiotensin-converting enzyme;Angiotensin-converting enzyme, soluble form	ACE	-2.59616	-2.10518	-0.438549	2.27602e-08	8.59382e-06	0.544603	TRUE	TRUE	FALSE
Q9H223	EH domain-containing protein 4	EHD4	-2.63178	-1.60222	-1.04015	1.69354e-18	2.686e-08	0.00151525	TRUE	TRUE	TRUE
Q10589	Bone marrow stromal antigen 2	BST2	-2.63422	-2.14861	-0.337322	0.00119404	0.000172709	1	TRUE	TRUE	FALSE
Q8N335	Glycerol-3-phosphate dehydrogenase 1-like protein	GPD1L	-2.64317	-1.86798	-0.97888	1.13549e-13	7.72729e-12	0.000109379	TRUE	TRUE	TRUE
Q8NF37	Lysophosphatidylcholine acyltransferase 1	LPCAT1	-2.64594	-2.02798	0.243444	9.34862e-10	5.08329e-07	1	TRUE	TRUE	FALSE
P05141	ADP/ATP translocase 2;ADP/ATP translocase 2, N-terminally processed	SLC25A5	-2.65066	-2.21766	-0.739654	7.6631e-07	6.96795e-05	0.409501	TRUE	TRUE	FALSE
P11686	Pulmonary surfactant-associated protein C	SFTPC	-2.6583	-2.33864	-0.151891	0.000307394	0.00030489	1	TRUE	TRUE	FALSE
Q96MM6	Heat shock 70 kDa protein 12B	HSPA12B	-2.67241	-1.91987	-0.110616	2.88069e-08	1.13853e-05	1	TRUE	TRUE	FALSE
P50895	Basal cell adhesion molecule	BCAM	-2.68828	-2.604	-1.09774	3.81431e-15	1.97348e-15	3.28221e-05	TRUE	TRUE	TRUE
Q9NZN4	EH domain-containing protein 2	EHD2	-2.69732	-1.78182	-0.800133	5.06441e-17	5.80436e-08	0.0567359	TRUE	TRUE	FALSE
P07355	Annexin A2	ANXA2	-2.70288	-2.68656	-1.3256	3.00802e-19	2.21336e-18	5.2107e-05	TRUE	TRUE	TRUE
Q9NZA1	Chloride intracellular channel protein 5	CLIC5	-2.70407	0.737715	-0.913092	1.69471e-05	0.665695	0.0296681	TRUE	FALSE	TRUE
Q92522	Histone H1x	H1FX	-2.70685	-1.86473	-1.59385	2.0051e-09	3.05943e-06	0.000169425	TRUE	TRUE	TRUE
P20292	Arachidonate 5-lipoxygenase-activating protein	ALOX5AP	-2.75792	-2.13623	-0.61585	6.43737e-09	1.40824e-06	0.262299	TRUE	TRUE	FALSE
O15230	Laminin subunit alpha-5	LAMA5	-2.75801	-2.19832	-1.10081	1.47313e-17	1.40576e-12	0.00179303	TRUE	TRUE	TRUE
Q969L2	Protein MAL2	MAL2	-2.78165	-3.63099	-0.924389	1.72276e-07	1.39241e-08	0.0206733	TRUE	TRUE	TRUE
Q8IWL2;Q8IWL1	Pulmonary surfactant-associated protein A1;Pulmonary surfactant-associated protein A2	SFTPA1;SFTPA2	-2.78339	-1.91405	0.909032	0.000253533	0.0182851	0.598134	TRUE	TRUE	FALSE
P02649	Apolipoprotein E	APOE	-2.78895	-1.78202	-2.1315	3.11107e-07	0.00126025	0.000528648	TRUE	TRUE	TRUE
Q9UKR5	Probable ergosterol biosynthetic protein 28	C14orf1	-2.81137	-2.21046	-0.99171	2.58457e-09	3.09709e-09	0.00151525	TRUE	TRUE	TRUE
P04233	HLA class II histocompatibility antigen gamma chain	CD74	-2.81226	-1.31838	-0.569692	5.36615e-09	0.00512581	0.518605	TRUE	TRUE	FALSE
Q6YN16	Hydroxysteroid dehydrogenase-like protein 2	HSDL2	-2.83717	-2.36571	-1.00827	1.71507e-06	2.60047e-06	0.0627266	TRUE	TRUE	FALSE
Q9UGT4	Sushi domain-containing protein 2	SUSD2	-2.85376	-2.67762	-0.520319	3.71232e-09	1.29895e-08	0.489922	TRUE	TRUE	FALSE
Q9BW04	Specifically androgen-regulated gene protein	SARG	-2.88574	-2.90842	-0.887184	1.384e-07	6.75061e-08	0.0574948	TRUE	TRUE	FALSE
O00592	Podocalyxin	PODXL	-2.89805	-2.0502	0.0103138	3.38565e-06	8.66358e-06	1	TRUE	TRUE	FALSE
P00915	Carbonic anhydrase 1	CA1	-2.91084	-2.71935	-0.973319	0.000472322	0.00177277	0.627926	TRUE	TRUE	FALSE
Q15599	Na(+)/H(+) exchange regulatory cofactor NHE-RF2	SLC9A3R2	-2.925	-1.74736	0.0550411	4.73609e-11	4.91682e-07	1	TRUE	TRUE	FALSE
P05091	Aldehyde dehydrogenase, mitochondrial	ALDH2	-2.93189	-2.32689	-0.909307	5.65715e-13	1.85015e-08	0.105208	TRUE	TRUE	FALSE
Q8WWI1	LIM domain only protein 7	LMO7	-2.96344	-1.97289	-0.833422	1.10359e-21	4.71343e-09	0.0104919	TRUE	TRUE	TRUE
Q13228	Selenium-binding protein 1	SELENBP1	-2.99442	-2.10389	-0.991171	1.33712e-29	5.33345e-16	0.000778983	TRUE	TRUE	TRUE
P26447	Protein S100-A4	S100A4	-3.02294	-2.06831	-1.40312	1.445e-19	1.64433e-11	1.58491e-05	TRUE	TRUE	TRUE
Q15027	Arf-GAP with coiled-coil, ANK repeat and PH domain-containing protein 1	ACAP1	-3.05164	-3.31713	-2.34083	3.73777e-06	4.23348e-06	0.000528648	TRUE	TRUE	TRUE
Q6P1M3	Lethal(2) giant larvae protein homolog 2	LLGL2	-3.08201	-3.92237	-0.818953	2.35668e-08	2.55388e-10	0.0063552	TRUE	TRUE	TRUE
P01889	HLA class I histocompatibility antigen, B-7 alpha chain	HLA-B	-3.08846	-1.75283	-1.39487	7.77943e-08	0.00141436	0.0245895	TRUE	TRUE	TRUE
Q9Y6I8	Peroxisomal membrane protein 4	PXMP4	-3.09713	-2.60215	-0.479331	3.50099e-07	1.10175e-08	0.122993	TRUE	TRUE	FALSE
P37235	Hippocalcin-like protein 1	HPCAL1	-3.10201	-2.13612	-0.82654	6.86237e-14	1.35422e-11	0.00100506	TRUE	TRUE	TRUE
P62805	Histone H4	HIST1H4A	-3.12167	-2.52715	-1.97291	1.8973e-21	2.0346e-14	3.29628e-08	TRUE	TRUE	TRUE
O76062	Delta(14)-sterol reductase	TM7SF2	-3.13576	-1.19029	-1.01572	2.85851e-05	0.00966225	0.0280997	TRUE	TRUE	TRUE
Q99878;Q96KK5;Q9BTM1;Q16777;Q6FI13;P20671;P0C0S8	Histone H2A type 1-J;Histone H2A type 1-H;Histone H2A.J;Histone H2A type 2-C;Histone H2A type 2-A;Histone H2A type 1-D;Histone H2A type 1	HIST1H2AJ;HIST1H2AH;H2AFJ;HIST2H2AC;HIST2H2AA3;HIST1H2AD;HIST1H2AG	-3.18456	-3.39438	-2.48229	2.27466e-05	4.84844e-06	0.00129232	TRUE	TRUE	TRUE
P30536	Translocator protein	TSPO	-3.21265	-3.10486	-1.39805	5.38092e-05	0.000134102	0.0945525	TRUE	TRUE	FALSE
Q16853	Membrane primary amine oxidase	AOC3	-3.25177	-0.984232	-1.35406	1.23035e-21	0.00454076	0.000333287	TRUE	TRUE	TRUE
O00757	Fructose-1,6-bisphosphatase isozyme 2	FBP2	-3.26706	-2.91341	-1.93988	7.98272e-05	0.000199951	0.0069658	TRUE	TRUE	TRUE
P26006	Integrin alpha-3;Integrin alpha-3 heavy chain;Integrin alpha-3 light chain	ITGA3	-3.2895	-2.98244	-0.640365	3.42457e-12	2.27942e-12	0.122418	TRUE	TRUE	FALSE
P68871	Hemoglobin subunit beta;LVV-hemorphin-7;Spinorphin	HBB	-3.46838	-2.89831	-1.04727	8.2535e-05	0.00178149	0.617716	TRUE	TRUE	FALSE
P00325	Alcohol dehydrogenase 1B	ADH1B	-3.52848	-1.906	-1.94848	2.52793e-10	0.000346153	0.00105602	TRUE	TRUE	TRUE
O95810	Serum deprivation-response protein	SDPR	-3.53998	-2.0784	-0.865902	1.68766e-24	4.59531e-12	0.0129443	TRUE	TRUE	TRUE
P02743	Serum amyloid P-component;Serum amyloid P-component(1-203)	APCS	-3.54852	-1.75345	-2.42871	7.58969e-12	0.000875653	2.39318e-05	TRUE	TRUE	TRUE
P02042	Hemoglobin subunit delta	HBD	-3.566	-3.08921	-1.61525	7.84415e-05	0.00103326	0.233001	TRUE	TRUE	FALSE
Q5U651	Ras-interacting protein 1	RASIP1	-3.57523	-0.631503	-0.0772102	1.397e-06	0.259641	1	TRUE	FALSE	FALSE
P12429	Annexin A3	ANXA3	-3.64068	-3.77692	-0.923759	4.85685e-24	9.20777e-25	0.0341393	TRUE	TRUE	TRUE
P69905	Hemoglobin subunit alpha	HBA1	-3.69961	-3.07919	-1.34742	2.27784e-05	0.000747662	0.372796	TRUE	TRUE	FALSE
P00167	Cytochrome b5	CYB5A	-3.76396	-3.04696	-0.141264	8.79537e-13	1.23854e-09	1	TRUE	TRUE	FALSE
P21397	Amine oxidase [flavin-containing] A	MAOA	-3.79577	-2.19038	-0.531408	3.08642e-19	4.78656e-09	0.421656	TRUE	TRUE	FALSE
Q93077;Q7L7L0;P04908	Histone H2A type 1-C;Histone H2A type 3;Histone H2A type 1-B/E	HIST1H2AC;HIST3H2A;HIST1H2AB	-3.96444	-3.56862	-2.60043	3.98263e-08	4.91682e-07	0.000174257	TRUE	TRUE	TRUE
Q8NFJ5	Retinoic acid-induced protein 3	GPRC5A	-4.25124	-3.68425	-1.18693	2.53139e-11	7.03731e-07	0.00912005	TRUE	TRUE	TRUE
Q14587	Zinc finger protein 268	ZNF268	-4.28961	-3.41076	-2.10903	0.00284318	0.021257	0.337599	TRUE	TRUE	FALSE
Q15109	Advanced glycosylation end product-specific receptor	AGER	-4.75872	-4.13808	-2.75033	3.59794e-11	1.75679e-08	1.2089e-07	TRUE	TRUE	TRUE

## Sheet: ECM Protiens
NOTES: We provide a color-coded key below to aid the reader. These lists were shortlisted to create downstream graphs, but here we provide all the data for the reader to make their own analysis. Key things to note is that the expression changes can be found by the Log2 column highlighted in green and qval calculating the statistical significance. If the protein is statistically significant, it wo…
KEY	Matrisome-associated		ECM-affiliated Proteins		Core matrisome		Proteoglycans		Cell surface Protein
	Matrisome-associated		ECM Regulators		Core matrisome		ECM Glycoproteins
	Matrisome-associated		Secreted Factors		Core matrisome		Collagens
UniProt	Protein.names	Gene.names	UIP/IPF FF Est	UIP/IPF MtrScr Est	UIP/IPF Alv Est	UIP/IPF FF qval	UIP/IPF MtrScr qval	UIP/IPF Alv qval	UIP/IPF FF signif	UIP/IPF MtrScr signif	UIP/IPF Alv signif
P24821	Tenascin	TNC	3.7601	0.152171	0.417254	3.44863e-21	1	0.772493	TRUE	FALSE	FALSE
Q14766	Latent-transforming growth factor beta-binding protein 1	LTBP1	2.7668	1.49329	0.330774	0.000291698	0.0151227	1	TRUE	TRUE	FALSE
P35555	Fibrillin-1	FBN1	2.13193	2.35412	1.15017	4.85295e-09	2.95379e-10	0.0074253	TRUE	TRUE	TRUE
P98095	Fibulin-2	FBLN2	2.11347	1.59336	-0.148114	0.000277919	0.00993296	1	TRUE	TRUE	FALSE
Q15582	Transforming growth factor-beta-induced protein ig-h3	TGFBI	1.85214	0.44566	0.0991689	2.36618e-09	0.271128	1	TRUE	FALSE	FALSE
Q15113	Procollagen C-endopeptidase enhancer 1	PCOLCE	1.80358	0.894128	0.368065	2.91822e-06	0.0456656	0.918548	TRUE	TRUE	FALSE
P02751	Fibronectin;Anastellin;Ugl-Y1;Ugl-Y2;Ugl-Y3	FN1	1.78695	-0.43842	-0.289543	1.93878e-08	0.315943	0.866129	TRUE	FALSE	FALSE
Q8IUX7	Adipocyte enhancer-binding protein 1	AEBP1	1.09381	-0.134199	-0.198676	0.0259766	1	1	TRUE	FALSE	FALSE
Q9HCB6	Spondin-1	SPON1	1.013	0.569499	-0.11125	0.00672645	0.221294	1	TRUE	FALSE	FALSE
Q16610	Extracellular matrix protein 1	ECM1	0.725618	0.4544	0.142263	0.0403046	0.311677	1	TRUE	FALSE	FALSE
Q96RW7	Hemicentin-1	HMCN1	0.681328	-0.114419	-0.32422	0.0427147	1	0.822523	TRUE	FALSE	FALSE
Q13753	Laminin subunit gamma-2	LAMC2	-0.930425	1.25375	-1.03766	0.0265997	0.0243795	0.0148675	TRUE	TRUE	TRUE
P11047	Laminin subunit gamma-1	LAMC1	-1.44358	-1.33769	-0.707552	2.09447e-05	0.000130554	0.135958	TRUE	TRUE	FALSE
P08493	Matrix Gla protein	MGP	-1.46662	-0.830961	-1.60329	0.042583	0.320516	0.0741749	TRUE	FALSE	FALSE
Q9GZM7	Tubulointerstitial nephritis antigen-like	TINAGL1	-1.68867	-0.343716	-1.11047	0.0089742	0.785756	0.138993	TRUE	FALSE	FALSE
Q6UXI9	Nephronectin	NPNT	-1.79379	-1.89229	-1.29485	0.000114827	0.000149456	0.0101224	TRUE	TRUE	TRUE
Q16787	Laminin subunit alpha-3	LAMA3	-1.83675	-1.34184	-1.22186	4.90687e-05	0.0272843	0.0104361	TRUE	TRUE	TRUE
P09467	Fructose-1,6-bisphosphatase 1	FBP1	-1.90744	-1.08886	-0.203944	6.44124e-05	0.0382323	1	TRUE	TRUE	FALSE
P04275	von Willebrand factor;von Willebrand antigen 2	VWF	-1.93303	0.0989647	-1.1416	8.35897e-06	1	0.0074253	TRUE	FALSE	TRUE
P04004	Vitronectin;Vitronectin V65 subunit;Vitronectin V10 subunit;Somatomedin-B	VTN	-2.04581	-1.13306	-1.781	8.77764e-05	0.0502733	0.00425967	TRUE	FALSE	TRUE
P14543	Nidogen-1	NID1	-2.09461	-1.2784	-0.697836	7.09049e-08	0.00153684	0.238485	TRUE	TRUE	FALSE
P55268	Laminin subunit beta-2	LAMB2	-2.54593	-2.01386	-1.16816	2.01815e-15	3.72424e-11	0.00084643	TRUE	TRUE	TRUE
O15230	Laminin subunit alpha-5	LAMA5	-2.75801	-2.19832	-1.10081	1.47313e-17	1.40576e-12	0.00179303	TRUE	TRUE	TRUE
P13611	Versican core protein	VCAN	3.21658	1.61089	0.486685	1.60046e-10	0.00213469	0.793974	TRUE	TRUE	FALSE
P20774	Mimecan	OGN	1.70654	2.00719	0.28605	1.45588e-05	9.78658e-07	0.979987	TRUE	TRUE	FALSE
P51884	Lumican	LUM	1.33681	1.34695	0.269269	0.00314847	0.00488012	1	TRUE	TRUE	FALSE
P13727	Bone marrow proteoglycan;Eosinophil granule major basic protein	PRG2	-2.04572	-1.55173	-2.87794	0.0111509	0.0712442	0.00345487	TRUE	FALSE	TRUE
P47929	Galectin-7	LGALS7	2.26561	1.83016	1.32171	0.00455526	0.0327048	0.270732	TRUE	TRUE	FALSE
Q6UX71	Plexin domain-containing protein 2	PLXDC2	1.22128	0.393596	0.334781	4.70944e-05	0.283215	0.602764	TRUE	FALSE	FALSE
Q5KU26	Collectin-12	COLEC12	0.328318	0.787202	0.0647054	0.173213	5.32898e-05	1	FALSE	TRUE	FALSE
P02747	Complement C1q subcomponent subunit C	C1QC	0.0288538	-0.969348	-1.16369	1	0.0304814	0.023265	FALSE	TRUE	TRUE
P20073	Annexin A7	ANXA7	-0.369731	-0.237789	-0.0637455	0.0182091	0.19102	1	TRUE	FALSE	FALSE
P08133	Annexin A6	ANXA6	-0.740897	-0.087969	-0.540393	0.000469365	1	0.046941	TRUE	FALSE	TRUE
P50995	Annexin A11	ANXA11	-0.950423	-0.735969	-0.0896373	6.58184e-13	2.56339e-07	1	TRUE	TRUE	FALSE
P08758	Annexin A5	ANXA5	-1.2786	-1.09154	-0.817264	8.8098e-07	7.33789e-05	0.0105827	TRUE	TRUE	TRUE
P07988	Pulmonary surfactant-associated protein B	SFTPB	-1.38565	-0.725627	0.599817	0.000529382	0.115874	0.244937	TRUE	FALSE	FALSE
P09525	Annexin A4	ANXA4	-1.61872	-1.37852	-0.473119	9.84453e-16	2.09671e-11	0.072789	TRUE	TRUE	FALSE
P04083	Annexin A1	ANXA1	-2.02506	-1.59598	-0.697961	3.4371e-32	2.70946e-20	0.000285373	TRUE	TRUE	TRUE
P11686	Pulmonary surfactant-associated protein C	SFTPC	-2.6583	-2.33864	-0.151891	0.000307394	0.00030489	1	TRUE	TRUE	FALSE
P07355	Annexin A2	ANXA2	-2.70288	-2.68656	-1.3256	3.00802e-19	2.21336e-18	5.2107e-05	TRUE	TRUE	TRUE
Q8IWL2;Q8IWL1	Pulmonary surfactant-associated protein A1;Pulmonary surfactant-associated protein A2	SFTPA1;SFTPA2	-2.78339	-1.91405	0.909032	0.000253533	0.0182851	0.598134	TRUE	TRUE	FALSE
P12429	Annexin A3	ANXA3	-3.64068	-3.77692	-0.923759	4.85685e-24	9.20777e-25	0.0341393	TRUE	TRUE	TRUE
A8K2U0	Alpha-2-macroglobulin-like protein 1	A2ML1	3.67779	2.73323	2.35101	0.0171805	0.0869192	0.311422	TRUE	FALSE	FALSE
Q96P63	Serpin B12	SERPINB12	2.32694	2.02972	1.73945	3.42679e-08	2.58513e-06	0.000322537	TRUE	TRUE	TRUE
P22735	Protein-glutamine gamma-glutamyltransferase K	TGM1	1.83501	1.6787	1.09019	0.00136903	0.00698782	0.196682	TRUE	TRUE	FALSE
Q8IVL6	Prolyl 3-hydroxylase 3	LEPREL2	1.82483	0.605771	-0.577651	0.00968839	0.561497	0.879138	TRUE	FALSE	FALSE
Q08188	Protein-glutamine gamma-glutamyltransferase E;Protein-glutamine gamma-glutamyltransferase E 50 kDa catalytic chain;Protein-glutamine gamma-glutamyltransferase E 27 kDa non-catalytic chain	TGM3	1.76293	1.51569	1.20364	3.746e-05	0.000732207	0.0235219	TRUE	TRUE	TRUE
Q02809	Procollagen-lysine,2-oxoglutarate 5-dioxygenase 1	PLOD1	1.61199	0.612822	0.584553	0.0056719	0.450941	0.578137	TRUE	FALSE	FALSE
P50454	Serpin H1	SERPINH1	1.48542	0.0595502	0.385043	5.39264e-05	1	0.744135	TRUE	FALSE	FALSE
P19827	Inter-alpha-trypsin inhibitor heavy chain H1	ITIH1	1.32812	0.0110304	-0.434406	0.00415193	1	0.830758	TRUE	FALSE	FALSE
P50281	Matrix metalloproteinase-14	MMP14	1.20632	0.115826	0.236685	0.00242044	1	1	TRUE	FALSE	FALSE
P00747	Plasminogen;Plasmin heavy chain A;Activation peptide;Angiostatin;Plasmin heavy chain A, short form;Plasmin light chain B	PLG	-0.890491	-0.864772	-1.19294	0.022023	0.0344705	0.0074253	TRUE	TRUE	TRUE
O14672	Disintegrin and metalloproteinase domain-containing protein 10	ADAM10	-1.02469	-1.32801	-0.484431	0.00208259	9.03806e-06	0.144999	TRUE	TRUE	FALSE
P21980	Protein-glutamine gamma-glutamyltransferase 2	TGM2	-1.14139	-0.00326047	-0.764929	0.00461444	1	0.194306	TRUE	FALSE	FALSE
P50453	Serpin B9	SERPINB9	-1.26435	-0.522115	-0.584587	3.5762e-06	0.0691443	0.0873769	TRUE	FALSE	FALSE
P30740	Leukocyte elastase inhibitor	SERPINB1	-1.30124	-0.939625	-0.0448207	5.55129e-09	5.54646e-05	1	TRUE	TRUE	FALSE
P35237	Serpin B6	SERPINB6	-1.39076	-0.673524	-0.481681	2.38234e-06	0.0275605	0.245855	TRUE	TRUE	FALSE
P01023	Alpha-2-macroglobulin	A2M	-1.47961	-0.114252	-0.559242	0.00102729	1	0.58915	TRUE	FALSE	FALSE
P02760	Protein AMBP;Alpha-1-microglobulin;Inter-alpha-trypsin inhibitor light chain;Trypstatin	AMBP	-1.63135	-0.759554	-1.52706	0.00482672	0.268871	0.0304966	TRUE	FALSE	TRUE
P08311	Cathepsin G	CTSG	-1.67927	0.265926	0.382583	0.00166614	0.944749	0.993331	TRUE	FALSE	FALSE
P00488	Coagulation factor XIII A chain	F13A1	-1.71568	0.822892	-0.614886	1.33214e-06	0.0253523	0.245855	TRUE	TRUE	FALSE
P08246	Neutrophil elastase	ELANE	-1.75595	-1.24028	0.607651	0.0099718	0.0982003	0.801352	TRUE	FALSE	FALSE
P31151	Protein S100-A7	S100A7	3.03922	2.97299	2.08058	6.70409e-05	0.000233694	0.00943257	TRUE	TRUE	TRUE
Q96FQ6	Protein S100-A16	S100A16	0.549857	-0.16618	0.0796493	0.0348517	0.785756	1	TRUE	FALSE	FALSE
P51610	Host cell factor 1;HCF N-terminal chain 1;HCF N-terminal chain 2;HCF N-terminal chain 3;HCF N-terminal chain 4;HCF N-terminal chain 5;HCF N-terminal chain 6;HCF C-terminal chain 1;HCF C-terminal chain 2;HCF C-terminal chain 3;HCF C-terminal chain 4;HCF C-terminal chain 5;HCF C-terminal chain 6	HCFC1	-0.547959	-0.715541	-0.497898	0.0871851	0.0166533	0.193524	FALSE	TRUE	FALSE
P31949	Protein S100-A11;Protein S100-A11, N-terminally processed	S100A11	-0.782902	-0.700195	-0.124906	0.0219476	0.058108	1	TRUE	FALSE	FALSE
P60903	Protein S100-A10	S100A10	-1.61779	-2.29902	-0.84351	0.0008005	7.96108e-06	0.245855	TRUE	TRUE	FALSE
P06703	Protein S100-A6	S100A6	-1.85325	-1.91325	-0.854198	2.80544e-08	2.65191e-08	0.0354778	TRUE	TRUE	TRUE
P26447	Protein S100-A4	S100A4	-3.02294	-2.06831	-1.40312	1.445e-19	1.64433e-11	1.58491e-05	TRUE	TRUE	TRUE
Q05707	Collagen alpha-1(XIV) chain	COL14A1	3.9816	4.30329	0.798519	9.82733e-14	1.97348e-15	0.455406	TRUE	TRUE	FALSE
P02452	Collagen alpha-1(I) chain	COL1A1	3.14735	2.47408	1.04443	1.82737e-07	8.50522e-05	0.300039	TRUE	TRUE	FALSE
P20908	Collagen alpha-1(V) chain	COL5A1	2.42275	1.72156	1.00418	0.00371393	0.0534644	0.543645	TRUE	FALSE	FALSE
P08123	Collagen alpha-2(I) chain	COL1A2	1.73427	1.42786	0.204828	0.00900395	0.0509191	1	TRUE	FALSE	FALSE
Q99715	Collagen alpha-1(XII) chain	COL12A1	1.69285	-0.816294	-0.24211	0.000735635	0.249254	1	TRUE	FALSE	FALSE
P39059	Collagen alpha-1(XV) chain;Restin;Restin-2;Restin-3;Restin-4	COL15A1	1.37508	1.13459	0.25946	0.00139813	0.0135674	1	TRUE	TRUE	FALSE
P02462	Collagen alpha-1(IV) chain;Arresten	COL4A1	-1.22013	-1.11959	-0.560658	0.01586	0.049108	0.605743	TRUE	TRUE	FALSE
P08572	Collagen alpha-2(IV) chain;Canstatin	COL4A2	-1.33879	-1.47253	-0.362011	0.00248499	0.00173164	0.872286	TRUE	TRUE	FALSE
A6NMZ7	Collagen alpha-6(VI) chain	COL6A6	-1.90705	-1.69177	-0.916946	0.00301044	0.0021995	0.255774	TRUE	TRUE	FALSE

## Sheet: Surface Proteins
NOTES: We provide a list of Cell Surface Proteins only. We note that ECM proteins may be Cell Surface Proteins. In those instances, we removed ECM proteins to create this list. If the protein is statistically significant, it would state so under the signif column (FALSE or TRUE)
KEY	Matrisome-associated		ECM-affiliated Proteins		Core matrisome		Proteoglycans		Cell surface Protein
	Matrisome-associated		ECM Regulators		Core matrisome		ECM Glycoproteins
	Matrisome-associated		Secreted Factors		Core matrisome		Collagens
UniProt	Protein.names	Gene.names	UIP/IPF FF Est	UIP/IPF MtrScr Est	UIP/IPF Alv Est	UIP/IPF FF qval	UIP/IPF MtrScr qval	UIP/IPF Alv qval	UIP/IPF FF signif	UIP/IPF MtrScr signif	UIP/IPF Alv signif
Q96D15	Reticulocalbin-3	RCN3	3.07631	1.29227	0.722558	0.000655469	0.178699	0.830758	TRUE	FALSE	FALSE
P04216	Thy-1 membrane glycoprotein	THY1	2.94867	3.09908	2.08993	5.26545e-05	6.26686e-05	0.0107348	TRUE	TRUE	TRUE
Q96AY3	Peptidyl-prolyl cis-trans isomerase FKBP10	FKBP10	2.74486	0.649483	0.575751	0.00160481	0.676785	1	TRUE	FALSE	FALSE
O75718	Cartilage-associated protein	CRTAP	2.20117	0.50451	0.230274	2.85851e-05	0.421836	1	TRUE	FALSE	FALSE
P08842	Steryl-sulfatase	STS	2.06326	1.24689	0.474347	1.43815e-05	0.00396725	0.553782	TRUE	TRUE	FALSE
Q6UVY6	DBH-like monooxygenase protein 1	MOXD1	1.91398	0.874953	0.59441	9.11716e-06	0.0315261	0.33596	TRUE	TRUE	FALSE
Q9P2B2	Prostaglandin F2 receptor negative regulator	PTGFRN	1.9032	1.51069	0.754868	4.40793e-12	3.13104e-08	0.023265	TRUE	TRUE	TRUE
Q8NCM8	Cytoplasmic dynein 2 heavy chain 1	DYNC2H1	1.84597	1.98189	1.51362	0.000536626	0.000511558	0.0158704	TRUE	TRUE	TRUE
P06756	Integrin alpha-V;Integrin alpha-V heavy chain;Integrin alpha-V light chain	ITGAV	1.43301	0.737023	0.507274	9.42281e-07	0.0220035	0.275858	TRUE	TRUE	FALSE
Q9UBG0	C-type mannose receptor 2	MRC2	0.938963	0.809709	0.0752863	0.000892442	0.00805565	1	TRUE	TRUE	FALSE
Q92896	Golgi apparatus protein 1	GLG1	0.828027	0.658494	0.754434	0.00716273	0.0770046	0.0500533	TRUE	FALSE	FALSE
Q70UQ0	Inhibitor of nuclear factor kappa-B kinase-interacting protein	IKBIP	0.82755	0.300025	0.313001	0.043038	0.689668	0.91027	TRUE	FALSE	FALSE
O00754	Lysosomal alpha-mannosidase;Lysosomal alpha-mannosidase A peptide;Lysosomal alpha-mannosidase B peptide;Lysosomal alpha-mannosidase C peptide;Lysosomal alpha-mannosidase D peptide;Lysosomal alpha-mannosidase E peptide	MAN2B1	0.717456	1.02578	0.788204	0.0871851	0.0141128	0.148777	FALSE	TRUE	FALSE
Q9UHL4	Dipeptidyl peptidase 2	DPP7	0.352154	1.54393	0.890238	0.64013	0.00142397	0.176364	FALSE	TRUE	FALSE
P31997	Carcinoembryonic antigen-related cell adhesion molecule 8	CEACAM8	0.143398	0.717168	1.44651	1	0.239091	0.033484	FALSE	FALSE	TRUE
Q9BUF5	Tubulin beta-6 chain	TUBB6	0.111426	-0.499855	-0.152108	0.836178	0.0394064	1	FALSE	TRUE	FALSE
P32969	60S ribosomal protein L9	RPL9	0.0398477	0.510868	0.465787	1	0.0164713	0.0611971	FALSE	TRUE	FALSE
Q92791	Synaptonemal complex protein SC65	LEPREL4	-0.123473	-2.35156	0.209521	0.872445	0.000933751	1	FALSE	TRUE	FALSE
P40199	Carcinoembryonic antigen-related cell adhesion molecule 6	CEACAM6	-0.139027	-0.820868	1.56727	1	0.163442	0.00764841	FALSE	FALSE	TRUE
Q8IY17	Neuropathy target esterase	PNPLA6	-0.182155	-0.931667	0.204967	0.791553	0.00130824	0.788213	FALSE	TRUE	FALSE
P05186	Alkaline phosphatase, tissue-nonspecific isozyme	ALPL	-0.344565	0.456349	1.24246	0.660465	0.467459	0.0204419	FALSE	FALSE	TRUE
P05164	Myeloperoxidase;Myeloperoxidase;89 kDa myeloperoxidase;84 kDa myeloperoxidase;Myeloperoxidase light chain;Myeloperoxidase heavy chain	MPO	-0.418166	0.282517	1.28305	0.587703	0.904543	0.0489555	FALSE	FALSE	TRUE
Q9UIQ6	Leucyl-cystinyl aminopeptidase;Leucyl-cystinyl aminopeptidase, pregnancy serum form	LNPEP	-0.450252	-0.889554	-0.405348	0.197674	0.00122664	0.164851	FALSE	TRUE	FALSE
Q969V3	Nicalin	NCLN	-0.462255	-0.131342	-0.0287361	0.0275107	0.76255	1	TRUE	FALSE	FALSE
P06744	Glucose-6-phosphate isomerase	GPI	-0.464965	0.360889	0.068876	0.0355779	0.147329	1	TRUE	FALSE	FALSE
Q15366	Poly(rC)-binding protein 2	PCBP2	-0.466074	-0.320064	-0.193283	0.00958116	0.0830236	0.627926	TRUE	FALSE	FALSE
Q9NYU2	UDP-glucose:glycoprotein glucosyltransferase 1	UGGT1	-0.543746	0.093779	0.155212	0.0116385	0.993149	0.965944	TRUE	FALSE	FALSE
P05556	Integrin beta-1	ITGB1	-0.560041	-0.68096	-0.371494	0.00295323	0.000463734	0.150894	TRUE	TRUE	FALSE
P08238	Heat shock protein HSP 90-beta	HSP90AB1	-0.560962	-0.498723	0.0675022	0.0418574	0.0947682	1	TRUE	FALSE	FALSE
Q9UQ80	Proliferation-associated protein 2G4	PA2G4	-0.598191	-0.200201	-0.276869	0.0118351	0.625029	0.609854	TRUE	FALSE	FALSE
P08575	Receptor-type tyrosine-protein phosphatase C	PTPRC	-0.602056	0.263422	0.262897	0.0309913	0.517577	0.761114	TRUE	FALSE	FALSE
Q9BVK6	Transmembrane emp24 domain-containing protein 9	TMED9	-0.602582	-0.413306	-0.385318	0.0308739	0.217742	0.457768	TRUE	FALSE	FALSE
P84103	Serine/arginine-rich splicing factor 3	SRSF3	-0.611877	-0.51765	-0.0175285	0.0418319	0.0929796	1	TRUE	FALSE	FALSE
P27824	Calnexin	CANX	-0.613843	0.0579094	0.13964	0.0341232	1	1	TRUE	FALSE	FALSE
P04844	Dolichyl-diphosphooligosaccharide--protein glycosyltransferase subunit 2	RPN2	-0.615906	0.354001	0.0972981	0.00716376	0.186621	1	TRUE	FALSE	FALSE
P08962	CD63 antigen	CD63	-0.636164	-1.03965	-0.794537	0.261295	0.0238811	0.161995	FALSE	TRUE	FALSE
O00567	Nucleolar protein 56	NOP56	-0.650721	-0.816751	-1.23701	0.0953763	0.0405571	0.00084643	FALSE	TRUE	TRUE
Q12931	Heat shock protein 75 kDa, mitochondrial	TRAP1	-0.681087	-0.28339	-0.122324	0.00504473	0.313939	1	TRUE	FALSE	FALSE
P56199	Integrin alpha-1	ITGA1	-0.71212	-0.753195	-0.0171663	0.00489996	0.00355723	1	TRUE	TRUE	FALSE
P11215	Integrin alpha-M	ITGAM	-0.772204	-0.23244	0.340656	0.0162229	0.694592	0.635382	TRUE	FALSE	FALSE
P21796	Voltage-dependent anion-selective channel protein 1	VDAC1	-0.774906	-0.606777	-0.0285286	0.0261338	0.112195	1	TRUE	FALSE	FALSE
Q7Z2K6	Endoplasmic reticulum metallopeptidase 1	ERMP1	-0.801063	-0.488105	-0.146085	0.00371393	0.0435158	0.801254	TRUE	TRUE	FALSE
Q92542	Nicastrin	NCSTN	-0.80469	-0.549765	-0.182443	0.000867988	0.0292724	0.899383	TRUE	TRUE	FALSE
P05107	Integrin beta-2	ITGB2	-0.807472	-0.329142	0.190353	0.00236608	0.335266	0.965944	TRUE	FALSE	FALSE
P35579	Myosin-9	MYH9	-0.80826	-0.893577	-0.526937	0.000324567	0.000131125	0.0836753	TRUE	TRUE	FALSE
P27487	Dipeptidyl peptidase 4;Dipeptidyl peptidase 4 membrane form;Dipeptidyl peptidase 4 soluble form	DPP4	-0.810663	0.106756	0.307127	0.00678879	1	0.581367	TRUE	FALSE	FALSE
P22314	Ubiquitin-like modifier-activating enzyme 1	UBA1	-0.82572	-0.4367	-0.371333	5.48861e-05	0.059798	0.251295	TRUE	FALSE	FALSE
P12956	X-ray repair cross-complementing protein 6	XRCC6	-0.850027	-0.570681	-0.268672	0.000886314	0.0451729	0.723918	TRUE	TRUE	FALSE
P14625	Endoplasmin	HSP90B1	-0.85156	0.442937	-0.224127	0.0171236	0.335842	1	TRUE	FALSE	FALSE
P68366	Tubulin alpha-4A chain	TUBA4A	-0.8566	0.0665672	0.0976969	7.84415e-05	1	1	TRUE	FALSE	FALSE
P18564	Integrin beta-6	ITGB6	-0.863595	-1.06969	-0.428429	0.00369142	0.00111255	0.30934	TRUE	TRUE	FALSE
P11142	Heat shock cognate 71 kDa protein	HSPA8	-0.864714	-0.705495	-0.3502	0.00278789	0.0243111	0.599854	TRUE	TRUE	FALSE
P68104;Q5VTE0	Elongation factor 1-alpha 1;Putative elongation factor 1-alpha-like 3	EEF1A1;EEF1A1P5	-0.886089	-0.759006	-0.341419	0.00129379	0.010738	0.554839	TRUE	TRUE	FALSE
P26599	Polypyrimidine tract-binding protein 1	PTBP1	-0.888208	-0.59038	-0.152215	0.000160793	0.022085	1	TRUE	TRUE	FALSE
Q8NC56	LEM domain-containing protein 2	LEMD2	-0.903687	-0.892055	-0.854941	2.34739e-05	0.000515341	3.95924e-05	TRUE	TRUE	TRUE
Q12907	Vesicular integral-membrane protein VIP36	LMAN2	-0.915541	-0.0218638	-0.0183169	0.00202313	1	1	TRUE	FALSE	FALSE
Q00610	Clathrin heavy chain 1	CLTC	-0.921227	-0.662538	-0.136955	0.00165705	0.0415129	1	TRUE	TRUE	FALSE
O75396	Vesicle-trafficking protein SEC22b	SEC22B	-0.926664	-0.562497	-0.488539	0.00296954	0.116176	0.350795	TRUE	FALSE	FALSE
P04839	Cytochrome b-245 heavy chain	CYBB	-0.928172	-0.435374	0.63728	0.00735652	0.317278	0.158343	TRUE	FALSE	FALSE
Q9UHN6	Transmembrane protein 2	TMEM2	-0.934711	-1.1969	0.0886703	0.0132187	0.000215484	1	TRUE	TRUE	FALSE
Q9HDC9	Adipocyte plasma membrane-associated protein	APMAP	-0.968752	-0.413298	0.0583092	1.80847e-06	0.0639413	1	TRUE	FALSE	FALSE
P02786	Transferrin receptor protein 1;Transferrin receptor protein 1, serum form	TFRC	-0.980227	-1.03126	0.0351577	0.0171961	0.0156684	1	TRUE	TRUE	FALSE
P07437	Tubulin beta chain	TUBB	-0.983872	-0.843649	-0.526162	2.63499e-05	0.000782299	0.0782752	TRUE	TRUE	FALSE
P50991	T-complex protein 1 subunit delta	CCT4	-1.00207	-0.646726	-0.33098	1.59144e-05	0.00842988	0.443971	TRUE	TRUE	FALSE
P04114	Apolipoprotein B-100;Apolipoprotein B-48	APOB	-1.0273	-0.253293	-0.568562	0.0221051	0.848931	0.478923	TRUE	FALSE	FALSE
P10909	Clusterin;Clusterin beta chain;Clusterin alpha chain	CLU	-1.04423	-0.555833	-1.23273	0.00943123	0.250793	0.0074253	TRUE	FALSE	TRUE
P23141	Liver carboxylesterase 1	CES1	-1.04623	-0.173937	-0.764313	0.0199154	1	0.265524	TRUE	FALSE	FALSE
Q9H330	Transmembrane protein 245	TMEM245	-1.04815	-0.507387	-1.25087	0.00993123	0.236467	0.00473088	TRUE	FALSE	TRUE
Q5T3F8	CSC1-like protein 2	TMEM63B	-1.07011	-0.53142	0.384469	1.51892e-05	0.17189	0.135661	TRUE	FALSE	FALSE
P23229	Integrin alpha-6;Integrin alpha-6 heavy chain;Integrin alpha-6 light chain;Processed integrin alpha-6	ITGA6	-1.07085	0.179939	-0.176232	0.0130583	0.938074	1	TRUE	FALSE	FALSE
Q04941	Proteolipid protein 2	PLP2	-1.09365	-1.18081	-0.719168	0.00209892	0.000782299	0.0567359	TRUE	TRUE	FALSE
P14222	Perforin-1	PRF1	-1.10511	-1.72262	0.0603414	0.0942322	0.00625395	1	FALSE	TRUE	FALSE
P02788	Lactotransferrin;Lactoferricin-H;Kaliocin-1;Lactoferroxin-A;Lactoferroxin-B;Lactoferroxin-C	LTF	-1.12544	-0.788947	0.364589	0.031972	0.20453	0.981732	TRUE	FALSE	FALSE
Q9UKM9	RNA-binding protein Raly	RALY	-1.13356	-0.99555	-0.311419	4.3184e-07	1.71086e-05	0.471976	TRUE	TRUE	FALSE
O43707	Alpha-actinin-4	ACTN4	-1.14187	-1.23244	-0.288782	1.25322e-09	1.1881e-10	0.415506	TRUE	TRUE	FALSE
P10809	60 kDa heat shock protein, mitochondrial	HSPD1	-1.16306	-0.694426	-0.169045	0.000456905	0.063448	1	TRUE	FALSE	FALSE
P04632	Calpain small subunit 1	CAPNS1	-1.1757	-0.81432	-0.586392	1.57693e-06	0.000335653	0.0129563	TRUE	TRUE	TRUE
P43121	Cell surface glycoprotein MUC18	MCAM	-1.17899	0.0280705	-0.445516	0.0223705	1	0.554839	TRUE	FALSE	FALSE
Q15165	Serum paraoxonase/arylesterase 2	PON2	-1.18404	-0.813828	0.299931	0.0171976	0.129802	0.830758	TRUE	FALSE	FALSE
P61978	Heterogeneous nuclear ribonucleoprotein K	HNRNPK	-1.18404	-0.914497	-0.606986	7.81034e-10	4.56344e-06	0.00912005	TRUE	TRUE	TRUE
Q96G23	Ceramide synthase 2	CERS2	-1.18683	-0.75219	0.232319	0.000135041	0.00788501	0.796013	TRUE	TRUE	FALSE
P60174	Triosephosphate isomerase	TPI1	-1.19346	-0.901744	-0.676113	0.00183301	0.0317753	0.260072	TRUE	TRUE	FALSE
Q9H1Z4	WD repeat-containing protein 13	WDR13	-1.20793	-0.90667	-0.463936	5.69199e-06	0.000318053	0.108359	TRUE	TRUE	FALSE
P45880	Voltage-dependent anion-selective channel protein 2	VDAC2	-1.2304	-0.932856	-0.399886	0.000606262	0.0134742	0.651506	TRUE	TRUE	FALSE
P07900	Heat shock protein HSP 90-alpha	HSP90AA1	-1.25407	-0.894145	-0.422141	4.5825e-07	0.000662799	0.305668	TRUE	TRUE	FALSE
Q16563	Synaptophysin-like protein 1	SYPL1	-1.2767	-0.864924	-0.535174	0.000529332	0.0138917	0.260072	TRUE	TRUE	FALSE
P04003	C4b-binding protein alpha chain	C4BPA	-1.28394	-0.396227	-0.430797	0.00520789	0.589011	0.740832	TRUE	FALSE	FALSE
Q92692	Nectin-2	PVRL2	-1.2843	-0.419664	-0.175766	0.00532305	0.429357	1	TRUE	FALSE	FALSE
P05023	Sodium/potassium-transporting ATPase subunit alpha-1	ATP1A1	-1.2953	-0.752864	0.0846776	1.8242e-06	0.00788501	1	TRUE	TRUE	FALSE
P48735	Isocitrate dehydrogenase [NADP], mitochondrial	IDH2	-1.31782	-0.502329	-0.281689	2.40808e-05	0.183785	0.831842	TRUE	FALSE	FALSE
Q00839	Heterogeneous nuclear ribonucleoprotein U	HNRNPU	-1.32217	-1.14351	-0.752812	1.98273e-08	2.41621e-06	0.00817066	TRUE	TRUE	TRUE
Q6PIU2	Neutral cholesterol ester hydrolase 1	NCEH1	-1.34344	-1.63098	0.0194885	0.00388224	0.000621619	1	TRUE	TRUE	FALSE
P01871	Ig mu chain C region	IGHM	-1.35755	-0.127631	-0.821103	0.0131776	1	0.382287	TRUE	FALSE	FALSE
P37802	Transgelin-2	TAGLN2	-1.39256	-1.54838	-0.926004	3.9831e-05	1.04883e-05	0.0300593	TRUE	TRUE	TRUE
Q13740	CD166 antigen	ALCAM	-1.42777	-1.13555	-0.569071	0.00774666	0.00123252	0.172175	TRUE	TRUE	FALSE
P30511	HLA class I histocompatibility antigen, alpha chain F	HLA-F	-1.45787	-0.972293	-0.478631	0.00135581	0.116408	0.328716	TRUE	FALSE	FALSE
P07737	Profilin-1	PFN1	-1.46809	-1.52724	-0.787197	4.46848e-08	5.01666e-08	0.0107348	TRUE	TRUE	TRUE
P00533	Epidermal growth factor receptor	EGFR	-1.48126	-1.42087	-0.467208	0.0329718	0.0218547	0.704216	TRUE	TRUE	FALSE
P06733	Alpha-enolase	ENO1	-1.48393	-1.07748	-0.630712	1.12181e-05	0.00272395	0.231167	TRUE	TRUE	FALSE
Q9NZ08	Endoplasmic reticulum aminopeptidase 1	ERAP1	-1.50634	-1.17885	-0.667085	0.000427061	0.00748074	0.319128	TRUE	TRUE	FALSE
P11166	Solute carrier family 2, facilitated glucose transporter member 1	SLC2A1	-1.51848	-1.67035	-0.112018	0.039255	0.0288822	1	TRUE	TRUE	FALSE
P09110	3-ketoacyl-CoA thiolase, peroxisomal	ACAA1	-1.55957	-1.03672	-0.273662	0.00191618	0.0176052	0.713196	TRUE	TRUE	FALSE
Q99623	Prohibitin-2	PHB2	-1.56737	-1.00493	-0.332914	2.1782e-08	0.000588703	0.626681	TRUE	TRUE	FALSE
P04439	HLA class I histocompatibility antigen, A-3 alpha chain	HLA-A	-1.57265	-0.59952	0.0763717	4.36331e-05	0.186836	1	TRUE	FALSE	FALSE
P16284	Platelet endothelial cell adhesion molecule	PECAM1	-1.58201	-0.679466	0.014527	0.00165496	0.125148	1	TRUE	FALSE	FALSE
P02545	Prelamin-A/C;Lamin-A/C	LMNA	-1.58483	-2.05876	-1.65578	3.4076e-06	2.3066e-09	1.99356e-05	TRUE	TRUE	TRUE
Q08380	Galectin-3-binding protein	LGALS3BP	-1.58857	-0.539603	0.241701	4.24175e-07	0.107412	0.889988	TRUE	FALSE	FALSE
Q9NQC3	Reticulon-4	RTN4	-1.59955	-1.20966	-0.887187	1.80772e-12	2.93928e-08	0.000108175	TRUE	TRUE	TRUE
P51148	Ras-related protein Rab-5C	RAB5C	-1.62775	-1.0712	-0.701388	1.91514e-10	1.19278e-05	0.0148675	TRUE	TRUE	TRUE
Q93050	V-type proton ATPase 116 kDa subunit a isoform 1	ATP6V0A1	-1.65519	-0.907895	-0.0686869	2.80544e-08	0.00232372	1	TRUE	TRUE	FALSE
P16671	Platelet glycoprotein 4	CD36	-1.66675	-1.22501	-0.1441	0.0259991	0.101217	1	TRUE	FALSE	FALSE
P05362	Intercellular adhesion molecule 1	ICAM1	-1.67577	-1.38491	0.0649921	5.55129e-09	1.40157e-06	1	TRUE	TRUE	FALSE
Q5JTV8	Torsin-1A-interacting protein 1	TOR1AIP1	-1.69426	-1.51453	-1.37092	1.66621e-10	5.80436e-08	1.62496e-07	TRUE	TRUE	TRUE
P08670	Vimentin	VIM	-1.79708	-1.28897	-1.10342	3.11308e-07	0.000557891	0.0109086	TRUE	TRUE	TRUE
P79483	HLA class II histocompatibility antigen, DR beta 3 chain	HLA-DRB3	-1.80565	-1.42907	0.220036	0.00844574	0.0336092	1	TRUE	TRUE	FALSE
P22695	Cytochrome b-c1 complex subunit 2, mitochondrial	UQCRC2	-1.80796	-1.04701	-0.431422	1.26454e-09	0.00025307	0.344715	TRUE	TRUE	FALSE
P50897	Palmitoyl-protein thioesterase 1	PPT1	-1.81863	-1.41654	-1.06583	0.000312866	0.00436727	0.0832629	TRUE	TRUE	FALSE
P68371	Tubulin beta-4B chain	TUBB4B	-1.84819	-1.30181	-0.572979	2.39283e-05	0.00408174	0.438358	TRUE	TRUE	FALSE
P63261;P60709	Actin, cytoplasmic 2;Actin, cytoplasmic 2, N-terminally processed;Actin, cytoplasmic 1;Actin, cytoplasmic 1, N-terminally processed	ACTG1;ACTB	-1.88663	-1.41215	-0.841109	0.00035385	0.012227	0.345069	TRUE	TRUE	FALSE
P05026	Sodium/potassium-transporting ATPase subunit beta-1	ATP1B1	-1.89564	-1.87369	-0.499279	7.5827e-10	4.72386e-10	0.0970226	TRUE	TRUE	FALSE
P01911	HLA class II histocompatibility antigen, DRB1-15 beta chain	HLA-DRB1	-1.92434	-1.62715	-0.450267	0.000393158	0.00280634	0.797669	TRUE	TRUE	FALSE
P55290	Cadherin-13	CDH13	-1.95973	-2.37846	-1.98481	7.55543e-05	8.9116e-06	0.000206201	TRUE	TRUE	TRUE
P20036	HLA class II histocompatibility antigen, DP alpha 1 chain	HLA-DPA1	-1.98139	-0.697983	0.251096	0.0260072	0.620182	1	TRUE	FALSE	FALSE
Q9Y624	Junctional adhesion molecule A	F11R	-2.02313	-0.659991	0.147744	1.04238e-05	0.122052	1	TRUE	FALSE	FALSE
P01920	HLA class II histocompatibility antigen, DQ beta 1 chain	HLA-DQB1	-2.07123	-0.975659	-0.0183312	0.000357573	0.111841	1	TRUE	FALSE	FALSE
Q9Y6N5	Sulfide:quinone oxidoreductase, mitochondrial	SQRDL	-2.22516	-1.40786	-0.205501	1.42388e-10	5.25787e-05	1	TRUE	TRUE	FALSE
P14384	Carboxypeptidase M	CPM	-2.23881	-0.023463	0.448219	9.11936e-05	1	0.0577591	TRUE	FALSE	FALSE
Q9UHG3	Prenylcysteine oxidase 1	PCYOX1	-2.31317	-1.38368	-0.743581	1.23035e-21	2.0692e-09	0.00473088	TRUE	TRUE	TRUE
Q9UQV4	Lysosome-associated membrane glycoprotein 3	LAMP3	-2.46595	-2.16434	0.20187	3.28256e-06	6.98383e-06	1	TRUE	TRUE	FALSE
Q08722	Leukocyte surface antigen CD47	CD47	-2.49497	-1.32926	-0.532705	4.59906e-09	0.00019976	0.324834	TRUE	TRUE	FALSE
P01909	HLA class II histocompatibility antigen, DQ alpha 1 chain	HLA-DQA1	-2.50444	-1.89753	-0.510145	0.0100072	0.0260715	0.854617	TRUE	TRUE	FALSE
Q8IWA5	Choline transporter-like protein 2	SLC44A2	-2.56415	-2.29199	-0.846511	5.6392e-07	8.66358e-06	0.153157	TRUE	TRUE	FALSE
P12821	Angiotensin-converting enzyme;Angiotensin-converting enzyme, soluble form	ACE	-2.59616	-2.10518	-0.438549	2.27602e-08	8.59382e-06	0.544603	TRUE	TRUE	FALSE
Q10589	Bone marrow stromal antigen 2	BST2	-2.63422	-2.14861	-0.337322	0.00119404	0.000172709	1	TRUE	TRUE	FALSE
P50895	Basal cell adhesion molecule	BCAM	-2.68828	-2.604	-1.09774	3.81431e-15	1.97348e-15	3.28221e-05	TRUE	TRUE	TRUE
P04233	HLA class II histocompatibility antigen gamma chain	CD74	-2.81226	-1.31838	-0.569692	5.36615e-09	0.00512581	0.518605	TRUE	TRUE	FALSE
Q9UGT4	Sushi domain-containing protein 2	SUSD2	-2.85376	-2.67762	-0.520319	3.71232e-09	1.29895e-08	0.489922	TRUE	TRUE	FALSE
O00592	Podocalyxin	PODXL	-2.89805	-2.0502	0.0103138	3.38565e-06	8.66358e-06	1	TRUE	TRUE	FALSE
P01889	HLA class I histocompatibility antigen, B-7 alpha chain	HLA-B	-3.08846	-1.75283	-1.39487	7.77943e-08	0.00141436	0.0245895	TRUE	TRUE	TRUE
Q16853	Membrane primary amine oxidase	AOC3	-3.25177	-0.984232	-1.35406	1.23035e-21	0.00454076	0.000333287	TRUE	TRUE	TRUE
P26006	Integrin alpha-3;Integrin alpha-3 heavy chain;Integrin alpha-3 light chain	ITGA3	-3.2895	-2.98244	-0.640365	3.42457e-12	2.27942e-12	0.122418	TRUE	TRUE	FALSE
Q8NFJ5	Retinoic acid-induced protein 3	GPRC5A	-4.25124	-3.68425	-1.18693	2.53139e-11	7.03731e-07	0.00912005	TRUE	TRUE	TRUE
