# Supplementary material for: The UIP/IPF fibroblastic focus is a collagen biosynthesis factory embedded in a distinct extracellular matrix
Source: JCI Insight. 2022 Aug 22;7(16):e156115. doi: 10.1172/jci.insight.156115 (PMC9462507; doi:10.1172/jci.insight.156115)
Supplement: Supplemental data set 5 [file jciinsight-7-156115-s058.xlsx]

## Sheet: Increased in FF vs MtrScr
NOTES: We provide a color-coded key below to aid the reader. These lists were shortlisted to create downstream graphs, but here we provide all the data for the reader to make their own analysis. Key things to note is that the expression changes can be found by the Log2 column highlighted in green and qval calculating the statistical significance. If the protein is statistically significant, it wo…
KEY	Matrisome-associated		ECM-affiliated Proteins		Core matrisome		Proteoglycans		Cell surface Protein
	Matrisome-associated		ECM Regulators		Core matrisome		ECM Glycoproteins
	Matrisome-associated		Secreted Factors		Core matrisome		Collagens
UniProt ID	Protein.names	Gene.names	estimate	se	df	Tval	pval	qval	signif
P24821	Tenascin	TNC	3.60793	0.358412	484.905	-10.0664	8.98659e-22	2.49108e-18	TRUE
P05452	Tetranectin	CLEC3B	3.20958	80860	5.4248	-3.9693e-05	0.99997	1	FALSE
Q9UK59	Lariat debranching enzyme	DBR1	3.03	4.13907	10.5034	-0.732047	0.480155	0.868226	FALSE
P35241	Radixin	RDX	2.62116	0.583566	109.578	-4.49162	1.75812e-05	0.00034897	TRUE
O14498	Immunoglobulin superfamily containing leucine-rich repeat protein	ISLR	2.59102	100752	3.4085	-2.57168e-05	0.999981	1	FALSE
P27482	Calmodulin-like protein 3	CALML3	2.53543	0.405641	9.35338	-6.25043	0.000126829	0.00188005	TRUE
Q99715	Collagen alpha-1(XII) chain	COL12A1	2.50912	0.502446	559.206	-4.99381	7.92343e-07	2.61473e-05	TRUE
P30613	Pyruvate kinase PKLR	PKLR	2.38529	0.760461	3.83896	-3.13663	0.0369891	0.153788	FALSE
Q96CG8	Collagen triple helix repeat-containing protein 1	CTHRC1	2.31568	0.197162	12.5389	-11.7451	3.92774e-08	1.78487e-06	TRUE
Q92791	Synaptonemal complex protein SC65	LEPREL4	2.22809	0.485872	21.7161	-4.58576	0.000148539	0.00214453	TRUE
Q15172	Serine/threonine-protein phosphatase 2A 56 kDa regulatory subunit alpha isoform	PPP2R5A	2.21515	0.255185	17.4602	-8.68056	9.56598e-08	3.99558e-06	TRUE
Q9Y3R4	Sialidase-2	NEU2	2.20957	0.489668	3.42385	-4.51239	0.0152486	0.0767135	FALSE
Q32P28	Prolyl 3-hydroxylase 1	LEPRE1	2.19044	0.440782	9.95395	-4.96944	0.000569955	0.00629448	TRUE
P53708	Integrin alpha-8;Integrin alpha-8 heavy chain;Integrin alpha-8 light chain	ITGA8	2.11841	0.540536	5.44924	-3.9191	0.00944806	0.0542142	FALSE
Q6IAN0	Dehydrogenase/reductase SDR family member 7B	DHRS7B	2.11184	0.4212	25.754	-5.01387	3.32226e-05	0.000590216	TRUE
Q96AY3	Peptidyl-prolyl cis-trans isomerase FKBP10	FKBP10	2.09538	0.353929	26.2339	-5.92033	2.92022e-06	7.35895e-05	TRUE
Q02388	Collagen alpha-1(VII) chain	COL7A1	2.08653	1.07227	12.9031	-1.94591	0.0737775	0.256924	FALSE
P02751	Fibronectin;Anastellin;Ugl-Y1;Ugl-Y2;Ugl-Y3	FN1	2.00425	0.294685	1221.19	-6.80133	1.61871e-11	1.86961e-09	TRUE
Q9H1E1	Ribonuclease 7	RNASE7	1.91485	0.409302	6.4506	-4.67832	0.00281285	0.0215989	TRUE
P29373	Cellular retinoic acid-binding protein 2	CRABP2	1.82849	0.180521	17.3723	-10.129	1.03868e-08	5.53698e-07	TRUE
Q96D15	Reticulocalbin-3	RCN3	1.78404	0.24872	18.6578	-7.17287	9.06353e-07	2.92141e-05	TRUE
P50479	PDZ and LIM domain protein 4	PDLIM4	1.77603	0.223557	29.3358	-7.9444	8.49493e-09	4.61725e-07	TRUE
Q12884	Prolyl endopeptidase FAP;Antiplasmin-cleaving enzyme FAP, soluble form	FAP	1.76532	0.245358	13.488	-7.19488	5.68569e-06	0.00013705	TRUE
O75718	Cartilage-associated protein	CRTAP	1.69666	0.188545	26.1043	-8.99868	1.7551e-09	1.3149e-07	TRUE
P35052	Glypican-1;Secreted glypican-1	GPC1	1.66222	0.282129	10.4566	-5.8917	0.000127856	0.0018852	TRUE
P13611	Versican core protein	VCAN	1.6057	0.186803	181.672	-8.59569	3.74551e-15	1.48322e-12	TRUE
P09936	Ubiquitin carboxyl-terminal hydrolase isozyme L1	UCHL1	1.58966	0.40129	4.86007	-3.96138	0.0113525	0.0624385	FALSE
O15460	Prolyl 4-hydroxylase subunit alpha-2	P4HA2	1.56809	0.507289	14.4162	-3.09112	0.00774426	0.0467693	TRUE
Q9Y6H1;Q5T1J5	Coiled-coil-helix-coiled-coil-helix domain-containing protein 2;Putative coiled-coil-helix-coiled-coil-helix domain-containing protein CHCHD2P9, mitochondrial	CHCHD2;CHCHD2P9	1.47055	0.612384	3.18339	-2.40136	0.0907899	0.296236	FALSE
Q9BQ13	BTB/POZ domain-containing protein KCTD14	KCTD14	1.46181	0.459043	16.7987	-3.18447	0.00548968	0.0370253	TRUE
P50454	Serpin H1	SERPINH1	1.42587	0.192489	295.264	-7.40754	1.35767e-12	2.35216e-10	TRUE
Q9H6S3	Epidermal growth factor receptor kinase substrate 8-like protein 2	EPS8L2	1.42556	0.317698	65.58	-4.48716	2.9827e-05	0.000540396	TRUE
Q15582	Transforming growth factor-beta-induced protein ig-h3	TGFBI	1.40648	0.251477	300.286	-5.59286	5.02579e-08	2.21135e-06	TRUE
P47895	Aldehyde dehydrogenase family 1 member A3	ALDH1A3	1.38441	0.426823	7.51296	-3.24353	0.0128675	0.0680701	FALSE
P35442	Thrombospondin-2	THBS2	1.37948	61861.5	3.4114	-2.22995e-05	0.999983	1	FALSE
P54105	Methylosome subunit pICln	CLNS1A	1.36004	0.417818	3.41927	-3.2551	0.0392052	0.160527	FALSE
P43353	Aldehyde dehydrogenase family 3 member B1	ALDH3B1	1.34052	0.367571	12.5962	-3.64696	0.00310157	0.0233629	TRUE
F5GYI3	Ubiquitin-associated protein 1-like	UBAP1L	1.32765	0.424913	3.30603	-3.12452	0.0458512	0.180539	FALSE
Q8TF66	Leucine-rich repeat-containing protein 15	LRRC15	1.32677	0.447977	10.5254	-2.96169	0.0135209	0.0697411	FALSE
P19827	Inter-alpha-trypsin inhibitor heavy chain H1	ITIH1	1.31709	0.41706	172.494	-3.15804	0.00187544	0.0153355	TRUE
Q14766	Latent-transforming growth factor beta-binding protein 1	LTBP1	1.30206	0.28724	8.29704	-4.53301	0.00174686	0.0145414	TRUE
O95671	N-acetylserotonin O-methyltransferase-like protein	ASMTL	1.26086	0.729397	24.7075	-1.72863	0.0963537	0.307356	FALSE
Q9H078	Caseinolytic peptidase B protein homolog	CLPB	1.24482	0.431189	18.887	-2.88694	0.00948554	0.0542142	FALSE
P45877	Peptidyl-prolyl cis-trans isomerase C	PPIC	1.24423	0.196668	17.7882	-6.32654	6.14424e-06	0.000145571	TRUE
Q8IUX7	Adipocyte enhancer-binding protein 1	AEBP1	1.22801	0.36527	73.0404	-3.36191	0.00123447	0.0112195	TRUE
Q9ULC3	Ras-related protein Rab-23	RAB23	1.22056	0.23345	32.5364	-5.22835	9.77346e-06	0.0002084	TRUE
Q8IVL6	Prolyl 3-hydroxylase 3	LEPREL2	1.21906	0.230807	15.2515	-5.28173	8.72569e-05	0.0013743	TRUE
Q96TA2	ATP-dependent zinc metalloprotease YME1L1	YME1L1	1.14452	0.315479	7.04268	-3.62789	0.00833395	0.0490482	TRUE
P12931	Proto-oncogene tyrosine-protein kinase Src	SRC	1.1362	0.283836	12.6586	-4.00301	0.00158152	0.0134891	TRUE
Q13509	Tubulin beta-3 chain	TUBB3	1.13452	0.473622	16.1037	-2.39542	0.0290967	0.12642	FALSE
O43294	Transforming growth factor beta-1-induced transcript 1 protein	TGFB1I1	1.09137	0.302495	29.102	-3.6079	0.00114245	0.0106271	TRUE
P50281	Matrix metalloproteinase-14	MMP14	1.09049	0.224233	11.7407	-4.86323	0.000414613	0.00495391	TRUE
Q6DKJ4	Nucleoredoxin	NXN	1.08479	0.173054	22.5474	-6.2685	2.34123e-06	6.24028e-05	TRUE
Q03692	Collagen alpha-1(X) chain	COL10A1	1.07817	0.882174	6.21379	-1.22218	0.265967	0.605304	FALSE
O60831	PRA1 family protein 2	PRAF2	1.06441	0.466454	19.3104	-2.28192	0.0339971	0.143878	FALSE
O95302	Peptidyl-prolyl cis-trans isomerase FKBP9	FKBP9	1.04286	84875.2	4.34611	-1.22869e-05	0.999991	1	FALSE
Q6UVY6	DBH-like monooxygenase protein 1	MOXD1	1.03902	0.175325	21.7999	-5.92628	6.00616e-06	0.000143527	TRUE
Q5VWJ9	Sorting nexin-30	SNX30	1.02812	0.311203	5.66136	-3.30369	0.0177906	0.0857661	FALSE
Q12769	Nuclear pore complex protein Nup160	NUP160	1.02162	0.350771	12.4424	-2.9125	0.012598	0.0670279	FALSE
P58107	Epiplakin	EPPK1	1.02135	0.36359	66.8773	-2.80907	0.00650799	0.0412818	TRUE
O60256	Phosphoribosyl pyrophosphate synthase-associated protein 2	PRPSAP2	1.007	0.288154	15.4195	-3.49467	0.00314351	0.0234874	TRUE
Q02809	Procollagen-lysine,2-oxoglutarate 5-dioxygenase 1	PLOD1	0.999167	0.435953	12.318	-2.29192	0.0402694	0.163443	FALSE
P02747	Complement C1q subcomponent subunit C	C1QC	0.998207	0.251082	48.3296	-3.97563	0.000233853	0.00310163	TRUE
P19387	DNA-directed RNA polymerase II subunit RPB3	POLR2C	0.986375	0.242121	14.5704	-4.0739	0.00105452	0.0101146	TRUE
P20701	Integrin alpha-L	ITGAL	0.970846	0.437991	36.7471	-2.21659	0.0329231	0.140404	FALSE
A8K2U0	Alpha-2-macroglobulin-like protein 1	A2ML1	0.944551	0.585163	18.6459	-1.61417	0.123287	0.361547	FALSE
Q8TED1	Probable glutathione peroxidase 8	GPX8	0.937548	0.474224	11.3241	-1.97702	0.0728987	0.254183	FALSE
Q9UKU9	Angiopoietin-related protein 2	ANGPTL2	0.934516	0.502306	2.41885	-1.86045	0.18144	0.473589	FALSE
Q8WX93	Palladin	PALLD	0.934173	0.188728	118.554	-4.94983	2.48348e-06	6.49968e-05	TRUE
Q76L83	Putative Polycomb group protein ASXL2	ASXL2	0.932959	0.49618	2.42021	-1.88028	0.178278	0.467967	FALSE
Q16643	Drebrin	DBN1	0.919016	0.181858	80.9293	-5.05347	2.63991e-06	6.77578e-05	TRUE
Q15113	Procollagen C-endopeptidase enhancer 1	PCOLCE	0.909454	0.324771	39.0617	-2.80029	0.00789685	0.0471725	TRUE
Q05682	Caldesmon	CALD1	0.889541	0.214854	361.424	-4.14022	4.32248e-05	0.000739625	TRUE
Q9Y5K6	CD2-associated protein	CD2AP	0.887855	0.486918	11.9269	-1.82342	0.0933849	0.302479	FALSE
Q68CQ7	Glycosyltransferase 8 domain-containing protein 1	GLT8D1	0.886829	0.496707	2.41863	-1.78542	0.193802	0.492892	FALSE
Q9NR12	PDZ and LIM domain protein 7	PDLIM7	0.880993	0.217813	70.1244	-4.04473	0.000132786	0.00192714	TRUE
Q3ZCW2	Galectin-related protein	LGALSL	0.880165	0.815895	6.45809	-1.07877	0.319324	0.67725	FALSE
P09914	Interferon-induced protein with tetratricopeptide repeats 1	IFIT1	0.861479	0.368544	19.5154	-2.33752	0.0301969	0.130185	FALSE
Q969L2	Protein MAL2	MAL2	0.849337	0.389058	21.4076	-2.18306	0.0402995	0.163443	FALSE
Q6P1M3	Lethal(2) giant larvae protein homolog 2	LLGL2	0.840358	0.401464	32.2906	-2.09323	0.0442677	0.176054	FALSE
P51911	Calponin-1	CNN1	0.830313	0.422606	133.415	-1.96475	0.0515217	0.199093	FALSE
Q6UX71	Plexin domain-containing protein 2	PLXDC2	0.827788	0.23873	39.0633	-3.46746	0.00129343	0.0115658	TRUE
P08842	Steryl-sulfatase	STS	0.816376	0.213496	19.9928	-3.82385	0.0010623	0.0101292	TRUE
Q14247	Src substrate cortactin	CTTN	0.813034	0.130047	164.631	-6.25185	3.35554e-09	2.16316e-07	TRUE
A1X283	SH3 and PX domain-containing protein 2B	SH3PXD2B	0.810907	0.281467	9.89119	-2.881	0.0165318	0.0816864	FALSE
P05783	Keratin, type I cytoskeletal 18	KRT18	0.800388	0.430716	368	-1.85827	0.0639289	0.233172	FALSE
Q96RW7	Hemicentin-1	HMCN1	0.795735	0.245215	13.2242	-3.24505	0.0062638	0.0405684	TRUE
Q9NUQ6	SPATS2-like protein	SPATS2L	0.795086	0.406511	3.65592	-1.95588	0.12878	0.372627	FALSE
Q9UBP9	PTB domain-containing engulfment adapter protein 1	GULP1	0.79505	0.276308	11.7605	-2.87741	0.0141504	0.0719722	FALSE
Q9NRN5	Olfactomedin-like protein 3	OLFML3	0.791757	0.274632	27.3324	-2.88298	0.00758742	0.0461235	TRUE
Q13884	Beta-1-syntrophin	SNTB1	0.783272	0.330028	56.404	-2.37335	0.0210583	0.098771	FALSE
Q9NZD8	Maspardin	SPG21	0.776989	0.288544	15.827	-2.69279	0.0161194	0.080365	FALSE
Q8N8S7	Protein enabled homolog	ENAH	0.774755	0.209075	40.1957	-3.70563	0.000635072	0.00679699	TRUE
O95171	Sciellin	SCEL	0.760244	0.700717	115.905	-1.08495	0.280194	0.625361	FALSE
Q8NEV1;P68400	Casein kinase II subunit alpha 3;Casein kinase II subunit alpha	CSNK2A3;CSNK2A1	0.753456	0.419538	21.1281	-1.79592	0.0868233	0.286517	FALSE
Q8IY17	Neuropathy target esterase	PNPLA6	0.749512	0.278953	22.6615	-2.68687	0.0132647	0.0692464	FALSE
O75525	KH domain-containing, RNA-binding, signal transduction-associated protein 3	KHDRBS3	0.744723	0.434124	14.7373	-1.71546	0.107202	0.332025	FALSE
Q9HAK2	Transcription factor COE2	EBF2	0.732083	0.249178	6.84695	-2.93799	0.0223295	0.102991	FALSE
Q14195	Dihydropyrimidinase-related protein 3	DPYSL3	0.730522	0.197394	278.047	-3.70083	0.000259035	0.00329379	TRUE
Q96DG6	Carboxymethylenebutenolidase homolog	CMBL	0.730196	23008.5	8.43724	-3.17359e-05	0.999975	1	FALSE
Q9BXN1	Asporin	ASPN	0.721942	0.483954	19.6199	-1.49176	0.151668	0.415028	FALSE
P09382	Galectin-1	LGALS1	0.721492	0.140803	118.107	-5.12414	1.17912e-06	3.6317e-05	TRUE
Q96FQ6	Protein S100-A16	S100A16	0.716037	0.243758	31.136	-2.93749	0.00617809	0.0402316	TRUE
Q9H6Z4	Ran-binding protein 3	RANBP3	0.716018	0.283442	17.0738	-2.52615	0.0217013	0.101273	FALSE
P35080	Profilin-2	PFN2	0.714724	0.278283	16.8566	-2.56834	0.0200345	0.0947707	FALSE
Q0ZGT2	Nexilin	NEXN	0.713273	0.256133	9.7866	-2.78478	0.0196681	0.0931963	FALSE
Q14315	Filamin-C	FLNC	0.70722	0.233495	252.937	-3.02884	0.00270912	0.0209183	TRUE
Q9NZU5	LIM and cysteine-rich domains protein 1	LMCD1	0.705672	0.181668	121.429	-3.8844	0.000167514	0.00235711	TRUE
P20908	Collagen alpha-1(V) chain	COL5A1	0.701191	0.463239	26.2858	-1.51367	0.142042	0.398022	FALSE
P06756	Integrin alpha-V;Integrin alpha-V heavy chain;Integrin alpha-V light chain	ITGAV	0.695991	0.134045	79.9249	-5.19222	1.54645e-06	4.56037e-05	TRUE
Q9BX66	Sorbin and SH3 domain-containing protein 1	SORBS1	0.688136	0.191033	36.3982	-3.60218	0.000935834	0.00916654	TRUE
Q12959	Disks large homolog 1	DLG1	0.686261	0.25474	10.1796	-2.69397	0.0222193	0.102723	FALSE
Q86W92	Liprin-beta-1	PPFIBP1	0.685388	879.293	2.41871	-0.000779476	0.999438	1	FALSE
Q5VZF2	Muscleblind-like protein 2	MBNL2	0.683681	0.197085	13.3118	-3.46897	0.00402267	0.0285919	TRUE
O15075	Serine/threonine-protein kinase DCLK1	DCLK1	0.683525	0.143314	9.68434	-4.76941	0.000828547	0.00831867	TRUE
P40199	Carcinoembryonic antigen-related cell adhesion molecule 6	CEACAM6	0.681846	0.435138	63.9272	-1.56697	0.12206	0.358802	FALSE
P60903	Protein S100-A10	S100A10	0.681228	0.279624	107.47	-2.43623	0.0164847	0.0815994	FALSE
Q15417	Calponin-3	CNN3	0.680618	0.189475	98.1088	-3.59213	0.000514706	0.00582353	TRUE
P19823	Inter-alpha-trypsin inhibitor heavy chain H2	ITIH2	0.678947	0.285903	137.092	-2.37474	0.0189466	0.0907081	FALSE
Q92820	Gamma-glutamyl hydrolase	GGH	0.673571	0.370164	19.5293	-1.81966	0.0841764	0.280116	FALSE
P02452	Collagen alpha-1(I) chain	COL1A1	0.673267	0.408036	271.657	-1.65002	0.100095	0.314227	FALSE
P36955	Pigment epithelium-derived factor	SERPINF1	0.670142	0.149158	65.3214	-4.49282	2.93661e-05	0.000535544	TRUE
Q14194	Dihydropyrimidinase-related protein 1	CRMP1	0.666885	14611.5	5.43813	-4.56411e-05	0.999965	1	FALSE
Q16647	Prostacyclin synthase	PTGIS	0.659624	0.304493	67.4453	-2.16631	0.0338256	0.143371	FALSE
O95340	Bifunctional 3-phosphoadenosine 5-phosphosulfate synthase 2;Sulfate adenylyltransferase;Adenylyl-sulfate kinase	PAPSS2	0.652623	0.142583	158.414	-4.57713	9.47405e-06	0.000203582	TRUE
Q9ULE4	Protein FAM184B	FAM184B	0.646081	6.77096	2.42298	-0.0954194	0.931305	1	FALSE
Q53GG5	PDZ and LIM domain protein 3	PDLIM3	0.644133	0.356678	33.5756	-1.80592	0.0799025	0.269936	FALSE
Q9BVJ6	U3 small nucleolar RNA-associated protein 14 homolog A	UTP14A	0.640109	0.424583	3.24144	-1.50762	0.222141	0.541012	FALSE
P35221	Catenin alpha-1	CTNNA1	0.63817	0.160936	158.877	-3.96536	0.00011057	0.00166629	TRUE
P54802	Alpha-N-acetylglucosaminidase;Alpha-N-acetylglucosaminidase 82 kDa form;Alpha-N-acetylglucosaminidase 77 kDa form	NAGLU	0.626756	0.793182	3.73773	-0.790179	0.476524	0.86335	FALSE
P07738	Bisphosphoglycerate mutase	BPGM	0.621447	0.187372	54.6256	-3.31665	0.0016243	0.0137273	TRUE
Q08379	Golgin subfamily A member 2	GOLGA2	0.620577	0.307023	12.7511	-2.02127	0.064759	0.235404	FALSE
Q13308	Inactive tyrosine-protein kinase 7	PTK7	0.618542	0.195212	83.6062	-3.16857	0.00214013	0.0170472	TRUE
P14222	Perforin-1	PRF1	0.617524	0.455482	41.7213	-1.35576	0.182469	0.475379	FALSE
Q9BUF5	Tubulin beta-6 chain	TUBB6	0.611265	0.114713	117.465	-5.32863	4.84301e-07	1.645e-05	TRUE
P08253	72 kDa type IV collagenase;PEX	MMP2	0.59886	0.589523	6.67152	-1.01584	0.345122	0.710486	FALSE
P16150	Leukosialin	SPN	0.592804	66727.8	4.44814	-8.88392e-06	0.999993	1	FALSE
P13797	Plastin-3	PLS3	0.59222	0.124733	336.128	-4.74792	3.047e-06	7.60927e-05	TRUE
Q07065	Cytoskeleton-associated protein 4	CKAP4	0.585236	0.154704	552.622	-3.78295	0.000171896	0.00240654	TRUE
Q93045	Stathmin-2	STMN2	0.584035	0.284174	5.59031	-2.0552	0.0890638	0.292517	FALSE
P13674	Prolyl 4-hydroxylase subunit alpha-1	P4HA1	0.577202	0.176635	18.6261	-3.26776	0.00412971	0.029203	TRUE
Q92743	Serine protease HTRA1	HTRA1	0.575329	255618	3.40824	-2.25073e-06	0.999998	1	FALSE
Q9UBF2	Coatomer subunit gamma-2	COPG2	0.573205	0.196991	15.7259	-2.9098	0.0103727	0.058087	FALSE
O60701	UDP-glucose 6-dehydrogenase	UGDH	0.572109	0.183117	86.0238	-3.12427	0.00242968	0.0189721	TRUE
O15260	Surfeit locus protein 4	SURF4	0.572068	0.303175	30.3527	-1.88693	0.0687676	0.244389	FALSE
P30622	CAP-Gly domain-containing linker protein 1	CLIP1	0.564189	0.262171	10.7709	-2.15198	0.0549711	0.207885	FALSE
P29353	SHC-transforming protein 1	SHC1	0.55277	0.408189	10.4201	-1.3542	0.20431	0.510684	FALSE
Q6UWP8	Suprabasin	SBSN	0.552069	0.182256	53.4487	-3.02909	0.00377303	0.0273077	TRUE
Q15436	Protein transport protein Sec23A	SEC23A	0.551057	0.146406	99.6563	-3.7639	0.000282842	0.00358008	TRUE
Q9NX40	OCIA domain-containing protein 1	OCIAD1	0.546911	0.306985	28.7159	-1.78156	0.0854018	0.283514	FALSE
Q6UWY5	Olfactomedin-like protein 1	OLFML1	0.538423	0.416012	64.1862	-1.29425	0.200217	0.503174	FALSE
Q9H425	Uncharacterized protein C1orf198	C1orf198	0.537769	0.371495	22.046	-1.44758	0.161806	0.435041	FALSE
P37840	Alpha-synuclein	SNCA	0.531605	0.46741	17.9738	-1.13734	0.27033	0.612681	FALSE
Q70UQ0	Inhibitor of nuclear factor kappa-B kinase-interacting protein	IKBIP	0.527525	0.232448	28.8938	-2.26943	0.0308861	0.132533	FALSE
O00479	High mobility group nucleosome-binding domain-containing protein 4	HMGN4	0.526055	0.592241	34.7982	-0.888245	0.380508	0.753405	FALSE
Q9BRK3	Matrix-remodeling-associated protein 8	MXRA8	0.525854	2.37663	3.75345	-0.221261	0.8364	1	FALSE
P98095	Fibulin-2	FBLN2	0.520112	0.196591	99.0562	-2.64565	0.00948377	0.0542142	FALSE
Q5BJH7	Protein YIF1B	YIF1B	0.51633	0.409016	10.3663	-1.26237	0.234475	0.559085	FALSE
Q9HB40	Retinoid-inducible serine carboxypeptidase	SCPEP1	0.506065	0.232897	39.2841	-2.17291	0.0358793	0.150922	FALSE
Q9Y263	Phospholipase A-2-activating protein	PLAA	0.502508	0.180229	12.8266	-2.78817	0.0155386	0.0778899	FALSE
Q8IUE6	Histone H2A type 2-B	HIST2H2AB	0.501217	0.273959	21.6547	-1.82953	0.0811233	0.272501	FALSE
Q9UGI8	Testin	TES	0.499863	0.252997	29.8141	-1.97577	0.0575004	0.2153	FALSE
P42285	Superkiller viralicidic activity 2-like 2	SKIV2L2	0.495422	0.255896	12.483	-1.93602	0.0758373	0.262282	FALSE
Q9H4A3	Serine/threonine-protein kinase WNK1	WNK1	0.494957	0.38226	16.2142	-1.29482	0.213519	0.527132	FALSE
Q8WUP2	Filamin-binding LIM protein 1	FBLIM1	0.491521	0.678488	4.82071	-0.724436	0.502415	0.896776	FALSE
Q9NVA2	Septin-11	SEPT11	0.48812	0.166111	144.107	-2.93852	0.00384167	0.0275883	TRUE
P25311	Zinc-alpha-2-glycoprotein	AZGP1	0.476849	0.311548	181.609	-1.53058	0.127614	0.370802	FALSE
P02545	Prelamin-A/C;Lamin-A/C	LMNA	0.473922	0.187259	1206.58	-2.53084	0.0115051	0.0629034	FALSE
P67936	Tropomyosin alpha-4 chain	TPM4	0.471571	0.229116	254.669	-2.05822	0.0405866	0.164242	FALSE
P28340	DNA polymerase delta catalytic subunit	POLD1	0.463838	0.300407	19.6548	-1.54403	0.138529	0.391666	FALSE
Q9UMS6	Synaptopodin-2	SYNPO2	0.463618	54180	3.41907	-8.557e-06	0.999994	1	FALSE
Q96AC1	Fermitin family homolog 2	FERMT2	0.46206	0.295674	151.113	-1.56273	0.120207	0.355997	FALSE
O14879	Interferon-induced protein with tetratricopeptide repeats 3	IFIT3	0.459162	0.255331	12.4874	-1.7983	0.0963318	0.307356	FALSE
Q99439	Calponin-2	CNN2	0.454082	0.425402	61.8738	-1.06742	0.289931	0.636229	FALSE
Q9NR48	Histone-lysine N-methyltransferase ASH1L	ASH1L	0.452616	0.292004	3.47264	-1.55004	0.206613	0.514044	FALSE
Q9P0M6	Core histone macro-H2A.2	H2AFY2	0.450036	0.181596	32.8888	-2.47823	0.0185108	0.088775	FALSE
Q9NTK5	Obg-like ATPase 1	OLA1	0.446621	0.438718	9.08686	-1.01801	0.335009	0.69718	FALSE
Q9HCB6	Spondin-1	SPON1	0.443496	0.294729	70.1407	-1.50476	0.136876	0.38875	FALSE
P46821	Microtubule-associated protein 1B;MAP1B heavy chain;MAP1 light chain LC1	MAP1B	0.442749	0.122556	27.2671	-3.61264	0.00120843	0.0110553	TRUE
Q14767	Latent-transforming growth factor beta-binding protein 2	LTBP2	0.439357	0.207479	65.1062	-2.1176	0.0380331	0.156886	FALSE
Q9UIQ6	Leucyl-cystinyl aminopeptidase;Leucyl-cystinyl aminopeptidase, pregnancy serum form	LNPEP	0.439302	0.273514	23.3557	-1.60614	0.12168	0.358445	FALSE
P47929	Galectin-7	LGALS7	0.435445	0.510662	35.3575	-0.852707	0.399561	0.76969	FALSE
P16401	Histone H1.5	HIST1H1B	0.435383	0.230008	145.974	-1.8929	0.0603502	0.223054	FALSE
P21810	Biglycan	BGN	0.43444	0.264227	170.681	-1.64419	0.101977	0.318692	FALSE
P12814	Alpha-actinin-1	ACTN1	0.430758	0.18975	455.626	-2.27013	0.0236657	0.108432	FALSE
Q9Y6K5	2-5-oligoadenylate synthase 3	OAS3	0.427736	0.318543	46.5029	-1.34279	0.185858	0.481874	FALSE
Q9UNW9;P51513	RNA-binding protein Nova-2;RNA-binding protein Nova-1	NOVA2;NOVA1	0.427395	3.70056	2.46236	-0.115495	0.916805	1	FALSE
Q92817	Envoplakin	EVPL	0.423837	0.286173	359.382	-1.48105	0.13947	0.393696	FALSE
P08603	Complement factor H	CFH	0.423741	0.188171	95.0535	-2.2519	0.0266307	0.117736	FALSE
P31944	Caspase-14;Caspase-14 subunit p17, mature form;Caspase-14 subunit p10, mature form;Caspase-14 subunit p20, intermediate form;Caspase-14 subunit p8, intermediate form	CASP14	0.422504	0.318598	79.8165	-1.32614	0.188577	0.486266	FALSE
Q9H4Z3	Phosphorylated CTD-interacting factor 1	PCIF1	0.421943	0.343473	11.9472	-1.22846	0.242924	0.567915	FALSE
Q96N66	Lysophospholipid acyltransferase 7	MBOAT7	0.421936	0.323372	12.2047	-1.3048	0.216028	0.531314	FALSE
P09871	Complement C1s subcomponent;Complement C1s subcomponent heavy chain;Complement C1s subcomponent light chain	C1S	0.421263	0.245462	46.8984	-1.7162	0.0927245	0.301681	FALSE
P55290	Cadherin-13	CDH13	0.418728	0.270756	39.656	-1.54651	0.129925	0.375549	FALSE
Q9NR56	Muscleblind-like protein 1	MBNL1	0.41015	0.407094	16.3654	-1.00751	0.328356	0.689548	FALSE
P08962	CD63 antigen	CD63	0.40349	0.42243	29.546	-0.955164	0.347245	0.712482	FALSE
O95249	Golgi SNAP receptor complex member 1	GOSR1	0.402033	0.28864	9.18309	-1.39285	0.196462	0.496919	FALSE
P49407	Beta-arrestin-1	ARRB1	0.396656	0.552761	66.1748	-0.71759	0.475536	0.862687	FALSE
P12109	Collagen alpha-1(VI) chain	COL6A1	0.396094	0.223117	607.04	-1.77528	0.0763532	0.26292	FALSE
Q9P2B2	Prostaglandin F2 receptor negative regulator	PTGFRN	0.392517	0.176786	104.854	-2.22029	0.028551	0.124439	FALSE
P17301	Integrin alpha-2	ITGA2	0.39129	0.305903	49.9004	-1.27913	0.206767	0.514044	FALSE
Q99700	Ataxin-2	ATXN2	0.390231	0.31131	6.76333	-1.25351	0.251611	0.582191	FALSE
P20810	Calpastatin	CAST	0.386078	0.255101	44.9989	-1.51343	0.137162	0.389146	FALSE
Q92629	Delta-sarcoglycan	SGCD	0.384779	0.244222	31.0555	-1.57553	0.125268	0.365518	FALSE
P28161	Glutathione S-transferase Mu 2	GSTM2	0.382089	24578.9	5.44243	-1.55454e-05	0.999988	1	FALSE
Q15904	V-type proton ATPase subunit S1	ATP6AP1	0.381029	0.396568	7.14619	-0.960818	0.368019	0.737144	FALSE
Q7Z4H8	KDEL motif-containing protein 2	KDELC2	0.378286	0.229006	21.7415	-1.65186	0.112933	0.341336	FALSE
Q92614	Unconventional myosin-XVIIIa	MYO18A	0.378051	0.192899	60.1273	-1.95984	0.0546544	0.207253	FALSE
P29728	2-5-oligoadenylate synthase 2	OAS2	0.377693	0.361141	35.5272	-1.04583	0.302702	0.654082	FALSE
Q99961	Endophilin-A2	SH3GL1	0.376852	0.174131	31.2255	-2.16419	0.038212	0.15739	FALSE
O95373	Importin-7	IPO7	0.375511	0.204067	46.2736	-1.84013	0.0721672	0.252646	FALSE
Q5T749	Keratinocyte proline-rich protein	KPRP	0.372351	0.31247	46.5113	-1.19164	0.239449	0.564284	FALSE
P49841	Glycogen synthase kinase-3 beta	GSK3B	0.368077	0.240803	16.8743	-1.52854	0.144906	0.402616	FALSE
Q96S97	Myeloid-associated differentiation marker	MYADM	0.367095	0.16233	50.0757	-2.26142	0.0281084	0.122703	FALSE
Q96RF0	Sorting nexin-18	SNX18	0.365007	0.220426	21.4286	-1.65591	0.112312	0.341336	FALSE
P12110	Collagen alpha-2(VI) chain	COL6A2	0.360922	0.22495	544.558	-1.60445	0.109195	0.334831	FALSE
P09493	Tropomyosin alpha-1 chain	TPM1	0.358862	0.271401	83.9358	-1.32226	0.189674	0.487765	FALSE
Q06828	Fibromodulin	FMOD	0.356334	0.405513	18.8628	-0.878726	0.390607	0.761429	FALSE
O60231	Putative pre-mRNA-splicing factor ATP-dependent RNA helicase DHX16	DHX16	0.355924	0.223869	33.9749	-1.58987	0.121127	0.357497	FALSE
Q96QA5	Gasdermin-A	GSDMA	0.347366	0.459974	34.4254	-0.755187	0.455273	0.841344	FALSE
Q9NZM1	Myoferlin	MYOF	0.346952	0.152138	624.29	-2.28052	0.0229133	0.105158	FALSE
Q96DV4	39S ribosomal protein L38, mitochondrial	MRPL38	0.346321	0.469786	7.43769	-0.737188	0.48361	0.872765	FALSE
P33121	Long-chain-fatty-acid--CoA ligase 1	ACSL1	0.346155	0.14021	170.179	-2.46883	0.014543	0.0735643	FALSE
P29508	Serpin B3	SERPINB3	0.344549	0.420734	78.0343	-0.818923	0.415325	0.791257	FALSE
O15127	Secretory carrier-associated membrane protein 2	SCAMP2	0.342302	0.569766	26.7953	-0.600776	0.553038	0.95111	FALSE
P12111	Collagen alpha-3(VI) chain	COL6A3	0.33612	0.209637	2591.68	-1.60334	0.108981	0.334547	FALSE
Q96PY5;Q8IVF7	Formin-like protein 2;Formin-like protein 3	FMNL2;FMNL3	0.335048	0.314067	13.6464	-1.0668	0.304571	0.65549	FALSE
Q96RQ3	Methylcrotonoyl-CoA carboxylase subunit alpha, mitochondrial	MCCC1	0.333761	0.382698	61.3243	-0.872126	0.386542	0.759334	FALSE
P07357	Complement component C8 alpha chain	C8A	0.333364	0.230272	9.80639	-1.44769	0.178906	0.4682	FALSE
Q92572	AP-3 complex subunit sigma-1	AP3S1	0.331677	0.166535	15.8696	-1.99163	0.0639104	0.233172	FALSE
O94832	Unconventional myosin-Id	MYO1D	0.329929	0.128348	164.537	-2.57057	0.0110391	0.0608358	FALSE
P21757	Macrophage scavenger receptor types I and II	MSR1	0.329263	0.349778	4.79053	-0.941347	0.391531	0.761429	FALSE
Q15907	Ras-related protein Rab-11B	RAB11B	0.328611	0.309761	18.3431	-1.06085	0.302526	0.654082	FALSE
P18206	Vinculin	VCL	0.327028	0.178355	1108.38	-1.83358	0.0669842	0.239897	FALSE
Q7L014	Probable ATP-dependent RNA helicase DDX46	DDX46	0.325325	0.161974	94.2874	-2.0085	0.0474504	0.18578	FALSE
O60437	Periplakin	PPL	0.324981	0.237293	524.295	-1.36953	0.171419	0.455583	FALSE
Q15149	Plectin	PLEC	0.32479	0.13597	3590.13	-2.3887	0.0169596	0.0833547	FALSE
Q07812	Apoptosis regulator BAX	BAX	0.324232	0.25223	34.0728	-1.28546	0.2073	0.514907	FALSE
P55769	NHP2-like protein 1;NHP2-like protein 1, N-terminally processed	NHP2L1	0.323763	0.265347	9.59355	-1.22015	0.251553	0.582191	FALSE
Q9HCY8	Protein S100-A14	S100A14	0.321476	0.226144	27.5498	-1.42156	0.166377	0.445171	FALSE
Q96I24	Far upstream element-binding protein 3	FUBP3	0.321385	0.188098	52.7261	-1.7086	0.0934061	0.302479	FALSE
Q9NVD7	Alpha-parvin	PARVA	0.320782	0.200683	107.626	-1.59846	0.112873	0.341336	FALSE
O75439	Mitochondrial-processing peptidase subunit beta	PMPCB	0.313422	0.523476	4.79382	-0.598732	0.576513	0.970896	FALSE
Q96HC4	PDZ and LIM domain protein 5	PDLIM5	0.313123	0.158378	59.5745	-1.97706	0.0526688	0.201655	FALSE
Q8WVY7	Ubiquitin-like domain-containing CTD phosphatase 1	UBLCP1	0.312922	0.316548	10.2772	-0.988544	0.345589	0.710486	FALSE
Q96A33	Coiled-coil domain-containing protein 47	CCDC47	0.30926	0.132818	32.0236	-2.32845	0.0263614	0.116977	FALSE
P08123	Collagen alpha-2(I) chain	COL1A2	0.306412	0.44192	262.194	-0.693366	0.488694	0.879078	FALSE
Q9NPD3	Exosome complex component RRP41	EXOSC4	0.305092	0.361352	4.42054	-0.844308	0.441778	0.828245	FALSE
P14735	Insulin-degrading enzyme	IDE	0.304788	1.62961	7.09503	-0.187032	0.856872	1	FALSE
O14672	Disintegrin and metalloproteinase domain-containing protein 10	ADAM10	0.303315	0.284745	28.3078	-1.06522	0.295779	0.645436	FALSE
P17480	Nucleolar transcription factor 1	UBTF	0.302043	0.272102	14.1751	-1.11003	0.28546	0.631521	FALSE
P78539	Sushi repeat-containing protein SRPX	SRPX	0.302038	0.624987	13.7023	-0.48327	0.636535	1	FALSE
P51531	Probable global transcription activator SNF2L2	SMARCA2	0.299255	0.513355	14.4193	-0.58294	0.568939	0.964586	FALSE
Q96P63	Serpin B12	SERPINB12	0.297222	0.303983	155.122	-0.977757	0.329717	0.690835	FALSE
Q6VY07	Phosphofurin acidic cluster sorting protein 1	PACS1	0.295779	20.2461	2.41902	-0.0146092	0.989462	1	FALSE
Q969G3	SWI/SNF-related matrix-associated actin-dependent regulator of chromatin subfamily E member 1	SMARCE1	0.290706	0.442239	28.5013	-0.65735	0.51623	0.911562	FALSE
P21964	Catechol O-methyltransferase	COMT	0.290601	0.524658	23.4098	-0.553887	0.584909	0.98027	FALSE
Q6PIU2	Neutral cholesterol ester hydrolase 1	NCEH1	0.287538	0.238725	65.44	-1.20447	0.232745	0.556181	FALSE
Q9UM54	Unconventional myosin-VI	MYO6	0.285688	0.198714	68.0651	-1.43769	0.155105	0.422348	FALSE
P16989	Y-box-binding protein 3	YBX3	0.285335	0.210038	16.9607	-1.35849	0.192103	0.491246	FALSE
Q9BWM7	Sideroflexin-3	SFXN3	0.282989	0.144958	183.906	-1.95221	0.0524314	0.201028	FALSE
P63241	Eukaryotic translation initiation factor 5A-1	EIF5A	0.281812	2.06465	12.4307	-0.136494	0.893616	1	FALSE
P35222	Catenin beta-1	CTNNB1	0.281325	0.128659	149.49	-2.1866	0.030327	0.130538	FALSE
O95394	Phosphoacetylglucosamine mutase	PGM3	0.279494	0.280344	19.5301	-0.996967	0.330973	0.691899	FALSE
P61764	Syntaxin-binding protein 1	STXBP1	0.277209	0.278137	24.4815	-0.996663	0.328678	0.689701	FALSE
Q5K4L6	Long-chain fatty acid transport protein 3	SLC27A3	0.273486	0.246878	81.4818	-1.10778	0.271218	0.612736	FALSE
Q3KQU3	MAP7 domain-containing protein 1	MAP7D1	0.273438	0.496697	2.41886	-0.550514	0.628636	1	FALSE
Q16610	Extracellular matrix protein 1	ECM1	0.271216	0.168997	48.23	-1.60486	0.115054	0.345537	FALSE
Q96P48	Arf-GAP with Rho-GAP domain, ANK repeat and PH domain-containing protein 1	ARAP1	0.270914	0.191142	75.2735	-1.41734	0.160509	0.432391	FALSE
P17900	Ganglioside GM2 activator;Ganglioside GM2 activator isoform short	GM2A	0.270789	0.513764	11.7761	-0.527068	0.607932	1	FALSE
O00151	PDZ and LIM domain protein 1	PDLIM1	0.266427	0.167391	162.277	-1.59165	0.113409	0.341336	FALSE
Q16658	Fascin	FSCN1	0.266177	0.194937	157.75	-1.36545	0.174054	0.46082	FALSE
Q15027	Arf-GAP with coiled-coil, ANK repeat and PH domain-containing protein 1	ACAP1	0.265483	0.173544	14.5999	-1.52977	0.147448	0.406692	FALSE
Q96CM8	Acyl-CoA synthetase family member 2, mitochondrial	ACSF2	0.264742	0.489432	47.8145	-0.540917	0.591076	0.986136	FALSE
Q13616	Cullin-1	CUL1	0.264301	0.226266	20.9763	-1.1681	0.255872	0.588612	FALSE
P33176	Kinesin-1 heavy chain	KIF5B	0.262558	0.132889	170.096	-1.97576	0.0497991	0.193849	FALSE
P15924	Desmoplakin	DSP	0.262213	0.350383	1275.44	-0.74836	0.454381	0.840818	FALSE
Q9UHN6	Transmembrane protein 2	TMEM2	0.262192	0.327301	32.9354	-0.801071	0.428832	0.811414	FALSE
Q6P587	Acylpyruvase FAHD1, mitochondrial	FAHD1	0.260237	0.608037	11.2192	-0.427996	0.676754	1	FALSE
P53597	Succinyl-CoA ligase [ADP/GDP-forming] subunit alpha, mitochondrial	SUCLG1	0.259822	0.513607	13.0675	-0.505878	0.621368	1	FALSE
Q6P1A2	Lysophospholipid acyltransferase 5	LPCAT3	0.259392	0.234939	18.8881	-1.10408	0.283426	0.629028	FALSE
P43155	Carnitine O-acetyltransferase	CRAT	0.259346	18205.5	4.42245	-1.42455e-05	0.999989	1	FALSE
Q63ZY3	KN motif and ankyrin repeat domain-containing protein 2	KANK2	0.258719	0.160265	143.277	-1.61432	0.108659	0.333927	FALSE
Q9H444	Charged multivesicular body protein 4b	CHMP4B	0.258528	0.223226	46.4018	-1.15815	0.25273	0.582835	FALSE
Q96BM9	ADP-ribosylation factor-like protein 8A	ARL8A	0.25689	0.302196	25.5213	-0.850075	0.403188	0.77506	FALSE
P27695	DNA-(apurinic or apyrimidinic site) lyase;DNA-(apurinic or apyrimidinic site) lyase, mitochondrial	APEX1	0.256362	0.168571	73.7978	-1.52079	0.132585	0.382043	FALSE
Q9UI42	Carboxypeptidase A4	CPA4	0.255533	309188	2.90691	-8.26464e-07	0.999999	1	FALSE
Q6ZMZ3	Nesprin-3	SYNE3	0.253109	0.679626	13.2136	-0.372423	0.715483	1	FALSE
Q9Y696	Chloride intracellular channel protein 4	CLIC4	0.250975	0.122666	116.397	-2.046	0.0430097	0.172537	FALSE
Q13867	Bleomycin hydrolase	BLMH	0.250138	0.232575	57.413	-1.07551	0.286643	0.632491	FALSE
Q92621	Nuclear pore complex protein Nup205	NUP205	0.249661	0.269421	31.4428	-0.926655	0.361164	0.730764	FALSE
Q8NE86	Calcium uniporter protein, mitochondrial	MCU	0.248329	0.287705	11.25	-0.863137	0.406087	0.777978	FALSE
Q14112	Nidogen-2	NID2	0.248241	0.22761	101.449	-1.09064	0.278014	0.623068	FALSE
Q05209	Tyrosine-protein phosphatase non-receptor type 12	PTPN12	0.247965	0.391745	17.9277	-0.632976	0.534741	0.932393	FALSE
Q08188	Protein-glutamine gamma-glutamyltransferase E;Protein-glutamine gamma-glutamyltransferase E 50 kDa catalytic chain;Protein-glutamine gamma-glutamyltransferase E 27 kDa non-catalytic chain	TGM3	0.247246	0.329363	188.704	-0.75068	0.45378	0.840818	FALSE
P98160	Basement membrane-specific heparan sulfate proteoglycan core protein;Endorepellin;LG3 peptide	HSPG2	0.245982	0.210003	1022.72	-1.17133	0.241739	0.567453	FALSE
Q08554	Desmocollin-1	DSC1	0.244292	0.302454	98.9322	-0.8077	0.421201	0.799705	FALSE
O75223	Gamma-glutamylcyclotransferase	GGCT	0.242817	0.322604	32.2499	-0.752678	0.457103	0.84304	FALSE
Q9HAU0	Pleckstrin homology domain-containing family A member 5	PLEKHA5	0.24101	0.258623	11.755	-0.931898	0.370134	0.739735	FALSE
P39059	Collagen alpha-1(XV) chain;Restin;Restin-2;Restin-3;Restin-4	COL15A1	0.240491	0.153816	70.2864	-1.5635	0.122427	0.3595	FALSE
O60504	Vinexin	SORBS3	0.240064	0.166943	72.8251	-1.438	0.154718	0.42171	FALSE
P05090	Apolipoprotein D	APOD	0.236798	0.252387	57.1172	-0.938232	0.352076	0.719823	FALSE
O43633	Charged multivesicular body protein 2a	CHMP2A	0.236737	0.19786	19.0371	-1.19648	0.246197	0.573494	FALSE
P60842	Eukaryotic initiation factor 4A-I	EIF4A1	0.235674	0.169802	165.016	-1.38793	0.167029	0.446484	FALSE
P49961	Ectonucleoside triphosphate diphosphohydrolase 1	ENTPD1	0.235226	0.201163	62.8898	-1.16933	0.246685	0.574148	FALSE
Q96DA0	Zymogen granule protein 16 homolog B	ZG16B	0.235168	1.57409	6.00461	-0.149399	0.88613	1	FALSE
P35625	Metalloproteinase inhibitor 3	TIMP3	0.235158	0.252686	37.5402	-0.930633	0.35799	0.726809	FALSE
P11234	Ras-related protein Ral-B	RALB	0.235015	0.391663	21.9417	-0.600044	0.554624	0.952551	FALSE
Q0VD83	Apolipoprotein B receptor	APOBR	0.234794	0.256139	33.5012	-0.916663	0.365871	0.735947	FALSE
P41091	Eukaryotic translation initiation factor 2 subunit 3	EIF2S3	0.233993	0.447739	20.8494	-0.522611	0.606755	1	FALSE
Q08431	Lactadherin;Lactadherin short form;Medin	MFGE8	0.233559	0.353464	10.0962	-0.660773	0.523548	0.919693	FALSE
Q96T76	MMS19 nucleotide excision repair protein homolog	MMS19	0.231002	0.22149	31.1731	-1.04295	0.304995	0.655819	FALSE
O15305	Phosphomannomutase 2	PMM2	0.230363	0.176405	32.9019	-1.30587	0.200653	0.503813	FALSE
O95219	Sorting nexin-4	SNX4	0.228661	0.562114	7.11613	-0.406787	0.696121	1	FALSE
Q6P4E1	Protein CASC4	CASC4	0.223988	0.383242	3.02655	-0.584456	0.599629	0.995115	FALSE
Q02750	Dual specificity mitogen-activated protein kinase kinase 1	MAP2K1	0.222906	0.188626	18.0749	-1.18173	0.252627	0.582835	FALSE
P01031	Complement C5;Complement C5 beta chain;Complement C5 alpha chain;C5a anaphylatoxin;Complement C5 alpha chain	C5	0.222781	0.150837	51.1223	-1.47697	0.145818	0.403805	FALSE
Q99567	Nuclear pore complex protein Nup88	NUP88	0.221801	0.232801	16.972	-0.952745	0.354092	0.720663	FALSE
A6NDG6	Phosphoglycolate phosphatase	PGP	0.221586	0.21597	12.582	-1.026	0.324212	0.682915	FALSE
O75688	Protein phosphatase 1B	PPM1B	0.220822	0.334693	11.8658	-0.659776	0.521998	0.918133	FALSE
P10619	Lysosomal protective protein;Lysosomal protective protein 32 kDa chain;Lysosomal protective protein 20 kDa chain	CTSA	0.220562	0.18903	23.4549	-1.16681	0.255014	0.587125	FALSE
Q9Y3E7	Charged multivesicular body protein 3	CHMP3	0.217331	0.24785	25.3278	-0.876862	0.388803	0.761226	FALSE
Q6IA69	Glutamine-dependent NAD(+) synthetase	NADSYN1	0.217028	0.294701	5.53139	-0.736433	0.491503	0.882414	FALSE
P54886	Delta-1-pyrroline-5-carboxylate synthase;Glutamate 5-kinase;Gamma-glutamyl phosphate reductase	ALDH18A1	0.216769	0.135371	81.4612	-1.6013	0.113182	0.341336	FALSE
P42357	Histidine ammonia-lyase	HAL	0.216022	0.338542	20.1065	-0.638095	0.530613	0.928572	FALSE
Q7Z5L7	Podocan	PODN	0.215833	0.224896	32.5706	-0.959703	0.344275	0.710067	FALSE
Q9UBM7	7-dehydrocholesterol reductase	DHCR7	0.215498	0.612011	17.7361	-0.352115	0.728901	1	FALSE
Q13418	Integrin-linked protein kinase	ILK	0.214314	0.145159	179.407	-1.47641	0.141587	0.397247	FALSE
Q969G5	Protein kinase C delta-binding protein	PRKCDBP	0.211504	0.198432	110.346	-1.06588	0.288807	0.635437	FALSE
Q02413	Desmoglein-1	DSG1	0.210917	0.297894	342.477	-0.708028	0.479409	0.86801	FALSE
Q14847	LIM and SH3 domain protein 1	LASP1	0.210626	0.131657	161.385	-1.59981	0.111597	0.339942	FALSE
Q99878;Q96KK5;Q9BTM1;Q16777;Q6FI13;P20671;P0C0S8	Histone H2A type 1-J;Histone H2A type 1-H;Histone H2A.J;Histone H2A type 2-C;Histone H2A type 2-A;Histone H2A type 1-D;Histone H2A type 1	HIST1H2AJ;HIST1H2AH;H2AFJ;HIST2H2AC;HIST2H2AA3;HIST1H2AD;HIST1H2AG	0.209826	0.615551	36.515	-0.340874	0.735152	1	FALSE
Q9Y5X1	Sorting nexin-9	SNX9	0.209315	0.116125	33.1625	-1.80249	0.0805631	0.271266	FALSE
P18564	Integrin beta-6	ITGB6	0.206095	0.130346	14.6038	-1.58114	0.135257	0.387327	FALSE
O95833	Chloride intracellular channel protein 3	CLIC3	0.205111	0.420858	39.6661	-0.487364	0.628683	1	FALSE
Q9NQT8	Kinesin-like protein KIF13B	KIF13B	0.203571	23.5469	2.41959	-0.00864534	0.993764	1	FALSE
Q86VN1	Vacuolar protein-sorting-associated protein 36	VPS36	0.201678	0.37057	8.75004	-0.544238	0.599869	0.995115	FALSE
Q9Y305	Acyl-coenzyme A thioesterase 9, mitochondrial	ACOT9	0.200908	0.194339	85.8842	-1.0338	0.304132	0.655127	FALSE
O43293	Death-associated protein kinase 3	DAPK3	0.20038	0.423176	2.66809	-0.473516	0.671854	1	FALSE
Q6EMK4	Vasorin	VASN	0.200286	0.410235	7.10001	-0.488224	0.640108	1	FALSE
Q9C0C2	182 kDa tankyrase-1-binding protein	TNKS1BP1	0.199924	0.12062	127.156	-1.65747	0.0998887	0.313936	FALSE
Q15382	GTP-binding protein Rheb	RHEB	0.199717	0.241262	14.5639	-0.827801	0.421141	0.799705	FALSE
P14923	Junction plakoglobin	JUP	0.199445	0.325835	381.316	-0.612104	0.540834	0.93523	FALSE
P00751	Complement factor B;Complement factor B Ba fragment;Complement factor B Bb fragment	CFB	0.198379	0.108764	118.079	-1.82393	0.070691	0.249625	FALSE
Q86Y82	Syntaxin-12	STX12	0.198	0.202978	61.1504	-0.975475	0.333168	0.694914	FALSE
P36405	ADP-ribosylation factor-like protein 3	ARL3	0.19674	0.177348	31.8324	-1.10934	0.275594	0.619081	FALSE
P09651	Heterogeneous nuclear ribonucleoprotein A1;Heterogeneous nuclear ribonucleoprotein A1, N-terminally processed	HNRNPA1	0.19376	0.403998	49.9424	-0.479606	0.633601	1	FALSE
Q15404	Ras suppressor protein 1	RSU1	0.193256	0.144753	60.7833	-1.33508	0.186829	0.483559	FALSE
Q6ZVX7	F-box only protein 50	NCCRP1	0.192786	0.340277	16.2703	-0.566556	0.578748	0.972755	FALSE
Q8NCN5	Pyruvate dehydrogenase phosphatase regulatory subunit, mitochondrial	PDPR	0.192374	0.238353	13.6006	-0.807095	0.4335	0.817457	FALSE
Q05048	Cleavage stimulation factor subunit 1	CSTF1	0.191882	0.292193	4.59873	-0.656696	0.542802	0.936309	FALSE
Q04917	14-3-3 protein eta	YWHAH	0.190642	0.212418	105.195	-0.897484	0.37151	0.741949	FALSE
Q8IZ81	ELMO domain-containing protein 2	ELMOD2	0.188043	0.276517	11.6689	-0.68004	0.509746	0.90462	FALSE
P46063	ATP-dependent DNA helicase Q1	RECQL	0.185058	0.214842	81.1377	-0.861365	0.391576	0.761429	FALSE
P48506	Glutamate--cysteine ligase catalytic subunit	GCLC	0.184395	0.230879	6.34074	-0.798668	0.453352	0.840818	FALSE
Q9UP83	Conserved oligomeric Golgi complex subunit 5	COG5	0.184088	0.236647	31.0906	-0.777901	0.442507	0.828245	FALSE
O60664	Perilipin-3	PLIN3	0.183724	0.130691	127.652	-1.40579	0.162215	0.435716	FALSE
A1L0T0	Acetolactate synthase-like protein	ILVBL	0.18189	0.15455	26.1139	-1.1769	0.249851	0.580056	FALSE
O75636	Ficolin-3	FCN3	0.181746	1.0933	7.20413	-0.166235	0.872541	1	FALSE
Q16527	Cysteine and glycine-rich protein 2	CSRP2	0.180889	0.192722	32.7635	-0.938598	0.354805	0.721585	FALSE
Q16611	Bcl-2 homologous antagonist/killer	BAK1	0.175006	0.25684	11.3755	-0.68138	0.509265	0.904345	FALSE
Q9UNS2	COP9 signalosome complex subunit 3	COPS3	0.174815	0.149261	47.7732	-1.1712	0.247326	0.575157	FALSE
P06748	Nucleophosmin	NPM1	0.173656	0.151129	107.316	-1.14906	0.253088	0.583174	FALSE
P22570	NADPH:adrenodoxin oxidoreductase, mitochondrial	FDXR	0.172375	0.219964	56.2713	-0.783654	0.436529	0.820936	FALSE
P31689	DnaJ homolog subfamily A member 1	DNAJA1	0.171989	0.262929	31.195	-0.654125	0.517825	0.912734	FALSE
P11717	Cation-independent mannose-6-phosphate receptor	IGF2R	0.171261	0.160321	79.0086	-1.06824	0.288665	0.635437	FALSE
Q96BJ3	Axin interactor, dorsalization-associated protein	AIDA	0.170857	0.180043	20.0789	-0.948982	0.353913	0.720663	FALSE
P01833	Polymeric immunoglobulin receptor;Secretory component	PIGR	0.170369	0.274569	49.6434	-0.620495	0.537771	0.932393	FALSE
P00736	Complement C1r subcomponent;Complement C1r subcomponent heavy chain;Complement C1r subcomponent light chain	C1R	0.169612	0.262909	4.09692	-0.645136	0.553194	0.95111	FALSE
Q9H074	Polyadenylate-binding protein-interacting protein 1	PAIP1	0.169573	0.158222	13.7952	-1.07174	0.302231	0.654082	FALSE
Q92896	Golgi apparatus protein 1	GLG1	0.169505	0.236519	58.1625	-0.716666	0.476448	0.86335	FALSE
Q86W42	THO complex subunit 6 homolog	THOC6	0.168939	0.407386	13.0817	-0.414691	0.685088	1	FALSE
P53367	Arfaptin-1	ARFIP1	0.167857	0.298522	24.9417	-0.562293	0.578936	0.972755	FALSE
P51610	Host cell factor 1;HCF N-terminal chain 1;HCF N-terminal chain 2;HCF N-terminal chain 3;HCF N-terminal chain 4;HCF N-terminal chain 5;HCF N-terminal chain 6;HCF C-terminal chain 1;HCF C-terminal chain 2;HCF C-terminal chain 3;HCF C-terminal chain 4;HCF C-terminal chain 5;HCF C-terminal chain 6	HCFC1	0.167583	0.172636	28.1079	-0.970729	0.339963	0.704352	FALSE
Q6PKG0	La-related protein 1	LARP1	0.166568	0.414602	5.50497	-0.401753	0.702994	1	FALSE
O00567	Nucleolar protein 56	NOP56	0.166029	0.267254	29.6129	-0.621242	0.539193	0.934153	FALSE
A4D0S4	Laminin subunit beta-4	LAMB4	0.162548	0.188689	8.00199	-0.861463	0.414051	0.79046	FALSE
P09471	Guanine nucleotide-binding protein G(o) subunit alpha	GNAO1	0.162189	0.319364	5.24573	-0.507851	0.632189	1	FALSE
Q93034	Cullin-5	CUL5	0.16156	0.415612	7.48605	-0.388728	0.708298	1	FALSE
P08134	Rho-related GTP-binding protein RhoC	RHOC	0.158956	0.622953	9.21128	-0.255166	0.804201	1	FALSE
Q96P70	Importin-9	IPO9	0.158922	1.30022	5.67925	-0.122227	0.906929	1	FALSE
P30837	Aldehyde dehydrogenase X, mitochondrial	ALDH1B1	0.158341	0.209992	65.8212	-0.754036	0.453517	0.840818	FALSE
P54132	Bloom syndrome protein	BLM	0.157176	0.337632	11.0787	-0.465526	0.650573	1	FALSE
O14936	Peripheral plasma membrane protein CASK	CASK	0.157154	0.11878	12.6063	-1.32307	0.209309	0.518966	FALSE
P05089	Arginase-1	ARG1	0.157101	0.25311	152.38	-0.620682	0.535736	0.932393	FALSE
P60983	Glia maturation factor beta	GMFB	0.156809	0.163056	17.2286	-0.961691	0.349509	0.716597	FALSE
P22735	Protein-glutamine gamma-glutamyltransferase K	TGM1	0.156304	0.33214	80.4642	-0.470597	0.639202	1	FALSE
Q9H9B4	Sideroflexin-1	SFXN1	0.156216	0.155304	32.7196	-1.00587	0.321858	0.679354	FALSE
P37802	Transgelin-2	TAGLN2	0.155824	0.198312	276.201	-0.785749	0.432688	0.816482	FALSE
Q14573	Inositol 1,4,5-trisphosphate receptor type 3	ITPR3	0.155434	0.328674	61.8202	-0.472913	0.63794	1	FALSE
O43290	U4/U6.U5 tri-snRNP-associated protein 1	SART1	0.153929	0.238495	18.4824	-0.64542	0.526587	0.92268	FALSE
P67809	Nuclease-sensitive element-binding protein 1	YBX1	0.153554	0.195312	17.6223	-0.7862	0.442195	0.828245	FALSE
P98179	RNA-binding protein 3	RBM3	0.152006	0.237434	57.5334	-0.640202	0.524583	0.920927	FALSE
P11166	Solute carrier family 2, facilitated glucose transporter member 1	SLC2A1	0.151865	0.380852	48.5816	-0.39875	0.691825	1	FALSE
O43772	Mitochondrial carnitine/acylcarnitine carrier protein	SLC25A20	0.148761	0.312731	34.0323	-0.475684	0.637339	1	FALSE
O00468	Agrin;Agrin N-terminal 110 kDa subunit;Agrin C-terminal 110 kDa subunit;Agrin C-terminal 90 kDa fragment;Agrin C-terminal 22 kDa fragment	AGRN	0.148294	0.302637	82.5609	-0.490008	0.625428	1	FALSE
P55060	Exportin-2	CSE1L	0.148202	0.171418	159.029	-0.864564	0.388581	0.761226	FALSE
Q14166	Tubulin--tyrosine ligase-like protein 12	TTLL12	0.147792	0.185286	27.2261	-0.79764	0.431981	0.816116	FALSE
Q13835	Plakophilin-1	PKP1	0.147324	0.36089	64.806	-0.408224	0.684455	1	FALSE
P13284	Gamma-interferon-inducible lysosomal thiol reductase	IFI30	0.147223	0.380078	4.53557	-0.38735	0.715999	1	FALSE
Q9NZT1	Calmodulin-like protein 5	CALML5	0.146571	0.277311	30.1986	-0.528546	0.600984	0.995773	FALSE
Q9Y2Q5	Ragulator complex protein LAMTOR2	LAMTOR2	0.146233	0.250973	10.8549	-0.582664	0.572024	0.968041	FALSE
Q7LG56	Ribonucleoside-diphosphate reductase subunit M2 B	RRM2B	0.146083	0.269015	18.6503	-0.543029	0.593541	0.989354	FALSE
Q9UHB6	LIM domain and actin-binding protein 1	LIMA1	0.145952	0.129917	61.6822	-1.12342	0.265611	0.60499	FALSE
P35247	Pulmonary surfactant-associated protein D	SFTPD	0.144747	0.85371	9.97052	-0.16955	0.868755	1	FALSE
P29992	Guanine nucleotide-binding protein subunit alpha-11	GNA11	0.14447	0.182555	53.7681	-0.79138	0.4322	0.816116	FALSE
P01040	Cystatin-A;Cystatin-A, N-terminally processed	CSTA	0.142619	0.334366	65.4238	-0.426535	0.671118	1	FALSE
Q15532	Protein SSXT	SS18	0.14173	0.343611	19.2581	-0.412471	0.68455	1	FALSE
P11684	Uteroglobin	SCGB1A1	0.139499	11445.1	7.38178	-1.21885e-05	0.999991	1	FALSE
Q4V9L6	Transmembrane protein 119	TMEM119	0.138565	0.151857	54.7578	-0.912465	0.365524	0.735947	FALSE
Q5T4S7	E3 ubiquitin-protein ligase UBR4	UBR4	0.137216	0.103818	79.9352	-1.3217	0.190038	0.487765	FALSE
P12429	Annexin A3	ANXA3	0.136244	0.331989	350.708	-0.410388	0.681772	1	FALSE
P46939	Utrophin	UTRN	0.136105	0.13219	255.162	-1.02961	0.304166	0.655127	FALSE
P62070	Ras-related protein R-Ras2	RRAS2	0.135567	0.269944	35.9616	-0.502203	0.618586	1	FALSE
P48444	Coatomer subunit delta	ARCN1	0.134564	0.128198	138.811	-1.04966	0.295697	0.645436	FALSE
O43488	Aflatoxin B1 aldehyde reductase member 2	AKR7A2	0.134155	0.229373	84.1326	-0.584876	0.560196	0.957967	FALSE
P08572	Collagen alpha-2(IV) chain;Canstatin	COL4A2	0.133743	0.403857	119.945	-0.331164	0.741098	1	FALSE
Q93052	Lipoma-preferred partner	LPP	0.133542	0.153357	77.1123	-0.870794	0.386569	0.759334	FALSE
Q16799	Reticulon-1	RTN1	0.13346	0.279199	8.1844	-0.478011	0.645149	1	FALSE
Q14008	Cytoskeleton-associated protein 5	CKAP5	0.132253	0.211546	42.5665	-0.625174	0.535194	0.932393	FALSE
Q9ULV4	Coronin-1C	CORO1C	0.131748	0.141371	91.2973	-0.931929	0.353831	0.720663	FALSE
O14964	Hepatocyte growth factor-regulated tyrosine kinase substrate	HGS	0.129752	0.188795	35.1921	-0.687263	0.496421	0.888367	FALSE
Q9UBG0	C-type mannose receptor 2	MRC2	0.129257	0.153448	84.5591	-0.842349	0.401969	0.773365	FALSE
P53396	ATP-citrate synthase	ACLY	0.128996	0.130008	255.114	-0.992218	0.322031	0.679354	FALSE
Q16181	Septin-7	SEPT7	0.124796	0.137435	168.986	-0.908041	0.36515	0.735947	FALSE
P09668	Pro-cathepsin H;Cathepsin H mini chain;Cathepsin H;Cathepsin H heavy chain;Cathepsin H light chain	CTSH	0.124152	0.419073	66.7598	-0.296254	0.767955	1	FALSE
P19652	Alpha-1-acid glycoprotein 2	ORM2	0.122573	0.372702	4.44202	-0.328877	0.757178	1	FALSE
O43852	Calumenin	CALU	0.122188	0.154143	82.9188	-0.792691	0.43022	0.813486	FALSE
Q01844	RNA-binding protein EWS	EWSR1	0.121882	0.206174	64.2103	-0.591162	0.556487	0.954759	FALSE
O95292	Vesicle-associated membrane protein-associated protein B/C	VAPB	0.121492	0.255904	39.5199	-0.474755	0.637575	1	FALSE
P40261	Nicotinamide N-methyltransferase	NNMT	0.121267	0.21483	50.6306	-0.56448	0.57492	0.970549	FALSE
Q9NZB2	Constitutive coactivator of PPAR-gamma-like protein 1	FAM120A	0.12102	0.113658	81.7359	-1.06477	0.290113	0.636229	FALSE
P05556	Integrin beta-1	ITGB1	0.12092	0.133723	196.818	-0.904252	0.366967	0.736592	FALSE
Q9Y5L4	Mitochondrial import inner membrane translocase subunit Tim13	TIMM13	0.120851	11.0709	3.43691	-0.0109161	0.991894	1	FALSE
Q9HBL0	Tensin-1	TNS1	0.12058	0.150428	278.8	-0.801583	0.423477	0.802926	FALSE
Q96TA1	Niban-like protein 1	FAM129B	0.119402	0.131856	180.597	-0.90555	0.366381	0.735947	FALSE
O75694	Nuclear pore complex protein Nup155	NUP155	0.118884	0.247463	30.5757	-0.480412	0.634354	1	FALSE
Q8NFU3	Thiosulfate sulfurtransferase/rhodanese-like domain-containing protein 1	TSTD1	0.117836	0.386873	31.1832	-0.304585	0.762706	1	FALSE
Q16678	Cytochrome P450 1B1	CYP1B1	0.116931	0.305912	11.8457	-0.382239	0.709054	1	FALSE
P51970	NADH dehydrogenase [ubiquinone] 1 alpha subcomplex subunit 8	NDUFA8	0.115515	0.427912	4.98434	-0.269951	0.798018	1	FALSE
P14854	Cytochrome c oxidase subunit 6B1	COX6B1	0.115265	0.347873	12.0678	-0.331342	0.746069	1	FALSE
Q00341	Vigilin	HDLBP	0.114126	0.164838	283.218	-0.692353	0.489283	0.879567	FALSE
Q9BZZ5	Apoptosis inhibitor 5	API5	0.113883	0.231372	51.0305	-0.492207	0.624684	1	FALSE
P10643	Complement component C7	C7	0.113679	0.184473	40.7606	-0.616236	0.541165	0.93523	FALSE
P07942	Laminin subunit beta-1	LAMB1	0.112333	0.148954	88.5565	-0.75414	0.452766	0.840634	FALSE
Q9Y2A7	Nck-associated protein 1	NCKAP1	0.111315	0.153536	91.2794	-0.725014	0.470298	0.856548	FALSE
Q03518	Antigen peptide transporter 1	TAP1	0.110292	0.355724	70.955	-0.31005	0.757432	1	FALSE
Q9BYT8	Neurolysin, mitochondrial	NLN	0.109143	0.80058	6.69864	-0.136329	0.895567	1	FALSE
Q8NBJ5	Procollagen galactosyltransferase 1	COLGALT1	0.108415	0.123825	142.938	-0.87555	0.382744	0.75579	FALSE
Q92900	Regulator of nonsense transcripts 1	UPF1	0.107547	0.104202	154.842	-1.0321	0.303635	0.655	FALSE
Q9UNK0	Syntaxin-8	STX8	0.106365	6436.8	3.02885	-1.65244e-05	0.999988	1	FALSE
Q9BUJ2	Heterogeneous nuclear ribonucleoprotein U-like protein 1	HNRNPUL1	0.10488	0.107014	106.838	-0.980066	0.329268	0.690416	FALSE
Q15746	Myosin light chain kinase, smooth muscle;Myosin light chain kinase, smooth muscle, deglutamylated form	MYLK	0.104337	0.167114	332.93	-0.624347	0.532827	0.930099	FALSE
Q12805	EGF-containing fibulin-like extracellular matrix protein 1	EFEMP1	0.10412	0.196901	71.856	-0.528796	0.598576	0.994756	FALSE
Q15006	ER membrane protein complex subunit 2	EMC2	0.103805	0.166215	30.1359	-0.624519	0.536986	0.932393	FALSE
P61916	Epididymal secretory protein E1	NPC2	0.103606	0.3343	27.9176	-0.309918	0.758925	1	FALSE
O43684	Mitotic checkpoint protein BUB3	BUB3	0.101811	0.152722	73.6015	-0.666643	0.507085	0.902207	FALSE
P28072	Proteasome subunit beta type-6	PSMB6	0.101763	0.134746	43.1229	-0.755217	0.454224	0.840818	FALSE
Q96QR8	Transcriptional activator protein Pur-beta	PURB	0.101251	0.116222	22.736	-0.871187	0.392758	0.761429	FALSE
Q9H1A4	Anaphase-promoting complex subunit 1	ANAPC1	0.101146	48.9447	2.42856	-0.00206653	0.998509	1	FALSE
P84085	ADP-ribosylation factor 5	ARF5	0.101007	0.184786	37.837	-0.546618	0.58785	0.982231	FALSE
O75150	E3 ubiquitin-protein ligase BRE1B	RNF40	0.100379	0.161401	24.1748	-0.621921	0.539816	0.934646	FALSE
Q9Y6Y8	SEC23-interacting protein	SEC23IP	0.0999091	0.192623	21.9358	-0.518677	0.609179	1	FALSE
P36871	Phosphoglucomutase-1	PGM1	0.099698	0.131917	321.923	-0.755764	0.450343	0.83782	FALSE
Q92905	COP9 signalosome complex subunit 5	COPS5	0.0986123	0.181303	40.8996	-0.543908	0.589458	0.984324	FALSE
Q6UXI9	Nephronectin	NPNT	0.09851	0.408421	36.801	-0.241198	0.810741	1	FALSE
Q9HAT2	Sialate O-acetylesterase	SIAE	0.0983706	0.238973	28.7668	-0.411639	0.683655	1	FALSE
O14818	Proteasome subunit alpha type-7	PSMA7	0.0983377	0.193341	88.8292	-0.508622	0.612278	1	FALSE
P62495	Eukaryotic peptide chain release factor subunit 1	ETF1	0.0981314	0.141475	63.7993	-0.69363	0.490432	0.881061	FALSE
P41218	Myeloid cell nuclear differentiation antigen	MNDA	0.0981292	0.190643	116.469	-0.514727	0.607719	1	FALSE
Q8IYU2	E3 ubiquitin-protein ligase HACE1	HACE1	0.0963995	0.485971	12.6478	-0.198365	0.845912	1	FALSE
Q01085	Nucleolysin TIAR	TIAL1	0.0961862	0.127732	13.6129	-0.753031	0.464256	0.851563	FALSE
Q5T440	Putative transferase CAF17, mitochondrial	IBA57	0.0960913	0.304165	26.4364	-0.315918	0.754546	1	FALSE
Q14677	Clathrin interactor 1	CLINT1	0.0960679	0.20742	33.1952	-0.463157	0.646275	1	FALSE
Q16762	Thiosulfate sulfurtransferase	TST	0.0950702	0.422964	68.3577	-0.224771	0.822828	1	FALSE
P08648	Integrin alpha-5;Integrin alpha-5 heavy chain;Integrin alpha-5 light chain	ITGA5	0.0942829	0.141001	37.5425	-0.668667	0.507799	0.902898	FALSE
Q2PPJ7	Ral GTPase-activating protein subunit alpha-2	RALGAPA2	0.0937935	0.855776	22.0644	-0.109601	0.913717	1	FALSE
Q16539	Mitogen-activated protein kinase 14	MAPK14	0.0931803	0.136976	12.5001	-0.680266	0.50874	0.903992	FALSE
Q96FZ7	Charged multivesicular body protein 6	CHMP6	0.091964	0.248687	19.6788	-0.369798	0.715483	1	FALSE
P50402	Emerin	EMD	0.0918872	0.217329	67.6095	-0.422802	0.673782	1	FALSE
O75339	Cartilage intermediate layer protein 1;Cartilage intermediate layer protein 1 C1;Cartilage intermediate layer protein 1 C2	CILP	0.0917239	0.187285	6.36216	-0.489757	0.640737	1	FALSE
P35579	Myosin-9	MYH9	0.0908304	0.114425	1961.72	-0.793797	0.42741	0.809276	FALSE
O43707	Alpha-actinin-4	ACTN4	0.0905694	0.089704	685.632	-1.00965	0.313021	0.667456	FALSE
Q9UJS0	Calcium-binding mitochondrial carrier protein Aralar2	SLC25A13	0.0891693	0.287642	34.0851	-0.310001	0.758448	1	FALSE
Q99816	Tumor susceptibility gene 101 protein	TSG101	0.0891068	0.157269	29.1187	-0.566589	0.575335	0.970549	FALSE
Q04941	Proteolipid protein 2	PLP2	0.0871667	0.258684	18.3335	-0.336962	0.739972	1	FALSE
Q9ULC5	Long-chain-fatty-acid--CoA ligase 5	ACSL5	0.0860358	0.459224	73.1077	-0.18735	0.851905	1	FALSE
P27449	V-type proton ATPase 16 kDa proteolipid subunit	ATP6V0C	0.0857678	0.239721	8.91123	-0.357782	0.728834	1	FALSE
P24666	Low molecular weight phosphotyrosine protein phosphatase	ACP1	0.0843249	0.170509	35.5195	-0.494547	0.623965	1	FALSE
Q1KMD3	Heterogeneous nuclear ribonucleoprotein U-like protein 2	HNRNPUL2	0.0831897	0.126204	144.631	-0.659169	0.510835	0.905393	FALSE
O75151	Lysine-specific demethylase PHF2	PHF2	0.0830365	0.126384	13.0253	-0.657019	0.522609	0.918626	FALSE
Q13404	Ubiquitin-conjugating enzyme E2 variant 1	UBE2V1	0.0812231	0.322832	38.9194	-0.251595	0.802678	1	FALSE
P01009	Alpha-1-antitrypsin;Short peptide from AAT	SERPINA1	0.0801015	0.0859477	394.383	-0.93198	0.351917	0.719823	FALSE
Q02818	Nucleobindin-1	NUCB1	0.0797602	0.146361	165.772	-0.544955	0.586517	0.981186	FALSE
O43747	AP-1 complex subunit gamma-1	AP1G1	0.0778874	0.113451	120.836	-0.686527	0.493696	0.885204	FALSE
Q16831	Uridine phosphorylase 1	UPP1	0.0777268	0.389164	26.5773	-0.199727	0.843214	1	FALSE
P55735	Protein SEC13 homolog	SEC13	0.0770836	0.207634	26.5642	-0.371248	0.713397	1	FALSE
Q6ZVM7	TOM1-like protein 2	TOM1L2	0.0769751	0.23891	16.2959	-0.322193	0.751403	1	FALSE
P01860	Ig gamma-3 chain C region	IGHG3	0.076604	0.189097	13.7262	-0.405103	0.691645	1	FALSE
Q86UP2	Kinectin	KTN1	0.0759539	0.129199	196.525	-0.587881	0.557287	0.954759	FALSE
P31150	Rab GDP dissociation inhibitor alpha	GDI1	0.0757903	0.158519	71.4693	-0.478115	0.634028	1	FALSE
Q8TC12	Retinol dehydrogenase 11	RDH11	0.0755989	0.314205	40.6727	-0.240604	0.811071	1	FALSE
O96011	Peroxisomal membrane protein 11B	PEX11B	0.0752593	97.9363	6.50175	-0.000768452	0.99941	1	FALSE
O00743	Serine/threonine-protein phosphatase 6 catalytic subunit;Serine/threonine-protein phosphatase 6 catalytic subunit, N-terminally processed	PPP6C	0.0724673	0.572251	26.7979	-0.126636	0.900174	1	FALSE
Q96PU8	Protein quaking	QKI	0.0716151	0.200013	70.897	-0.358052	0.721368	1	FALSE
O60716	Catenin delta-1	CTNND1	0.0706332	0.131244	148.838	-0.538183	0.591255	0.986136	FALSE
Q6P996	Pyridoxal-dependent decarboxylase domain-containing protein 1	PDXDC1	0.070476	0.245941	9.78795	-0.286557	0.780425	1	FALSE
P51153	Ras-related protein Rab-13	RAB13	0.0704308	0.211074	24.6986	-0.333678	0.741439	1	FALSE
P53004	Biliverdin reductase A	BLVRA	0.0695756	0.144219	98.6395	-0.482429	0.63057	1	FALSE
P02765	Alpha-2-HS-glycoprotein;Alpha-2-HS-glycoprotein chain A;Alpha-2-HS-glycoprotein chain B	AHSG	0.068289	0.115664	43.7448	-0.590411	0.557953	0.955309	FALSE
P45954	Short/branched chain specific acyl-CoA dehydrogenase, mitochondrial	ACADSB	0.0682807	0.46291	32.4613	-0.147503	0.883647	1	FALSE
P31151	Protein S100-A7	S100A7	0.0670328	0.391207	18.4413	-0.171349	0.865816	1	FALSE
Q02108	Guanylate cyclase soluble subunit alpha-3	GUCY1A3	0.0659999	0.295039	3.85639	-0.223699	0.83434	1	FALSE
P53814	Smoothelin	SMTN	0.0656537	0.135016	21.4272	-0.486266	0.631715	1	FALSE
Q14444	Caprin-1	CAPRIN1	0.0654793	0.127315	20.452	-0.514311	0.612547	1	FALSE
Q9HC07	Transmembrane protein 165	TMEM165	0.0654233	0.145922	12.1609	-0.448344	0.661788	1	FALSE
P06753	Tropomyosin alpha-3 chain	TPM3	0.065341	0.198288	155.458	-0.329526	0.742202	1	FALSE
O15382	Branched-chain-amino-acid aminotransferase, mitochondrial	BCAT2	0.0608197	0.546366	25.7564	-0.111317	0.912228	1	FALSE
P06703	Protein S100-A6	S100A6	0.0600057	0.132863	106.541	-0.451635	0.65245	1	FALSE
P07737	Profilin-1	PFN1	0.0591419	0.204597	147.312	-0.289065	0.772938	1	FALSE
O94979	Protein transport protein Sec31A	SEC31A	0.0584846	0.0734786	215.66	-0.795941	0.426942	0.808942	FALSE
P02790	Hemopexin	HPX	0.0582516	0.151283	97.7733	-0.385052	0.701036	1	FALSE
Q9NUP9	Protein lin-7 homolog C	LIN7C	0.0579231	0.286169	23.7788	-0.202409	0.841319	1	FALSE
P51636	Caveolin-2	CAV2	0.0577796	0.554644	7.85573	-0.104174	0.919642	1	FALSE
Q00169	Phosphatidylinositol transfer protein alpha isoform	PITPNA	0.0573159	0.206492	21.9227	-0.27757	0.783943	1	FALSE
O95777	U6 snRNA-associated Sm-like protein LSm8	LSM8	0.0572105	0.30496	27.6222	-0.1876	0.852561	1	FALSE
Q9H6R3	Acyl-CoA synthetase short-chain family member 3, mitochondrial	ACSS3	0.0570475	0.432	16.1361	-0.132054	0.896574	1	FALSE
Q07960	Rho GTPase-activating protein 1	ARHGAP1	0.0562259	0.106206	144.774	-0.529404	0.597336	0.993291	FALSE
O94826	Mitochondrial import receptor subunit TOM70	TOMM70A	0.0555586	0.217083	38.4719	-0.255933	0.799366	1	FALSE
Q9Y371	Endophilin-B1	SH3GLB1	0.0538574	0.105679	81.2171	-0.509634	0.61169	1	FALSE
Q32MZ4	Leucine-rich repeat flightless-interacting protein 1	LRRFIP1	0.0530795	0.132637	33.2451	-0.400188	0.691578	1	FALSE
Q01995	Transgelin	TAGLN	0.0527292	0.310368	375.106	-0.169893	0.865186	1	FALSE
Q8N684	Cleavage and polyadenylation specificity factor subunit 7	CPSF7	0.0513905	58.2739	2.41818	-0.000881878	0.999364	1	FALSE
P21926	CD9 antigen	CD9	0.0512572	0.286554	61.4628	-0.178875	0.858625	1	FALSE
P02786	Transferrin receptor protein 1;Transferrin receptor protein 1, serum form	TFRC	0.0510372	0.269791	122.337	-0.189173	0.850271	1	FALSE
Q9Y3C6	Peptidyl-prolyl cis-trans isomerase-like 1	PPIL1	0.0500366	0.190133	5.80515	-0.263167	0.801513	1	FALSE
P46060	Ran GTPase-activating protein 1	RANGAP1	0.0498657	0.201543	35.4255	-0.24742	0.806012	1	FALSE
P43034	Platelet-activating factor acetylhydrolase IB subunit alpha	PAFAH1B1	0.0489405	0.116086	53.5459	-0.421587	0.675014	1	FALSE
Q96A08	Histone H2B type 1-A	HIST1H2BA	0.0470965	0.194526	23.8773	-0.242109	0.810763	1	FALSE
O43396	Thioredoxin-like protein 1	TXNL1	0.0461757	0.196137	49.3988	-0.235426	0.814852	1	FALSE
P52788	Spermine synthase	SMS	0.0449923	0.291096	12.3448	-0.154562	0.879665	1	FALSE
P62136	Serine/threonine-protein phosphatase PP1-alpha catalytic subunit	PPP1CA	0.0442891	0.20616	75.8888	-0.214829	0.830477	1	FALSE
Q9BWF3	RNA-binding protein 4	RBM4	0.0434158	0.320443	10.6737	-0.135487	0.894748	1	FALSE
Q9BV40	Vesicle-associated membrane protein 8	VAMP8	0.0419239	0.46247	29.5552	-0.0906521	0.928381	1	FALSE
P15104	Glutamine synthetase	GLUL	0.0413053	0.205324	32.1322	-0.201171	0.841833	1	FALSE
P56199	Integrin alpha-1	ITGA1	0.0410754	0.153516	125.422	-0.267565	0.789474	1	FALSE
Q14197	Peptidyl-tRNA hydrolase ICT1, mitochondrial	ICT1	0.0406802	0.126418	7.08453	-0.321792	0.756897	1	FALSE
Q9NY33	Dipeptidyl peptidase 3	DPP3	0.039521	0.166675	83.7117	-0.237114	0.813148	1	FALSE
Q9P258	Protein RCC2	RCC2	0.03889	0.211134	19.829	-0.184195	0.855731	1	FALSE
P49915	GMP synthase [glutamine-hydrolyzing]	GMPS	0.0386491	0.12167	46.7697	-0.317654	0.752161	1	FALSE
Q07954	Prolow-density lipoprotein receptor-related protein 1;Low-density lipoprotein receptor-related protein 1 85 kDa subunit;Low-density lipoprotein receptor-related protein 1 515 kDa subunit;Low-density lipoprotein receptor-related protein 1 intracellular domain	LRP1	0.0382715	0.098527	357.239	-0.388436	0.697925	1	FALSE
Q9P0L0	Vesicle-associated membrane protein-associated protein A	VAPA	0.0381384	0.182497	42.4606	-0.20898	0.835463	1	FALSE
P49959	Double-strand break repair protein MRE11A	MRE11A	0.0380673	0.266816	17.8678	-0.142673	0.888145	1	FALSE
Q96IY4	Carboxypeptidase B2	CPB2	0.037886	21047	3.31646	-1.80006e-06	0.999999	1	FALSE
P55957	BH3-interacting domain death agonist;BH3-interacting domain death agonist p15;BH3-interacting domain death agonist p13;BH3-interacting domain death agonist p11	BID	0.0374863	0.14585	3.25128	-0.257019	0.812582	1	FALSE
Q9Y697	Cysteine desulfurase, mitochondrial	NFS1	0.0358504	0.324926	10.3449	-0.110334	0.914256	1	FALSE
Q99735	Microsomal glutathione S-transferase 2	MGST2	0.0356153	0.36608	9.66728	-0.0972884	0.924485	1	FALSE
Q07157	Tight junction protein ZO-1	TJP1	0.0355382	0.144306	176.182	-0.24627	0.80576	1	FALSE
O00555	Voltage-dependent P/Q-type calcium channel subunit alpha-1A	CACNA1A	0.0351828	0.333219	10.9123	-0.105585	0.917828	1	FALSE
O43795	Unconventional myosin-Ib	MYO1B	0.0345136	0.163791	255.401	-0.210718	0.833275	1	FALSE
P78344	Eukaryotic translation initiation factor 4 gamma 2	EIF4G2	0.0337942	0.147209	96.5599	-0.229566	0.818915	1	FALSE
Q9Y2R0	Cytochrome c oxidase assembly factor 3 homolog, mitochondrial	COA3	0.033334	46451.8	4.43329	-7.17605e-07	0.999999	1	FALSE
Q9UM22	Mammalian ependymin-related protein 1	EPDR1	0.0324446	0.234358	12.5789	-0.13844	0.892084	1	FALSE
Q9NR19	Acetyl-coenzyme A synthetase, cytoplasmic	ACSS2	0.0318785	0.229579	20.286	-0.138857	0.890933	1	FALSE
Q6UVK1	Chondroitin sulfate proteoglycan 4	CSPG4	0.0312673	0.128382	37.1752	-0.243549	0.808919	1	FALSE
P40616	ADP-ribosylation factor-like protein 1	ARL1	0.0311503	0.120095	38.4246	-0.259381	0.796726	1	FALSE
Q12906	Interleukin enhancer-binding factor 3	ILF3	0.0307962	0.146606	279.892	-0.210061	0.833773	1	FALSE
O15231	Zinc finger protein 185	ZNF185	0.0306017	0.186726	33.4185	-0.163886	0.870808	1	FALSE
P09238	Stromelysin-2	MMP10	0.0305549	0.521733	2.42796	-0.0585642	0.957773	1	FALSE
P09497	Clathrin light chain B	CLTB	0.0298543	0.154067	73.052	-0.193775	0.84689	1	FALSE
P05109	Protein S100-A8;Protein S100-A8, N-terminally processed	S100A8	0.0293476	0.33711	139.245	-0.0870565	0.930752	1	FALSE
O75367	Core histone macro-H2A.1	H2AFY	0.028567	0.127134	168.674	-0.2247	0.822485	1	FALSE
Q12824	SWI/SNF-related matrix-associated actin-dependent regulator of chromatin subfamily B member 1	SMARCB1	0.0284747	0.183316	16.6436	-0.155331	0.878429	1	FALSE
P17655	Calpain-2 catalytic subunit	CAPN2	0.0282526	0.116721	176.208	-0.242053	0.809021	1	FALSE
P48449	Lanosterol synthase	LSS	0.0266953	0.164233	88.8232	-0.162546	0.871245	1	FALSE
Q9P2R3	Rabankyrin-5	ANKFY1	0.0264781	0.171915	43.0829	-0.154019	0.878314	1	FALSE
Q13363	C-terminal-binding protein 1	CTBP1	0.0254365	0.146383	105.281	-0.173767	0.862383	1	FALSE
Q9H8L6	Multimerin-2	MMRN2	0.0248723	0.091975	27.5115	-0.270424	0.788852	1	FALSE
O15031	Plexin-B2	PLXNB2	0.0239369	0.0769187	49.6686	-0.311198	0.756953	1	FALSE
P46108	Adapter molecule crk	CRK	0.0239197	0.111797	76.0454	-0.213956	0.831154	1	FALSE
O14617	AP-3 complex subunit delta-1	AP3D1	0.023869	0.135181	27.7474	-0.176571	0.861128	1	FALSE
Q5T6V5	UPF0553 protein C9orf64	C9orf64	0.0236024	0.283638	21.1792	-0.083213	0.934464	1	FALSE
Q13263	Transcription intermediary factor 1-beta	TRIM28	0.0235775	0.109702	193.708	-0.214924	0.830052	1	FALSE
Q14728	Major facilitator superfamily domain-containing protein 10	MFSD10	0.0232021	0.241129	18.5356	-0.0962229	0.924376	1	FALSE
Q9BW04	Specifically androgen-regulated gene protein	SARG	0.0226767	0.555337	144.8	-0.0408341	0.967484	1	FALSE
Q8IW75	Serpin A12	SERPINA12	0.0224924	0.61246	5.27898	-0.0367246	0.972053	1	FALSE
Q9Y2W1	Thyroid hormone receptor-associated protein 3	THRAP3	0.0223208	0.0988262	69.3889	-0.225859	0.821975	1	FALSE
P02461	Collagen alpha-1(III) chain	COL3A1	0.0194946	0.376327	25.1342	-0.0518023	0.959096	1	FALSE
P19971	Thymidine phosphorylase	TYMP	0.018989	0.137193	235.952	-0.138411	0.890034	1	FALSE
O95967	EGF-containing fibulin-like extracellular matrix protein 2	EFEMP2	0.0189781	0.154874	31.6156	-0.122539	0.903248	1	FALSE
P45974	Ubiquitin carboxyl-terminal hydrolase 5	USP5	0.0182898	0.129557	121.811	-0.141171	0.887968	1	FALSE
P48681	Nestin	NES	0.0180372	0.281078	249.271	-0.0641717	0.948885	1	FALSE
O14979	Heterogeneous nuclear ribonucleoprotein D-like	HNRNPDL	0.0177595	0.119319	42.3567	-0.148841	0.882386	1	FALSE
P61081	NEDD8-conjugating enzyme Ubc12	UBE2M	0.0171032	0.163057	39.426	-0.10489	0.916995	1	FALSE
P08473	Neprilysin	MME	0.0163519	0.881274	31.6464	-0.0185548	0.985313	1	FALSE
Q01469	Fatty acid-binding protein, epidermal	FABP5	0.0158855	0.344816	112.043	-0.0460694	0.963337	1	FALSE
P49756	RNA-binding protein 25	RBM25	0.0154306	0.119326	42.5334	-0.129315	0.897718	1	FALSE
Q8N392	Rho GTPase-activating protein 18	ARHGAP18	0.0147698	0.226853	63.4562	-0.0651074	0.948293	1	FALSE
Q9NTZ6	RNA-binding protein 12	RBM12	0.0147696	0.0847294	44.2102	-0.174315	0.862414	1	FALSE
P62195	26S protease regulatory subunit 8	PSMC5	0.0143336	0.148479	77.5438	-0.0965357	0.923344	1	FALSE
Q9H0C8	Integrin-linked kinase-associated serine/threonine phosphatase 2C	ILKAP	0.0142702	0.142545	9.92125	-0.100111	0.922251	1	FALSE
P10253	Lysosomal alpha-glucosidase;76 kDa lysosomal alpha-glucosidase;70 kDa lysosomal alpha-glucosidase	GAA	0.0140428	0.219117	116.986	-0.064088	0.94901	1	FALSE
P20700	Lamin-B1	LMNB1	0.0114029	0.100021	403.874	-0.114005	0.90929	1	FALSE
O60568	Procollagen-lysine,2-oxoglutarate 5-dioxygenase 3	PLOD3	0.00974407	0.148645	53.2804	-0.0655527	0.947979	1	FALSE
Q6UN15	Pre-mRNA 3-end-processing factor FIP1	FIP1L1	0.00969649	0.19567	16.9531	-0.0495554	0.961056	1	FALSE
P55795	Heterogeneous nuclear ribonucleoprotein H2	HNRNPH2	0.00957231	0.0582356	53.9413	-0.164372	0.870053	1	FALSE
Q5SSJ5	Heterochromatin protein 1-binding protein 3	HP1BP3	0.00881769	0.140033	241.414	-0.0629687	0.949844	1	FALSE
O43390	Heterogeneous nuclear ribonucleoprotein R	HNRNPR	0.0088042	0.113117	164.012	-0.0778329	0.938056	1	FALSE
P00395	Cytochrome c oxidase subunit 1	MT-CO1	0.00876859	0.202906	13.7263	-0.0432151	0.966152	1	FALSE
Q96JY6	PDZ and LIM domain protein 2	PDLIM2	0.00867583	0.196578	121.352	-0.0441344	0.96487	1	FALSE
P06702	Protein S100-A9	S100A9	0.00731448	0.176425	216.613	-0.0414595	0.966968	1	FALSE
P36915	Guanine nucleotide-binding protein-like 1	GNL1	0.00684914	0.0480439	30.5216	-0.14256	0.887575	1	FALSE
O00291	Huntingtin-interacting protein 1	HIP1	0.00648315	0.248585	59.9949	-0.0260802	0.97928	1	FALSE
O94906	Pre-mRNA-processing factor 6	PRPF6	0.00632949	0.193482	31.1223	-0.0327136	0.974112	1	FALSE
P19367	Hexokinase-1	HK1	0.00456324	0.114195	295.744	-0.03996	0.968152	1	FALSE
Q15121	Astrocytic phosphoprotein PEA-15	PEA15	0.00451562	0.348577	39.1058	-0.0129544	0.98973	1	FALSE
Q13445	Transmembrane emp24 domain-containing protein 1	TMED1	0.00446429	0.0579552	21.6919	-0.0770301	0.939306	1	FALSE
O43402	ER membrane protein complex subunit 8	EMC8	0.0044543	0.168433	4.50299	-0.0264455	0.980033	1	FALSE
Q01813	ATP-dependent 6-phosphofructokinase, platelet type	PFKP	0.00399616	0.0218437	57.846	-0.182943	0.855482	1	FALSE
P63279	SUMO-conjugating enzyme UBC9	UBE2I	0.00376437	0.193095	43.6994	-0.019495	0.984535	1	FALSE
P11172	Uridine 5-monophosphate synthase;Orotate phosphoribosyltransferase;Orotidine 5-phosphate decarboxylase	UMPS	0.00356904	0.0801206	7.72754	-0.0445458	0.965599	1	FALSE
P63104	14-3-3 protein zeta/delta	YWHAZ	0.00356123	0.160126	209.422	-0.0222401	0.982278	1	FALSE
Q96CW1	AP-2 complex subunit mu	AP2M1	0.00286878	0.126814	122.904	-0.0226219	0.981989	1	FALSE
Q08J23	tRNA (cytosine(34)-C(5))-methyltransferase	NSUN2	0.00238074	20293.3	4.40919	-1.17317e-07	1	1	FALSE
Q8TD06	Anterior gradient protein 3 homolog	AGR3	0.00077541	0.546868	41.7282	-0.00141791	0.998875	1	FALSE
P61966	AP-1 complex subunit sigma-1A	AP1S1	0.000150968	0.248668	22.4236	-0.000607108	0.999521	1	FALSE
C4AMC7;Q6VEQ5;A8K0Z3	Putative WAS protein family homolog 3;WAS protein family homolog 2;WAS protein family homolog 1	WASH3P;WASH2P;WASH1	6.52609e-05	0.233313	11.0824	-0.000279714	0.999782	1	FALSE
P27816	Microtubule-associated protein 4	MAP4	3.61034e-06	0.000732437	221.714	-0.00492921	0.996072	1	FALSE
Q9H1E3	Nuclear ubiquitous casein and cyclin-dependent kinase substrate 1	NUCKS1	1.78101e-06	0.000570853	14.6015	-0.00311991	0.997553	1	FALSE
P25685	DnaJ homolog subfamily B member 1	DNAJB1	1.00664e-06	0.000564345	17.1069	-0.00178372	0.998597	1	FALSE
Q7L1Q6	Basic leucine zipper and W2 domain-containing protein 1	BZW1	8.29186e-07	0.000280626	71.9214	-0.00295478	0.997651	1	FALSE
P11277	Spectrin beta chain, erythrocytic	SPTB	6.55758e-07	0.000668415	270.588	-0.000981065	0.999218	1	FALSE
P07858	Cathepsin B;Cathepsin B light chain;Cathepsin B heavy chain	CTSB	5.05026e-07	0.000447469	42.8698	-0.00112863	0.999105	1	FALSE
P19525	Interferon-induced, double-stranded RNA-activated protein kinase	EIF2AK2	2.54e-07	0.000269185	8.83415	-0.000943591	0.999268	1	FALSE
A6NHL2	Tubulin alpha chain-like 3	TUBAL3	2.12603e-07	0.000417631	11.1651	-0.000509069	0.999603	1	FALSE
Q15287	RNA-binding protein with serine-rich domain 1	RNPS1	1.26593e-07	0.000296827	19.3486	-0.000426486	0.999664	1	FALSE
O00273	DNA fragmentation factor subunit alpha	DFFA	1.2537e-07	0.000164903	41.9717	-0.000760263	0.999397	1	FALSE
O00571	ATP-dependent RNA helicase DDX3X	DDX3X	1.14863e-07	0.000233925	14.5706	-0.000491025	0.999615	1	FALSE
Q12888	Tumor suppressor p53-binding protein 1	TP53BP1	7.52986e-08	0.000305427	5.40091	-0.000246536	0.999812	1	FALSE
O75822	Eukaryotic translation initiation factor 3 subunit J	EIF3J	5.33234e-08	0.000105908	21.2834	-0.000503488	0.999603	1	FALSE
Q06033	Inter-alpha-trypsin inhibitor heavy chain H3	ITIH3	4.26e-08	0.000149803	9.9707	-0.000284373	0.999779	1	FALSE
Q9Y4Z0	U6 snRNA-associated Sm-like protein LSm4	LSM4	3.11437e-08	0.000119515	16.3538	-0.000260584	0.999795	1	FALSE
Q8TDZ2	Protein-methionine sulfoxide oxidase MICAL1	MICAL1	2.1484e-08	9.3625e-05	73.0772	-0.000229469	0.999818	1	FALSE
O00142	Thymidine kinase 2, mitochondrial	TK2	1.79572e-08	8.33943e-05	31.3748	-0.000215329	0.99983	1	FALSE
Q53FA7	Quinone oxidoreductase PIG3	TP53I3	1.22054e-08	6.07327e-05	19.1268	-0.000200969	0.999842	1	FALSE
O75342	Arachidonate 12-lipoxygenase, 12R-type	ALOX12B	1.05625e-08	0.00016126	4.45546	-6.54997e-05	0.999951	1	FALSE
Q8IZH2	5-3 exoribonuclease 1	XRN1	5.201e-09	3.98166e-05	13.3486	-0.000130624	0.999898	1	FALSE
Q9BZH6	WD repeat-containing protein 11	WDR11	4.35711e-09	4.02673e-05	14.4587	-0.000108205	0.999915	1	FALSE
Q86XP3	ATP-dependent RNA helicase DDX42	DDX42	4.22298e-09	2.44088e-05	65.4435	-0.000173011	0.999862	1	FALSE
P13671	Complement component C6	C6	3.96679e-09	8.26855e-05	6.76671	-4.79745e-05	0.999963	1	FALSE
O00401	Neural Wiskott-Aldrich syndrome protein	WASL	3.87365e-09	3.77106e-05	8.46758	-0.000102721	0.99992	1	FALSE
Q14157	Ubiquitin-associated protein 2-like	UBAP2L	3.43635e-09	2.53517e-05	29.6154	-0.000135547	0.999893	1	FALSE
O14907	Tax1-binding protein 3	TAX1BP3	2.76193e-09	5.4954e-05	24.6162	-5.02589e-05	0.99996	1	FALSE
Q99447	Ethanolamine-phosphate cytidylyltransferase	PCYT2	2.54034e-09	4.81714e-05	21.1093	-5.27355e-05	0.999958	1	FALSE
Q13938	Calcyphosin	CAPS	2.43999e-09	3.43638e-05	35.466	-7.10047e-05	0.999944	1	FALSE
Q99598	Translin-associated protein X	TSNAX	2.30402e-09	2.47551e-05	14.2225	-9.30724e-05	0.999927	1	FALSE
P32455	Interferon-induced guanylate-binding protein 1	GBP1	2.00734e-09	2.93718e-05	60.2386	-6.83423e-05	0.999946	1	FALSE
Q9GZZ9	Ubiquitin-like modifier-activating enzyme 5	UBA5	1.71931e-09	5.04003e-05	4.77887	-3.41131e-05	0.999974	1	FALSE
O15355	Protein phosphatase 1G	PPM1G	1.49599e-09	3.05834e-05	13.0993	-4.8915e-05	0.999962	1	FALSE
Q9Y5Z4	Heme-binding protein 2	HEBP2	1.46486e-09	1.55732e-05	22.3367	-9.40627e-05	0.999926	1	FALSE
P19388	DNA-directed RNA polymerases I, II, and III subunit RPABC1	POLR2E	1.33929e-09	3.04608e-05	24.7794	-4.39676e-05	0.999965	1	FALSE
Q9UBE0	SUMO-activating enzyme subunit 1;SUMO-activating enzyme subunit 1, N-terminally processed	SAE1	5.24203e-10	1.72379e-05	25.6872	-3.04099e-05	0.999976	1	FALSE
Q9Y5X2	Sorting nexin-8	SNX8	4.69633e-10	1.84541e-05	4.04798	-2.54487e-05	0.999981	1	FALSE
Q15833	Syntaxin-binding protein 2	STXBP2	4.60888e-10	1.81589e-05	47.0093	-2.53808e-05	0.99998	1	FALSE
Q9Y4F1	FERM, RhoGEF and pleckstrin domain-containing protein 1	FARP1	4.20222e-10	8.91235e-06	63.2107	-4.71506e-05	0.999963	1	FALSE
P62820	Ras-related protein Rab-1A	RAB1A	3.45809e-10	1.07986e-05	20.8333	-3.20235e-05	0.999975	1	FALSE
Q96AG4	Leucine-rich repeat-containing protein 59	LRRC59	3.28216e-10	7.04062e-06	38.3771	-4.66175e-05	0.999963	1	FALSE
O43660	Pleiotropic regulator 1	PLRG1	2.35754e-10	2.60345e-05	13.5646	-9.05544e-06	0.999993	1	FALSE
Q8N6T3	ADP-ribosylation factor GTPase-activating protein 1	ARFGAP1	2.35054e-10	1.65347e-05	3.05641	-1.42158e-05	0.99999	1	FALSE
Q92734	Protein TFG	TFG	2.28842e-10	1.25521e-05	11.7799	-1.82313e-05	0.999986	1	FALSE
Q2TAA2	Isoamyl acetate-hydrolyzing esterase 1 homolog	IAH1	1.60551e-10	7.98325e-06	9.25612	-2.0111e-05	0.999984	1	FALSE
P17050	Alpha-N-acetylgalactosaminidase	NAGA	1.39883e-10	2.50891	4.13813	-5.57545e-11	1	1	FALSE
Q9Y2Z0	Suppressor of G2 allele of SKP1 homolog	SUGT1	1.03947e-10	5.70097e-06	35.6177	-1.82332e-05	0.999986	1	FALSE
Q8IYI6	Exocyst complex component 8	EXOC8	9.37314e-11	8.82415e-06	20.8816	-1.06221e-05	0.999992	1	FALSE
P62333	26S protease regulatory subunit 10B	PSMC6	9.04944e-11	5.9719e-06	105.039	-1.51534e-05	0.999988	1	FALSE
P07339	Cathepsin D;Cathepsin D light chain;Cathepsin D heavy chain	CTSD	8.8067e-11	4.57073e-05	267.675	-1.92676e-06	0.999998	1	FALSE
Q8WWM9	Cytoglobin	CYGB	7.90614e-11	1.07352e-05	15.6849	-7.3647e-06	0.999994	1	FALSE
Q9H269	Vacuolar protein sorting-associated protein 16 homolog	VPS16	6.95315e-11	5.78047e-06	28.8577	-1.20287e-05	0.99999	1	FALSE
Q99523	Sortilin	SORT1	6.18941e-11	1.8566e-05	23.0105	-3.33373e-06	0.999997	1	FALSE
Q9HD45	Transmembrane 9 superfamily member 3	TM9SF3	6.14344e-11	3.70326e-06	17.0645	-1.65893e-05	0.999987	1	FALSE
P63313	Thymosin beta-10	TMSB10	5.28821e-11	6.88363e-06	37.6267	-7.68231e-06	0.999994	1	FALSE
Q99426	Tubulin-folding cofactor B	TBCB	4.74973e-11	2.91982e-06	56.8505	-1.62672e-05	0.999987	1	FALSE
P27708	CAD protein;Glutamine-dependent carbamoyl-phosphate synthase;Aspartate carbamoyltransferase;Dihydroorotase	CAD	4.18628e-11	3.30893e-06	39.8526	-1.26515e-05	0.99999	1	FALSE
P16278	Beta-galactosidase	GLB1	3.71405e-11	2.81482e-06	60.0527	-1.31946e-05	0.99999	1	FALSE
O94855	Protein transport protein Sec24D	SEC24D	2.64224e-11	3.78389e-06	14.414	-6.98288e-06	0.999995	1	FALSE
Q9Y6A4	Cilia- and flagella-associated protein 20	CFAP20	2.42562e-11	4.43211e-06	18.6997	-5.47284e-06	0.999996	1	FALSE
P21291	Cysteine and glycine-rich protein 1	CSRP1	2.06282e-11	6.1645e-06	83.6359	-3.3463e-06	0.999997	1	FALSE
Q7Z2W4	Zinc finger CCCH-type antiviral protein 1	ZC3HAV1	1.58898e-11	1.13078e-05	29.9475	-1.4052e-06	0.999999	1	FALSE
Q5JSL3	Dedicator of cytokinesis protein 11	DOCK11	1.55708e-11	2.9763e-06	19.5832	-5.23159e-06	0.999996	1	FALSE
O75400	Pre-mRNA-processing factor 40 homolog A	PRPF40A	1.12663e-11	5.28023e-06	16.4442	-2.13368e-06	0.999998	1	FALSE
P15289	Arylsulfatase A;Arylsulfatase A component B;Arylsulfatase A component C	ARSA	7.75375e-12	3.46322e-06	4.74645	-2.23889e-06	0.999998	1	FALSE
Q9H1B7	Interferon regulatory factor 2-binding protein-like	IRF2BPL	7.25597e-12	4.42663e-06	8.86053	-1.63916e-06	0.999999	1	FALSE
Q15819	Ubiquitin-conjugating enzyme E2 variant 2	UBE2V2	6.45505e-12	5.46087e-06	20.3581	-1.18206e-06	0.999999	1	FALSE
Q15075	Early endosome antigen 1	EEA1	6.26873e-12	1.18009e-06	146.927	-5.31206e-06	0.999996	1	FALSE
P60468	Protein transport protein Sec61 subunit beta	SEC61B	4.53337e-12	2.69262e-06	26.3528	-1.68363e-06	0.999999	1	FALSE
P25940	Collagen alpha-3(V) chain	COL5A3	2.51646e-12	2.10814e-06	8.50289	-1.19368e-06	0.999999	1	FALSE
Q9Y383	Putative RNA-binding protein Luc7-like 2	LUC7L2	1.02637e-12	2.92464e-06	33.2377	-3.5094e-07	1	1	FALSE
P16083	Ribosyldihydronicotinamide dehydrogenase [quinone]	NQO2	8.5353e-15	0.00099251	8.41349	-8.59972e-12	1	1	FALSE
P61011	Signal recognition particle 54 kDa protein	SRP54	8.35161e-16	0.0018155	4.42215	-4.60017e-13	1	1	FALSE
P98172	Ephrin-B1	EFNB1	1.05254e-16	1.025e-08	14.3623	-1.02687e-08	1	1	FALSE
P40222	Alpha-taxilin	TXLNA	9.97218e-17	0.000683777	3.41808	-1.4584e-13	1	1	FALSE
Q92947	Glutaryl-CoA dehydrogenase, mitochondrial	GCDH	5.28292e-17	5.94708e-09	17.9441	-8.88321e-09	1	1	FALSE
P50579	Methionine aminopeptidase 2	METAP2	2.7542e-17	4.5168e-09	12.4398	-6.09768e-09	1	1	FALSE
Q9H1K4;Q9H936	Mitochondrial glutamate carrier 2;Mitochondrial glutamate carrier 1	SLC25A18;SLC25A22	2.40695e-17	0.000245316	5.4419	-9.81165e-14	1	1	FALSE
Q6P179	Endoplasmic reticulum aminopeptidase 2	ERAP2	1.65254e-17	1.0099e-08	30.6	-1.63634e-09	1	1	FALSE
Q86VS8	Protein Hook homolog 3	HOOK3	1.60449e-17	2.70021e-09	26.4465	-5.9421e-09	1	1	FALSE
O60506	Heterogeneous nuclear ribonucleoprotein Q	SYNCRIP	6.56545e-18	3.86397e-09	116.064	-1.69915e-09	1	1	FALSE
P08579	U2 small nuclear ribonucleoprotein B	SNRPB2	3.54921e-18	1.83118e-09	33.6988	-1.93821e-09	1	1	FALSE
O75569	Interferon-inducible double-stranded RNA-dependent protein kinase activator A	PRKRA	2.50238e-18	3.64649e-09	20.7202	-6.86242e-10	1	1	FALSE
Q9UBI6	Guanine nucleotide-binding protein G(I)/G(S)/G(O) subunit gamma-12	GNG12	1.55672e-18	5.59568e-10	40.3805	-2.782e-09	1	1	FALSE
Q9NP58	ATP-binding cassette sub-family B member 6, mitochondrial	ABCB6	1.28856e-18	8.27511e-10	11.3586	-1.55716e-09	1	1	FALSE
Q8WVV4	Protein POF1B	POF1B	1.26722e-18	1.5495e-09	33.5111	-8.1783e-10	1	1	FALSE
Q16512	Serine/threonine-protein kinase N1	PKN1	1.18262e-18	1.17569e-09	7.10476	-1.0059e-09	1	1	FALSE
P22894	Neutrophil collagenase	MMP8	1.10358e-18	7.89175e-10	29.3486	-1.3984e-09	1	1	FALSE
P26022	Pentraxin-related protein PTX3	PTX3	1.01172e-18	7.80337e-10	12.3486	-1.29652e-09	1	1	FALSE
Q8NEX9	Short-chain dehydrogenase/reductase family 9C member 7	SDR9C7	8.75222e-19	1.80531e-09	4.34863	-4.84804e-10	1	1	FALSE
O00330	Pyruvate dehydrogenase protein X component, mitochondrial	PDHX	6.11549e-19	6.94229e-10	10.8596	-8.80904e-10	1	1	FALSE
Q9UEU0	Vesicle transport through interaction with t-SNAREs homolog 1B	VTI1B	4.76513e-19	5.24537e-10	15.6937	-9.08445e-10	1	1	FALSE
O15118	Niemann-Pick C1 protein	NPC1	4.66986e-19	9.20273e-10	5.47015	-5.07443e-10	1	1	FALSE
Q16774	Guanylate kinase	GUK1	4.65311e-19	4.37481e-10	26.1095	-1.06362e-09	1	1	FALSE
P39880	Homeobox protein cut-like 1	CUX1	4.29804e-19	3.3031e-10	16.3178	-1.30122e-09	1	1	FALSE
P35637	RNA-binding protein FUS	FUS	3.97115e-19	3.70738e-10	29.6521	-1.07115e-09	1	1	FALSE
Q9Y281	Cofilin-2	CFL2	3.84253e-19	8.99877e-10	23.6224	-4.27006e-10	1	1	FALSE
O75679;O75677;O75678	Ret finger protein-like 3;Ret finger protein-like 1;Ret finger protein-like 2	RFPL3;RFPL1;RFPL2	3.74263e-19	1.40567e-09	6.34863	-2.66253e-10	1	1	FALSE
Q7Z739	YTH domain-containing family protein 3	YTHDF3	3.49919e-19	4.38512e-10	5.69859	-7.97969e-10	1	1	FALSE
Q9BXX0	EMILIN-2	EMILIN2	3.25104e-19	4.69389e-10	3.54886	-6.92611e-10	1	1	FALSE
Q6PCE3	Glucose 1,6-bisphosphate synthase	PGM2L1	3.23915e-19	3.57457e-10	19.7338	-9.06165e-10	1	1	FALSE
Q9UN36	Protein NDRG2	NDRG2	3.17002e-19	4.44345e-10	4.23958	-7.13414e-10	1	1	FALSE
Q5T447	E3 ubiquitin-protein ligase HECTD3	HECTD3	3.0965e-19	3.29885e-10	41.353	-9.38659e-10	1	1	FALSE
Q99436	Proteasome subunit beta type-7	PSMB7	3.08676e-19	2.16919e-10	22.5004	-1.423e-09	1	1	FALSE
Q96HP0	Dedicator of cytokinesis protein 6	DOCK6	2.91512e-19	4.16641e-10	16.1102	-6.99672e-10	1	1	FALSE
Q14894	Ketimine reductase mu-crystallin	CRYM	2.87952e-19	8.59278e-10	16.2827	-3.35109e-10	1	1	FALSE
Q9H239	Matrix metalloproteinase-28	MMP28	2.87212e-19	4.96076e-10	21.1125	-5.78968e-10	1	1	FALSE
Q7KZ85	Transcription elongation factor SPT6	SUPT6H	2.81464e-19	3.52618e-10	10.7102	-7.98211e-10	1	1	FALSE
Q96JJ7	Protein disulfide-isomerase TMX3	TMX3	2.74751e-19	2.92279e-10	42.6581	-9.40032e-10	1	1	FALSE
Q99627	COP9 signalosome complex subunit 8	COPS8	2.73372e-19	2.80038e-10	26.5681	-9.76197e-10	1	1	FALSE
O43237	Cytoplasmic dynein 1 light intermediate chain 2	DYNC1LI2	2.69839e-19	2.08071e-10	47.522	-1.29686e-09	1	1	FALSE
Q9Y4G6	Talin-2	TLN2	2.68436e-19	2.62941e-10	32.3558	-1.0209e-09	1	1	FALSE
P01111;P01112	GTPase NRas;GTPase HRas;GTPase HRas, N-terminally processed	NRAS;HRAS	2.62116e-19	4.48505e-10	13.3486	-5.84421e-10	1	1	FALSE
Q13214	Semaphorin-3B	SEMA3B	2.59642e-19	5.25678e-10	14.2039	-4.93918e-10	1	1	FALSE
Q9UHX1	Poly(U)-binding-splicing factor PUF60	PUF60	2.5955e-19	3.09793e-10	68.4505	-8.37818e-10	1	1	FALSE
P52888	Thimet oligopeptidase	THOP1	2.3994e-19	3.61018e-10	5.81861	-6.6462e-10	1	1	FALSE
P18084	Integrin beta-5	ITGB5	2.3567e-19	2.60334e-10	57.771	-9.05261e-10	1	1	FALSE
O60832	H/ACA ribonucleoprotein complex subunit 4	DKC1	2.23188e-19	2.85158e-10	12.9532	-7.82683e-10	1	1	FALSE
Q96PD5	N-acetylmuramoyl-L-alanine amidase	PGLYRP2	2.15601e-19	3.01871e-10	12.0968	-7.14214e-10	1	1	FALSE
Q13951	Core-binding factor subunit beta	CBFB	2.0889e-19	2.29387e-10	25.9574	-9.10643e-10	1	1	FALSE
Q9Y679	Ancient ubiquitous protein 1	AUP1	2.08564e-19	3.37876e-10	8.68844	-6.17279e-10	1	1	FALSE
O95721	Synaptosomal-associated protein 29	SNAP29	2.06541e-19	5.90726e-10	16.4343	-3.4964e-10	1	1	FALSE
O94903	Proline synthase co-transcribed bacterial homolog protein	PROSC	2.03687e-19	9.1322e-10	25.9485	-2.23043e-10	1	1	FALSE
Q9BY32	Inosine triphosphate pyrophosphatase	ITPA	2.03103e-19	4.0429e-10	16.5319	-5.02368e-10	1	1	FALSE
O00139	Kinesin-like protein KIF2A	KIF2A	2.02169e-19	2.96545e-10	14.5642	-6.81751e-10	1	1	FALSE
Q99471	Prefoldin subunit 5	PFDN5	2.01549e-19	2.91549e-10	14.3796	-6.91304e-10	1	1	FALSE
O75629	Protein CREG1	CREG1	1.99255e-19	4.23027e-10	6.50455	-4.71021e-10	1	1	FALSE
Q13619	Cullin-4A	CUL4A	1.98988e-19	3.80383e-10	6.69551	-5.23125e-10	1	1	FALSE
P31937	3-hydroxyisobutyrate dehydrogenase, mitochondrial	HIBADH	1.96851e-19	3.6263e-10	12.6615	-5.42841e-10	1	1	FALSE
O75534	Cold shock domain-containing protein E1	CSDE1	1.95515e-19	1.7372e-10	34.1142	-1.12546e-09	1	1	FALSE
P61221	ATP-binding cassette sub-family E member 1	ABCE1	1.93851e-19	3.8201e-10	31.0504	-5.07451e-10	1	1	FALSE
Q15828	Cystatin-M	CST6	1.89117e-19	3.33409e-10	9.87699	-5.67222e-10	1	1	FALSE
Q01658	Protein Dr1	DR1	1.88603e-19	3.75673e-10	5.83492	-5.02041e-10	1	1	FALSE
Q8IXB1	DnaJ homolog subfamily C member 10	DNAJC10	1.85257e-19	3.90525e-10	13.5887	-4.74379e-10	1	1	FALSE
P39687	Acidic leucine-rich nuclear phosphoprotein 32 family member A	ANP32A	1.70506e-19	3.61354e-10	28.7565	-4.71854e-10	1	1	FALSE
O75165	DnaJ homolog subfamily C member 13	DNAJC13	1.70113e-19	1.97234e-10	37.2812	-8.62494e-10	1	1	FALSE
P55064	Aquaporin-5	AQP5	1.6828e-19	4.27976e-10	6.14148	-3.932e-10	1	1	FALSE
P03905	NADH-ubiquinone oxidoreductase chain 4	MT-ND4	1.63222e-19	5.4196e-10	13.5144	-3.01169e-10	1	1	FALSE
O43516	WAS/WASL-interacting protein family member 1	WIPF1	1.59525e-19	2.5068e-10	13.9006	-6.36368e-10	1	1	FALSE
Q13523	Serine/threonine-protein kinase PRP4 homolog	PRPF4B	1.5351e-19	3.68588e-10	25.8041	-4.16481e-10	1	1	FALSE
P00740	Coagulation factor IX;Coagulation factor IXa light chain;Coagulation factor IXa heavy chain	F9	1.50833e-19	5.58531e-10	12.709	-2.70053e-10	1	1	FALSE
Q96FJ2;P63167	Dynein light chain 2, cytoplasmic;Dynein light chain 1, cytoplasmic	DYNLL2;DYNLL1	1.50629e-19	4.6565e-10	24.3486	-3.2348e-10	1	1	FALSE
Q9UJY5	ADP-ribosylation factor-binding protein GGA1	GGA1	1.45895e-19	7.38661e-10	19.9609	-1.97512e-10	1	1	FALSE
Q6WKZ4	Rab11 family-interacting protein 1	RAB11FIP1	1.45663e-19	3.8125e-10	11.3486	-3.82066e-10	1	1	FALSE
Q9Y6B6	GTP-binding protein SAR1b	SAR1B	1.41855e-19	5.46634e-10	19.5276	-2.59506e-10	1	1	FALSE
P28074	Proteasome subunit beta type-5	PSMB5	1.38439e-19	1.29089e-10	84.0079	-1.07243e-09	1	1	FALSE
P26639	Threonine--tRNA ligase, cytoplasmic	TARS	1.36401e-19	1.24046e-10	120.922	-1.0996e-09	1	1	FALSE
O75635	Serpin B7	SERPINB7	1.35113e-19	3.88877e-10	7.34863	-3.47445e-10	1	1	FALSE
O95747	Serine/threonine-protein kinase OSR1	OXSR1	1.34434e-19	2.60467e-10	42.0284	-5.16126e-10	1	1	FALSE
Q59GN2;P62891	Putative 60S ribosomal protein L39-like 5;60S ribosomal protein L39	RPL39P5;RPL39	1.33854e-19	7.20356e-10	11.3486	-1.85817e-10	1	1	FALSE
O75844	CAAX prenyl protease 1 homolog	ZMPSTE24	1.32866e-19	2.98216e-10	20.2768	-4.45537e-10	1	1	FALSE
Q7Z6Z7	E3 ubiquitin-protein ligase HUWE1	HUWE1	1.31974e-19	1.4088e-10	78.1502	-9.36783e-10	1	1	FALSE
P30533	Alpha-2-macroglobulin receptor-associated protein	LRPAP1	1.30305e-19	2.53384e-10	26.8224	-5.14258e-10	1	1	FALSE
Q96ST3	Paired amphipathic helix protein Sin3a	SIN3A	1.30132e-19	2.78092e-10	15.7613	-4.67947e-10	1	1	FALSE
P31943	Heterogeneous nuclear ribonucleoprotein H;Heterogeneous nuclear ribonucleoprotein H, N-terminally processed	HNRNPH1	1.29683e-19	1.93574e-10	78.5905	-6.69942e-10	1	1	FALSE
Q07866	Kinesin light chain 1	KLC1	1.28966e-19	1.72549e-10	40.5446	-7.47415e-10	1	1	FALSE
P23919	Thymidylate kinase	DTYMK	1.28313e-19	3.15498e-10	21.79	-4.067e-10	1	1	FALSE
P56537	Eukaryotic translation initiation factor 6	EIF6	1.24293e-19	1.81009e-10	45.4053	-6.86665e-10	1	1	FALSE
Q7Z4V5	Hepatoma-derived growth factor-related protein 2	HDGFRP2	1.18872e-19	1.74133e-10	10.2993	-6.82652e-10	1	1	FALSE
P48594	Serpin B4	SERPINB4	1.18256e-19	3.11858e-10	7.60339	-3.79198e-10	1	1	FALSE
Q96A65	Exocyst complex component 4	EXOC4	1.18065e-19	2.99789e-10	25.4359	-3.93826e-10	1	1	FALSE
O00629	Importin subunit alpha-3	KPNA4	1.15985e-19	2.92302e-10	27.3161	-3.96798e-10	1	1	FALSE
Q13492	Phosphatidylinositol-binding clathrin assembly protein	PICALM	1.14297e-19	1.05124e-10	93.1682	-1.08725e-09	1	1	FALSE
O94776	Metastasis-associated protein MTA2	MTA2	1.13104e-19	2.33919e-10	71.3565	-4.8352e-10	1	1	FALSE
Q93062	RNA-binding protein with multiple splicing	RBPMS	1.13097e-19	3.96891e-10	12.7059	-2.84958e-10	1	1	FALSE
Q9Y3F4	Serine-threonine kinase receptor-associated protein	STRAP	1.0774e-19	4.73223e-10	27.6728	-2.27673e-10	1	1	FALSE
Q8IX12	Cell division cycle and apoptosis regulator protein 1	CCAR1	1.01548e-19	4.40456e-10	20.347	-2.30552e-10	1	1	FALSE
Q6YHK3	CD109 antigen	CD109	1.00201e-19	1.94569e-10	93.3215	-5.14992e-10	1	1	FALSE
Q9Y3Q3	Transmembrane emp24 domain-containing protein 3	TMED3	9.79882e-20	4.43046e-10	4.48528	-2.21169e-10	1	1	FALSE
P02810	Salivary acidic proline-rich phosphoprotein 1/2;Salivary acidic proline-rich phosphoprotein 1/2;Salivary acidic proline-rich phosphoprotein 3/4;Peptide P-C	PRH1	9.49775e-20	2.26131e-10	13.564	-4.2001e-10	1	1	FALSE
Q9Y266	Nuclear migration protein nudC	NUDC	9.48613e-20	1.96904e-10	48.8951	-4.81765e-10	1	1	FALSE
Q9NZD2	Glycolipid transfer protein	GLTP	9.46172e-20	4.96903e-10	19.6278	-1.90414e-10	1	1	FALSE
Q9NVH1	DnaJ homolog subfamily C member 11	DNAJC11	8.82685e-20	4.73171e-10	15.0914	-1.86547e-10	1	1	FALSE
Q8TDL5	BPI fold-containing family B member 1	BPIFB1	8.81621e-20	3.31427e-10	4.51585	-2.66008e-10	1	1	FALSE
P31947	14-3-3 protein sigma	SFN	8.73865e-20	1.84327e-10	81.2326	-4.74085e-10	1	1	FALSE
Q8WWX9	Selenoprotein M	SELM	8.57218e-20	3.56821e-10	3.95632	-2.40238e-10	1	1	FALSE
P43487	Ran-specific GTPase-activating protein	RANBP1	8.36799e-20	2.24451e-10	37.6725	-3.7282e-10	1	1	FALSE
Q9NX46	Poly(ADP-ribose) glycohydrolase ARH3	ADPRHL2	8.35654e-20	1.60539e-10	51.9956	-5.2053e-10	1	1	FALSE
P07358	Complement component C8 beta chain	C8B	8.29738e-20	2.5012e-10	29.7613	-3.31736e-10	1	1	FALSE
A0A075B7D0		IGHV1OR15-1	8.21664e-20	3.68363e-10	7.70738	-2.23058e-10	1	1	FALSE
P00748	Coagulation factor XII;Coagulation factor XIIa heavy chain;Beta-factor XIIa part 1;Coagulation factor XIIa light chain	F12	8.07152e-20	2.58577e-10	13.9755	-3.12151e-10	1	1	FALSE
Q4G176	Acyl-CoA synthetase family member 3, mitochondrial	ACSF3	8.04774e-20	2.91262e-10	18.9595	-2.76306e-10	1	1	FALSE
Q02153	Guanylate cyclase soluble subunit beta-1	GUCY1B3	8.01161e-20	2.96197e-10	18.4346	-2.70482e-10	1	1	FALSE
Q96CV9	Optineurin	OPTN	7.7319e-20	3.2667e-10	10.4181	-2.36688e-10	1	1	FALSE
O43395	U4/U6 small nuclear ribonucleoprotein Prp3	PRPF3	7.66863e-20	2.66827e-10	23.4086	-2.87401e-10	1	1	FALSE
P84098	60S ribosomal protein L19	RPL19	7.66749e-20	1.88313e-10	73.7614	-4.07167e-10	1	1	FALSE
O00461	Golgi integral membrane protein 4	GOLIM4	7.60677e-20	3.66344e-10	10.6753	-2.0764e-10	1	1	FALSE
P12270	Nucleoprotein TPR	TPR	7.36435e-20	1.33856e-10	141.967	-5.50171e-10	1	1	FALSE
O00115	Deoxyribonuclease-2-alpha	DNASE2	7.08477e-20	2.42141e-05	4.42082	-2.92589e-15	1	1	FALSE
Q14789	Golgin subfamily B member 1	GOLGB1	7.08253e-20	3.13941e-10	32.3486	-2.25601e-10	1	1	FALSE
P23588	Eukaryotic translation initiation factor 4B	EIF4B	6.79656e-20	1.78061e-10	51.0361	-3.81698e-10	1	1	FALSE
Q5T750	Skin-specific protein 32	XP32	6.67012e-20	3.12153e-10	19.3567	-2.13681e-10	1	1	FALSE
Q15369	Transcription elongation factor B polypeptide 1	TCEB1	6.53591e-20	2.78117e-10	25.3486	-2.35005e-10	1	1	FALSE
P05997	Collagen alpha-2(V) chain	COL5A2	6.27855e-20	3.09357e-10	6.69153	-2.02955e-10	1	1	FALSE
P25815	Protein S100-P	S100P	6.27225e-20	3.41717e-10	17.5988	-1.83551e-10	1	1	FALSE
Q12797	Aspartyl/asparaginyl beta-hydroxylase	ASPH	6.2541e-20	1.4048e-10	79.8638	-4.45196e-10	1	1	FALSE
Q9NWV4	UPF0587 protein C1orf123	C1orf123	6.23172e-20	3.06646e-10	20.3486	-2.03222e-10	1	1	FALSE
P27348	14-3-3 protein theta	YWHAQ	5.96669e-20	1.4742e-10	107.556	-4.04741e-10	1	1	FALSE
P01266	Thyroglobulin	TG	5.93804e-20	6.05403e-10	14.0941	-9.80842e-11	1	1	FALSE
P61970	Nuclear transport factor 2	NUTF2	5.51007e-20	1.45943e-10	29.6915	-3.77549e-10	1	1	FALSE
Q99707	Methionine synthase	MTR	5.50558e-20	2.47233e-10	22.7606	-2.22687e-10	1	1	FALSE
Q9BXM0	Periaxin	PRX	5.45272e-20	2.61519e-10	186.525	-2.08502e-10	1	1	FALSE
P22087	rRNA 2-O-methyltransferase fibrillarin	FBL	5.42438e-20	2.95673e-10	31.6373	-1.83459e-10	1	1	FALSE
Q9BSK0	MARVEL domain-containing protein 1	MARVELD1	5.40077e-20	4.01421e-10	4.42335	-1.34541e-10	1	1	FALSE
Q9UBC2	Epidermal growth factor receptor substrate 15-like 1	EPS15L1	5.36304e-20	1.48213e-10	43.0915	-3.61845e-10	1	1	FALSE
Q8NF91	Nesprin-1	SYNE1	5.35718e-20	1.74145e-10	39.9093	-3.07628e-10	1	1	FALSE
O95573	Long-chain-fatty-acid--CoA ligase 3	ACSL3	5.31142e-20	2.11539e-10	11.5773	-2.51085e-10	1	1	FALSE
Q9H8Y8	Golgi reassembly-stacking protein 2	GORASP2	5.30228e-20	2.47704e-10	20.5989	-2.14057e-10	1	1	FALSE
Q9UID3	Vacuolar protein sorting-associated protein 51 homolog	VPS51	5.23048e-20	2.88716e-10	20.5016	-1.81164e-10	1	1	FALSE
Q03001	Dystonin	DST	4.87771e-20	2.43677e-10	19.0045	-2.00171e-10	1	1	FALSE
Q92608	Dedicator of cytokinesis protein 2	DOCK2	4.80037e-20	1.57188e-10	58.8407	-3.0539e-10	1	1	FALSE
P41250	Glycine--tRNA ligase	GARS	4.72719e-20	1.56926e-10	79.1363	-3.01237e-10	1	1	FALSE
P30085	UMP-CMP kinase	CMPK1	4.55823e-20	1.5468e-10	57.9781	-2.94688e-10	1	1	FALSE
P54577	Tyrosine--tRNA ligase, cytoplasmic;Tyrosine--tRNA ligase, cytoplasmic, N-terminally processed	YARS	4.54097e-20	1.8014e-10	56.9986	-2.5208e-10	1	1	FALSE
Q15052	Rho guanine nucleotide exchange factor 6	ARHGEF6	4.53194e-20	2.38619e-10	16.9802	-1.89924e-10	1	1	FALSE
P63027	Vesicle-associated membrane protein 2	VAMP2	4.46151e-20	4.83263e-10	2.57038	-9.23205e-11	1	1	FALSE
Q15067	Peroxisomal acyl-coenzyme A oxidase 1	ACOX1	4.33977e-20	5.50885e-10	22.2108	-7.87782e-11	1	1	FALSE
Q9H307	Pinin	PNN	4.33564e-20	1.7442e-10	52.0592	-2.48575e-10	1	1	FALSE
Q12792	Twinfilin-1	TWF1	4.3293e-20	1.63829e-10	33.5283	-2.64257e-10	1	1	FALSE
Q92552	28S ribosomal protein S27, mitochondrial	MRPS27	4.03868e-20	4.13946e-10	3.88453	-9.75655e-11	1	1	FALSE
Q9C0E8	Protein lunapark	LNP	3.84931e-20	2.22062e-10	6.86034	-1.73344e-10	1	1	FALSE
Q96Q11	CCA tRNA nucleotidyltransferase 1, mitochondrial	TRNT1	3.58463e-20	2.5018e-10	25.3661	-1.43282e-10	1	1	FALSE
Q13526	Peptidyl-prolyl cis-trans isomerase NIMA-interacting 1	PIN1	3.47487e-20	2.69512e-10	47.2859	-1.28932e-10	1	1	FALSE
Q15293	Reticulocalbin-1	RCN1	3.40089e-20	1.2467e-10	85.0398	-2.7279e-10	1	1	FALSE
O95782	AP-2 complex subunit alpha-1	AP2A1	3.38532e-20	1.1453e-10	177.641	-2.95583e-10	1	1	FALSE
P22059	Oxysterol-binding protein 1	OSBP	3.28023e-20	3.36364e-10	4.41809	-9.75204e-11	1	1	FALSE
Q14139	Ubiquitin conjugation factor E4 A	UBE4A	3.25719e-20	3.77553e-10	18.6569	-8.6271e-11	1	1	FALSE
P12268	Inosine-5-monophosphate dehydrogenase 2	IMPDH2	3.22364e-20	1.42989e-10	35.3301	-2.25447e-10	1	1	FALSE
Q9NRX2	39S ribosomal protein L17, mitochondrial	MRPL17	3.03709e-20	2.4511e-10	13.1899	-1.23907e-10	1	1	FALSE
O95169	NADH dehydrogenase [ubiquinone] 1 beta subcomplex subunit 8, mitochondrial	NDUFB8	2.75844e-20	2.85772e-10	5.69872	-9.65257e-11	1	1	FALSE
Q04637	Eukaryotic translation initiation factor 4 gamma 1	EIF4G1	2.65421e-20	1.40151e-10	174.1	-1.89381e-10	1	1	FALSE
Q9UNN5	FAS-associated factor 1	FAF1	2.31015e-20	3.00795e-10	5.50492	-7.68013e-11	1	1	FALSE
Q15517	Corneodesmosin	CDSN	2.06934e-20	1.57371e-10	15.3772	-1.31494e-10	1	1	FALSE
Q9NX14	NADH dehydrogenase [ubiquinone] 1 beta subcomplex subunit 11, mitochondrial	NDUFB11	2.05358e-20	3.57579e-10	16.3646	-5.74301e-11	1	1	FALSE
Q96C23	Aldose 1-epimerase	GALM	1.93769e-20	1.08324e-10	55.2032	-1.78879e-10	1	1	FALSE
Q5T8P6;Q9P2N5	RNA-binding protein 26;RNA-binding protein 27	RBM26;RBM27	1.90671e-20	3.68718e-10	4.54796	-5.1712e-11	1	1	FALSE
Q00688	Peptidyl-prolyl cis-trans isomerase FKBP3	FKBP3	1.72093e-20	1.87746e-10	82.4436	-9.16626e-11	1	1	FALSE
P27658	Collagen alpha-1(VIII) chain;Vastatin	COL8A1	1.613e-20	2.12763e-10	80.0292	-7.58122e-11	1	1	FALSE
Q86X55	Histone-arginine methyltransferase CARM1	CARM1	1.58933e-20	3.75368e-10	4.41809	-4.23406e-11	1	1	FALSE
P09543	2,3-cyclic-nucleotide 3-phosphodiesterase	CNP	1.57281e-20	1.16087e-10	84.4626	-1.35485e-10	1	1	FALSE
Q9Y6E2	Basic leucine zipper and W2 domain-containing protein 2	BZW2	1.49248e-20	5.24917e-06	5.42953	-2.84328e-15	1	1	FALSE
Q13098	COP9 signalosome complex subunit 1	GPS1	1.07528e-20	1.72626e-10	55.6426	-6.22897e-11	1	1	FALSE
Q9NQ79	Cartilage acidic protein 1	CRTAC1	9.79837e-21	1.71801e-10	7.50846	-5.70332e-11	1	1	FALSE
O96000	NADH dehydrogenase [ubiquinone] 1 beta subcomplex subunit 10	NDUFB10	9.76071e-21	2.77762e-10	14.561	-3.51406e-11	1	1	FALSE
P01019	Angiotensinogen;Angiotensin-1;Angiotensin-2;Angiotensin-3;Angiotensin-4;Angiotensin 1-9;Angiotensin 1-7;Angiotensin 1-5;Angiotensin 1-4	AGT	9.52482e-21	1.88932e-10	39.0144	-5.04139e-11	1	1	FALSE
Q9NP79	Vacuolar protein sorting-associated protein VTA1 homolog	VTA1	7.99633e-21	2.02653e-10	11.75	-3.94581e-11	1	1	FALSE
Q12874	Splicing factor 3A subunit 3	SF3A3	7.60478e-21	1.60487e-10	59.7898	-4.73857e-11	1	1	FALSE
Q9UI30	Multifunctional methyltransferase subunit TRM112-like protein	TRMT112	7.02155e-21	4.7076e-10	9.34863	-1.49153e-11	1	1	FALSE
Q96M27	Protein PRRC1	PRRC1	6.18928e-21	1.1628e-10	30.1019	-5.32273e-11	1	1	FALSE
P21333	Filamin-A	FLNA	5.74414e-21	3.86567e-11	1918.96	-1.48593e-10	1	1	FALSE
A6NDU8	UPF0600 protein C5orf51	C5orf51	5.06677e-21	2.10009e-10	16.2993	-2.41264e-11	1	1	FALSE
O60869	Endothelial differentiation-related factor 1	EDF1	5.0051e-21	2.61866e-10	43.2799	-1.91132e-11	1	1	FALSE
P63151	Serine/threonine-protein phosphatase 2A 55 kDa regulatory subunit B alpha isoform	PPP2R2A	4.23243e-21	1.33321e-10	36.7204	-3.17462e-11	1	1	FALSE
Q96DZ1	Endoplasmic reticulum lectin 1	ERLEC1	3.96167e-21	2.68656e-10	7.49527	-1.47462e-11	1	1	FALSE
P36507	Dual specificity mitogen-activated protein kinase kinase 2	MAP2K2	1.33763e-21	9.93975e-06	3.41844	-1.34574e-16	1	1	FALSE
Q9BSD7	Cancer-related nucleoside-triphosphatase	NTPCR	1.47558e-22	1.08281e-06	4.41214	-1.36273e-16	1	1	FALSE
P55036	26S proteasome non-ATPase regulatory subunit 4	PSMD4	4.59368e-23	3.19035e-07	4.42515	-1.43987e-16	1	1	FALSE
Q969T9	WW domain-binding protein 2	WBP2	3.18526e-23	7.36609e-07	5.4393	-4.32422e-17	1	1	FALSE
Q02083	N-acylethanolamine-hydrolyzing acid amidase;N-acylethanolamine-hydrolyzing acid amidase subunit alpha;N-acylethanolamine-hydrolyzing acid amidase subunit beta	NAAA	3.03157e-24	3.20493e-10	2.42137	-9.4591e-15	1	1	FALSE
P49902	Cytosolic purine 5-nucleotidase	NT5C2	1.43734e-24	2.87347e-08	6.42103	-5.00209e-17	1	1	FALSE
Q9UHD2	Serine/threonine-protein kinase TBK1	TBK1	5.34835e-30	2.79337e-10	5.09987	-1.91466e-20	1	1	FALSE
Q9NPQ8	Synembryn-A	RIC8A	-1.04391e-22	2.87484e-10	5.41816	3.63118e-13	1	1	FALSE
P25205	DNA replication licensing factor MCM3	MCM3	-9.43859e-22	2.90713e-10	5.31753	3.2467e-12	1	1	FALSE
P39060	Collagen alpha-1(XVIII) chain;Endostatin	COL18A1	-1.23975e-21	9.73507e-11	168.145	1.27349e-11	1	1	FALSE
Q02790	Peptidyl-prolyl cis-trans isomerase FKBP4;Peptidyl-prolyl cis-trans isomerase FKBP4, N-terminally processed	FKBP4	-1.61628e-21	1.72961e-10	9.53539	9.34475e-12	1	1	FALSE
Q15019	Septin-2	SEPT2	-3.17687e-21	1.05846e-10	205.834	3.0014e-11	1	1	FALSE
Q08AM6	Protein VAC14 homolog	VAC14	-3.75554e-21	5.34859e-09	45.1555	7.02156e-13	1	1	FALSE
P19623	Spermidine synthase	SRM	-4.19587e-21	2.40776e-10	39.6902	1.74264e-11	1	1	FALSE
Q14BN4	Sarcolemmal membrane-associated protein	SLMAP	-5.02993e-21	2.61907e-10	9.43829	1.9205e-11	1	1	FALSE
O00391	Sulfhydryl oxidase 1	QSOX1	-7.02625e-21	1.35343e-10	39.0145	5.19143e-11	1	1	FALSE
Q6L8Q7	2,5-phosphodiesterase 12	PDE12	-7.97236e-21	3.68405e-10	4.42654	2.16402e-11	1	1	FALSE
P16402	Histone H1.3	HIST1H1D	-9.50659e-21	3.16417e-10	11.0991	3.00445e-11	1	1	FALSE
Q9H3P7	Golgi resident protein GCP60	ACBD3	-9.7179e-21	1.53258e-10	37.6173	6.34087e-11	1	1	FALSE
P62266	40S ribosomal protein S23	RPS23	-9.9073e-21	2.17538e-10	84.7951	4.55428e-11	1	1	FALSE
Q86V81	THO complex subunit 4	ALYREF	-1.01956e-20	2.42774e-10	52.6953	4.19963e-11	1	1	FALSE
O95817	BAG family molecular chaperone regulator 3	BAG3	-1.0216e-20	1.66411e-10	11.6974	6.13899e-11	1	1	FALSE
A0A0J9YWU9;P0DP08;P0DP06;A0A0C4DH41;P01825;P06331;P01824	Ig heavy chain V-II region NEWM;Ig heavy chain V-II region ARH-77;Ig heavy chain V-II region WAH	IGHV4-61	-1.05374e-20	1.38319e-05	8.37869	7.61819e-16	1	1	FALSE
P33241	Lymphocyte-specific protein 1	LSP1	-1.11199e-20	2.60797e-10	56.1518	4.26381e-11	1	1	FALSE
Q9NRX4	14 kDa phosphohistidine phosphatase	PHPT1	-1.50708e-20	2.25195e-10	9.77749	6.69232e-11	1	1	FALSE
Q9UHV9	Prefoldin subunit 2	PFDN2	-1.53674e-20	1.29233e-10	43.3608	1.18913e-10	1	1	FALSE
Q08209	Serine/threonine-protein phosphatase 2B catalytic subunit alpha isoform	PPP3CA	-1.59587e-20	1.90477e-10	36.4153	8.37826e-11	1	1	FALSE
P11678	Eosinophil peroxidase;Eosinophil peroxidase light chain;Eosinophil peroxidase heavy chain	EPX	-1.62205e-20	1.02359e-10	162.005	1.58466e-10	1	1	FALSE
Q687X5	Metalloreductase STEAP4	STEAP4	-1.64097e-20	3.59016e-10	13.3432	4.57074e-11	1	1	FALSE
O43670	BUB3-interacting and GLEBS motif-containing protein ZNF207	ZNF207	-1.96323e-20	1.39007e-10	34.9486	1.41232e-10	1	1	FALSE
Q13425	Beta-2-syntrophin	SNTB2	-1.98533e-20	8.46819e-11	115.427	2.34445e-10	1	1	FALSE
A0A0C4DH43			-2.06078e-20	1.75838e-10	9.6453	1.17198e-10	1	1	FALSE
P02675	Fibrinogen beta chain;Fibrinopeptide B;Fibrinogen beta chain	FGB	-2.0845e-20	1.1095e-10	345.09	1.87877e-10	1	1	FALSE
Q9P2W9	Syntaxin-18	STX18	-2.29216e-20	2.47157e-10	13.2957	9.27411e-11	1	1	FALSE
Q9NR30	Nucleolar RNA helicase 2	DDX21	-2.90681e-20	2.17329e-10	17.3927	1.33751e-10	1	1	FALSE
A0MZ66	Shootin-1	KIAA1598	-2.96085e-20	3.8709e-10	19.0092	7.64898e-11	1	1	FALSE
Q7L5N1	COP9 signalosome complex subunit 6	COPS6	-3.0305e-20	1.60482e-10	47.4796	1.88838e-10	1	1	FALSE
P22234	Multifunctional protein ADE2;Phosphoribosylaminoimidazole-succinocarboxamide synthase;Phosphoribosylaminoimidazole carboxylase	PAICS	-3.06958e-20	2.27248e-10	56.1032	1.35076e-10	1	1	FALSE
P10153	Non-secretory ribonuclease	RNASE2	-3.19857e-20	1.81036e-10	13.7505	1.76682e-10	1	1	FALSE
P06865	Beta-hexosaminidase subunit alpha	HEXA	-3.31402e-20	1.32905e-10	84.4248	2.49352e-10	1	1	FALSE
Q9NZN8	CCR4-NOT transcription complex subunit 2	CNOT2	-3.34506e-20	5.59664e-10	10.3486	5.9769e-11	1	1	FALSE
O75828	Carbonyl reductase [NADPH] 3	CBR3	-3.4601e-20	1.88363e-10	42.5289	1.83693e-10	1	1	FALSE
O00182	Galectin-9	LGALS9	-3.57436e-20	1.21329e-05	5.41308	2.946e-15	1	1	FALSE
Q86YV0	RAS protein activator like-3	RASAL3	-3.5797e-20	3.08761e-10	30.587	1.15938e-10	1	1	FALSE
Q99829	Copine-1	CPNE1	-3.75197e-20	1.26339e-10	151.668	2.96977e-10	1	1	FALSE
P23526	Adenosylhomocysteinase	AHCY	-3.79897e-20	9.53326e-11	244.724	3.98497e-10	1	1	FALSE
Q92616	Translational activator GCN1	GCN1L1	-3.98817e-20	1.45042e-10	107.334	2.74967e-10	1	1	FALSE
P18669	Phosphoglycerate mutase 1	PGAM1	-4.42029e-20	2.81962e-10	55.1547	1.56769e-10	1	1	FALSE
P04792	Heat shock protein beta-1	HSPB1	-4.46202e-20	1.22658e-10	347.116	3.63778e-10	1	1	FALSE
P12955	Xaa-Pro dipeptidase	PEPD	-4.59448e-20	1.21738e-10	30.0537	3.77407e-10	1	1	FALSE
P13639	Elongation factor 2	EEF2	-4.59728e-20	7.97159e-11	502.02	5.76708e-10	1	1	FALSE
P49588	Alanine--tRNA ligase, cytoplasmic	AARS	-4.69126e-20	1.16448e-10	116.584	4.02864e-10	1	1	FALSE
P20042	Eukaryotic translation initiation factor 2 subunit 2	EIF2S2	-4.82594e-20	1.6305e-10	28.0851	2.95978e-10	1	1	FALSE
P28749	Retinoblastoma-like protein 1	RBL1	-4.87464e-20	2.55858e-10	31.0416	1.90521e-10	1	1	FALSE
O43815	Striatin	STRN	-4.97002e-20	2.18946e-10	15.2566	2.26998e-10	1	1	FALSE
Q9NR46	Endophilin-B2	SH3GLB2	-5.08353e-20	2.5669e-10	34.2401	1.98042e-10	1	1	FALSE
P15531	Nucleoside diphosphate kinase A	NME1	-5.26888e-20	1.51232e-10	27.4026	3.48397e-10	1	1	FALSE
P53992	Protein transport protein Sec24C	SEC24C	-5.34366e-20	2.15666e-10	72.4081	2.47774e-10	1	1	FALSE
P02549	Spectrin alpha chain, erythrocytic 1	SPTA1	-5.39616e-20	2.13667e-10	200.018	2.5255e-10	1	1	FALSE
Q9NUU7;Q9UMR2	ATP-dependent RNA helicase DDX19A;ATP-dependent RNA helicase DDX19B	DDX19A;DDX19B	-5.49095e-20	1.1176e-10	75.1689	4.91316e-10	1	1	FALSE
P04920	Anion exchange protein 2	SLC4A2	-5.52281e-20	8.54074e-10	17.0971	6.46643e-11	1	1	FALSE
Q13185	Chromobox protein homolog 3	CBX3	-5.60522e-20	2.10115e-10	33.5257	2.66769e-10	1	1	FALSE
P42677	40S ribosomal protein S27	RPS27	-5.66596e-20	3.71208e-10	11.3486	1.52636e-10	1	1	FALSE
Q9H270	Vacuolar protein sorting-associated protein 11 homolog	VPS11	-5.74308e-20	3.82556e-10	4.39755	1.50124e-10	1	1	FALSE
P0C0L5	Complement C4-B;Complement C4 beta chain;Complement C4-B alpha chain;C4a anaphylatoxin;C4b-B;C4d-B;Complement C4 gamma chain	C4B	-6.2337e-20	4.37086e-10	21.2668	1.4262e-10	1	1	FALSE
Q9BVG4	Protein PBDC1	PBDC1	-6.28723e-20	3.41753e-10	18.3824	1.8397e-10	1	1	FALSE
Q9H3G5	Probable serine carboxypeptidase CPVL	CPVL	-6.37648e-20	1.49412e-10	84.9414	4.26773e-10	1	1	FALSE
Q9UBV2	Protein sel-1 homolog 1	SEL1L	-6.37916e-20	1.65043e-10	11.0093	3.86515e-10	1	1	FALSE
P17980	26S protease regulatory subunit 6A	PSMC3	-6.38335e-20	1.55463e-10	94.5411	4.10603e-10	1	1	FALSE
Q8TD19	Serine/threonine-protein kinase Nek9	NEK9	-6.54339e-20	1.47599e-10	44.1998	4.43323e-10	1	1	FALSE
Q12904	Aminoacyl tRNA synthase complex-interacting multifunctional protein 1;Endothelial monocyte-activating polypeptide 2	AIMP1	-6.54487e-20	2.96784e-10	19.7204	2.20526e-10	1	1	FALSE
O60826	Coiled-coil domain-containing protein 22	CCDC22	-6.54993e-20	2.04596e-10	32.563	3.20139e-10	1	1	FALSE
Q16363	Laminin subunit alpha-4	LAMA4	-6.73401e-20	1.73758e-10	74.3352	3.8755e-10	1	1	FALSE
Q9UKV8	Protein argonaute-2	AGO2	-6.73433e-20	1.49863e-10	14.3127	4.49365e-10	1	1	FALSE
Q7Z589	Protein EMSY	EMSY	-6.73676e-20	1.74823e-10	8.69271	3.85347e-10	1	1	FALSE
O60763	General vesicular transport factor p115	USO1	-6.8924e-20	9.13656e-11	199.764	7.54376e-10	1	1	FALSE
P35613	Basigin	BSG	-6.9602e-20	2.19723e-10	24.6424	3.16771e-10	1	1	FALSE
O75368	SH3 domain-binding glutamic acid-rich-like protein	SH3BGRL	-7.09375e-20	1.61338e-10	102.107	4.39682e-10	1	1	FALSE
P54709	Sodium/potassium-transporting ATPase subunit beta-3	ATP1B3	-7.17983e-20	2.0858e-10	29.5737	3.44225e-10	1	1	FALSE
O15372	Eukaryotic translation initiation factor 3 subunit H	EIF3H	-7.25956e-20	1.6879e-10	40.0872	4.30095e-10	1	1	FALSE
Q9Y5M8	Signal recognition particle receptor subunit beta	SRPRB	-7.27096e-20	1.76412e-10	51.3347	4.12158e-10	1	1	FALSE
P59768	Guanine nucleotide-binding protein G(I)/G(S)/G(O) subunit gamma-2	GNG2	-7.39847e-20	2.21179e-10	6.852	3.34502e-10	1	1	FALSE
Q6PCB0	von Willebrand factor A domain-containing protein 1	VWA1	-7.40735e-20	2.76957e-10	24.1548	2.67455e-10	1	1	FALSE
Q13637	Ras-related protein Rab-32	RAB32	-7.549e-20	1.55311e-10	19.4348	4.86056e-10	1	1	FALSE
P61513	60S ribosomal protein L37a	RPL37A	-7.66651e-20	3.12617e-10	8.34863	2.45237e-10	1	1	FALSE
P20591	Interferon-induced GTP-binding protein Mx1;Interferon-induced GTP-binding protein Mx1, N-terminally processed	MX1	-7.66891e-20	6.49638e-10	19.4946	1.18049e-10	1	1	FALSE
O95786	Probable ATP-dependent RNA helicase DDX58	DDX58	-7.97538e-20	3.46728e-10	5.09833	2.30018e-10	1	1	FALSE
O75937	DnaJ homolog subfamily C member 8	DNAJC8	-8.01561e-20	2.69013e-10	18.4286	2.97964e-10	1	1	FALSE
Q92599	Septin-8	SEPT8	-8.26876e-20	1.29185e-10	64.7921	6.40071e-10	1	1	FALSE
Q96F15	GTPase IMAP family member 5	GIMAP5	-8.73631e-20	1.99858e-10	23.3818	4.37125e-10	1	1	FALSE
Q9BQS8	FYVE and coiled-coil domain-containing protein 1	FYCO1	-8.7817e-20	5.92303e-10	18.3486	1.48264e-10	1	1	FALSE
P47902	Homeobox protein CDX-1	CDX1	-8.85615e-20	9.78495e-10	10.0194	9.05079e-11	1	1	FALSE
P48637	Glutathione synthetase	GSS	-8.92255e-20	1.43155e-10	83.8771	6.2328e-10	1	1	FALSE
Q9NUJ1	Mycophenolic acid acyl-glucuronide esterase, mitochondrial	ABHD10	-9.02179e-20	3.13997e-10	31.4613	2.87321e-10	1	1	FALSE
Q5JSH3	WD repeat-containing protein 44	WDR44	-9.15211e-20	3.10784e-10	6.41985	2.94484e-10	1	1	FALSE
Q15056	Eukaryotic translation initiation factor 4H	EIF4H	-9.15727e-20	2.07417e-10	107.506	4.41491e-10	1	1	FALSE
Q92643	GPI-anchor transamidase	PIGK	-9.17383e-20	3.85823e-10	13.3786	2.37773e-10	1	1	FALSE
P49593	Protein phosphatase 1F	PPM1F	-9.32179e-20	1.36671e-10	36.63	6.82059e-10	1	1	FALSE
P62280	40S ribosomal protein S11	RPS11	-9.4187e-20	1.21485e-10	115.845	7.75296e-10	1	1	FALSE
O00303	Eukaryotic translation initiation factor 3 subunit F	EIF3F	-9.49875e-20	1.60228e-10	115.984	5.92828e-10	1	1	FALSE
P50452	Serpin B8	SERPINB8	-9.67485e-20	1.83582e-10	41.297	5.27004e-10	1	1	FALSE
P12004	Proliferating cell nuclear antigen	PCNA	-9.72618e-20	3.48356e-10	22.7894	2.79202e-10	1	1	FALSE
Q13573	SNW domain-containing protein 1	SNW1	-9.874e-20	1.26198e-10	37.3394	7.82424e-10	1	1	FALSE
P29966	Myristoylated alanine-rich C-kinase substrate	MARCKS	-1.01579e-19	2.00143e-10	39.7998	5.07533e-10	1	1	FALSE
Q9Y224	UPF0568 protein C14orf166	C14orf166	-1.02443e-19	1.45601e-10	105.383	7.03584e-10	1	1	FALSE
P30519	Heme oxygenase 2	HMOX2	-1.02729e-19	3.38745e-10	18.2338	3.03265e-10	1	1	FALSE
P62263	40S ribosomal protein S14	RPS14	-1.04345e-19	1.53367e-10	121.715	6.80362e-10	1	1	FALSE
P05154	Plasma serine protease inhibitor	SERPINA5	-1.0531e-19	2.45571e-10	9.36704	4.28837e-10	1	1	FALSE
O75781	Paralemmin-1	PALM	-1.07126e-19	1.2647e-10	48.9732	8.47051e-10	1	1	FALSE
Q7Z3J2	UPF0505 protein C16orf62	C16orf62	-1.0971e-19	1.92842e-05	4.42881	5.68911e-15	1	1	FALSE
Q13620	Cullin-4B	CUL4B	-1.13461e-19	3.9853e-10	5.68034	2.84699e-10	1	1	FALSE
O95466	Formin-like protein 1	FMNL1	-1.14809e-19	2.16949e-10	20.3047	5.29197e-10	1	1	FALSE
P61923	Coatomer subunit zeta-1	COPZ1	-1.15458e-19	2.21964e-10	22.0478	5.20164e-10	1	1	FALSE
Q9Y285	Phenylalanine--tRNA ligase alpha subunit	FARSA	-1.15474e-19	1.74737e-10	44.3285	6.60847e-10	1	1	FALSE
P08754	Guanine nucleotide-binding protein G(k) subunit alpha	GNAI3	-1.15663e-19	1.61257e-10	45.7961	7.1726e-10	1	1	FALSE
Q15185	Prostaglandin E synthase 3	PTGES3	-1.16113e-19	3.66654e-10	27.3486	3.16682e-10	1	1	FALSE
P55160	Nck-associated protein 1-like	NCKAP1L	-1.16587e-19	3.29871e-10	12.8237	3.53431e-10	1	1	FALSE
Q99873	Protein arginine N-methyltransferase 1	PRMT1	-1.18574e-19	2.14997e-10	54.864	5.51515e-10	1	1	FALSE
Q96KP1	Exocyst complex component 2	EXOC2	-1.20984e-19	6.77915e-10	24.5157	1.78465e-10	1	1	FALSE
Q96CS3	FAS-associated factor 2	FAF2	-1.23321e-19	2.62916e-10	26.443	4.6905e-10	1	1	FALSE
P62899	60S ribosomal protein L31	RPL31	-1.26281e-19	1.74353e-10	91.2508	7.24281e-10	1	1	FALSE
P09104	Gamma-enolase	ENO2	-1.26837e-19	1.86418e-10	64.084	6.80389e-10	1	1	FALSE
P60981	Destrin	DSTN	-1.28057e-19	2.17397e-10	46.9567	5.89046e-10	1	1	FALSE
P14136	Glial fibrillary acidic protein	GFAP	-1.28066e-19	4.82617e-10	26.3486	2.65356e-10	1	1	FALSE
Q92538	Golgi-specific brefeldin A-resistance guanine nucleotide exchange factor 1	GBF1	-1.28917e-19	2.29794e-10	43.7918	5.6101e-10	1	1	FALSE
P61960	Ubiquitin-fold modifier 1	UFM1	-1.32325e-19	2.4418e-10	10.512	5.41915e-10	1	1	FALSE
Q08752	Peptidyl-prolyl cis-trans isomerase D	PPID	-1.32361e-19	2.3714e-10	9.45108	5.58154e-10	1	1	FALSE
P49458	Signal recognition particle 9 kDa protein	SRP9	-1.36807e-19	4.26584e-10	6.34863	3.20704e-10	1	1	FALSE
P11171	Protein 4.1	EPB41	-1.3716e-19	3.24443e-10	64.0076	4.22753e-10	1	1	FALSE
P22392;O60361	Nucleoside diphosphate kinase B;Putative nucleoside diphosphate kinase	NME2;NME2P1	-1.37501e-19	1.67676e-10	46.9959	8.2004e-10	1	1	FALSE
Q13409	Cytoplasmic dynein 1 intermediate chain 2	DYNC1I2	-1.38404e-19	2.31581e-10	123.619	5.97648e-10	1	1	FALSE
Q3SY69	Mitochondrial 10-formyltetrahydrofolate dehydrogenase	ALDH1L2	-1.39764e-19	2.22748e-10	27.6263	6.27452e-10	1	1	FALSE
P18621	60S ribosomal protein L17	RPL17	-1.46218e-19	2.41486e-10	37.8426	6.05492e-10	1	1	FALSE
Q99720	Sigma non-opioid intracellular receptor 1	SIGMAR1	-1.50166e-19	2.76381e-10	22.46	5.43331e-10	1	1	FALSE
P03915	NADH-ubiquinone oxidoreductase chain 5	MT-ND5	-1.50834e-19	4.80757e-10	16.9521	3.13743e-10	1	1	FALSE
Q4G0N4	NAD kinase 2, mitochondrial	NADK2	-1.53655e-19	2.40453e-10	20.3596	6.39024e-10	1	1	FALSE
Q92520	Protein FAM3C	FAM3C	-1.55272e-19	3.71717e-10	16.6347	4.17717e-10	1	1	FALSE
P02763	Alpha-1-acid glycoprotein 1	ORM1	-1.55813e-19	3.82498e-10	30.9037	4.07356e-10	1	1	FALSE
Q969H8	Myeloid-derived growth factor	MYDGF	-1.58949e-19	1.94338e-10	47.2545	8.17899e-10	1	1	FALSE
P47813;O14602	Eukaryotic translation initiation factor 1A, X-chromosomal;Eukaryotic translation initiation factor 1A, Y-chromosomal	EIF1AX;EIF1AY	-1.60623e-19	2.07002e-10	21.3541	7.75948e-10	1	1	FALSE
Q9P0I2	ER membrane protein complex subunit 3	EMC3	-1.61735e-19	4.47885e-10	10.3524	3.61108e-10	1	1	FALSE
P61201	COP9 signalosome complex subunit 2	COPS2	-1.62595e-19	1.86684e-10	39.5529	8.70963e-10	1	1	FALSE
P27986	Phosphatidylinositol 3-kinase regulatory subunit alpha	PIK3R1	-1.647e-19	2.17265e-10	9.98797	7.58058e-10	1	1	FALSE
Q01628	Interferon-induced transmembrane protein 3	IFITM3	-1.65228e-19	3.61962e-10	4.67425	4.5648e-10	1	1	FALSE
Q15418	Ribosomal protein S6 kinase alpha-1	RPS6KA1	-1.66482e-19	7.59097e-10	27.4642	2.19315e-10	1	1	FALSE
Q99805	Transmembrane 9 superfamily member 2	TM9SF2	-1.66932e-19	4.10637e-10	35.3486	4.0652e-10	1	1	FALSE
P15814	Immunoglobulin lambda-like polypeptide 1	IGLL1	-1.68938e-19	4.38125e-10	4.34863	3.85594e-10	1	1	FALSE
Q9ULT8	E3 ubiquitin-protein ligase HECTD1	HECTD1	-1.69093e-19	3.52853e-10	13.1272	4.79216e-10	1	1	FALSE
P15144	Aminopeptidase N	ANPEP	-1.69381e-19	2.38779e-10	19.4352	7.09364e-10	1	1	FALSE
Q96EP5	DAZ-associated protein 1	DAZAP1	-1.7229e-19	4.65709e-10	16.5662	3.69952e-10	1	1	FALSE
P04062	Glucosylceramidase	GBA	-1.73673e-19	3.36875e-10	17.3486	5.15542e-10	1	1	FALSE
Q9Y3U8	60S ribosomal protein L36	RPL36	-1.74598e-19	4.15483e-10	42.0296	4.20228e-10	1	1	FALSE
Q9HA65	TBC1 domain family member 17	TBC1D17	-1.74607e-19	3.99577e-10	19.2765	4.36978e-10	1	1	FALSE
O14579	Coatomer subunit epsilon	COPE	-1.79752e-19	2.25623e-10	84.7413	7.96691e-10	1	1	FALSE
P51114	Fragile X mental retardation syndrome-related protein 1	FXR1	-1.82498e-19	3.28844e-10	11.4692	5.5497e-10	1	1	FALSE
P02654	Apolipoprotein C-I;Truncated apolipoprotein C-I	APOC1	-1.93844e-19	3.28032e-10	11.8512	5.9093e-10	1	1	FALSE
P56545	C-terminal-binding protein 2	CTBP2	-1.95193e-19	3.27873e-10	49.1016	5.95332e-10	1	1	FALSE
Q12765	Secernin-1	SCRN1	-1.95615e-19	3.06315e-10	23.5374	6.38608e-10	1	1	FALSE
P11940	Polyadenylate-binding protein 1	PABPC1	-1.96511e-19	2.79698e-10	35.8421	7.02583e-10	1	1	FALSE
P08697	Alpha-2-antiplasmin	SERPINF2	-1.96693e-19	4.83093e-10	17.0442	4.07154e-10	1	1	FALSE
Q92598	Heat shock protein 105 kDa	HSPH1	-1.97909e-19	2.81626e-10	58.198	7.02737e-10	1	1	FALSE
P46777	60S ribosomal protein L5	RPL5	-1.9862e-19	1.89924e-10	109.486	1.04578e-09	1	1	FALSE
P25398	40S ribosomal protein S12	RPS12	-2.05999e-19	2.68926e-10	51.8537	7.66008e-10	1	1	FALSE
Q9NTJ4	Alpha-mannosidase 2C1	MAN2C1	-2.06466e-19	2.42864e-10	19.8034	8.50133e-10	1	1	FALSE
Q9HD89	Resistin	RETN	-2.07554e-19	5.49764e-10	13.3231	3.77534e-10	1	1	FALSE
Q9UKK9	ADP-sugar pyrophosphatase	NUDT5	-2.10477e-19	2.26655e-10	35.1881	9.28621e-10	1	1	FALSE
O75494	Serine/arginine-rich splicing factor 10	SRSF10	-2.11685e-19	5.28993e-10	36.7936	4.00167e-10	1	1	FALSE
P62753	40S ribosomal protein S6	RPS6	-2.13422e-19	1.87662e-10	98.6346	1.13727e-09	1	1	FALSE
Q8IXI2	Mitochondrial Rho GTPase 1	RHOT1	-2.20916e-19	4.88643e-10	27.8334	4.521e-10	1	1	FALSE
P01721	Ig lambda chain V-VI region AR		-2.23276e-19	3.50553e-10	17.4981	6.36926e-10	1	1	FALSE
Q10713	Mitochondrial-processing peptidase subunit alpha	PMPCA	-2.26314e-19	3.67722e-10	28.8177	6.15448e-10	1	1	FALSE
P68036	Ubiquitin-conjugating enzyme E2 L3	UBE2L3	-2.28326e-19	4.34196e-10	31.3486	5.25858e-10	1	1	FALSE
Q9Y5Y2	Cytosolic Fe-S cluster assembly factor NUBP2	NUBP2	-2.29989e-19	2.41921e-10	13.2918	9.50679e-10	1	1	FALSE
Q16795	NADH dehydrogenase [ubiquinone] 1 alpha subcomplex subunit 9, mitochondrial	NDUFA9	-2.33083e-19	3.48156e-10	50.9293	6.69478e-10	1	1	FALSE
Q15843	NEDD8	NEDD8	-2.41002e-19	4.47381e-10	29.5832	5.38694e-10	1	1	FALSE
P69891	Hemoglobin subunit gamma-1	HBG1	-2.49198e-19	4.73491e-10	4.51231	5.26299e-10	1	1	FALSE
P01857	Ig gamma-1 chain C region	IGHG1	-2.4985e-19	2.38197e-10	88.4808	1.04892e-09	1	1	FALSE
Q9Y6M9	NADH dehydrogenase [ubiquinone] 1 beta subcomplex subunit 9	NDUFB9	-2.51117e-19	6.25139e-10	12.0508	4.01697e-10	1	1	FALSE
O60888	Protein CutA	CUTA	-2.52864e-19	2.49781e-10	23.3486	1.01234e-09	1	1	FALSE
P49354	Protein farnesyltransferase/geranylgeranyltransferase type-1 subunit alpha	FNTA	-2.58676e-19	3.06802e-10	29.8705	8.43138e-10	1	1	FALSE
P09619	Platelet-derived growth factor receptor beta	PDGFRB	-2.60426e-19	2.25181e-10	42.3063	1.15652e-09	1	1	FALSE
A0A0A0MS15		IGHV3-49	-2.62329e-19	3.845e-10	6.01109	6.8226e-10	1	1	FALSE
P47914	60S ribosomal protein L29	RPL29	-2.65793e-19	3.05312e-10	34.3134	8.70561e-10	1	1	FALSE
Q9BRG1	Vacuolar protein-sorting-associated protein 25	VPS25	-2.7547e-19	4.81777e-10	34.137	5.71779e-10	1	1	FALSE
Q9NXR7	BRCA1-A complex subunit BRE	BRE	-2.82877e-19	4.55324e-10	4.34863	6.21266e-10	1	1	FALSE
Q92747	Actin-related protein 2/3 complex subunit 1A	ARPC1A	-2.86931e-19	2.05925e-10	43.2771	1.39338e-09	1	1	FALSE
P61088	Ubiquitin-conjugating enzyme E2 N	UBE2N	-2.96464e-19	2.69686e-10	31.8568	1.09929e-09	1	1	FALSE
Q9Y3D6	Mitochondrial fission 1 protein	FIS1	-2.97435e-19	3.37472e-10	10.8921	8.81363e-10	1	1	FALSE
Q4V328	GRIP1-associated protein 1	GRIPAP1	-3.0593e-19	3.3001e-10	24.027	9.2703e-10	1	1	FALSE
P60033	CD81 antigen	CD81	-3.12092e-19	4.38104e-10	16.3442	7.1237e-10	1	1	FALSE
P31025	Lipocalin-1	LCN1	-3.18566e-19	4.0112e-10	11.0155	7.94192e-10	1	1	FALSE
Q9BX68	Histidine triad nucleotide-binding protein 2, mitochondrial	HINT2	-3.3679e-19	3.09118e-10	31.9986	1.08952e-09	1	1	FALSE
Q8NFX7	Syntaxin-binding protein 6	STXBP6	-3.471e-19	5.15026e-10	13.9171	6.73946e-10	1	1	FALSE
Q5T1M5	FK506-binding protein 15	FKBP15	-3.50862e-19	5.12761e-10	31.7999	6.84261e-10	1	1	FALSE
Q92688	Acidic leucine-rich nuclear phosphoprotein 32 family member B	ANP32B	-3.54691e-19	3.2577e-10	24.0818	1.08878e-09	1	1	FALSE
Q53H82	Beta-lactamase-like protein 2	LACTB2	-3.56188e-19	7.14949e-10	15.3486	4.98201e-10	1	1	FALSE
Q96DI7	U5 small nuclear ribonucleoprotein 40 kDa protein	SNRNP40	-3.60585e-19	5.40204e-10	21.1426	6.67498e-10	1	1	FALSE
O75900	Matrix metalloproteinase-23;Matrix metalloproteinase-23, soluble form	MMP23A	-3.61142e-19	7.40149e-10	18.2021	4.87932e-10	1	1	FALSE
Q99729	Heterogeneous nuclear ribonucleoprotein A/B	HNRNPAB	-3.67196e-19	4.66699e-10	49.3486	7.86793e-10	1	1	FALSE
P62306	Small nuclear ribonucleoprotein F	SNRPF	-3.73854e-19	8.23848e-10	11.4679	4.53791e-10	1	1	FALSE
Q99653	Calcineurin B homologous protein 1	CHP1	-3.81404e-19	4.34277e-10	6.94817	8.7825e-10	1	1	FALSE
P01859	Ig gamma-2 chain C region	IGHG2	-3.92964e-19	3.39633e-10	63.4056	1.15703e-09	1	1	FALSE
A0A0C4DH29		IGHV1-3	-4.01056e-19	6.52235e-10	6.49169	6.14895e-10	1	1	FALSE
P28068	HLA class II histocompatibility antigen, DM beta chain	HLA-DMB	-4.08246e-19	7.11731e-10	18.3486	5.73596e-10	1	1	FALSE
P11908	Ribose-phosphate pyrophosphokinase 2	PRPS2	-4.10216e-19	3.66401e-10	13.3486	1.11958e-09	1	1	FALSE
Q86VB7	Scavenger receptor cysteine-rich type 1 protein M130;Soluble CD163	CD163	-4.32773e-19	5.44776e-10	11.1696	7.94405e-10	1	1	FALSE
O75382	Tripartite motif-containing protein 3	TRIM3	-4.5665e-19	4.8688e-10	22.4597	9.37909e-10	1	1	FALSE
Q9BT09	Protein canopy homolog 3	CNPY3	-4.80633e-19	5.40933e-10	4.34863	8.88526e-10	1	1	FALSE
P02775	Platelet basic protein;Connective tissue-activating peptide III;TC-2;Connective tissue-activating peptide III(1-81);Beta-thromboglobulin;Neutrophil-activating peptide 2(74);Neutrophil-activating peptide 2(73);Neutrophil-activating peptide 2;TC-1;Neutrophil-activating peptide 2(1-66);Neutrophil-activating peptide 2(1-63)	PPBP	-5.38706e-19	5.2574e-10	18.3486	1.02466e-09	1	1	FALSE
O43676	NADH dehydrogenase [ubiquinone] 1 beta subcomplex subunit 3	NDUFB3	-5.79465e-19	5.05286e-10	12.8507	1.14681e-09	1	1	FALSE
O95236	Apolipoprotein L3	APOL3	-7.33316e-19	5.54399e-10	11.3486	1.32272e-09	1	1	FALSE
Q8NI60	Atypical kinase ADCK3, mitochondrial	ADCK3	-7.57818e-19	5.9407e-10	12.3486	1.27564e-09	1	1	FALSE
Q6IQ22	Ras-related protein Rab-12	RAB12	-7.66452e-19	7.55676e-10	16.3486	1.01426e-09	1	1	FALSE
P62736;P63267	Actin, aortic smooth muscle;Actin, gamma-enteric smooth muscle	ACTA2;ACTG2	-7.89097e-19	9.72234e-10	8.25442	8.11633e-10	1	1	FALSE
P62888	60S ribosomal protein L30	RPL30	-7.99914e-19	1.00602e-09	45.7	7.95127e-10	1	1	FALSE
Q96RQ9	L-amino-acid oxidase	IL4I1	-8.90903e-19	7.63749e-10	5.34863	1.16649e-09	1	1	FALSE
P20962	Parathymosin	PTMS	-9.16463e-19	3.0858e-09	22.1186	2.96993e-10	1	1	FALSE
O60784	Target of Myb protein 1	TOM1	-9.46789e-19	2.25782e-09	44.1403	4.19337e-10	1	1	FALSE
Q08426	Peroxisomal bifunctional enzyme;Enoyl-CoA hydratase/3,2-trans-enoyl-CoA isomerase;3-hydroxyacyl-CoA dehydrogenase	EHHADH	-3.88303e-18	3.67463e-09	16.7644	1.05671e-09	1	1	FALSE
P06454	Prothymosin alpha;Prothymosin alpha, N-terminally processed;Thymosin alpha-1	PTMA	-4.51002e-18	1.95446e-09	20.3534	2.30755e-09	1	1	FALSE
O43252	Bifunctional 3-phosphoadenosine 5-phosphosulfate synthase 1;Sulfate adenylyltransferase;Adenylyl-sulfate kinase	PAPSS1	-6.04546e-18	0.000171722	3.94182	3.52049e-14	1	1	FALSE
Q16204	Coiled-coil domain-containing protein 6	CCDC6	-1.22505e-17	2.17617e-09	10.3277	5.6294e-09	1	1	FALSE
Q8WWY3	U4/U6 small nuclear ribonucleoprotein Prp31	PRPF31	-1.31271e-17	3.83708e-09	38.9651	3.42111e-09	1	1	FALSE
O76094	Signal recognition particle subunit SRP72	SRP72	-1.37504e-17	3.37363e-09	27.1873	4.07584e-09	1	1	FALSE
Q9UBT2	SUMO-activating enzyme subunit 2	UBA2	-1.67364e-17	3.31806e-09	68.8885	5.04403e-09	1	1	FALSE
P19838	Nuclear factor NF-kappa-B p105 subunit;Nuclear factor NF-kappa-B p50 subunit	NFKB1	-3.73628e-17	5.85995e-09	29.4333	6.37596e-09	1	1	FALSE
Q9H4E7	Differentially expressed in FDCP 6 homolog	DEF6	-5.87104e-17	5.11225e-09	12.635	1.14842e-08	1	1	FALSE
O00410	Importin-5	IPO5	-6.95171e-17	8.8773e-09	19.1471	7.83088e-09	1	1	FALSE
P16157	Ankyrin-1	ANK1	-9.52062e-17	5.60927e-08	137.717	1.6973e-09	1	1	FALSE
Q9UBQ5	Eukaryotic translation initiation factor 3 subunit K	EIF3K	-1.44579e-16	6.88982e-09	22.804	2.09844e-08	1	1	FALSE
Q5JRA6	Melanoma inhibitory activity protein 3	MIA3	-1.5572e-16	0.00116428	3.42171	1.33748e-13	1	1	FALSE
P18754	Regulator of chromosome condensation	RCC1	-3.21052e-16	3.66986e-08	31.4304	8.74836e-09	1	1	FALSE
P51888	Prolargin	PRELP	-8.53406e-16	2.13844e-08	228.378	3.99079e-08	1	1	FALSE
O94901	SUN domain-containing protein 1	SUN1	-1.21192e-15	2.13004e-08	20.3359	5.68968e-08	1	1	FALSE
P54803	Galactocerebrosidase	GALC	-1.35236e-13	0.0963978	3.42094	1.40289e-12	1	1	FALSE
Q8N2S1	Latent-transforming growth factor beta-binding protein 4	LTBP4	-1.07334e-12	7.71659e-05	2.41925	1.39095e-08	1	1	FALSE
O60884	DnaJ homolog subfamily A member 2	DNAJA2	-1.28552e-12	0.000110578	2.42	1.16255e-08	1	1	FALSE
Q13442	28 kDa heat- and acid-stable phosphoprotein	PDAP1	-2.34399e-12	1.31585e-06	53.482	1.78134e-06	0.999999	1	FALSE
Q9H3K6	BolA-like protein 2	BOLA2	-3.0105e-12	1.87648e-06	8.34514	1.60433e-06	0.999999	1	FALSE
Q15942	Zyxin	ZYX	-3.91326e-12	1.18747e-06	216.767	3.29546e-06	0.999997	1	FALSE
Q6YP21	Kynurenine--oxoglutarate transaminase 3	CCBL2	-4.3588e-12	3.5423e-06	4.82339	1.2305e-06	0.999999	1	FALSE
O14618	Copper chaperone for superoxide dismutase	CCS	-6.35394e-12	1.76145e-06	20.4769	3.60722e-06	0.999997	1	FALSE
P63010	AP-2 complex subunit beta	AP2B1	-8.79924e-12	1.50024e-06	148.275	5.86521e-06	0.999995	1	FALSE
Q15691	Microtubule-associated protein RP/EB family member 1	MAPRE1	-9.19109e-12	1.64072e-06	97.2598	5.60187e-06	0.999996	1	FALSE
Q96EE3	Nucleoporin SEH1	SEH1L	-1.39891e-11	3.96766e-06	7.6889	3.52577e-06	0.999997	1	FALSE
O43719	HIV Tat-specific factor 1	HTATSF1	-1.41599e-11	3.34202e-06	18.1253	4.23692e-06	0.999997	1	FALSE
Q15428	Splicing factor 3A subunit 2	SF3A2	-1.74978e-11	5.56532e-06	7.45885	3.14407e-06	0.999998	1	FALSE
Q02880	DNA topoisomerase 2-beta	TOP2B	-1.93244e-11	1.90925e-06	48.8749	1.01215e-05	0.999992	1	FALSE
Q15080	Neutrophil cytosol factor 4	NCF4	-2.01293e-11	3.79619e-06	30.5226	5.3025e-06	0.999996	1	FALSE
Q14914	Prostaglandin reductase 1	PTGR1	-2.65468e-11	1.26432e-05	48.4297	2.09968e-06	0.999998	1	FALSE
Q9NYF8	Bcl-2-associated transcription factor 1	BCLAF1	-2.83086e-11	3.84536e-06	35.8303	7.36175e-06	0.999994	1	FALSE
P05156	Complement factor I;Complement factor I heavy chain;Complement factor I light chain	CFI	-2.8655e-11	2.53909e-06	17.9623	1.12855e-05	0.999991	1	FALSE
P33240	Cleavage stimulation factor subunit 2	CSTF2	-3.16593e-11	1.38343e-05	4.73863	2.28847e-06	0.999998	1	FALSE
P13693	Translationally-controlled tumor protein	TPT1	-3.30207e-11	8.22006e-06	12.511	4.01709e-06	0.999997	1	FALSE
Q9NVE7	Pantothenate kinase 4	PANK4	-4.19383e-11	5.01424e-06	16.6126	8.36383e-06	0.999993	1	FALSE
O00232	26S proteasome non-ATPase regulatory subunit 12	PSMD12	-4.20241e-11	3.06499e-06	80.5672	1.3711e-05	0.999989	1	FALSE
Q9H910	Hematological and neurological expressed 1-like protein	HN1L	-4.26603e-11	6.44185e-06	13.6057	6.62236e-06	0.999995	1	FALSE
P34932	Heat shock 70 kDa protein 4	HSPA4	-4.2865e-11	3.61965e-06	124.647	1.18423e-05	0.999991	1	FALSE
O43865	Putative adenosylhomocysteinase 2	AHCYL1	-4.37206e-11	3.71655e-06	14.0819	1.17638e-05	0.999991	1	FALSE
P08514	Integrin alpha-IIb;Integrin alpha-IIb heavy chain;Integrin alpha-IIb light chain, form 1;Integrin alpha-IIb light chain, form 2	ITGA2B	-4.43816e-11	1.3051e-05	26.321	3.40063e-06	0.999997	1	FALSE
P41252	Isoleucine--tRNA ligase, cytoplasmic	IARS	-4.45591e-11	5.69618e-06	170.206	7.82263e-06	0.999994	1	FALSE
P46778	60S ribosomal protein L21	RPL21	-4.86442e-11	4.32433e-06	49.489	1.1249e-05	0.999991	1	FALSE
Q96HE7	ERO1-like protein alpha	ERO1L	-5.17287e-11	3.42024e-06	52.9598	1.51243e-05	0.999988	1	FALSE
A3KMH1	von Willebrand factor A domain-containing protein 8	VWA8	-5.5159e-11	2.32334e-05	13.2773	2.37413e-06	0.999998	1	FALSE
Q9UKG1	DCC-interacting protein 13-alpha	APPL1	-5.61491e-11	4.00511e-06	92.8255	1.40194e-05	0.999989	1	FALSE
Q15276	Rab GTPase-binding effector protein 1	RABEP1	-5.86543e-11	7.14822e-06	11.9688	8.20544e-06	0.999994	1	FALSE
Q8IUR0	Trafficking protein particle complex subunit 5	TRAPPC5	-6.3811e-11	8.73847e-06	38.5231	7.3023e-06	0.999994	1	FALSE
Q8NHP8	Putative phospholipase B-like 2;Putative phospholipase B-like 2 32 kDa form;Putative phospholipase B-like 2 45 kDa form	PLBD2	-6.63592e-11	3.80762e-06	17.642	1.7428e-05	0.999986	1	FALSE
Q9UNH7	Sorting nexin-6;Sorting nexin-6, N-terminally processed	SNX6	-7.83044e-11	1.7398e-05	95.5435	4.50077e-06	0.999996	1	FALSE
P62829	60S ribosomal protein L23	RPL23	-8.83162e-11	4.22612e-06	64.6121	2.08977e-05	0.999983	1	FALSE
Q06124	Tyrosine-protein phosphatase non-receptor type 11	PTPN11	-9.64362e-11	6.3265e-06	39.1421	1.52432e-05	0.999988	1	FALSE
P02671	Fibrinogen alpha chain;Fibrinopeptide A;Fibrinogen alpha chain	FGA	-9.73648e-11	6.43734e-06	500.66	1.5125e-05	0.999988	1	FALSE
P51858	Hepatoma-derived growth factor	HDGF	-1.02473e-10	4.33677e-06	98.234	2.36289e-05	0.999981	1	FALSE
Q8TCT9	Minor histocompatibility antigen H13	HM13	-1.18417e-10	7.70121e-06	21.3849	1.53764e-05	0.999988	1	FALSE
Q5NDL2	EGF domain-specific O-linked N-acetylglucosamine transferase	EOGT	-1.40685e-10	9.32101e-06	5.97027	1.50933e-05	0.999988	1	FALSE
P02652	Apolipoprotein A-II;Proapolipoprotein A-II;Truncated apolipoprotein A-II	APOA2	-1.4087e-10	1.72527e-05	48.7202	8.16513e-06	0.999994	1	FALSE
P52306	Rap1 GTPase-GDP dissociation stimulator 1	RAP1GDS1	-1.43847e-10	9.68997e-06	17.7661	1.48449e-05	0.999988	1	FALSE
P62910	60S ribosomal protein L32	RPL32	-1.47584e-10	1.0439e-05	16.6715	1.41378e-05	0.999989	1	FALSE
P46782	40S ribosomal protein S5;40S ribosomal protein S5, N-terminally processed	RPS5	-1.55036e-10	5.78755e-06	84.0079	2.67878e-05	0.999979	1	FALSE
Q8NFV4	Alpha/beta hydrolase domain-containing protein 11	ABHD11	-1.57461e-10	5.91919e-05	24.5707	2.66018e-06	0.999998	1	FALSE
P29622	Kallistatin	SERPINA4	-1.63703e-10	8.06145e-06	9.57004	2.03069e-05	0.999984	1	FALSE
Q15642	Cdc42-interacting protein 4	TRIP10	-1.6748e-10	7.26795e-06	27.5373	2.30436e-05	0.999982	1	FALSE
P02679	Fibrinogen gamma chain	FGG	-1.78704e-10	9.27118e-06	331.518	1.92752e-05	0.999985	1	FALSE
P62314	Small nuclear ribonucleoprotein Sm D1	SNRPD1	-1.93286e-10	9.66074e-06	69.5203	2.00073e-05	0.999984	1	FALSE
P04217	Alpha-1B-glycoprotein	A1BG	-2.01642e-10	6.75128e-06	71.5368	2.98672e-05	0.999976	1	FALSE
Q9Y295	Developmentally-regulated GTP-binding protein 1	DRG1	-2.45764e-10	9.5688e-06	37.4166	2.56839e-05	0.99998	1	FALSE
P16930	Fumarylacetoacetase	FAH	-2.95928e-10	7.68756e-06	34.892	3.84944e-05	0.99997	1	FALSE
Q9UQE7	Structural maintenance of chromosomes protein 3	SMC3	-3.06318e-10	7.19935e-06	120.08	4.2548e-05	0.999966	1	FALSE
P38571	Lysosomal acid lipase/cholesteryl ester hydrolase	LIPA	-3.08102e-10	2.80311e-05	6.38907	1.09914e-05	0.999992	1	FALSE
P51798	H(+)/Cl(-) exchange transporter 7	CLCN7	-3.18978e-10	1.19592e-05	14.506	2.66722e-05	0.999979	1	FALSE
O14828	Secretory carrier-associated membrane protein 3	SCAMP3	-3.3279e-10	1.17377e-05	34.5131	2.83522e-05	0.999978	1	FALSE
P36969	Phospholipid hydroperoxide glutathione peroxidase, mitochondrial	GPX4	-3.54386e-10	1.07015e-05	21.1275	3.31155e-05	0.999974	1	FALSE
P47897	Glutamine--tRNA ligase	QARS	-5.4731e-10	3.73261e-05	147.431	1.46629e-05	0.999988	1	FALSE
Q92530	Proteasome inhibitor PI31 subunit	PSMF1	-5.75737e-10	1.25618e-05	22.2269	4.58322e-05	0.999964	1	FALSE
P52943	Cysteine-rich protein 2	CRIP2	-6.10972e-10	1.38155e-05	76.2888	4.42238e-05	0.999965	1	FALSE
Q9UMY4	Sorting nexin-12	SNX12	-6.32141e-10	1.04669e-05	51.8857	6.03942e-05	0.999952	1	FALSE
P17813	Endoglin	ENG	-6.33328e-10	1.3677e-05	18.4287	4.63061e-05	0.999964	1	FALSE
Q9Y3C8	Ubiquitin-fold modifier-conjugating enzyme 1	UFC1	-6.8945e-10	1.25126e-05	37.2999	5.51006e-05	0.999956	1	FALSE
P50502;Q8IZP2	Hsc70-interacting protein;Putative protein FAM10A4	ST13;ST13P4	-8.14329e-10	0.000338643	10.3486	2.40468e-06	0.999998	1	FALSE
Q8WTW3	Conserved oligomeric Golgi complex subunit 1	COG1	-8.98678e-10	2.38505e-05	9.33923	3.76796e-05	0.999971	1	FALSE
Q9Y3A6	Transmembrane emp24 domain-containing protein 5	TMED5	-9.05487e-10	3.29227e-05	32.5876	2.75034e-05	0.999978	1	FALSE
Q13557	Calcium/calmodulin-dependent protein kinase type II subunit delta	CAMK2D	-1.08024e-09	2.36382e-05	27.0613	4.56987e-05	0.999964	1	FALSE
Q9NPH2	Inositol-3-phosphate synthase 1	ISYNA1	-1.0979e-09	2.0799e-05	4.62031	5.27862e-05	0.99996	1	FALSE
P35580	Myosin-10	MYH10	-1.12124e-09	1.6245e-05	1118.69	6.90204e-05	0.999945	1	FALSE
P00734	Prothrombin;Activation peptide fragment 1;Activation peptide fragment 2;Thrombin light chain;Thrombin heavy chain	F2	-1.1758e-09	1.38431e-05	44.8295	8.49372e-05	0.999933	1	FALSE
Q9Y333	U6 snRNA-associated Sm-like protein LSm2	LSM2	-1.21897e-09	0.0170359	2.41823	7.15531e-08	1	1	FALSE
Q8IWB7	WD repeat and FYVE domain-containing protein 1	WDFY1	-1.43589e-09	3.51967e-05	20.9172	4.07963e-05	0.999968	1	FALSE
Q5JRX3	Presequence protease, mitochondrial	PITRM1	-1.47963e-09	0.000196082	5.73871	7.54597e-06	0.999994	1	FALSE
Q9NQP4	Prefoldin subunit 4	PFDN4	-1.95321e-09	5.30137e-05	3.67636	3.68435e-05	0.999973	1	FALSE
Q9Y3I0	tRNA-splicing ligase RtcB homolog	RTCB	-3.57652e-09	4.95735e-05	134.839	7.21458e-05	0.999943	1	FALSE
Q9NR50	Translation initiation factor eIF-2B subunit gamma	EIF2B3	-4.17495e-09	0.000110888	5.06806	3.765e-05	0.999971	1	FALSE
P20933	N(4)-(beta-N-acetylglucosaminyl)-L-asparaginase;Glycosylasparaginase alpha chain;Glycosylasparaginase beta chain	AGA	-4.18964e-09	0.000102379	30.1381	4.09229e-05	0.999968	1	FALSE
Q8TEM1	Nuclear pore membrane glycoprotein 210	NUP210	-5.86595e-09	4.99982e-05	35.4515	0.000117323	0.999907	1	FALSE
P00918	Carbonic anhydrase 2	CA2	-6.03041e-09	0.000111217	134.349	5.42221e-05	0.999957	1	FALSE
P48729	Casein kinase I isoform alpha	CSNK1A1	-9.37928e-09	0.000214261	6.46412	4.3775e-05	0.999966	1	FALSE
O95232	Luc7-like protein 3	LUC7L3	-1.06257e-08	8.28426e-05	50.7722	0.000128264	0.999898	1	FALSE
P26368	Splicing factor U2AF 65 kDa subunit	U2AF2	-1.66826e-08	5.10072e-05	69.8689	0.000327064	0.99974	1	FALSE
Q9HAB8	Phosphopantothenate--cysteine ligase	PPCS	-2.08574e-08	6.23655e-05	20.9665	0.000334438	0.999736	1	FALSE
Q6PIJ6	F-box only protein 38	FBXO38	-2.41986e-08	0.000167521	28.3575	0.000144452	0.999886	1	FALSE
Q9NVZ3	Adaptin ear-binding coat-associated protein 2	NECAP2	-4.61033e-08	0.000100619	13.5323	0.000458194	0.999641	1	FALSE
P06727	Apolipoprotein A-IV	APOA4	-9.77931e-08	0.000115684	248.873	0.000845349	0.999326	1	FALSE
P02511	Alpha-crystallin B chain	CRYAB	-2.59041e-07	0.000181825	63.5203	0.00142467	0.998868	1	FALSE
Q14696	LDLR chaperone MESD	MESDC2	-2.81636e-07	0.00030864	36.8091	0.000912507	0.999277	1	FALSE
P15090	Fatty acid-binding protein, adipocyte	FABP4	-4.64441e-07	0.00191642	18.9424	0.000242348	0.999809	1	FALSE
Q96GS4	Uncharacterized protein C17orf59	C17orf59	-7.44941e-07	0.00187131	35.4994	0.000398086	0.999685	1	FALSE
P15586	N-acetylglucosamine-6-sulfatase	GNS	-8.52881e-07	0.00608554	16.5456	0.000140149	0.99989	1	FALSE
O15371	Eukaryotic translation initiation factor 3 subunit D	EIF3D	-9.92138e-07	0.000362553	66.3046	0.00273653	0.997825	1	FALSE
P51178	1-phosphatidylinositol 4,5-bisphosphate phosphodiesterase delta-1	PLCD1	-1.2224e-06	0.000616206	14.9861	0.00198375	0.998443	1	FALSE
P18859	ATP synthase-coupling factor 6, mitochondrial	ATP5J	-2.46609e-06	0.00152925	26.598	0.00161261	0.998725	1	FALSE
P11387	DNA topoisomerase 1	TOP1	-1.76255e-05	0.00353197	14.4601	0.00499027	0.996087	1	FALSE
P30086	Phosphatidylethanolamine-binding protein 1;Hippocampal cholinergic neurostimulating peptide	PEBP1	-4.07579e-05	0.00216108	165.696	0.01886	0.984976	1	FALSE
Q5R3I4	Tetratricopeptide repeat protein 38	TTC38	-4.52012e-05	0.00444756	17.3354	0.0101631	0.992007	1	FALSE
P51659	Peroxisomal multifunctional enzyme type 2;(3R)-hydroxyacyl-CoA dehydrogenase;Enoyl-CoA hydratase 2	HSD17B4	-6.25941e-05	0.00586329	372.905	0.0106756	0.991488	1	FALSE
P35606	Coatomer subunit beta	COPB2	-0.000609678	0.0888365	253.347	0.00686292	0.99453	1	FALSE
Q9Y512	Sorting and assembly machinery component 50 homolog	SAMM50	-0.00213414	0.344697	24.6194	0.00619136	0.99511	1	FALSE
P26196	Probable ATP-dependent RNA helicase DDX6	DDX6	-0.0024934	0.164034	75.7485	0.0152005	0.987912	1	FALSE
Q14574	Desmocollin-3	DSC3	-0.00270151	0.40115	42.6967	0.00673441	0.994658	1	FALSE
Q13283	Ras GTPase-activating protein-binding protein 1	G3BP1	-0.00299896	0.140285	88.7173	0.0213777	0.982992	1	FALSE
P00450	Ceruloplasmin	CP	-0.0031535	0.0338873	174.352	0.0930584	0.925964	1	FALSE
P78410;O00481;O00478	Butyrophilin subfamily 3 member A2;Butyrophilin subfamily 3 member A1;Butyrophilin subfamily 3 member A3	BTN3A2;BTN3A1;BTN3A3	-0.00318962	0.184617	14.2641	0.0172769	0.986455	1	FALSE
P54619	5-AMP-activated protein kinase subunit gamma-1	PRKAG1	-0.00350674	5.0748	2.42271	0.000691011	0.999501	1	FALSE
S4R460		IGHV3OR16-9	-0.00352876	0.0843543	16.3163	0.0418326	0.96714	1	FALSE
O75347	Tubulin-specific chaperone A	TBCA	-0.00368069	0.223847	76.2974	0.0164429	0.986924	1	FALSE
P30566	Adenylosuccinate lyase	ADSL	-0.00433354	0.229946	46.1698	0.0188459	0.985045	1	FALSE
O00560	Syntenin-1	SDCBP	-0.00480033	0.176242	14.3445	0.0272372	0.978646	1	FALSE
Q13838	Spliceosome RNA helicase DDX39B	DDX39B	-0.00544496	0.252738	65.7736	0.0215439	0.982877	1	FALSE
O95816	BAG family molecular chaperone regulator 2	BAG2	-0.00642846	0.179994	41.5473	0.0357148	0.971681	1	FALSE
Q8IXM6	Nurim	NRM	-0.00662864	0.125284	29.2545	0.0529089	0.958164	1	FALSE
Q96HN2	Putative adenosylhomocysteinase 3	AHCYL2	-0.00677572	0.211008	25.5636	0.0321112	0.974633	1	FALSE
P27635	60S ribosomal protein L10	RPL10	-0.00774529	0.153535	56.0391	0.0504465	0.959946	1	FALSE
Q9BPW8	Protein NipSnap homolog 1	NIPSNAP1	-0.0079438	0.307199	24.1713	0.0258588	0.979582	1	FALSE
Q9H2D6	TRIO and F-actin-binding protein	TRIOBP	-0.00813757	0.131002	34.9537	0.0621177	0.950823	1	FALSE
O95197	Reticulon-3	RTN3	-0.0087505	0.49164	6.28157	0.0177986	0.986351	1	FALSE
P13798	Acylamino-acid-releasing enzyme	APEH	-0.00890284	0.214535	94.5544	0.0414984	0.966986	1	FALSE
O75083	WD repeat-containing protein 1	WDR1	-0.00932457	0.132608	336.186	0.070317	0.943983	1	FALSE
P02748	Complement component C9;Complement component C9a;Complement component C9b	C9	-0.00938937	0.139659	87.3114	0.0672306	0.946552	1	FALSE
P02750	Leucine-rich alpha-2-glycoprotein	LRG1	-0.00953834	0.095369	28.7043	0.100015	0.921028	1	FALSE
P51884	Lumican	LUM	-0.0101418	0.354407	151.005	0.0286163	0.977208	1	FALSE
Q96LJ7	Dehydrogenase/reductase SDR family member 1	DHRS1	-0.0102912	0.345763	15.0741	0.0297638	0.976646	1	FALSE
P50395	Rab GDP dissociation inhibitor beta	GDI2	-0.0106475	0.0363857	250.667	0.292627	0.770049	1	FALSE
Q9UBQ0	Vacuolar protein sorting-associated protein 29	VPS29	-0.0106999	0.170342	31.0035	0.062814	0.950318	1	FALSE
Q8IWX8	Calcium homeostasis endoplasmic reticulum protein	CHERP	-0.0107764	0.29743	12.1953	0.0362316	0.971684	1	FALSE
Q14643	Inositol 1,4,5-trisphosphate receptor type 1	ITPR1	-0.0109846	0.075523	10.326	0.145447	0.887158	1	FALSE
Q9UKK3	Poly [ADP-ribose] polymerase 4	PARP4	-0.011153	0.0655219	29.5288	0.170218	0.865999	1	FALSE
Q8NC56	LEM domain-containing protein 2	LEMD2	-0.0116321	0.243259	103.92	0.0478178	0.961953	1	FALSE
P30153	Serine/threonine-protein phosphatase 2A 65 kDa regulatory subunit A alpha isoform	PPP2R1A	-0.0130401	0.153773	121.119	0.0848009	0.93256	1	FALSE
A0A0B4J1X5;A0A075B7E8		IGHV3-74;IGHV3OR16-13	-0.0136524	0.15708	13.3386	0.0869139	0.932031	1	FALSE
Q9UIA9	Exportin-7	XPO7	-0.0138734	0.172381	68.3498	0.0804806	0.93609	1	FALSE
Q4G0F5	Vacuolar protein sorting-associated protein 26B	VPS26B	-0.0141499	0.162955	24.3714	0.0868331	0.931514	1	FALSE
Q86X83	COMM domain-containing protein 2	COMMD2	-0.0141689	0.141772	25.4921	0.0999419	0.921172	1	FALSE
O14980	Exportin-1	XPO1	-0.0143831	0.103335	177.375	0.139189	0.889458	1	FALSE
P51688	N-sulphoglucosamine sulphohydrolase	SGSH	-0.0146132	0.205297	28.2699	0.071181	0.943755	1	FALSE
P01624	Ig kappa chain V-III region POM		-0.0154886	0.137914	12.265	0.112307	0.912397	1	FALSE
Q13595	Transformer-2 protein homolog alpha	TRA2A	-0.0157354	0.0630299	35.2643	0.24965	0.804306	1	FALSE
O15498	Synaptobrevin homolog YKT6	YKT6	-0.0163027	0.106859	33.3694	0.152562	0.879663	1	FALSE
P07355	Annexin A2	ANXA2	-0.0163184	0.17606	219.481	0.0926866	0.926237	1	FALSE
P53634	Dipeptidyl peptidase 1;Dipeptidyl peptidase 1 exclusion domain chain;Dipeptidyl peptidase 1 heavy chain;Dipeptidyl peptidase 1 light chain	CTSC	-0.0165076	0.161502	45.3328	0.102213	0.919039	1	FALSE
P02787	Serotransferrin	TF	-0.0169418	0.077459	334.306	0.21872	0.827002	1	FALSE
Q15424	Scaffold attachment factor B1	SAFB	-0.0173426	0.167152	35.4036	0.103753	0.917951	1	FALSE
Q9Y6G9	Cytoplasmic dynein 1 light intermediate chain 1	DYNC1LI1	-0.0177915	0.163046	31.1785	0.109119	0.913807	1	FALSE
P17931	Galectin-3	LGALS3	-0.0182796	0.146052	148.776	0.125158	0.900567	1	FALSE
P62244	40S ribosomal protein S15a	RPS15A	-0.0185232	0.0546424	135.013	0.33899	0.735144	1	FALSE
Q13586	Stromal interaction molecule 1	STIM1	-0.018925	57270.8	3.3817	3.30447e-07	1	1	FALSE
P23284	Peptidyl-prolyl cis-trans isomerase B	PPIB	-0.0194814	0.0437929	249.065	0.444853	0.656812	1	FALSE
P35813	Protein phosphatase 1A	PPM1A	-0.0202211	0.269254	5.88659	0.0751002	0.942622	1	FALSE
O60610	Protein diaphanous homolog 1	DIAPH1	-0.0203457	0.132695	53.0594	0.153327	0.878722	1	FALSE
P61019	Ras-related protein Rab-2A	RAB2A	-0.0214645	0.126746	47.367	0.16935	0.866242	1	FALSE
Q15370	Transcription elongation factor B polypeptide 2	TCEB2	-0.0215446	0.171855	66.6364	0.125365	0.900612	1	FALSE
P05026	Sodium/potassium-transporting ATPase subunit beta-1	ATP1B1	-0.021951	0.269987	63.179	0.081304	0.935457	1	FALSE
P13747	HLA class I histocompatibility antigen, alpha chain E	HLA-E	-0.0219657	0.470793	18.5742	0.0466567	0.963285	1	FALSE
Q9Y2V2	Calcium-regulated heat stable protein 1	CARHSP1	-0.0226014	0.167018	24.4263	0.135323	0.893465	1	FALSE
P62328	Thymosin beta-4;Hematopoietic system regulatory peptide	TMSB4X	-0.0229557	0.269095	93.5916	0.0853071	0.932199	1	FALSE
P55209	Nucleosome assembly protein 1-like 1	NAP1L1	-0.0232798	0.169705	44.949	0.137178	0.891503	1	FALSE
O15269	Serine palmitoyltransferase 1	SPTLC1	-0.0232974	0.111909	7.19837	0.208182	0.840855	1	FALSE
P61165	Transmembrane protein 258	TMEM258	-0.0235303	0.0763978	8.29865	0.307998	0.765673	1	FALSE
Q00796	Sorbitol dehydrogenase	SORD	-0.0238362	0.184633	35.5941	0.1291	0.898005	1	FALSE
Q9BRA2	Thioredoxin domain-containing protein 17	TXNDC17	-0.0243423	0.185011	51.3377	0.131572	0.895837	1	FALSE
Q96T51	RUN and FYVE domain-containing protein 1	RUFY1	-0.0246849	0.20047	11.8306	0.123135	0.904067	1	FALSE
Q9UN86	Ras GTPase-activating protein-binding protein 2	G3BP2	-0.0249487	0.187759	8.21878	0.132876	0.897487	1	FALSE
Q99758	ATP-binding cassette sub-family A member 3	ABCA3	-0.025571	0.411492	281.782	0.0621421	0.950494	1	FALSE
P00747	Plasminogen;Plasmin heavy chain A;Activation peptide;Angiostatin;Plasmin heavy chain A, short form;Plasmin light chain B	PLG	-0.0257058	0.171992	68.3117	0.14946	0.881631	1	FALSE
P60900	Proteasome subunit alpha type-6	PSMA6	-0.025984	0.132128	127.956	0.196658	0.844407	1	FALSE
P67775;P62714	Serine/threonine-protein phosphatase 2A catalytic subunit alpha isoform;Serine/threonine-protein phosphatase 2A catalytic subunit beta isoform	PPP2CA;PPP2CB	-0.0263631	0.0913729	54.625	0.288522	0.774039	1	FALSE
Q9GZP4	PITH domain-containing protein 1	PITHD1	-0.0268932	0.170535	47.0347	0.157699	0.875369	1	FALSE
Q9UJW0	Dynactin subunit 4	DCTN4	-0.0269972	0.0831278	40.9385	0.324768	0.74701	1	FALSE
Q96CT7	Coiled-coil domain-containing protein 124	CCDC124	-0.0275701	0.203574	13.2832	0.13543	0.894303	1	FALSE
P27694	Replication protein A 70 kDa DNA-binding subunit;Replication protein A 70 kDa DNA-binding subunit, N-terminally processed	RPA1	-0.0279071	0.158434	56.8371	0.176143	0.860808	1	FALSE
P30038	Delta-1-pyrroline-5-carboxylate dehydrogenase, mitochondrial	ALDH4A1	-0.0284373	0.226647	22.1585	0.12547	0.901283	1	FALSE
O43324	Eukaryotic translation elongation factor 1 epsilon-1	EEF1E1	-0.0289601	0.138916	25.9972	0.208471	0.836486	1	FALSE
Q9Y265	RuvB-like 1	RUVBL1	-0.0292162	0.164253	123.085	0.177873	0.859115	1	FALSE
O43399	Tumor protein D54	TPD52L2	-0.0292395	0.0471448	107.976	0.620206	0.536429	0.932393	FALSE
Q9H4K7	Mitochondrial ribosome-associated GTPase 2	MTG2	-0.0292771	0.224815	25.8993	0.130227	0.897393	1	FALSE
Q8NF50	Dedicator of cytokinesis protein 8	DOCK8	-0.0302772	0.297591	21.466	0.101741	0.919906	1	FALSE
P16435	NADPH--cytochrome P450 reductase	POR	-0.030285	0.141162	206.613	0.214541	0.830337	1	FALSE
O60307	Microtubule-associated serine/threonine-protein kinase 3	MAST3	-0.0304238	0.100347	11.2606	0.303185	0.767277	1	FALSE
P14866	Heterogeneous nuclear ribonucleoprotein L	HNRNPL	-0.0307075	0.143669	135.909	0.213739	0.831071	1	FALSE
O15126	Secretory carrier-associated membrane protein 1	SCAMP1	-0.0307336	0.0848391	16.0596	0.362257	0.721883	1	FALSE
P19878	Neutrophil cytosol factor 2	NCF2	-0.0308641	0.322432	42.2965	0.0957226	0.924193	1	FALSE
O43681	ATPase ASNA1	ASNA1	-0.0309713	0.197745	60.9399	0.156622	0.87606	1	FALSE
Q9NQ48	Leucine zipper transcription factor-like protein 1	LZTFL1	-0.0319719	0.19369	4.51524	0.165068	0.876022	1	FALSE
Q08378	Golgin subfamily A member 3	GOLGA3	-0.0326054	0.141011	26.4015	0.231226	0.818922	1	FALSE
Q9BXS5	AP-1 complex subunit mu-1	AP1M1	-0.0333564	0.167885	48.2696	0.198686	0.843343	1	FALSE
Q9BWS9	Chitinase domain-containing protein 1	CHID1	-0.0333621	0.10545	19.4372	0.316379	0.755087	1	FALSE
O75351	Vacuolar protein sorting-associated protein 4B	VPS4B	-0.0334289	0.180653	56.5583	0.185045	0.853856	1	FALSE
P49721	Proteasome subunit beta type-2	PSMB2	-0.0335467	0.105466	83.5421	0.318081	0.751217	1	FALSE
P16949	Stathmin	STMN1	-0.0341407	0.170189	19.7546	0.200604	0.843059	1	FALSE
P02774	Vitamin D-binding protein	GC	-0.0348685	0.110332	103.492	0.316031	0.752615	1	FALSE
Q02878	60S ribosomal protein L6	RPL6	-0.0349578	0.064165	247.422	0.544811	0.586374	0.981186	FALSE
Q9HB07	UPF0160 protein MYG1, mitochondrial	C12orf10	-0.0352264	0.0824662	38.9088	0.427162	0.671616	1	FALSE
P62312	U6 snRNA-associated Sm-like protein LSm6	LSM6	-0.0354855	0.112293	25.2683	0.31601	0.754591	1	FALSE
P55265	Double-stranded RNA-specific adenosine deaminase	ADAR	-0.0359714	0.258937	65.1411	0.138919	0.889942	1	FALSE
P31942	Heterogeneous nuclear ribonucleoprotein H3	HNRNPH3	-0.036411	0.122998	118.739	0.296028	0.767726	1	FALSE
O00170	AH receptor-interacting protein	AIP	-0.0365789	0.0808154	34.9207	0.452623	0.65362	1	FALSE
P13073	Cytochrome c oxidase subunit 4 isoform 1, mitochondrial	COX4I1	-0.0366305	0.293822	74.1921	0.124669	0.901123	1	FALSE
P15880	40S ribosomal protein S2	RPS2	-0.0368012	0.0529882	193.89	0.694517	0.488189	0.87874	FALSE
Q14839	Chromodomain-helicase-DNA-binding protein 4	CHD4	-0.0368911	0.353315	30.1309	0.104414	0.917533	1	FALSE
P00533	Epidermal growth factor receptor	EGFR	-0.0387669	0.350655	6.8879	0.110556	0.915121	1	FALSE
Q9UPQ0	LIM and calponin homology domains-containing protein 1	LIMCH1	-0.0392098	0.329909	102.522	0.11885	0.905627	1	FALSE
O00442	RNA 3-terminal phosphate cyclase	RTCA	-0.0393721	0.147546	18.339	0.266845	0.792566	1	FALSE
P10109	Adrenodoxin, mitochondrial	FDX1	-0.0395118	0.261594	5.54252	0.151042	0.885288	1	FALSE
Q8N129	Protein canopy homolog 4	CNPY4	-0.0395351	0.228835	15.066	0.172767	0.865134	1	FALSE
Q9GZT3	SRA stem-loop-interacting RNA-binding protein, mitochondrial	SLIRP	-0.0398613	0.257343	27.5031	0.154896	0.878035	1	FALSE
Q9BW30	Tubulin polymerization-promoting protein family member 3	TPPP3	-0.0400104	0.256558	105.337	0.15595	0.876371	1	FALSE
Q93008	Probable ubiquitin carboxyl-terminal hydrolase FAF-X	USP9X	-0.0400114	0.170779	84.5711	0.234288	0.815328	1	FALSE
Q15427	Splicing factor 3B subunit 4	SF3B4	-0.0402932	0.105524	33.6897	0.381839	0.704979	1	FALSE
Q9BXP5	Serrate RNA effector molecule homolog	SRRT	-0.040553	0.0817313	52.1557	0.496174	0.621856	1	FALSE
P53680	AP-2 complex subunit sigma	AP2S1	-0.0411045	0.0749134	59.5398	0.548693	0.585268	0.980279	FALSE
Q16851	UTP--glucose-1-phosphate uridylyltransferase	UGP2	-0.0411257	0.141264	136.731	0.291127	0.771395	1	FALSE
P61586	Transforming protein RhoA	RHOA	-0.0411391	0.399129	12.703	0.103072	0.919515	1	FALSE
P23528	Cofilin-1	CFL1	-0.041385	0.183862	105.67	0.225087	0.822346	1	FALSE
P13010	X-ray repair cross-complementing protein 5	XRCC5	-0.0413863	0.130688	335.353	0.316681	0.751683	1	FALSE
P20340	Ras-related protein Rab-6A	RAB6A	-0.041429	0.201959	52.2955	0.205136	0.838262	1	FALSE
Q99584	Protein S100-A13	S100A13	-0.0415434	0.120646	49.5833	0.344342	0.732045	1	FALSE
Q7Z5L9	Interferon regulatory factor 2-binding protein 2	IRF2BP2	-0.0418383	0.144319	28.1502	0.289902	0.774016	1	FALSE
Q9H2U2	Inorganic pyrophosphatase 2, mitochondrial	PPA2	-0.0418467	0.310365	36.4612	0.134831	0.893487	1	FALSE
P49327	Fatty acid synthase;[Acyl-carrier-protein] S-acetyltransferase;[Acyl-carrier-protein] S-malonyltransferase;3-oxoacyl-[acyl-carrier-protein] synthase;3-oxoacyl-[acyl-carrier-protein] reductase;3-hydroxyacyl-[acyl-carrier-protein] dehydratase;Enoyl-[acyl-carrier-protein] reductase;Oleoyl-[acyl-carrier-protein] hydrolase	FASN	-0.0422969	0.26616	917.265	0.158915	0.873771	1	FALSE
P05198	Eukaryotic translation initiation factor 2 subunit 1	EIF2S1	-0.0429783	0.0740621	152.437	0.580301	0.562569	0.958807	FALSE
P01780	Ig heavy chain V-III region JON		-0.0440803	0.168024	26.0667	0.262345	0.795118	1	FALSE
Q13242	Serine/arginine-rich splicing factor 9	SRSF9	-0.0443456	0.187261	39.8307	0.236812	0.814016	1	FALSE
O15143	Actin-related protein 2/3 complex subunit 1B	ARPC1B	-0.0459875	0.155108	149.571	0.296486	0.76727	1	FALSE
P23634	Plasma membrane calcium-transporting ATPase 4	ATP2B4	-0.0461279	0.225047	58.8413	0.20497	0.838303	1	FALSE
Q9P013	Spliceosome-associated protein CWC15 homolog	CWC15	-0.0471951	0.368515	7.86731	0.128068	0.901308	1	FALSE
Q9Y6C2	EMILIN-1	EMILIN1	-0.0477022	0.240905	505.428	0.198012	0.843115	1	FALSE
Q9Y3B3	Transmembrane emp24 domain-containing protein 7	TMED7	-0.0477597	0.256605	17.369	0.186121	0.854506	1	FALSE
Q27J81	Inverted formin-2	INF2	-0.0483592	0.189776	51.4334	0.254822	0.799877	1	FALSE
P28906	Hematopoietic progenitor cell antigen CD34	CD34	-0.0504395	0.498787	19.9359	0.101124	0.920462	1	FALSE
P12273	Prolactin-inducible protein	PIP	-0.0513236	0.380953	31.3206	0.134724	0.893692	1	FALSE
Q9Y5S9	RNA-binding protein 8A	RBM8A	-0.0515413	0.23111	45.8667	0.223017	0.824513	1	FALSE
P21695	Glycerol-3-phosphate dehydrogenase [NAD(+)], cytoplasmic	GPD1	-0.0519172	0.331785	64.7376	0.156478	0.876143	1	FALSE
Q12905	Interleukin enhancer-binding factor 2	ILF2	-0.0525205	0.146836	191.993	0.357681	0.720975	1	FALSE
P21283	V-type proton ATPase subunit C 1	ATP6V1C1	-0.0526912	0.203648	22.3485	0.258737	0.798206	1	FALSE
P08240	Signal recognition particle receptor subunit alpha	SRPR	-0.0536858	0.141877	16.1585	0.378398	0.710061	1	FALSE
P15428	15-hydroxyprostaglandin dehydrogenase [NAD(+)]	HPGD	-0.054171	0.312299	64.7339	0.173459	0.862832	1	FALSE
Q9Y3Y2	Chromatin target of PRMT1 protein	CHTOP	-0.0549422	0.188227	35.9816	0.291893	0.772045	1	FALSE
Q96AX1	Vacuolar protein sorting-associated protein 33A	VPS33A	-0.0553613	0.227649	18.0193	0.243187	0.810607	1	FALSE
Q9HC35	Echinoderm microtubule-associated protein-like 4	EML4	-0.0557889	0.195706	116.298	0.285065	0.776101	1	FALSE
Q969X1	Protein lifeguard 3	TMBIM1	-0.0560223	0.431215	6.4202	0.129917	0.900608	1	FALSE
Q10570	Cleavage and polyadenylation specificity factor subunit 1	CPSF1	-0.0563896	0.199045	20.6167	0.283301	0.779771	1	FALSE
Q9BVQ7	Spermatogenesis-associated protein 5-like protein 1	SPATA5L1	-0.0569296	0.335692	22.428	0.169589	0.866854	1	FALSE
P14174	Macrophage migration inhibitory factor	MIF	-0.0570436	0.136055	24.0065	0.419269	0.678748	1	FALSE
Q9BS40	Latexin	LXN	-0.0572144	0.193904	35.5941	0.295066	0.769658	1	FALSE
O15258	Protein RER1	RER1	-0.0572691	0.185792	38.8891	0.308244	0.759542	1	FALSE
P17096	High mobility group protein HMG-I/HMG-Y	HMGA1	-0.0574209	0.144313	15.5645	0.39789	0.696115	1	FALSE
O75531	Barrier-to-autointegration factor;Barrier-to-autointegration factor, N-terminally processed	BANF1	-0.0585292	0.116181	16.7567	0.503776	0.620977	1	FALSE
Q13547	Histone deacetylase 1	HDAC1	-0.058636	0.242879	7.55671	0.241421	0.81565	1	FALSE
P01599	Ig kappa chain V-I region Gal		-0.0601364	0.18372	11.493	0.327327	0.749306	1	FALSE
P61158	Actin-related protein 3	ACTR3	-0.0602899	0.143596	214.459	0.419858	0.67501	1	FALSE
P41222	Prostaglandin-H2 D-isomerase	PTGDS	-0.0603203	0.113191	19.1307	0.532909	0.600233	0.995124	FALSE
Q9UBV8	Peflin	PEF1	-0.0609531	0.206793	30.8583	0.294754	0.770156	1	FALSE
P53602	Diphosphomevalonate decarboxylase	MVD	-0.0610202	0.252549	43.7784	0.241618	0.810205	1	FALSE
Q8N9S9	Sorting nexin-31	SNX31	-0.061738	0.170541	6.16471	0.362013	0.729429	1	FALSE
Q9NVJ2	ADP-ribosylation factor-like protein 8B	ARL8B	-0.0620193	0.207098	47.7171	0.299468	0.765883	1	FALSE
P08238	Heat shock protein HSP 90-beta	HSP90AB1	-0.0622367	0.122496	206.741	0.50807	0.611946	1	FALSE
Q9H2M9	Rab3 GTPase-activating protein non-catalytic subunit	RAB3GAP2	-0.0629791	0.22934	32.8579	0.27461	0.785335	1	FALSE
P10599	Thioredoxin	TXN	-0.0630262	0.167174	94.6087	0.377009	0.707011	1	FALSE
P31153	S-adenosylmethionine synthase isoform type-2	MAT2A	-0.0635357	0.195325	59.2015	0.325283	0.746114	1	FALSE
Q9H0D6	5-3 exoribonuclease 2	XRN2	-0.0648415	0.188788	21.2871	0.343462	0.73462	1	FALSE
Q96TC7	Regulator of microtubule dynamics protein 3	RMDN3	-0.0648878	0.242967	47.2347	0.267064	0.790583	1	FALSE
Q07955	Serine/arginine-rich splicing factor 1	SRSF1	-0.0653232	0.147602	182.724	0.442563	0.658605	1	FALSE
Q9UN37	Vacuolar protein sorting-associated protein 4A	VPS4A	-0.065343	0.242467	27.2326	0.269492	0.789582	1	FALSE
A0A0C4DH38		IGHV5-51	-0.0656027	0.205634	5.56112	0.319027	0.761346	1	FALSE
P54136	Arginine--tRNA ligase, cytoplasmic	RARS	-0.0657762	0.106303	211.827	0.618759	0.53674	0.932393	FALSE
P48556	26S proteasome non-ATPase regulatory subunit 8	PSMD8	-0.0664748	0.165015	62.6285	0.402841	0.688437	1	FALSE
P62316	Small nuclear ribonucleoprotein Sm D2	SNRPD2	-0.0665405	0.118328	72.9567	0.562342	0.575607	0.970549	FALSE
Q9Y4D8	Probable E3 ubiquitin-protein ligase HECTD4	HECTD4	-0.0680109	0.404894	36.7195	0.167972	0.867527	1	FALSE
P62995	Transformer-2 protein homolog beta	TRA2B	-0.0684076	0.136091	118.822	0.502659	0.616134	1	FALSE
O60925	Prefoldin subunit 1	PFDN1	-0.0686253	0.146083	13.189	0.469769	0.646193	1	FALSE
P19105;O14950	Myosin regulatory light chain 12A;Myosin regulatory light chain 12B	MYL12A;MYL12B	-0.0688271	0.194433	75.476	0.353989	0.724334	1	FALSE
Q9NUQ7	Ufm1-specific protease 2	UFSP2	-0.0690913	0.283167	23.8973	0.243995	0.809317	1	FALSE
P15941	Mucin-1;Mucin-1 subunit alpha;Mucin-1 subunit beta	MUC1	-0.0702603	0.492758	33.5349	0.142586	0.88747	1	FALSE
Q9GZT8	NIF3-like protein 1	NIF3L1	-0.0704111	0.468496	21.0318	0.150292	0.881966	1	FALSE
Q16531	DNA damage-binding protein 1	DDB1	-0.0704807	0.0960545	220.2	0.733758	0.463877	0.851563	FALSE
O14744	Protein arginine N-methyltransferase 5;Protein arginine N-methyltransferase 5, N-terminally processed	PRMT5	-0.0710418	0.19108	35.7348	0.37179	0.712245	1	FALSE
P49321	Nuclear autoantigenic sperm protein	NASP	-0.0716165	0.11171	27.4053	0.641092	0.526789	0.92268	FALSE
Q9UH99	SUN domain-containing protein 2	SUN2	-0.0717973	0.149178	69.7865	0.481287	0.631818	1	FALSE
P18583	Protein SON	SON	-0.0720332	0.136865	41.497	0.526307	0.601477	0.995994	FALSE
Q9UJY1	Heat shock protein beta-8	HSPB8	-0.0725741	0.217742	12.6231	0.333304	0.744376	1	FALSE
P01042	Kininogen-1;Kininogen-1 heavy chain;T-kinin;Bradykinin;Lysyl-bradykinin;Kininogen-1 light chain;Low molecular weight growth-promoting factor	KNG1	-0.0728304	0.119271	71.1566	0.610629	0.54339	0.93674	FALSE
O00203	AP-3 complex subunit beta-1	AP3B1	-0.0729831	0.129473	71.3247	0.563693	0.574731	0.970549	FALSE
P60510	Serine/threonine-protein phosphatase 4 catalytic subunit	PPP4C	-0.0730977	0.246686	7.12202	0.296319	0.775441	1	FALSE
P12081	Histidine--tRNA ligase, cytoplasmic	HARS	-0.0737593	0.094114	144.731	0.783723	0.434483	0.818198	FALSE
Q709C8	Vacuolar protein sorting-associated protein 13C	VPS13C	-0.074083	0.143538	143.716	0.516123	0.606562	1	FALSE
P05386	60S acidic ribosomal protein P1	RPLP1	-0.074301	0.319149	6.95252	0.23281	0.822614	1	FALSE
Q96T58	Msx2-interacting protein	SPEN	-0.0747365	0.13167	21.3613	0.567604	0.576222	0.970896	FALSE
Q9P2J5	Leucine--tRNA ligase, cytoplasmic	LARS	-0.0747994	0.137168	65.9704	0.545311	0.587378	0.982034	FALSE
P41240	Tyrosine-protein kinase CSK	CSK	-0.0748967	0.125734	65.5775	0.595677	0.553441	0.95111	FALSE
Q14204	Cytoplasmic dynein 1 heavy chain 1	DYNC1H1	-0.0755508	0.0942169	1836.2	0.801882	0.422725	0.802049	FALSE
O00469	Procollagen-lysine,2-oxoglutarate 5-dioxygenase 2	PLOD2	-0.075737	0.391047	10.1182	0.193678	0.850261	1	FALSE
Q15126	Phosphomevalonate kinase	PMVK	-0.0759756	4777.07	10.4516	1.59042e-05	0.999988	1	FALSE
P23246	Splicing factor, proline- and glutamine-rich	SFPQ	-0.078638	0.126605	294.759	0.621127	0.534996	0.932393	FALSE
P46776	60S ribosomal protein L27a	RPL27A	-0.0786768	0.12021	58.0976	0.654497	0.515375	0.911245	FALSE
Q9BWD1	Acetyl-CoA acetyltransferase, cytosolic	ACAT2	-0.0790515	0.240934	41.5476	0.328105	0.74448	1	FALSE
P07602	Prosaposin;Saposin-A;Saposin-B-Val;Saposin-B;Saposin-C;Saposin-D	PSAP	-0.0813425	0.202463	25.6795	0.401765	0.691181	1	FALSE
Q96HY6	DDRGK domain-containing protein 1	DDRGK1	-0.0815171	0.249819	36.287	0.326305	0.746068	1	FALSE
Q9P2E9	Ribosome-binding protein 1	RRBP1	-0.0819849	0.174489	498.434	0.469857	0.638663	1	FALSE
P51991	Heterogeneous nuclear ribonucleoprotein A3	HNRNPA3	-0.082057	0.143648	233.892	0.571238	0.568387	0.96424	FALSE
P31949	Protein S100-A11;Protein S100-A11, N-terminally processed	S100A11	-0.082707	0.191261	102.255	0.432431	0.666339	1	FALSE
P15374	Ubiquitin carboxyl-terminal hydrolase isozyme L3	UCHL3	-0.0832741	0.159547	23.881	0.52194	0.60652	1	FALSE
P53990	IST1 homolog	IST1	-0.0833876	0.180875	45.0666	0.461022	0.647	1	FALSE
P61160	Actin-related protein 2	ACTR2	-0.0836716	0.143577	184.811	0.582766	0.560761	0.95799	FALSE
P07360	Complement component C8 gamma chain	C8G	-0.0836999	0.176349	52.0546	0.474627	0.637038	1	FALSE
P50895	Basal cell adhesion molecule	BCAM	-0.0842836	0.251642	115.286	0.334935	0.738283	1	FALSE
Q12846	Syntaxin-4	STX4	-0.0843491	0.179252	25.7449	0.470563	0.641915	1	FALSE
A0A0C4DH73;A0A0C4DH72;P04432;P01611;P01597	Ig kappa chain V-I region Daudi;Ig kappa chain V-I region Wes;Ig kappa chain V-I region DEE	IGKV1-12;IGKV1-6	-0.0845266	0.360549	15.2507	0.234438	0.817763	1	FALSE
Q9UGT4	Sushi domain-containing protein 2	SUSD2	-0.0846789	0.388647	104.493	0.217882	0.827946	1	FALSE
Q07507	Dermatopontin	DPT	-0.084975	0.269351	58.7385	0.315481	0.753515	1	FALSE
Q12882	Dihydropyrimidine dehydrogenase [NADP(+)]	DPYD	-0.0851042	20085.8	8.46548	4.23704e-06	0.999997	1	FALSE
Q16629	Serine/arginine-rich splicing factor 7	SRSF7	-0.085145	0.185536	105.866	0.458915	0.647236	1	FALSE
P11279	Lysosome-associated membrane glycoprotein 1	LAMP1	-0.0855298	0.140072	103.815	0.610614	0.54279	0.936309	FALSE
P01024	Complement C3;Complement C3 beta chain;C3-beta-c;Complement C3 alpha chain;C3a anaphylatoxin;Acylation stimulating protein;Complement C3b alpha chain;Complement C3c alpha chain fragment 1;Complement C3dg fragment;Complement C3g fragment;Complement C3d fragment;Complement C3f fragment;Complement C3c alpha chain fragment 2	C3	-0.0857388	0.102275	1163.78	0.838313	0.402027	0.773365	FALSE
Q562E7	WD repeat-containing protein 81	WDR81	-0.0867217	16271.9	3.40726	5.32955e-06	0.999996	1	FALSE
Q6EEV6;P61956;P55854	Small ubiquitin-related modifier 4;Small ubiquitin-related modifier 2;Small ubiquitin-related modifier 3	SUMO4;SUMO2;SUMO3	-0.0871422	0.231855	14.5019	0.375848	0.712471	1	FALSE
Q9H3S7	Tyrosine-protein phosphatase non-receptor type 23	PTPN23	-0.0875289	0.117857	48.823	0.742672	0.461239	0.84841	FALSE
P29218	Inositol monophosphatase 1	IMPA1	-0.0875705	0.426956	23.556	0.205104	0.839253	1	FALSE
O94919	Endonuclease domain-containing 1 protein	ENDOD1	-0.0883555	0.159803	45.9313	0.552904	0.58301	0.977679	FALSE
Q99733	Nucleosome assembly protein 1-like 4	NAP1L4	-0.0891001	0.123367	59.561	0.722239	0.472974	0.85995	FALSE
O95479	GDH/6PGL endoplasmic bifunctional protein;Glucose 1-dehydrogenase;6-phosphogluconolactonase	H6PD	-0.0903464	0.124322	86.8421	0.726716	0.469354	0.856268	FALSE
P80723	Brain acid soluble protein 1	BASP1	-0.0904229	0.253862	37.4754	0.356189	0.723697	1	FALSE
Q9Y4P3	Transducin beta-like protein 2	TBL2	-0.0905205	0.173818	24.112	0.520777	0.607272	1	FALSE
Q16576	Histone-binding protein RBBP7	RBBP7	-0.0919128	0.392541	8.86436	0.234148	0.820188	1	FALSE
O75821	Eukaryotic translation initiation factor 3 subunit G	EIF3G	-0.0921089	0.171951	57.6292	0.535669	0.594248	0.989756	FALSE
P30876	DNA-directed RNA polymerase II subunit RPB2	POLR2B	-0.0922402	0.162315	83.6365	0.568278	0.571369	0.967568	FALSE
O43592	Exportin-T	XPOT	-0.0928014	0.158781	27.7316	0.584463	0.563634	0.958807	FALSE
P14324	Farnesyl pyrophosphate synthase	FDPS	-0.0928191	0.270376	57.5873	0.343296	0.732626	1	FALSE
Q8WUM4	Programmed cell death 6-interacting protein	PDCD6IP	-0.0928206	0.0934139	477.93	0.993648	0.320897	0.678947	FALSE
P0DOY2;P0DOY3			-0.0935775	0.212711	30.3242	0.439928	0.663109	1	FALSE
P84103	Serine/arginine-rich splicing factor 3	SRSF3	-0.0942274	0.269216	67.1041	0.350007	0.72743	1	FALSE
Q13347	Eukaryotic translation initiation factor 3 subunit I	EIF3I	-0.0942427	0.151809	59.845	0.620797	0.53709	0.932393	FALSE
Q9BR76	Coronin-1B	CORO1B	-0.0951536	0.14691	143.966	0.647698	0.518212	0.912734	FALSE
Q8NE71	ATP-binding cassette sub-family F member 1	ABCF1	-0.0961671	0.140599	35.5252	0.683984	0.498423	0.891374	FALSE
Q8WX92	Negative elongation factor B	NELFB	-0.0962929	0.188365	9.56571	0.511204	0.620799	1	FALSE
P32456	Interferon-induced guanylate-binding protein 2	GBP2	-0.0964457	0.297883	9.11793	0.323771	0.753415	1	FALSE
P39023	60S ribosomal protein L3	RPL3	-0.0970752	0.107056	136.391	0.906768	0.366129	0.735947	FALSE
Q8N766	ER membrane protein complex subunit 1	EMC1	-0.0973923	0.264551	44.281	0.368142	0.714522	1	FALSE
Q01105	Protein SET	SET	-0.0976647	0.187177	16.9604	0.521777	0.608573	1	FALSE
P47224	Guanine nucleotide exchange factor MSS4	RABIF	-0.0988558	0.207478	17.803	0.476464	0.639539	1	FALSE
O14776	Transcription elongation regulator 1	TCERG1	-0.0993554	0.132643	70.3881	0.749043	0.456327	0.842169	FALSE
P50416	Carnitine O-palmitoyltransferase 1, liver isoform	CPT1A	-0.0994627	0.158297	59.3064	0.62833	0.5322	0.92959	FALSE
Q66K74	Microtubule-associated protein 1S;MAP1S heavy chain;MAP1S light chain	MAP1S	-0.0997642	0.168874	65.2469	0.590759	0.556723	0.954759	FALSE
O00233	26S proteasome non-ATPase regulatory subunit 9	PSMD9	-0.100309	0.177646	18.6936	0.564656	0.579021	0.972755	FALSE
Q9BUN8	Derlin-1	DERL1	-0.100466	0.140832	18.5228	0.713375	0.484506	0.873813	FALSE
P02462	Collagen alpha-1(IV) chain;Arresten	COL4A1	-0.100539	0.332811	23.6828	0.302089	0.765221	1	FALSE
P01034	Cystatin-C	CST3	-0.101772	0.0986023	13.1876	1.03214	0.320563	0.678947	FALSE
Q9Y4E8	Ubiquitin carboxyl-terminal hydrolase 15	USP15	-0.101931	0.171506	14.2143	0.594329	0.561633	0.95865	FALSE
Q14C86	GTPase-activating protein and VPS9 domain-containing protein 1	GAPVD1	-0.102502	0.440694	7.94843	0.232592	0.821955	1	FALSE
P55884	Eukaryotic translation initiation factor 3 subunit B	EIF3B	-0.104029	0.118335	143.549	0.879105	0.380813	0.753472	FALSE
O75643	U5 small nuclear ribonucleoprotein 200 kDa helicase	SNRNP200	-0.104916	0.0937722	289.899	1.11884	0.264135	0.603613	FALSE
P11047	Laminin subunit gamma-1	LAMC1	-0.105895	0.257685	336.097	0.410946	0.681374	1	FALSE
P49591	Serine--tRNA ligase, cytoplasmic	SARS	-0.106098	0.103601	95.5292	1.02411	0.308369	0.661609	FALSE
P20339	Ras-related protein Rab-5A	RAB5A	-0.106623	0.220317	34.3517	0.483954	0.631489	1	FALSE
Q9Y262	Eukaryotic translation initiation factor 3 subunit L	EIF3L	-0.107039	0.0893152	207.7	1.19844	0.232113	0.555628	FALSE
O00764	Pyridoxal kinase	PDXK	-0.1071	0.234393	72.9043	0.456922	0.649086	1	FALSE
P30536	Translocator protein	TSPO	-0.107804	0.27741	17.916	0.388608	0.702145	1	FALSE
Q8NC51	Plasminogen activator inhibitor 1 RNA-binding protein	SERBP1	-0.107813	0.147679	65.3106	0.730047	0.467972	0.856268	FALSE
P54725	UV excision repair protein RAD23 homolog A	RAD23A	-0.107814	0.221665	46.1695	0.486383	0.628996	1	FALSE
Q9UHB9	Signal recognition particle subunit SRP68	SRP68	-0.107914	0.115386	67.4239	0.935239	0.353003	0.720032	FALSE
Q6IAA8	Ragulator complex protein LAMTOR1	LAMTOR1	-0.108074	0.236087	56.0046	0.457771	0.648888	1	FALSE
P0DN76;Q01081	Splicing factor U2AF 35 kDa subunit	U2AF1	-0.108208	0.254451	35.1994	0.425261	0.673235	1	FALSE
Q9UFN0	Protein NipSnap homolog 3A	NIPSNAP3A	-0.108977	0.314025	36.6007	0.347035	0.730553	1	FALSE
P42766	60S ribosomal protein L35	RPL35	-0.109047	0.186525	62.5904	0.584626	0.560901	0.95799	FALSE
Q9UJU6	Drebrin-like protein	DBNL	-0.109765	0.123415	147.093	0.889402	0.375239	0.745637	FALSE
Q6PML9	Zinc transporter 9	SLC30A9	-0.110757	0.360769	9.65679	0.307003	0.765359	1	FALSE
P80188	Neutrophil gelatinase-associated lipocalin	LCN2	-0.11081	0.37664	86.2791	0.294208	0.769306	1	FALSE
Q13085	Acetyl-CoA carboxylase 1;Biotin carboxylase	ACACA	-0.110895	0.54123	21.9617	0.204894	0.839542	1	FALSE
Q9H2K8	Serine/threonine-protein kinase TAO3	TAOK3	-0.111862	0.24544	16.1627	0.45576	0.654626	1	FALSE
Q15029	116 kDa U5 small nuclear ribonucleoprotein component	EFTUD2	-0.112457	0.150382	156.431	0.747813	0.455696	0.841564	FALSE
P13473	Lysosome-associated membrane glycoprotein 2	LAMP2	-0.113448	0.191886	32.4202	0.591224	0.558471	0.955605	FALSE
Q8IWU6	Extracellular sulfatase Sulf-1	SULF1	-0.114152	0.237331	12.6359	0.480984	0.638749	1	FALSE
P78527	DNA-dependent protein kinase catalytic subunit	PRKDC	-0.114214	0.125476	893.34	0.910244	0.362939	0.733285	FALSE
P01701	Ig lambda chain V-I region NEW		-0.114453	0.190566	9.11342	0.600595	0.562747	0.958807	FALSE
Q15233	Non-POU domain-containing octamer-binding protein	NONO	-0.114649	0.151634	264.28	0.75609	0.450269	0.83782	FALSE
P24844	Myosin regulatory light polypeptide 9	MYL9	-0.114803	0.224343	48.3113	0.511727	0.611173	1	FALSE
P61313	60S ribosomal protein L15	RPL15	-0.114848	0.117295	96.1695	0.979136	0.32997	0.690843	FALSE
P55263	Adenosine kinase	ADK	-0.115867	0.283309	38.889	0.408978	0.6848	1	FALSE
O60547	GDP-mannose 4,6 dehydratase	GMDS	-0.115925	0.198899	10.4018	0.582832	0.572424	0.968127	FALSE
Q86VP6	Cullin-associated NEDD8-dissociated protein 1	CAND1	-0.116219	0.0963104	252.589	1.20671	0.228672	0.550241	FALSE
O60879	Protein diaphanous homolog 2	DIAPH2	-0.116681	0.171031	17.8992	0.682223	0.503832	0.898149	FALSE
P07108	Acyl-CoA-binding protein	DBI	-0.116844	0.205884	122.865	0.567521	0.571396	0.967568	FALSE
P29590	Protein PML	PML	-0.117363	0.113428	326.473	1.03469	0.301579	0.654082	FALSE
Q14203	Dynactin subunit 1	DCTN1	-0.117569	0.11914	156.606	0.986817	0.325254	0.684071	FALSE
P10768	S-formylglutathione hydrolase	ESD	-0.117815	0.120182	49.9593	0.980298	0.331662	0.692817	FALSE
P07437	Tubulin beta chain	TUBB	-0.117889	0.220851	116.927	0.533795	0.594497	0.989756	FALSE
Q09666	Neuroblast differentiation-associated protein AHNAK	AHNAK	-0.118419	0.131357	3340.51	0.901507	0.367384	0.736895	FALSE
P42704	Leucine-rich PPR motif-containing protein, mitochondrial	LRPPRC	-0.118527	0.165817	209.327	0.714808	0.475524	0.862687	FALSE
Q15388	Mitochondrial import receptor subunit TOM20 homolog	TOMM20	-0.118573	0.433225	6.61578	0.273697	0.792664	1	FALSE
P07237	Protein disulfide-isomerase	P4HB	-0.118753	0.156383	544.319	0.759374	0.447958	0.835566	FALSE
A0FGR8	Extended synaptotagmin-2	ESYT2	-0.119896	0.125299	106.909	0.956882	0.340785	0.704442	FALSE
Q9NQG5	Regulation of nuclear pre-mRNA domain-containing protein 1B	RPRD1B	-0.120036	0.215357	43.3519	0.557382	0.580133	0.973444	FALSE
P51452	Dual specificity protein phosphatase 3	DUSP3	-0.120357	0.145592	64.5884	0.826673	0.411466	0.787152	FALSE
Q86UE4	Protein LYRIC	MTDH	-0.120615	0.129688	57.9018	0.930043	0.35621	0.723911	FALSE
P01011	Alpha-1-antichymotrypsin;Alpha-1-antichymotrypsin His-Pro-less	SERPINA3	-0.120781	0.101395	266.783	1.1912	0.234633	0.559085	FALSE
P61457	Pterin-4-alpha-carbinolamine dehydratase	PCBD1	-0.120796	0.237341	43.7021	0.508956	0.613343	1	FALSE
Q14344	Guanine nucleotide-binding protein subunit alpha-13	GNA13	-0.121028	0.1312	47.1552	0.922466	0.360982	0.730764	FALSE
Q14103	Heterogeneous nuclear ribonucleoprotein D0	HNRNPD	-0.121345	0.180766	122.001	0.67128	0.503311	0.897798	FALSE
P62081	40S ribosomal protein S7	RPS7	-0.121649	0.102082	141.071	1.19167	0.235391	0.559578	FALSE
P08519	Apolipoprotein(a)	LPA	-0.121661	0.291762	15.915	0.416988	0.682258	1	FALSE
Q9UBI1	COMM domain-containing protein 3	COMMD3	-0.122036	0.284502	6.51722	0.428946	0.681782	1	FALSE
Q15125	3-beta-hydroxysteroid-Delta(8),Delta(7)-isomerase	EBP	-0.122198	93473	3.18832	1.30731e-06	0.999999	1	FALSE
Q9Y2J2	Band 4.1-like protein 3;Band 4.1-like protein 3, N-terminally processed	EPB41L3	-0.122525	0.116308	45.5119	1.05345	0.297695	0.648241	FALSE
O75923	Dysferlin	DYSF	-0.122982	0.253807	98.6745	0.484549	0.62907	1	FALSE
Q14974	Importin subunit beta-1	KPNB1	-0.123543	0.13256	239.33	0.931978	0.352287	0.719823	FALSE
Q9Y6G5	COMM domain-containing protein 10	COMMD10	-0.12382	0.184767	10.7471	0.670139	0.51691	0.912078	FALSE
P43243	Matrin-3	MATR3	-0.123843	0.137338	256.574	0.901741	0.36804	0.737144	FALSE
O94760	N(G),N(G)-dimethylarginine dimethylaminohydrolase 1	DDAH1	-0.123957	0.352487	61.2512	0.351663	0.726298	1	FALSE
P62913	60S ribosomal protein L11	RPL11	-0.12477	0.106973	115.635	1.16637	0.245864	0.573201	FALSE
Q14011	Cold-inducible RNA-binding protein	CIRBP	-0.125638	0.164932	38.2604	0.761757	0.450875	0.838247	FALSE
Q8IXM2	Chromatin complexes subunit BAP18	BAP18	-0.126652	0.209232	21.7175	0.605321	0.551239	0.94909	FALSE
Q14624	Inter-alpha-trypsin inhibitor heavy chain H4;70 kDa inter-alpha-trypsin inhibitor heavy chain H4;35 kDa inter-alpha-trypsin inhibitor heavy chain H4	ITIH4	-0.126892	0.149274	170.595	0.850065	0.39648	0.765351	FALSE
P62917	60S ribosomal protein L8	RPL8	-0.126906	0.123893	174.026	1.02433	0.307103	0.659403	FALSE
Q13151	Heterogeneous nuclear ribonucleoprotein A0	HNRNPA0	-0.12695	0.125084	101.059	1.01491	0.312571	0.667456	FALSE
P68104;Q5VTE0	Elongation factor 1-alpha 1;Putative elongation factor 1-alpha-like 3	EEF1A1;EEF1A1P5	-0.127083	0.166608	170.967	0.762765	0.446654	0.834317	FALSE
P61353	60S ribosomal protein L27	RPL27	-0.129036	0.102456	97.1067	1.25943	0.210894	0.52243	FALSE
P0DP25;P0DP24;P0DP23			-0.13004	0.168954	185.57	0.769677	0.44247	0.828245	FALSE
Q4KMQ2	Anoctamin-6	ANO6	-0.130076	0.150303	43.667	0.865424	0.391536	0.761429	FALSE
Q9UBX5	Fibulin-5	FBLN5	-0.130443	0.247504	133.082	0.527032	0.599049	0.994945	FALSE
P42765	3-ketoacyl-CoA thiolase, mitochondrial	ACAA2	-0.131079	0.124424	181.427	1.05348	0.293522	0.642217	FALSE
P48147	Prolyl endopeptidase	PREP	-0.131377	0.15308	62.3103	0.858225	0.394058	0.762267	FALSE
P06681	Complement C2;Complement C2b fragment;Complement C2a fragment	C2	-0.131538	0.176619	26.7092	0.744754	0.462923	0.85038	FALSE
P01880	Ig delta chain C region	IGHD	-0.131545	0.278412	8.98229	0.472482	0.647852	1	FALSE
P20073	Annexin A7	ANXA7	-0.131942	0.118719	190.574	1.11138	0.267803	0.607986	FALSE
Q9Y570	Protein phosphatase methylesterase 1	PPME1	-0.132136	0.394343	3.39118	0.335078	0.757242	1	FALSE
Q13561	Dynactin subunit 2	DCTN2	-0.13277	0.108937	197.865	1.21878	0.22438	0.543215	FALSE
Q9UMS4	Pre-mRNA-processing factor 19	PRPF19	-0.133415	0.144021	57.0725	0.926358	0.358161	0.726809	FALSE
P63220	40S ribosomal protein S21	RPS21	-0.133986	0.136893	85.962	0.978768	0.330441	0.691308	FALSE
Q07666	KH domain-containing, RNA-binding, signal transduction-associated protein 1	KHDRBS1	-0.134053	0.218109	66.8526	0.614615	0.540895	0.93523	FALSE
P30084	Enoyl-CoA hydratase, mitochondrial	ECHS1	-0.134388	0.165227	99.7042	0.813352	0.417954	0.795175	FALSE
Q9NP72	Ras-related protein Rab-18	RAB18	-0.134727	0.124902	49.6757	1.07866	0.285948	0.632095	FALSE
P05546	Heparin cofactor 2	SERPIND1	-0.135317	0.128673	85.2136	1.05163	0.295941	0.645436	FALSE
P52907	F-actin-capping protein subunit alpha-1	CAPZA1	-0.135694	0.125869	138.157	1.07806	0.282887	0.628336	FALSE
Q8NCM8	Cytoplasmic dynein 2 heavy chain 1	DYNC2H1	-0.135914	0.280642	24.3271	0.484297	0.632507	1	FALSE
Q53T59	HCLS1-binding protein 3	HS1BP3	-0.136431	0.404308	6.23745	0.337444	0.74685	1	FALSE
Q9UKM9	RNA-binding protein Raly	RALY	-0.138009	0.122803	155.507	1.12382	0.262819	0.601598	FALSE
Q99685	Monoglyceride lipase	MGLL	-0.13826	0.541674	27.3193	0.255246	0.800445	1	FALSE
P02766	Transthyretin	TTR	-0.139542	0.166576	108.589	0.837707	0.404035	0.776065	FALSE
Q8TE77	Protein phosphatase Slingshot homolog 3	SSH3	-0.139647	0.150582	47.1978	0.927387	0.358444	0.726852	FALSE
Q9HBL7	Plasminogen receptor (KT)	PLGRKT	-0.140792	0.429301	19.1379	0.327956	0.746506	1	FALSE
O14908	PDZ domain-containing protein GIPC1	GIPC1	-0.141529	0.479416	15.4135	0.295211	0.771772	1	FALSE
P17174	Aspartate aminotransferase, cytoplasmic	GOT1	-0.142061	0.116743	69.1506	1.21687	0.227791	0.549074	FALSE
Q9Y613	FH1/FH2 domain-containing protein 1	FHOD1	-0.14247	0.212144	65.0764	0.671575	0.504232	0.898284	FALSE
Q9UBW8	COP9 signalosome complex subunit 7a	COPS7A	-0.143045	0.104285	48.269	1.37168	0.176507	0.465411	FALSE
P62241	40S ribosomal protein S8	RPS8	-0.143116	0.111876	108.359	1.27923	0.203548	0.509236	FALSE
Q2M389	WASH complex subunit 7	KIAA1033	-0.143459	0.167135	24.5542	0.858345	0.399004	0.769151	FALSE
Q16850	Lanosterol 14-alpha demethylase	CYP51A1	-0.144043	0.57362	25.0501	0.251112	0.803776	1	FALSE
P55809	Succinyl-CoA:3-ketoacid coenzyme A transferase 1, mitochondrial	OXCT1	-0.14519	0.145368	14.7298	0.998776	0.334029	0.695664	FALSE
Q96L92	Sorting nexin-27	SNX27	-0.145299	0.221166	29.5372	0.656967	0.516289	0.911562	FALSE
Q15366	Poly(rC)-binding protein 2	PCBP2	-0.14601	0.13488	76.4201	1.08251	0.282428	0.62782	FALSE
P07203	Glutathione peroxidase 1	GPX1	-0.146487	0.107171	149.766	1.36686	0.173719	0.460371	FALSE
P34897	Serine hydroxymethyltransferase, mitochondrial	SHMT2	-0.146525	0.0998	100.215	1.46819	0.145185	0.402727	FALSE
Q13464	Rho-associated protein kinase 1	ROCK1	-0.147872	0.144556	30.3272	1.02294	0.314429	0.669631	FALSE
Q12768	WASH complex subunit strumpellin	KIAA0196	-0.148125	0.171024	61.9826	0.866108	0.389771	0.761429	FALSE
Q96CX2	BTB/POZ domain-containing protein KCTD12	KCTD12	-0.148159	0.108008	264.481	1.37174	0.171306	0.455583	FALSE
P22105	Tenascin-X	TNXB	-0.149334	0.126133	318.54	1.18394	0.23732	0.56035	FALSE
Q08AF3	Schlafen family member 5	SLFN5	-0.149443	0.365522	19.8981	0.408849	0.687017	1	FALSE
Q9BZQ8	Protein Niban	FAM129A	-0.149571	0.165716	65.0497	0.902571	0.370084	0.739735	FALSE
Q14165	Malectin	MLEC	-0.149832	0.125595	73.5641	1.19298	0.236712	0.559707	FALSE
Q13247	Serine/arginine-rich splicing factor 6	SRSF6	-0.150114	0.13456	38.6055	1.11559	0.271494	0.612852	FALSE
P07384	Calpain-1 catalytic subunit	CAPN1	-0.150172	0.0881145	355.064	1.70428	0.0892035	0.29263	FALSE
Q15637	Splicing factor 1	SF1	-0.150196	0.293744	57.2248	0.511315	0.611098	1	FALSE
P62851	40S ribosomal protein S25	RPS25	-0.15022	0.114949	103.6	1.30685	0.194158	0.492892	FALSE
P04216	Thy-1 membrane glycoprotein	THY1	-0.150404	0.194987	23.5213	0.771354	0.448177	0.835566	FALSE
P49419	Alpha-aminoadipic semialdehyde dehydrogenase	ALDH7A1	-0.15086	0.124443	122.174	1.21228	0.227744	0.549074	FALSE
Q00765	Receptor expression-enhancing protein 5	REEP5	-0.150893	0.324962	10.8411	0.464341	0.651589	1	FALSE
P56377	AP-1 complex subunit sigma-2	AP1S2	-0.151686	0.257366	18.0257	0.589379	0.562922	0.958807	FALSE
Q9H0W9	Ester hydrolase C11orf54	C11orf54	-0.151965	0.314917	12.7593	0.482557	0.637584	1	FALSE
O75695	Protein XRP2	RP2	-0.152279	0.173298	28.9731	0.878708	0.386789	0.759334	FALSE
O95674	Phosphatidate cytidylyltransferase 2	CDS2	-0.15245	0.259424	7.29156	0.587648	0.574509	0.970549	FALSE
P32942	Intercellular adhesion molecule 3	ICAM3	-0.152854	0.260328	17.3423	0.587158	0.564664	0.959687	FALSE
Q9NSK0	Kinesin light chain 4	KLC4	-0.153566	0.266983	41.4787	0.575191	0.568269	0.96424	FALSE
Q9UJZ1	Stomatin-like protein 2, mitochondrial	STOML2	-0.154047	0.175653	25.5677	0.876998	0.388654	0.761226	FALSE
Q13976	cGMP-dependent protein kinase 1	PRKG1	-0.154172	0.178543	74.9857	0.863503	0.390614	0.761429	FALSE
Q07021	Complement component 1 Q subcomponent-binding protein, mitochondrial	C1QBP	-0.154373	0.218901	38.3157	0.705217	0.484941	0.874028	FALSE
Q04206	Transcription factor p65	RELA	-0.155261	0.199504	49.1898	0.778237	0.440157	0.827196	FALSE
Q9UI12	V-type proton ATPase subunit H	ATP6V1H	-0.155785	0.114535	55.5979	1.36015	0.179271	0.468369	FALSE
P62310	U6 snRNA-associated Sm-like protein LSm3	LSM3	-0.156742	0.128196	32.4844	1.22268	0.230248	0.552596	FALSE
P62701	40S ribosomal protein S4, X isoform	RPS4X	-0.157415	0.122769	248.875	1.2822	0.200965	0.50414	FALSE
P05413	Fatty acid-binding protein, heart	FABP3	-0.158476	0.145988	28.5293	1.08554	0.286769	0.632491	FALSE
O95486	Protein transport protein Sec24A	SEC24A	-0.158905	0.30508	10.2797	0.520862	0.613497	1	FALSE
P11142	Heat shock cognate 71 kDa protein	HSPA8	-0.159219	0.130334	377.655	1.22162	0.222613	0.541012	FALSE
P53007	Tricarboxylate transport protein, mitochondrial	SLC25A1	-0.159418	0.253662	70.7093	0.628466	0.531724	0.929343	FALSE
P0C0L4	Complement C4-A;Complement C4 beta chain;Complement C4-A alpha chain;C4a anaphylatoxin;C4b-A;C4d-A;Complement C4 gamma chain	C4A	-0.160025	0.182322	16.636	0.877706	0.392603	0.761429	FALSE
Q9H845	Acyl-CoA dehydrogenase family member 9, mitochondrial	ACAD9	-0.160042	0.245169	96.3244	0.652782	0.515452	0.911245	FALSE
Q92499	ATP-dependent RNA helicase DDX1	DDX1	-0.16011	0.126579	158.01	1.2649	0.207769	0.51561	FALSE
Q15631	Translin	TSN	-0.160125	0.165822	90.5796	0.965643	0.336794	0.699321	FALSE
Q9BTV4	Transmembrane protein 43	TMEM43	-0.161104	0.123507	214.319	1.30441	0.193493	0.492892	FALSE
Q96E39	RNA binding motif protein, X-linked-like-1	RBMXL1	-0.161456	0.254867	12.9494	0.633491	0.537441	0.932393	FALSE
Q9H299	SH3 domain-binding glutamic acid-rich-like protein 3	SH3BGRL3	-0.161505	0.227699	38.2469	0.709292	0.482445	0.871798	FALSE
P42224	Signal transducer and activator of transcription 1-alpha/beta	STAT1	-0.161573	0.132986	169.682	1.21496	0.226069	0.546826	FALSE
P02656	Apolipoprotein C-III	APOC3	-0.161728	0.287524	20.6782	0.562487	0.579832	0.973444	FALSE
Q9BTT0	Acidic leucine-rich nuclear phosphoprotein 32 family member E	ANP32E	-0.161809	0.219835	23.2644	0.736046	0.46906	0.856268	FALSE
Q15257	Serine/threonine-protein phosphatase 2A activator	PPP2R4	-0.16192	0.137276	58.2903	1.17952	0.242982	0.567915	FALSE
P48163	NADP-dependent malic enzyme	ME1	-0.162237	0.205408	40.2479	0.789825	0.434259	0.818198	FALSE
Q92506	Estradiol 17-beta-dehydrogenase 8	HSD17B8	-0.162317	0.236339	39.4777	0.686796	0.496226	0.888367	FALSE
P07910	Heterogeneous nuclear ribonucleoproteins C1/C2	HNRNPC	-0.162699	0.15298	123.213	1.06353	0.289623	0.636229	FALSE
Q9P289;O00506;Q9Y6E0	Serine/threonine-protein kinase 26;Serine/threonine-protein kinase 25;Serine/threonine-protein kinase 24;Serine/threonine-protein kinase 24 36 kDa subunit;Serine/threonine-protein kinase 24 12 kDa subunit	STK26;STK25;STK24	-0.164076	0.222106	19.2154	0.738726	0.469001	0.856268	FALSE
P56192	Methionine--tRNA ligase, cytoplasmic	MARS	-0.164805	0.214454	29.8849	0.768489	0.448228	0.835566	FALSE
Q92974	Rho guanine nucleotide exchange factor 2	ARHGEF2	-0.164824	0.214369	67.9957	0.76888	0.444627	0.83109	FALSE
Q7L5N7	Lysophosphatidylcholine acyltransferase 2	LPCAT2	-0.164854	0.256737	27.9593	0.642111	0.526031	0.92268	FALSE
P37837	Transaldolase	TALDO1	-0.165733	0.0998412	219.849	1.65997	0.0983467	0.310852	FALSE
Q9Y5B9	FACT complex subunit SPT16	SUPT16H	-0.165847	0.225206	57.0683	0.736425	0.464489	0.851563	FALSE
Q9P0J1	[Pyruvate dehydrogenase [acetyl-transferring]]-phosphatase 1, mitochondrial	PDP1	-0.165891	0.424661	3.30995	0.390643	0.719866	1	FALSE
Q13435	Splicing factor 3B subunit 2	SF3B2	-0.16643	0.116515	142.068	1.4284	0.155372	0.42266	FALSE
Q9UQ35	Serine/arginine repetitive matrix protein 2	SRRM2	-0.167	0.128767	89.76	1.29692	0.197983	0.499371	FALSE
Q12979	Active breakpoint cluster region-related protein	ABR	-0.167208	0.294306	14.3045	0.568143	0.578748	0.972755	FALSE
P38919	Eukaryotic initiation factor 4A-III;Eukaryotic initiation factor 4A-III, N-terminally processed	EIF4A3	-0.167234	0.107337	176.597	1.55802	0.121018	0.357497	FALSE
Q13885	Tubulin beta-2A chain	TUBB2A	-0.167495	0.537033	10.1557	0.311889	0.761434	1	FALSE
Q9HD20	Manganese-transporting ATPase 13A1	ATP13A1	-0.167668	0.122502	45.1302	1.36869	0.177871	0.467797	FALSE
P21796	Voltage-dependent anion-selective channel protein 1	VDAC1	-0.16813	0.176321	146.377	0.953544	0.341886	0.706192	FALSE
P16070	CD44 antigen	CD44	-0.168147	0.158713	79.9234	1.05944	0.292591	0.641157	FALSE
Q02543	60S ribosomal protein L18a	RPL18A	-0.169095	0.19043	55.5671	0.887967	0.378386	0.750591	FALSE
O96005	Cleft lip and palate transmembrane protein 1	CLPTM1	-0.169377	0.22629	32.3403	0.748494	0.459571	0.847029	FALSE
Q15435	Protein phosphatase 1 regulatory subunit 7	PPP1R7	-0.170933	0.11617	83.2045	1.47141	0.144953	0.402616	FALSE
P14618	Pyruvate kinase PKM	PKM	-0.171209	0.0898702	612.93	1.90507	0.0572385	0.214703	FALSE
P07476	Involucrin	IVL	-0.171722	1237.56	3.41851	0.000138758	0.999897	1	FALSE
Q9Y3A5	Ribosome maturation protein SBDS	SBDS	-0.171857	0.178907	71.7547	0.960599	0.33998	0.704352	FALSE
Q9NR31	GTP-binding protein SAR1a	SAR1A	-0.172009	0.160343	14.6594	1.07275	0.300725	0.653811	FALSE
P55786	Puromycin-sensitive aminopeptidase	NPEPPS	-0.172593	0.0855519	217.63	2.01741	0.0448806	0.177981	FALSE
P11233	Ras-related protein Ral-A	RALA	-0.173204	0.188209	32.3442	0.920277	0.364241	0.734844	FALSE
Q02318	Sterol 26-hydroxylase, mitochondrial	CYP27A1	-0.173281	0.268176	76.6196	0.646144	0.520117	0.915405	FALSE
P47756	F-actin-capping protein subunit beta	CAPZB	-0.173666	0.107377	191.853	1.61735	0.107446	0.332306	FALSE
P50148	Guanine nucleotide-binding protein G(q) subunit alpha	GNAQ	-0.174029	0.267315	45.9867	0.651026	0.51827	0.912734	FALSE
P53618	Coatomer subunit beta	COPB1	-0.174718	0.121247	192.289	1.44101	0.151209	0.41418	FALSE
Q9Y678	Coatomer subunit gamma-1	COPG1	-0.174879	0.133844	182.254	1.30659	0.192998	0.492625	FALSE
O94973	AP-2 complex subunit alpha-2	AP2A2	-0.175117	0.132369	152.439	1.32295	0.187833	0.485208	FALSE
P29350	Tyrosine-protein phosphatase non-receptor type 6	PTPN6	-0.175973	0.307052	125.161	0.573104	0.567603	0.96409	FALSE
Q96AE4	Far upstream element-binding protein 1	FUBP1	-0.176571	0.120399	143.068	1.46654	0.144695	0.402616	FALSE
Q04323	UBX domain-containing protein 1	UBXN1	-0.176572	0.146823	21.0464	1.20262	0.242479	0.567696	FALSE
Q9UDR5	Alpha-aminoadipic semialdehyde synthase, mitochondrial;Lysine ketoglutarate reductase;Saccharopine dehydrogenase	AASS	-0.177044	105169	3.41956	1.68344e-06	0.999999	1	FALSE
P49406	39S ribosomal protein L19, mitochondrial	MRPL19	-0.178435	0.158609	23.1126	1.125	0.272137	0.613241	FALSE
Q00839	Heterogeneous nuclear ribonucleoprotein U	HNRNPU	-0.178658	0.11172	398.294	1.59916	0.110579	0.337582	FALSE
Q5JTV8	Torsin-1A-interacting protein 1	TOR1AIP1	-0.179718	0.211383	54.4275	0.8502	0.398939	0.769151	FALSE
Q15181	Inorganic pyrophosphatase	PPA1	-0.180409	0.200047	123.212	0.901831	0.368906	0.738345	FALSE
P09622	Dihydrolipoyl dehydrogenase, mitochondrial	DLD	-0.181133	0.180672	141.713	1.00255	0.317787	0.676059	FALSE
P08574	Cytochrome c1, heme protein, mitochondrial	CYC1	-0.181571	0.40973	24.5805	0.443149	0.661534	1	FALSE
Q13724	Mannosyl-oligosaccharide glucosidase	MOGS	-0.181578	0.125517	139.261	1.44664	0.150246	0.412357	FALSE
Q9Y2T2	AP-3 complex subunit mu-1	AP3M1	-0.181813	0.232525	20.6079	0.781909	0.44316	0.828906	FALSE
Q16543	Hsp90 co-chaperone Cdc37;Hsp90 co-chaperone Cdc37, N-terminally processed	CDC37	-0.182256	0.208992	57.8382	0.872071	0.386776	0.759334	FALSE
P54578	Ubiquitin carboxyl-terminal hydrolase 14	USP14	-0.182915	0.192719	69.1315	0.949133	0.345859	0.710486	FALSE
Q9Y6C9	Mitochondrial carrier homolog 2	MTCH2	-0.183182	0.203999	67.8843	0.897953	0.372385	0.742877	FALSE
Q6WCQ1	Myosin phosphatase Rho-interacting protein	MPRIP	-0.183523	0.447843	33.6763	0.409793	0.684553	1	FALSE
Q9Y2W2	WW domain-binding protein 11	WBP11	-0.183799	0.361724	12.4432	0.50812	0.620257	1	FALSE
O75533	Splicing factor 3B subunit 1	SF3B1	-0.184162	0.114124	182.887	1.6137	0.108316	0.333685	FALSE
Q04760	Lactoylglutathione lyase	GLO1	-0.184306	0.238905	89.6118	0.771461	0.442463	0.828245	FALSE
Q92841	Probable ATP-dependent RNA helicase DDX17	DDX17	-0.184545	0.12454	238.992	1.48181	0.139707	0.393966	FALSE
P17844	Probable ATP-dependent RNA helicase DDX5	DDX5	-0.184838	0.124088	146.142	1.48958	0.13849	0.391666	FALSE
Q14240	Eukaryotic initiation factor 4A-II;Eukaryotic initiation factor 4A-II, N-terminally processed	EIF4A2	-0.185313	0.155632	132.96	1.19071	0.235888	0.559707	FALSE
Q9NSD9	Phenylalanine--tRNA ligase beta subunit	FARSB	-0.185387	0.115895	93.6638	1.59961	0.113053	0.341336	FALSE
P35998	26S protease regulatory subunit 7	PSMC2	-0.185735	0.12213	152.6	1.5208	0.130378	0.376467	FALSE
P08758	Annexin A5	ANXA5	-0.187054	0.120737	546.121	1.54927	0.121896	0.3587	FALSE
Q9UKV3	Apoptotic chromatin condensation inducer in the nucleus	ACIN1	-0.187252	0.166821	48.1236	1.12247	0.26723	0.607182	FALSE
O14548	Cytochrome c oxidase subunit 7A-related protein, mitochondrial	COX7A2L	-0.187357	4048.72	3.42129	4.62755e-05	0.999966	1	FALSE
Q6RW13	Type-1 angiotensin II receptor-associated protein	AGTRAP	-0.187729	0.218938	15.4849	0.857453	0.40427	0.776065	FALSE
Q9UKF6	Cleavage and polyadenylation specificity factor subunit 3	CPSF3	-0.187829	0.211542	18.2486	0.887906	0.386145	0.759334	FALSE
P23083	Ig heavy chain V-I region V35		-0.188381	0.57485	3.35893	0.327705	0.762516	1	FALSE
O75935	Dynactin subunit 3	DCTN3	-0.188481	0.143072	46.462	1.31738	0.19417	0.492892	FALSE
P41567	Eukaryotic translation initiation factor 1	EIF1	-0.189073	0.99727	2.42332	0.189591	0.864358	1	FALSE
Q9BVK6	Transmembrane emp24 domain-containing protein 9	TMED9	-0.189276	0.154273	104.545	1.22689	0.22262	0.541012	FALSE
O95994	Anterior gradient protein 2 homolog	AGR2	-0.189284	0.528649	45.6854	0.358052	0.721953	1	FALSE
Q14019	Coactosin-like protein	COTL1	-0.190457	0.280817	100.429	0.678225	0.499189	0.892167	FALSE
Q15008	26S proteasome non-ATPase regulatory subunit 6	PSMD6	-0.190928	0.1476	82.8337	1.29355	0.199415	0.501613	FALSE
Q7L576	Cytoplasmic FMR1-interacting protein 1	CYFIP1	-0.191111	0.114623	162.035	1.66731	0.0973845	0.309265	FALSE
P00915	Carbonic anhydrase 1	CA1	-0.191494	0.369147	208.905	0.518747	0.604486	1	FALSE
Q05397	Focal adhesion kinase 1	PTK2	-0.192542	25837.9	3.41612	7.45191e-06	0.999994	1	FALSE
Q8N6H7	ADP-ribosylation factor GTPase-activating protein 2	ARFGAP2	-0.192685	0.307728	21.3842	0.626153	0.537842	0.932393	FALSE
Q13451	Peptidyl-prolyl cis-trans isomerase FKBP5;Peptidyl-prolyl cis-trans isomerase FKBP5, N-terminally processed	FKBP5	-0.192715	0.224411	8.10008	0.858758	0.415163	0.791257	FALSE
P53621	Coatomer subunit alpha;Xenin;Proxenin	COPA	-0.193287	0.116347	502.684	1.6613	0.0972762	0.309265	FALSE
Q9UII2	ATPase inhibitor, mitochondrial	ATPIF1	-0.194083	0.419517	3.39162	0.462634	0.671718	1	FALSE
P00492	Hypoxanthine-guanine phosphoribosyltransferase	HPRT1	-0.194097	0.446343	21.9363	0.43486	0.667912	1	FALSE
Q9UHD8	Septin-9	SEPT9	-0.194679	0.161615	181.284	1.20459	0.229932	0.552315	FALSE
P29536	Leiomodin-1	LMOD1	-0.195337	0.192583	59.822	1.0143	0.314524	0.669631	FALSE
Q14108	Lysosome membrane protein 2	SCARB2	-0.19571	0.12375	128.192	1.58149	0.11623	0.34869	FALSE
P26641	Elongation factor 1-gamma	EEF1G	-0.195803	0.125852	249.052	1.55582	0.121021	0.357497	FALSE
P23786	Carnitine O-palmitoyltransferase 2, mitochondrial	CPT2	-0.195993	0.4311	68.6747	0.454634	0.650807	1	FALSE
P63244	Guanine nucleotide-binding protein subunit beta-2-like 1;Guanine nucleotide-binding protein subunit beta-2-like 1, N-terminally processed	GNB2L1	-0.196151	0.110493	238.464	1.77524	0.077133	0.263966	FALSE
Q04446	1,4-alpha-glucan-branching enzyme	GBE1	-0.197535	0.134878	96.1742	1.46454	0.146307	0.404047	FALSE
P50552	Vasodilator-stimulated phosphoprotein	VASP	-0.198012	0.150728	136.189	1.3137	0.191156	0.489727	FALSE
O43809	Cleavage and polyadenylation specificity factor subunit 5	NUDT21	-0.198376	0.145764	100.217	1.36094	0.176584	0.465411	FALSE
Q9BPX5	Actin-related protein 2/3 complex subunit 5-like protein	ARPC5L	-0.198828	0.147954	28.1123	1.34386	0.189742	0.487765	FALSE
Q9Y490	Talin-1	TLN1	-0.198852	0.163181	1282.52	1.2186	0.223219	0.541825	FALSE
P54707	Potassium-transporting ATPase alpha chain 2	ATP12A	-0.199169	0.275766	12.5588	0.722239	0.48338	0.872765	FALSE
P14406	Cytochrome c oxidase subunit 7A2, mitochondrial	COX7A2	-0.199423	0.371699	34.6962	0.536517	0.595025	0.990041	FALSE
Q9Y673	Dolichyl-phosphate beta-glucosyltransferase	ALG5	-0.200497	0.339328	15.0584	0.590864	0.563376	0.958807	FALSE
Q8N163	Cell cycle and apoptosis regulator protein 2	CCAR2	-0.200523	0.109702	159.027	1.82789	0.0694408	0.245523	FALSE
Q9BUQ8	Probable ATP-dependent RNA helicase DDX23	DDX23	-0.200573	0.1147	107.227	1.74867	0.0832091	0.277564	FALSE
Q99460	26S proteasome non-ATPase regulatory subunit 1	PSMD1	-0.200786	0.153172	101.112	1.31086	0.192875	0.492625	FALSE
Q96HS1	Serine/threonine-protein phosphatase PGAM5, mitochondrial	PGAM5	-0.201094	0.178845	23.7033	1.1244	0.272101	0.613241	FALSE
P82979	SAP domain-containing ribonucleoprotein	SARNP	-0.201218	0.124157	93.3356	1.62068	0.10846	0.333685	FALSE
P04424	Argininosuccinate lyase	ASL	-0.20216	0.215308	92.6197	0.938937	0.350205	0.717494	FALSE
Q9UHA4	Ragulator complex protein LAMTOR3	LAMTOR3	-0.202227	0.27693	23.4901	0.730245	0.472461	0.859923	FALSE
P21281	V-type proton ATPase subunit B, brain isoform	ATP6V1B2	-0.202567	0.164258	104.022	1.23322	0.220272	0.538917	FALSE
O60762	Dolichol-phosphate mannosyltransferase subunit 1	DPM1	-0.203522	0.213578	44.6764	0.952914	0.345761	0.710486	FALSE
P09758	Tumor-associated calcium signal transducer 2	TACSTD2	-0.203767	0.42516	37.9642	0.479271	0.634495	1	FALSE
Q96FW1	Ubiquitin thioesterase OTUB1	OTUB1	-0.203955	0.13602	106.435	1.49945	0.136718	0.3887	FALSE
Q14739	Lamin-B receptor	LBR	-0.204181	0.158324	52.3624	1.28964	0.202844	0.508307	FALSE
P46459	Vesicle-fusing ATPase	NSF	-0.204454	0.12731	178.353	1.60596	0.110052	0.336344	FALSE
A0A0J9YXX1			-0.204632	0.565091	8.49256	0.362123	0.726107	1	FALSE
P46976	Glycogenin-1	GYG1	-0.205671	0.233167	41.6204	0.882075	0.382803	0.75579	FALSE
Q9NP97;Q8TF09	Dynein light chain roadblock-type 1;Dynein light chain roadblock-type 2	DYNLRB1;DYNLRB2	-0.205742	0.203835	45.5365	1.00935	0.318139	0.67629	FALSE
Q6ZMI0	Protein phosphatase 1 regulatory subunit 21	PPP1R21	-0.205748	0.228316	7.47815	0.901154	0.395601	0.764185	FALSE
O15144	Actin-related protein 2/3 complex subunit 2	ARPC2	-0.206298	0.125862	265.106	1.63908	0.102383	0.319602	FALSE
Q9UH65	Switch-associated protein 70	SWAP70	-0.207045	0.180635	27.7122	1.14621	0.26151	0.599969	FALSE
Q13596	Sorting nexin-1	SNX1	-0.207424	0.19019	69.097	1.09061	0.279232	0.624723	FALSE
P11117	Lysosomal acid phosphatase	ACP2	-0.207449	0.198561	48.0368	1.04476	0.301362	0.654082	FALSE
Q14152	Eukaryotic translation initiation factor 3 subunit A	EIF3A	-0.207512	0.127568	246.746	1.62667	0.105083	0.326559	FALSE
P18124	60S ribosomal protein L7	RPL7	-0.207569	0.11383	246.31	1.82351	0.0694382	0.245523	FALSE
P25789	Proteasome subunit alpha type-4	PSMA4	-0.20768	0.141894	102.965	1.46362	0.146343	0.404047	FALSE
Q9H4A4	Aminopeptidase B	RNPEP	-0.208116	0.156934	117.045	1.32614	0.187376	0.484521	FALSE
P31939	Bifunctional purine biosynthesis protein PURH;Phosphoribosylaminoimidazolecarboxamide formyltransferase;IMP cyclohydrolase	ATIC	-0.208196	0.129958	143.606	1.60202	0.111349	0.339559	FALSE
P05161	Ubiquitin-like protein ISG15	ISG15	-0.209555	0.265226	14.8298	0.790101	0.44192	0.828245	FALSE
Q9H0E2	Toll-interacting protein	TOLLIP	-0.209699	0.134489	71.0509	1.55923	0.123385	0.361547	FALSE
O15511	Actin-related protein 2/3 complex subunit 5	ARPC5	-0.210365	0.235101	55.7656	0.894786	0.374747	0.745193	FALSE
Q16666	Gamma-interferon-inducible protein 16	IFI16	-0.211024	0.221642	56.8293	0.952096	0.345081	0.710486	FALSE
O94874	E3 UFM1-protein ligase 1	UFL1	-0.211075	0.123957	139.072	1.70281	0.0908373	0.296236	FALSE
Q01130	Serine/arginine-rich splicing factor 2	SRSF2	-0.211393	0.244177	54.707	0.865734	0.390417	0.761429	FALSE
Q09161	Nuclear cap-binding protein subunit 1	NCBP1	-0.211849	0.239343	19.9442	0.885127	0.386635	0.759334	FALSE
P01602	Ig kappa chain V-I region HK102	IGKV1-5	-0.213279	0.160617	13.4044	1.32787	0.206391	0.514044	FALSE
P78371	T-complex protein 1 subunit beta	CCT2	-0.213323	0.128113	207.363	1.66512	0.0973984	0.309265	FALSE
P43307	Translocon-associated protein subunit alpha	SSR1	-0.213368	0.180063	48.8868	1.18496	0.241761	0.567453	FALSE
P05976;P08590	Myosin light chain 1/3, skeletal muscle isoform;Myosin light chain 3	MYL1;MYL3	-0.213616	0.283255	18.4977	0.754148	0.460254	0.84716	FALSE
P60891	Ribose-phosphate pyrophosphokinase 1	PRPS1	-0.213778	0.325783	4.67705	0.656197	0.542595	0.936309	FALSE
P50995	Annexin A11	ANXA11	-0.214454	0.131762	235.081	1.62759	0.104952	0.326516	FALSE
O95336	6-phosphogluconolactonase	PGLS	-0.215066	0.145755	83.9753	1.47553	0.143809	0.40145	FALSE
A6NMZ7	Collagen alpha-6(VI) chain	COL6A6	-0.215283	0.584197	280.169	0.368511	0.71277	1	FALSE
P09496	Clathrin light chain A	CLTA	-0.216268	0.139469	83.6869	1.55065	0.124759	0.364417	FALSE
O00429	Dynamin-1-like protein	DNM1L	-0.216879	0.124532	97.658	1.74155	0.0847359	0.28164	FALSE
Q9UNF0	Protein kinase C and casein kinase substrate in neurons protein 2	PACSIN2	-0.21781	0.119684	129.906	1.81987	0.0710805	0.250362	FALSE
Q5JWF2	Guanine nucleotide-binding protein G(s) subunit alpha isoforms XLas	GNAS	-0.21984	0.156163	94.3898	1.40776	0.162488	0.436028	FALSE
O14949	Cytochrome b-c1 complex subunit 8	UQCRQ	-0.220392	0.253723	26.6606	0.868633	0.392801	0.761429	FALSE
Q9Y5K8	V-type proton ATPase subunit D	ATP6V1D	-0.220676	0.229303	48.1884	0.962374	0.340666	0.704442	FALSE
Q14554	Protein disulfide-isomerase A5	PDIA5	-0.221522	0.138932	54.2369	1.59446	0.116643	0.349552	FALSE
P00568	Adenylate kinase isoenzyme 1	AK1	-0.221562	0.166565	118.854	1.33018	0.186005	0.481874	FALSE
Q8TEA8	D-tyrosyl-tRNA(Tyr) deacylase 1	DTD1	-0.221826	0.33184	5.42061	0.668471	0.531246	0.929094	FALSE
P07954	Fumarate hydratase, mitochondrial	FH	-0.221908	0.136411	116.038	1.62676	0.1065	0.330222	FALSE
P35555	Fibrillin-1	FBN1	-0.222208	0.190464	120.574	1.16667	0.245647	0.573176	FALSE
Q99613;B5ME19	Eukaryotic translation initiation factor 3 subunit C;Eukaryotic translation initiation factor 3 subunit C-like protein	EIF3C;EIF3CL	-0.222332	0.102169	175.529	2.17612	0.0308827	0.132533	FALSE
Q13618	Cullin-3	CUL3	-0.223387	0.292366	27.8747	0.764066	0.451248	0.838377	FALSE
P61421	V-type proton ATPase subunit d 1	ATP6V0D1	-0.223504	0.1931	51.7513	1.15745	0.252403	0.582835	FALSE
P61224;P62834	Ras-related protein Rap-1b;Ras-related protein Rap-1A	RAP1B;RAP1A	-0.223679	0.19678	34.8058	1.13669	0.263432	0.602503	FALSE
O15020	Spectrin beta chain, non-erythrocytic 2	SPTBN2	-0.223807	0.698022	20.5311	0.32063	0.751732	1	FALSE
Q13200	26S proteasome non-ATPase regulatory subunit 2	PSMD2	-0.224497	0.106895	194.436	2.10016	0.0370046	0.153788	FALSE
Q96IJ6	Mannose-1-phosphate guanyltransferase alpha	GMPPA	-0.225373	0.179278	62.3555	1.25711	0.213401	0.527132	FALSE
O95861	3(2),5-bisphosphate nucleotidase 1	BPNT1	-0.225964	0.267685	26.6327	0.844142	0.406109	0.777978	FALSE
P36776	Lon protease homolog, mitochondrial	LONP1	-0.226416	0.168928	141.869	1.34031	0.182287	0.475352	FALSE
P20645	Cation-dependent mannose-6-phosphate receptor	M6PR	-0.226631	0.200357	41.8968	1.13113	0.264433	0.603795	FALSE
O75558	Syntaxin-11	STX11	-0.22709	0.447923	26.2699	0.506983	0.616396	1	FALSE
O43617	Trafficking protein particle complex subunit 3	TRAPPC3	-0.227995	0.149508	47.8414	1.52497	0.133852	0.384693	FALSE
P63000	Ras-related C3 botulinum toxin substrate 1	RAC1	-0.228804	0.186572	19.3264	1.22636	0.234795	0.559085	FALSE
O00186	Syntaxin-binding protein 3	STXBP3	-0.229219	0.170771	35.6747	1.34226	0.187992	0.485208	FALSE
Q6DD88	Atlastin-3	ATL3	-0.229449	0.189678	95.5363	1.20967	0.229389	0.55149	FALSE
Q9BT78	COP9 signalosome complex subunit 4	COPS4	-0.229883	0.127758	59.5494	1.79936	0.0770287	0.263935	FALSE
O43301	Heat shock 70 kDa protein 12A	HSPA12A	-0.230769	0.525861	2.61683	0.43884	0.694438	1	FALSE
P07686	Beta-hexosaminidase subunit beta;Beta-hexosaminidase subunit beta chain B;Beta-hexosaminidase subunit beta chain A	HEXB	-0.231477	0.193746	83.2407	1.19474	0.23558	0.559578	FALSE
Q08945	FACT complex subunit SSRP1	SSRP1	-0.232994	0.246304	25.7497	0.945964	0.35296	0.720032	FALSE
P24534	Elongation factor 1-beta	EEF1B2	-0.2333	0.126695	54.8381	1.84143	0.0709693	0.250289	FALSE
O43920	NADH dehydrogenase [ubiquinone] iron-sulfur protein 5	NDUFS5	-0.233549	0.188812	12.0911	1.23694	0.239597	0.564284	FALSE
O00483	Cytochrome c oxidase subunit NDUFA4	NDUFA4	-0.234885	0.224839	19.4217	1.04468	0.309	0.661937	FALSE
Q9H4G4	Golgi-associated plant pathogenesis-related protein 1	GLIPR2	-0.23571	0.19862	47.3366	1.18674	0.241253	0.567221	FALSE
Q9P265	Disco-interacting protein 2 homolog B	DIP2B	-0.23616	158665	3.3318	1.48842e-06	0.999999	1	FALSE
P46781	40S ribosomal protein S9	RPS9	-0.236421	0.127682	330.317	1.85164	0.0649701	0.235421	FALSE
P18077	60S ribosomal protein L35a	RPL35A	-0.236684	0.163319	109.501	1.44921	0.150136	0.412357	FALSE
Q08211	ATP-dependent RNA helicase A	DHX9	-0.236968	0.119641	389.196	1.98065	0.0483341	0.188973	FALSE
Q9NX63	MICOS complex subunit MIC19	CHCHD3	-0.238636	0.181228	49.1139	1.31677	0.194027	0.492892	FALSE
Q9NV70	Exocyst complex component 1	EXOC1	-0.238877	0.212945	28.804	1.12178	0.271222	0.612736	FALSE
O14737	Programmed cell death protein 5	PDCD5	-0.239912	0.164882	62.018	1.45505	0.150698	0.413191	FALSE
P07814	Bifunctional glutamate/proline--tRNA ligase;Glutamate--tRNA ligase;Proline--tRNA ligase	EPRS	-0.240024	0.127325	191.995	1.88513	0.0609227	0.224273	FALSE
P09525	Annexin A4	ANXA4	-0.240205	0.153415	311.895	1.56572	0.118428	0.352235	FALSE
A0A075B6P5;A0A087WW87;P01615;P01614	Ig kappa chain V-II region FR;Ig kappa chain V-II region Cum	IGKV2D-28;IGKV2-40	-0.241063	0.274702	53.6931	0.877544	0.384101	0.757814	FALSE
Q16401	26S proteasome non-ATPase regulatory subunit 5	PSMD5	-0.241076	0.11852	114.208	2.03405	0.0442636	0.176054	FALSE
Q71UM5	40S ribosomal protein S27-like	RPS27L	-0.241102	0.372842	16.1927	0.64666	0.526913	0.92268	FALSE
Q9NR28	Diablo homolog, mitochondrial	DIABLO	-0.242857	0.248976	21.2796	0.975424	0.340309	0.704442	FALSE
Q13131	5-AMP-activated protein kinase catalytic subunit alpha-1	PRKAA1	-0.24293	0.162535	53.7279	1.49464	0.14086	0.396008	FALSE
P18031	Tyrosine-protein phosphatase non-receptor type 1	PTPN1	-0.243405	0.228541	83.5171	1.06504	0.289928	0.636229	FALSE
O75369	Filamin-B	FLNB	-0.24373	0.131806	636.066	1.84915	0.0648997	0.235421	FALSE
P22061	Protein-L-isoaspartate(D-aspartate) O-methyltransferase	PCMT1	-0.244666	0.141733	99.5591	1.72624	0.0874065	0.287756	FALSE
Q01518	Adenylyl cyclase-associated protein 1	CAP1	-0.244887	0.125455	222.246	1.95199	0.0521957	0.200675	FALSE
P49368	T-complex protein 1 subunit gamma	CCT3	-0.245135	0.151583	186.376	1.61717	0.107532	0.332306	FALSE
P50851	Lipopolysaccharide-responsive and beige-like anchor protein	LRBA	-0.246065	0.554345	12.5579	0.443885	0.664678	1	FALSE
P25686	DnaJ homolog subfamily B member 2	DNAJB2	-0.24607	0.359801	9.43486	0.683906	0.510481	0.905345	FALSE
P62330	ADP-ribosylation factor 6	ARF6	-0.246077	0.200062	35.0336	1.23001	0.226891	0.548139	FALSE
Q9Y646	Carboxypeptidase Q	CPQ	-0.246168	0.196889	27.4878	1.25029	0.221734	0.541012	FALSE
P49207	60S ribosomal protein L34	RPL34	-0.24672	0.142418	28.3419	1.73236	0.0940808	0.302736	FALSE
P05455	Lupus La protein	SSB	-0.246758	0.245186	55.7058	1.00641	0.318568	0.676683	FALSE
Q16630	Cleavage and polyadenylation specificity factor subunit 6	CPSF6	-0.247882	0.146602	43.3368	1.69085	0.0980468	0.310351	FALSE
Q05519	Serine/arginine-rich splicing factor 11	SRSF11	-0.248263	0.204138	25.7204	1.21616	0.234969	0.559085	FALSE
Q03252	Lamin-B2	LMNB2	-0.248322	0.175506	472.757	1.4149	0.157757	0.427054	FALSE
P61026	Ras-related protein Rab-10	RAB10	-0.248689	0.211199	58.2594	1.17751	0.24378	0.569299	FALSE
Q9NQR4	Omega-amidase NIT2	NIT2	-0.248842	0.518346	38.9338	0.48007	0.633864	1	FALSE
Q6P2Q9	Pre-mRNA-processing-splicing factor 8	PRPF8	-0.249006	0.0957202	319.506	2.6014	0.00971649	0.0553062	FALSE
O43813	LanC-like protein 1	LANCL1	-0.249212	0.163136	43.0437	1.52763	0.133921	0.384693	FALSE
P19338	Nucleolin	NCL	-0.250913	0.12564	290.117	1.99707	0.0467512	0.183302	FALSE
P57088	Transmembrane protein 33	TMEM33	-0.251444	0.219074	49.9041	1.14776	0.256541	0.589662	FALSE
Q9H7C9	Mth938 domain-containing protein	AAMDC	-0.251511	0.268276	21.1408	0.937508	0.359085	0.727619	FALSE
Q9NYL9	Tropomodulin-3	TMOD3	-0.251836	0.231117	66.0586	1.08965	0.279827	0.625044	FALSE
Q9NXG2	THUMP domain-containing protein 1	THUMPD1	-0.252344	0.165322	26.8525	1.52638	0.138609	0.391666	FALSE
P49773	Histidine triad nucleotide-binding protein 1	HINT1	-0.252879	0.172102	41.3509	1.46935	0.149305	0.410588	FALSE
P50914	60S ribosomal protein L14	RPL14	-0.253157	0.185264	58.0899	1.36647	0.177059	0.466104	FALSE
O00264	Membrane-associated progesterone receptor component 1	PGRMC1	-0.253744	0.12999	120.405	1.95203	0.0532565	0.203273	FALSE
Q92542	Nicastrin	NCSTN	-0.254925	0.191672	43.6538	1.33001	0.190423	0.4883	FALSE
Q12996	Cleavage stimulation factor subunit 3	CSTF3	-0.255132	0.303625	14.4955	0.840287	0.414393	0.79057	FALSE
P25788	Proteasome subunit alpha type-3	PSMA3	-0.255348	0.143862	129.688	1.77495	0.0782525	0.266481	FALSE
P29972	Aquaporin-1	AQP1	-0.255724	0.671937	22.942	0.380578	0.707018	1	FALSE
Q00059	Transcription factor A, mitochondrial	TFAM	-0.256588	0.279331	6.93957	0.918581	0.389126	0.761226	FALSE
P52790	Hexokinase-3	HK3	-0.256832	0.189712	115.497	1.3538	0.178442	0.467967	FALSE
Q14498	RNA-binding protein 39	RBM39	-0.258188	0.12308	79.8753	2.09773	0.0390904	0.160294	FALSE
Q00610	Clathrin heavy chain 1	CLTC	-0.258692	0.125514	837.081	2.06107	0.0396052	0.16171	FALSE
Q8TAT6	Nuclear protein localization protein 4 homolog	NPLOC4	-0.259273	0.163314	20.2961	1.58758	0.12784	0.37107	FALSE
A0A0C4DH68;A0A075B6R9		IGKV2-24;IGKV2D-24	-0.259449	0.182656	40.4718	1.42042	0.163143	0.43694	FALSE
P28482	Mitogen-activated protein kinase 1	MAPK1	-0.260382	0.111636	163.348	2.33242	0.0208987	0.0982592	FALSE
O14974	Protein phosphatase 1 regulatory subunit 12A	PPP1R12A	-0.261106	0.156288	72.7472	1.67067	0.0990845	0.312116	FALSE
Q15717	ELAV-like protein 1	ELAVL1	-0.261988	0.121836	125.003	2.15033	0.0334541	0.142231	FALSE
P0DPI2;A0A0B4J2D5			-0.262769	0.304992	44.3858	0.86156	0.39356	0.761836	FALSE
O43760	Synaptogyrin-2	SYNGR2	-0.262843	0.174205	73.7529	1.50881	0.135619	0.387564	FALSE
Q15393	Splicing factor 3B subunit 3	SF3B3	-0.263151	0.083229	259.573	3.16177	0.00175439	0.0145604	TRUE
P78417	Glutathione S-transferase omega-1	GSTO1	-0.263163	0.156824	128.756	1.67808	0.0957567	0.30651	FALSE
P42768	Wiskott-Aldrich syndrome protein	WAS	-0.263961	0.432763	40.5895	0.609943	0.545299	0.939447	FALSE
P22897	Macrophage mannose receptor 1	MRC1	-0.264244	0.318069	218.315	0.830777	0.407007	0.77916	FALSE
P60660	Myosin light polypeptide 6	MYL6	-0.265892	0.166934	146.024	1.5928	0.113367	0.341336	FALSE
P43490	Nicotinamide phosphoribosyltransferase	NAMPT	-0.266367	0.128255	136.61	2.07685	0.0396884	0.161789	FALSE
P61619	Protein transport protein Sec61 subunit alpha isoform 1	SEC61A1	-0.267814	0.132955	23.4192	2.01432	0.0556	0.209406	FALSE
P67812	Signal peptidase complex catalytic subunit SEC11A	SEC11A	-0.268221	0.11165	41.8261	2.40234	0.0208089	0.0982592	FALSE
P61978	Heterogeneous nuclear ribonucleoprotein K	HNRNPK	-0.268282	0.100371	408.532	2.67291	0.00782094	0.0470274	TRUE
P58546	Myotrophin	MTPN	-0.269126	0.169303	12.7082	1.58961	0.13648	0.388422	FALSE
O43464	Serine protease HTRA2, mitochondrial	HTRA2	-0.269888	0.212701	24.5361	1.26886	0.216397	0.531314	FALSE
Q9C037	E3 ubiquitin-protein ligase TRIM4	TRIM4	-0.270135	0.211199	11.0832	1.27906	0.227007	0.548139	FALSE
B9A064	Immunoglobulin lambda-like polypeptide 5	IGLL5	-0.270317	0.331996	5.41561	0.814218	0.449828	0.83782	FALSE
O15400	Syntaxin-7	STX7	-0.271044	0.14447	78.9967	1.87612	0.0643321	0.234335	FALSE
P61326	Protein mago nashi homolog	MAGOH	-0.271789	0.0995444	72.8265	2.73033	0.00793015	0.0471725	TRUE
Q8IWA5	Choline transporter-like protein 2	SLC44A2	-0.272167	0.244515	36.7976	1.11309	0.272889	0.613999	FALSE
P09012	U1 small nuclear ribonucleoprotein A	SNRPA	-0.273098	0.226445	61.7183	1.20603	0.23241	0.55586	FALSE
Q8WXF1	Paraspeckle component 1	PSPC1	-0.273291	0.196422	47.208	1.39135	0.170643	0.454829	FALSE
Q8N1F7	Nuclear pore complex protein Nup93	NUP93	-0.275151	0.203533	40.4725	1.35187	0.183924	0.477823	FALSE
P22102	Trifunctional purine biosynthetic protein adenosine-3;Phosphoribosylamine--glycine ligase;Phosphoribosylformylglycinamidine cyclo-ligase;Phosphoribosylglycinamide formyltransferase	GART	-0.275167	0.218157	43.4713	1.26133	0.213918	0.527563	FALSE
Q15102	Platelet-activating factor acetylhydrolase IB subunit gamma	PAFAH1B3	-0.275535	0.151345	29.8859	1.82057	0.0786996	0.267303	FALSE
P62424	60S ribosomal protein L7a	RPL7A	-0.275553	0.137503	230.382	2.00398	0.0462437	0.181826	FALSE
O43143	Pre-mRNA-splicing factor ATP-dependent RNA helicase DHX15	DHX15	-0.275623	0.104337	181.743	2.64165	0.0089693	0.0520144	FALSE
P20702	Integrin alpha-X	ITGAX	-0.27612	0.396898	24.5889	0.695696	0.493143	0.884784	FALSE
Q99459	Cell division cycle 5-like protein	CDC5L	-0.276799	0.168615	35.0686	1.6416	0.109613	0.335371	FALSE
P20674	Cytochrome c oxidase subunit 5A, mitochondrial	COX5A	-0.277036	0.185657	73.42	1.4922	0.139933	0.3942	FALSE
P52565	Rho GDP-dissociation inhibitor 1	ARHGDIA	-0.27776	0.180184	126.849	1.54154	0.125677	0.365942	FALSE
Q9NZL9	Methionine adenosyltransferase 2 subunit beta	MAT2B	-0.278011	0.156732	67.0803	1.77379	0.080636	0.271266	FALSE
P49589	Cysteine--tRNA ligase, cytoplasmic	CARS	-0.278167	0.188135	31.8626	1.47855	0.14908	0.410377	FALSE
P24928	DNA-directed RNA polymerase II subunit RPB1	POLR2A	-0.278413	0.274638	28.4558	1.01375	0.319246	0.67725	FALSE
P57764	Gasdermin-D	GSDMD	-0.278486	0.22027	17.5179	1.26429	0.222689	0.541012	FALSE
P12956	X-ray repair cross-complementing protein 6	XRCC6	-0.279346	0.158578	476.451	1.76157	0.078783	0.267303	FALSE
Q14161	ARF GTPase-activating protein GIT2	GIT2	-0.280273	0.171105	26.7574	1.63802	0.113125	0.341336	FALSE
P62318	Small nuclear ribonucleoprotein Sm D3	SNRPD3	-0.280356	0.119435	62.5246	2.34736	0.022087	0.102555	FALSE
P0DP09;A0A0B4J2D9		IGKV1D-13	-0.280384	0.492766	2.45825	0.569	0.617107	1	FALSE
P62191	26S protease regulatory subunit 4	PSMC1	-0.280667	0.165916	96.6164	1.69162	0.093942	0.302736	FALSE
Q5EB52	Mesoderm-specific transcript homolog protein	MEST	-0.280917	21255.8	4.40425	1.3216e-05	0.99999	1	FALSE
Q9BY43	Charged multivesicular body protein 4a	CHMP4A	-0.28129	0.245817	17.0301	1.14431	0.268326	0.608674	FALSE
P52272	Heterogeneous nuclear ribonucleoprotein M	HNRNPM	-0.28253	0.103345	577.154	2.73384	0.0064521	0.0411724	TRUE
Q7Z406	Myosin-14	MYH14	-0.282672	0.245741	850.629	1.15028	0.250351	0.58073	FALSE
P60866	40S ribosomal protein S20	RPS20	-0.283124	0.1465	66.4039	1.93259	0.0575532	0.2153	FALSE
Q03519	Antigen peptide transporter 2	TAP2	-0.283138	0.201835	128.606	1.40282	0.163079	0.43694	FALSE
P60228	Eukaryotic translation initiation factor 3 subunit E	EIF3E	-0.284103	0.102919	157.427	2.76046	0.00645768	0.0411724	TRUE
Q9H3N1	Thioredoxin-related transmembrane protein 1	TMX1	-0.286539	0.189026	48.8093	1.51587	0.136002	0.387857	FALSE
P62906	60S ribosomal protein L10a	RPL10A	-0.28739	0.125177	90.2887	2.29587	0.0239985	0.109414	FALSE
P62937	Peptidyl-prolyl cis-trans isomerase A;Peptidyl-prolyl cis-trans isomerase A, N-terminally processed	PPIA	-0.287746	0.16137	182.84	1.78314	0.0762219	0.26292	FALSE
Q16698	2,4-dienoyl-CoA reductase, mitochondrial	DECR1	-0.288512	0.13073	136.566	2.20694	0.0289884	0.126148	FALSE
P63208	S-phase kinase-associated protein 1	SKP1	-0.289136	0.171058	35.0266	1.69028	0.0998571	0.313936	FALSE
Q96JB5	CDK5 regulatory subunit-associated protein 3	CDK5RAP3	-0.290522	0.170709	42.384	1.70185	0.0961081	0.30728	FALSE
P57740	Nuclear pore complex protein Nup107	NUP107	-0.290556	17.8041	2.42147	0.0163196	0.988227	1	FALSE
P31946	14-3-3 protein beta/alpha;14-3-3 protein beta/alpha, N-terminally processed	YWHAB	-0.290709	0.187576	93.1588	1.54982	0.124575	0.364263	FALSE
P07305	Histone H1.0;Histone H1.0, N-terminally processed	H1F0	-0.290773	0.271421	92.8734	1.0713	0.286812	0.632491	FALSE
P05362	Intercellular adhesion molecule 1	ICAM1	-0.290858	0.133079	171.692	2.18561	0.030198	0.130185	FALSE
Q9BRF8	Serine/threonine-protein phosphatase CPPED1	CPPED1	-0.291214	0.13517	56.0746	2.15442	0.0355179	0.149629	FALSE
Q9P253	Vacuolar protein sorting-associated protein 18 homolog	VPS18	-0.291705	0.154023	31.4899	1.89391	0.0674546	0.240649	FALSE
P60174	Triosephosphate isomerase	TPI1	-0.291718	0.120589	261.972	2.41911	0.0162403	0.0808224	FALSE
P84095	Rho-related GTP-binding protein RhoG	RHOG	-0.292064	0.189165	69.488	1.54397	0.127138	0.369809	FALSE
Q13740	CD166 antigen	ALCAM	-0.292212	0.414397	28.9199	0.705149	0.486359	0.876014	FALSE
P25325	3-mercaptopyruvate sulfurtransferase	MPST	-0.292243	0.319712	71.4293	0.914082	0.363749	0.734386	FALSE
P29692	Elongation factor 1-delta	EEF1D	-0.293492	0.129818	207.504	2.2608	0.0248092	0.112188	FALSE
O75116	Rho-associated protein kinase 2	ROCK2	-0.293598	0.354532	34.3196	0.82813	0.413319	0.790152	FALSE
P11586	C-1-tetrahydrofolate synthase, cytoplasmic;Methylenetetrahydrofolate dehydrogenase;Methenyltetrahydrofolate cyclohydrolase;Formyltetrahydrofolate synthetase;C-1-tetrahydrofolate synthase, cytoplasmic, N-terminally processed	MTHFD1	-0.294331	0.155821	189.27	1.88891	0.0604334	0.223064	FALSE
Q8NFW8	N-acylneuraminate cytidylyltransferase	CMAS	-0.294498	0.324842	27.4672	0.906587	0.37251	0.742877	FALSE
P36543	V-type proton ATPase subunit E 1	ATP6V1E1	-0.294499	0.193731	72.624	1.52014	0.132817	0.382315	FALSE
P04080	Cystatin-B	CSTB	-0.295656	0.204943	65.5297	1.44262	0.15389	0.420199	FALSE
Q13155	Aminoacyl tRNA synthase complex-interacting multifunctional protein 2	AIMP2	-0.296499	0.224889	10.1534	1.31843	0.216327	0.531314	FALSE
Q15459	Splicing factor 3A subunit 1	SF3A1	-0.296565	0.124079	71.7127	2.39013	0.0194718	0.092583	FALSE
P16403	Histone H1.2	HIST1H1C	-0.296708	0.274839	30.3615	1.07957	0.288835	0.635437	FALSE
Q06210	Glutamine--fructose-6-phosphate aminotransferase [isomerizing] 1	GFPT1	-0.297111	0.159708	67.5376	1.86034	0.0671922	0.240079	FALSE
P01911	HLA class II histocompatibility antigen, DRB1-15 beta chain	HLA-DRB1	-0.297187	0.406952	34.8484	0.730276	0.470103	0.856548	FALSE
P45880	Voltage-dependent anion-selective channel protein 2	VDAC2	-0.297542	0.156018	138.608	1.90711	0.0585757	0.218535	FALSE
Q96DB5	Regulator of microtubule dynamics protein 1	RMDN1	-0.297576	0.291947	14.4973	1.01928	0.32478	0.683591	FALSE
P61106	Ras-related protein Rab-14	RAB14	-0.297669	0.114998	159.584	2.58848	0.0105303	0.0587324	FALSE
Q8IUR6	CREB3 regulatory factor	CREBRF	-0.297779	0.386238	12.3947	0.770975	0.455168	0.841344	FALSE
Q09028	Histone-binding protein RBBP4	RBBP4	-0.297813	0.353708	35.929	0.841975	0.405371	0.77764	FALSE
P26599	Polypyrimidine tract-binding protein 1	PTBP1	-0.297828	0.181731	151.072	1.63884	0.103327	0.321823	FALSE
A0A0C4DH25		IGKV3D-20	-0.298568	0.178969	13.4926	1.66827	0.118291	0.352206	FALSE
P43686	26S protease regulatory subunit 6B	PSMC4	-0.299089	0.147635	111.37	2.02587	0.0451688	0.178359	FALSE
P62750	60S ribosomal protein L23a	RPL23A	-0.300017	0.15407	143.226	1.94728	0.0534581	0.203273	FALSE
P50570	Dynamin-2	DNM2	-0.300191	0.113052	145.939	2.65535	0.00880298	0.0513383	FALSE
P52209	6-phosphogluconate dehydrogenase, decarboxylating	PGD	-0.300317	0.132529	237.684	2.26605	0.0243486	0.110465	FALSE
Q13126	S-methyl-5-thioadenosine phosphorylase	MTAP	-0.300428	0.192301	42.4867	1.56228	0.12564	0.365942	FALSE
P20774	Mimecan	OGN	-0.300642	0.338452	80.6361	0.888286	0.377029	0.748657	FALSE
Q9H1Z4	WD repeat-containing protein 13	WDR13	-0.301265	0.176752	33.2639	1.70445	0.0976221	0.309621	FALSE
Q9UQV4	Lysosome-associated membrane glycoprotein 3	LAMP3	-0.301605	0.363282	26.3197	0.830225	0.413879	0.79046	FALSE
P14868	Aspartate--tRNA ligase, cytoplasmic	DARS	-0.301963	0.0997675	247.674	3.02667	0.00273358	0.0210486	TRUE
P00846	ATP synthase subunit a	MT-ATP6	-0.302646	0.222087	12.1865	1.36274	0.197618	0.499305	FALSE
Q08257	Quinone oxidoreductase	CRYZ	-0.303796	0.138241	149.403	2.19758	0.0295189	0.127854	FALSE
P42166	Lamina-associated polypeptide 2, isoform alpha;Thymopoietin;Thymopentin	TMPO	-0.304412	0.294872	75.6499	1.03235	0.305197	0.655819	FALSE
P17066;P48741	Heat shock 70 kDa protein 6;Putative heat shock 70 kDa protein 7	HSPA6;HSPA7	-0.304421	0.343527	21.3842	0.886162	0.385388	0.759334	FALSE
O43776	Asparagine--tRNA ligase, cytoplasmic	NARS	-0.304589	0.18043	108.821	1.68813	0.0942501	0.302736	FALSE
O95295	SNARE-associated protein Snapin	SNAPIN	-0.304928	0.687343	7.95599	0.443632	0.669125	1	FALSE
Q9ULZ3	Apoptosis-associated speck-like protein containing a CARD	PYCARD	-0.30623	0.169516	64.4491	1.8065	0.0755098	0.261969	FALSE
P26006	Integrin alpha-3;Integrin alpha-3 heavy chain;Integrin alpha-3 light chain	ITGA3	-0.307054	0.281086	54.2863	1.09238	0.279489	0.624793	FALSE
Q8TBC4	NEDD8-activating enzyme E1 catalytic subunit	UBA3	-0.307131	6033.89	2.43584	5.0901e-05	0.999963	1	FALSE
P02647	Apolipoprotein A-I;Proapolipoprotein A-I;Truncated apolipoprotein A-I	APOA1	-0.307316	0.0982622	419.058	3.12751	0.00188591	0.0153757	TRUE
P11413	Glucose-6-phosphate 1-dehydrogenase	G6PD	-0.308007	0.115198	322.879	2.67371	0.00788314	0.0471725	TRUE
Q9P0J0	NADH dehydrogenase [ubiquinone] 1 alpha subcomplex subunit 13	NDUFA13	-0.308033	0.195357	59.1215	1.57677	0.120186	0.355997	FALSE
P81605	Dermcidin;Survival-promoting peptide;DCD-1	DCD	-0.308096	0.245683	81.5029	1.25404	0.213413	0.527132	FALSE
O00754	Lysosomal alpha-mannosidase;Lysosomal alpha-mannosidase A peptide;Lysosomal alpha-mannosidase B peptide;Lysosomal alpha-mannosidase C peptide;Lysosomal alpha-mannosidase D peptide;Lysosomal alpha-mannosidase E peptide	MAN2B1	-0.308326	0.248222	35.1818	1.24214	0.222403	0.541012	FALSE
P10155	60 kDa SS-A/Ro ribonucleoprotein	TROVE2	-0.308372	0.174112	79.1865	1.77111	0.0803898	0.271095	FALSE
Q6QNY1	Biogenesis of lysosome-related organelles complex 1 subunit 2	BLOC1S2	-0.309089	0.132546	14.0543	2.33194	0.0350877	0.148041	FALSE
O95571	Persulfide dioxygenase ETHE1, mitochondrial	ETHE1	-0.309381	0.24504	35.7007	1.26257	0.214928	0.529583	FALSE
O00231	26S proteasome non-ATPase regulatory subunit 11	PSMD11	-0.310748	0.0870793	212.823	3.56857	0.000443508	0.00518736	TRUE
O15042	U2 snRNP-associated SURP motif-containing protein	U2SURP	-0.310987	0.212354	24.0919	1.46447	0.155992	0.423932	FALSE
Q15628	Tumor necrosis factor receptor type 1-associated DEATH domain protein	TRADD	-0.311137	0.18527	20.295	1.67937	0.10841	0.333685	FALSE
P46379	Large proline-rich protein BAG6	BAG6	-0.312298	0.143665	36.988	2.17379	0.0361953	0.15179	FALSE
P30626	Sorcin	SRI	-0.312328	0.139627	143.55	2.23687	0.0268361	0.118267	FALSE
Q93009	Ubiquitin carboxyl-terminal hydrolase 7	USP7	-0.312872	0.209744	46.9812	1.49168	0.142467	0.398505	FALSE
Q7Z2K6	Endoplasmic reticulum metallopeptidase 1	ERMP1	-0.312958	0.256739	50.6529	1.21898	0.2285	0.550241	FALSE
Q9Y315	Deoxyribose-phosphate aldolase	DERA	-0.313124	0.167388	44.7109	1.87064	0.0679486	0.241993	FALSE
P09661	U2 small nuclear ribonucleoprotein A	SNRPA1	-0.313764	0.136382	83.5705	2.30062	0.0239045	0.109165	FALSE
P12236	ADP/ATP translocase 3;ADP/ATP translocase 3, N-terminally processed	SLC25A6	-0.316707	0.251255	20.6265	1.2605	0.221563	0.541012	FALSE
Q9Y2D5	A-kinase anchor protein 2	AKAP2	-0.317431	0.221607	157.296	1.43241	0.154012	0.420199	FALSE
O95881	Thioredoxin domain-containing protein 12	TXNDC12	-0.31767	0.269403	7.97063	1.17916	0.27233	0.613241	FALSE
O00487	26S proteasome non-ATPase regulatory subunit 14	PSMD14	-0.318189	0.13396	43.1816	2.37526	0.0220461	0.102536	FALSE
O15533	Tapasin	TAPBP	-0.318627	0.287825	27.0281	1.10701	0.278043	0.623068	FALSE
P11686	Pulmonary surfactant-associated protein C	SFTPC	-0.319697	0.69434	29.6915	0.460433	0.64856	1	FALSE
Q8WVM8	Sec1 family domain-containing protein 1	SCFD1	-0.319813	0.219524	46.112	1.45685	0.151935	0.415349	FALSE
Q14699	Raftlin	RFTN1	-0.319824	0.230664	47.379	1.38654	0.172074	0.456448	FALSE
P83111	Serine beta-lactamase-like protein LACTB, mitochondrial	LACTB	-0.319972	0.440915	14.1377	0.725701	0.479864	0.868226	FALSE
Q15020	Squamous cell carcinoma antigen recognized by T-cells 3	SART3	-0.320007	0.105156	108.878	3.04315	0.00293494	0.0224742	TRUE
Q9UI10	Translation initiation factor eIF-2B subunit delta	EIF2B4	-0.320488	0.199728	32.4678	1.60462	0.118262	0.352206	FALSE
Q05707	Collagen alpha-1(XIV) chain	COL14A1	-0.321685	0.341124	666.342	0.943013	0.346016	0.710486	FALSE
O75306	NADH dehydrogenase [ubiquinone] iron-sulfur protein 2, mitochondrial	NDUFS2	-0.321743	0.144602	59.3879	2.22502	0.0298905	0.129261	FALSE
Q9UBQ7	Glyoxylate reductase/hydroxypyruvate reductase	GRHPR	-0.322364	0.172796	108.769	1.86558	0.0647955	0.235404	FALSE
Q8IYB3	Serine/arginine repetitive matrix protein 1	SRRM1	-0.323194	61.2791	2.41854	0.00527413	0.996196	1	FALSE
Q9HB90;Q9NQL2	Ras-related GTP-binding protein C;Ras-related GTP-binding protein D	RRAGC;RRAGD	-0.323348	0.235631	35.3049	1.37226	0.178638	0.468038	FALSE
Q96FV2	Secernin-2	SCRN2	-0.323596	0.251931	16.0932	1.28446	0.217163	0.532251	FALSE
P08195	4F2 cell-surface antigen heavy chain	SLC3A2	-0.32368	0.160456	32.2352	2.01725	0.0520609	0.200434	FALSE
Q86U42	Polyadenylate-binding protein 2	PABPN1	-0.323902	0.152326	30.5977	2.12638	0.0416469	0.167798	FALSE
P10412	Histone H1.4	HIST1H1E	-0.324092	0.696156	43.5528	0.465545	0.643861	1	FALSE
Q14683	Structural maintenance of chromosomes protein 1A	SMC1A	-0.325104	0.180983	72.9214	1.79632	0.0765855	0.263393	FALSE
P49821	NADH dehydrogenase [ubiquinone] flavoprotein 1, mitochondrial	NDUFV1	-0.325111	0.128769	82.5215	2.52477	0.0134924	0.0697411	FALSE
Q10588	ADP-ribosyl cyclase/cyclic ADP-ribose hydrolase 2	BST1	-0.325532	0.256348	21.8536	1.26988	0.217482	0.532563	FALSE
P62826	GTP-binding nuclear protein Ran	RAN	-0.325752	0.171398	140.869	1.90055	0.0594034	0.221028	FALSE
P15927	Replication protein A 32 kDa subunit	RPA2	-0.325842	0.176976	26.2555	1.84116	0.0769243	0.263904	FALSE
Q9UNM6	26S proteasome non-ATPase regulatory subunit 13	PSMD13	-0.326174	0.13501	91.8367	2.41592	0.0176743	0.0855256	FALSE
O43242	26S proteasome non-ATPase regulatory subunit 3	PSMD3	-0.326525	0.0927041	225.766	3.52223	0.00051775	0.00583416	TRUE
Q96G03	Phosphoglucomutase-2	PGM2	-0.326892	0.119314	170.807	2.73976	0.00680152	0.0427524	TRUE
Q9H3U1	Protein unc-45 homolog A	UNC45A	-0.327361	0.142537	44.3894	2.29668	0.0264119	0.116977	FALSE
Q9NZ08	Endoplasmic reticulum aminopeptidase 1	ERAP1	-0.32749	0.172222	103.35	1.90156	0.060013	0.222401	FALSE
Q9H0U4	Ras-related protein Rab-1B	RAB1B	-0.329695	0.303711	38.1682	1.08556	0.284484	0.630313	FALSE
Q9Y376	Calcium-binding protein 39	CAB39	-0.33031	0.183612	70.8949	1.79896	0.0762818	0.26292	FALSE
Q9UNL2	Translocon-associated protein subunit gamma	SSR3	-0.330771	0.304263	9.8092	1.08712	0.302973	0.654082	FALSE
Q969V3	Nicalin	NCLN	-0.330913	0.130761	97.1826	2.53067	0.01299	0.0681977	FALSE
O60493	Sorting nexin-3	SNX3	-0.334501	0.119492	137.053	2.79937	0.0058596	0.0385815	TRUE
O94925	Glutaminase kidney isoform, mitochondrial	GLS	-0.33458	0.199829	22.3202	1.67433	0.108023	0.333452	FALSE
O95834	Echinoderm microtubule-associated protein-like 2	EML2	-0.334586	0.178716	52.8038	1.87217	0.0667257	0.239369	FALSE
P20618	Proteasome subunit beta type-1	PSMB1	-0.334792	0.133733	142.025	2.50343	0.0134316	0.0695934	FALSE
Q00535	Cyclin-dependent-like kinase 5	CDK5	-0.335513	0.21903	30.7054	1.53181	0.135808	0.387704	FALSE
Q32P44	Echinoderm microtubule-associated protein-like 3	EML3	-0.335966	0.1914	37.9188	1.75531	0.087283	0.287691	FALSE
P02788	Lactotransferrin;Lactoferricin-H;Kaliocin-1;Lactoferroxin-A;Lactoferroxin-B;Lactoferroxin-C	LTF	-0.33649	0.395248	378.583	0.851339	0.395119	0.763787	FALSE
Q9H4G0	Band 4.1-like protein 1	EPB41L1	-0.336729	0.272934	19.7044	1.23374	0.231815	0.555395	FALSE
P46940	Ras GTPase-activating-like protein IQGAP1	IQGAP1	-0.3377	0.123261	1086.88	2.73971	0.00624995	0.0405684	TRUE
P51572	B-cell receptor-associated protein 31	BCAP31	-0.338122	0.225017	72.0948	1.50265	0.137296	0.389146	FALSE
Q9NX76	CKLF-like MARVEL transmembrane domain-containing protein 6	CMTM6	-0.338206	0.298639	20.1016	1.13249	0.270756	0.612681	FALSE
Q5VWZ2	Lysophospholipase-like protein 1	LYPLAL1	-0.338269	0.188576	11.9923	1.79381	0.0980762	0.310351	FALSE
P30419	Glycylpeptide N-tetradecanoyltransferase 1	NMT1	-0.338825	0.191706	21.4301	1.76742	0.0913964	0.29771	FALSE
Q8TD55	Pleckstrin homology domain-containing family O member 2	PLEKHO2	-0.339017	0.170026	73.7163	1.99391	0.049861	0.193849	FALSE
Q6UW02	Cytochrome P450 20A1	CYP20A1	-0.34086	0.275728	14.1564	1.23622	0.236497	0.559707	FALSE
P31040	Succinate dehydrogenase [ubiquinone] flavoprotein subunit, mitochondrial	SDHA	-0.341528	0.159784	134.141	2.13743	0.0343764	0.145261	FALSE
Q16881	Thioredoxin reductase 1, cytoplasmic	TXNRD1	-0.341829	0.13673	83.7322	2.50004	0.014369	0.0729502	FALSE
P40227	T-complex protein 1 subunit zeta	CCT6A	-0.341837	0.141345	136.53	2.41846	0.0169045	0.0832314	FALSE
[truncated: 777 more rows]

## Sheet: ECM
NOTES: We provide a color-coded key below to aid the reader. These lists were shortlisted to create downstream graphs, but here we provide all the data for the reader to make their own analysis. Key things to note is that the expression changes can be found by the Log2 column highlighted in green and qval calculating the statistical significance. If the protein is statistically significant, it wo…
KEY	Matrisome-associated		ECM-affiliated Proteins		Core matrisome		Proteoglycans		Cell surface Protein
	Matrisome-associated		ECM Regulators		Core matrisome		ECM Glycoproteins
	Matrisome-associated		Secreted Factors		Core matrisome		Collagens
UniProt ID	Protein.names	Gene.names	estimate	se	df	Tval	pval	qval	signif
P24821	Tenascin	TNC	3.60793	0.358412	484.905	-10.0664	8.98659e-22	2.49108e-18	TRUE
P05452	Tetranectin	CLEC3B	3.20958	80860	5.4248	-3.9693e-05	0.99997	1	FALSE
Q99715	Collagen alpha-1(XII) chain	COL12A1	2.50912	0.502446	559.206	-4.99381	7.92343e-07	2.61473e-05	TRUE
Q96CG8	Collagen triple helix repeat-containing protein 1	CTHRC1	2.31568	0.197162	12.5389	-11.7451	3.92774e-08	1.78487e-06	TRUE
Q32P28	Prolyl 3-hydroxylase 1	LEPRE1	2.19044	0.440782	9.95395	-4.96944	0.000569955	0.00629448	TRUE
Q02388	Collagen alpha-1(VII) chain	COL7A1	2.08653	1.07227	12.9031	-1.94591	0.0737775	0.256924	FALSE
P02751	Fibronectin;Anastellin;Ugl-Y1;Ugl-Y2;Ugl-Y3	FN1	2.00425	0.294685	1221.19	-6.80133	1.61871e-11	1.86961e-09	TRUE
P35052	Glypican-1;Secreted glypican-1	GPC1	1.66222	0.282129	10.4566	-5.8917	0.000127856	0.0018852	TRUE
P13611	Versican core protein	VCAN	1.6057	0.186803	181.672	-8.59569	3.74551e-15	1.48322e-12	TRUE
O15460	Prolyl 4-hydroxylase subunit alpha-2	P4HA2	1.56809	0.507289	14.4162	-3.09112	0.00774426	0.0467693	TRUE
P50454	Serpin H1	SERPINH1	1.42587	0.192489	295.264	-7.40754	1.35767e-12	2.35216e-10	TRUE
Q15582	Transforming growth factor-beta-induced protein ig-h3	TGFBI	1.40648	0.251477	300.286	-5.59286	5.02579e-08	2.21135e-06	TRUE
P35442	Thrombospondin-2	THBS2	1.37948	61861.5	3.4114	-2.22995e-05	0.999983	1	FALSE
P19827	Inter-alpha-trypsin inhibitor heavy chain H1	ITIH1	1.31709	0.41706	172.494	-3.15804	0.00187544	0.0153355	TRUE
Q14766	Latent-transforming growth factor beta-binding protein 1	LTBP1	1.30206	0.28724	8.29704	-4.53301	0.00174686	0.0145414	TRUE
Q8IUX7	Adipocyte enhancer-binding protein 1	AEBP1	1.22801	0.36527	73.0404	-3.36191	0.00123447	0.0112195	TRUE
Q8IVL6	Prolyl 3-hydroxylase 3	LEPREL2	1.21906	0.230807	15.2515	-5.28173	8.72569e-05	0.0013743	TRUE
P50281	Matrix metalloproteinase-14	MMP14	1.09049	0.224233	11.7407	-4.86323	0.000414613	0.00495391	TRUE
Q03692	Collagen alpha-1(X) chain	COL10A1	1.07817	0.882174	6.21379	-1.22218	0.265967	0.605304	FALSE
Q02809	Procollagen-lysine,2-oxoglutarate 5-dioxygenase 1	PLOD1	0.999167	0.435953	12.318	-2.29192	0.0402694	0.163443	FALSE
P02747	Complement C1q subcomponent subunit C	C1QC	0.998207	0.251082	48.3296	-3.97563	0.000233853	0.00310163	TRUE
A8K2U0	Alpha-2-macroglobulin-like protein 1	A2ML1	0.944551	0.585163	18.6459	-1.61417	0.123287	0.361547	FALSE
Q9UKU9	Angiopoietin-related protein 2	ANGPTL2	0.934516	0.502306	2.41885	-1.86045	0.18144	0.473589	FALSE
Q15113	Procollagen C-endopeptidase enhancer 1	PCOLCE	0.909454	0.324771	39.0617	-2.80029	0.00789685	0.0471725	TRUE
Q6UX71	Plexin domain-containing protein 2	PLXDC2	0.827788	0.23873	39.0633	-3.46746	0.00129343	0.0115658	TRUE
Q96RW7	Hemicentin-1	HMCN1	0.795735	0.245215	13.2242	-3.24505	0.0062638	0.0405684	TRUE
Q9BXN1	Asporin	ASPN	0.721942	0.483954	19.6199	-1.49176	0.151668	0.415028	FALSE
P09382	Galectin-1	LGALS1	0.721492	0.140803	118.107	-5.12414	1.17912e-06	3.6317e-05	TRUE
Q96FQ6	Protein S100-A16	S100A16	0.716037	0.243758	31.136	-2.93749	0.00617809	0.0402316	TRUE
P20908	Collagen alpha-1(V) chain	COL5A1	0.701191	0.463239	26.2858	-1.51367	0.142042	0.398022	FALSE
P60903	Protein S100-A10	S100A10	0.681228	0.279624	107.47	-2.43623	0.0164847	0.0815994	FALSE
P19823	Inter-alpha-trypsin inhibitor heavy chain H2	ITIH2	0.678947	0.285903	137.092	-2.37474	0.0189466	0.0907081	FALSE
P02452	Collagen alpha-1(I) chain	COL1A1	0.673267	0.408036	271.657	-1.65002	0.100095	0.314227	FALSE
P36955	Pigment epithelium-derived factor	SERPINF1	0.670142	0.149158	65.3214	-4.49282	2.93661e-05	0.000535544	TRUE
P08253	72 kDa type IV collagenase;PEX	MMP2	0.59886	0.589523	6.67152	-1.01584	0.345122	0.710486	FALSE
P13674	Prolyl 4-hydroxylase subunit alpha-1	P4HA1	0.577202	0.176635	18.6261	-3.26776	0.00412971	0.029203	TRUE
Q92743	Serine protease HTRA1	HTRA1	0.575329	255618	3.40824	-2.25073e-06	0.999998	1	FALSE
P98095	Fibulin-2	FBLN2	0.520112	0.196591	99.0562	-2.64565	0.00948377	0.0542142	FALSE
Q9HCB6	Spondin-1	SPON1	0.443496	0.294729	70.1407	-1.50476	0.136876	0.38875	FALSE
Q14767	Latent-transforming growth factor beta-binding protein 2	LTBP2	0.439357	0.207479	65.1062	-2.1176	0.0380331	0.156886	FALSE
P47929	Galectin-7	LGALS7	0.435445	0.510662	35.3575	-0.852707	0.399561	0.76969	FALSE
P21810	Biglycan	BGN	0.43444	0.264227	170.681	-1.64419	0.101977	0.318692	FALSE
P12109	Collagen alpha-1(VI) chain	COL6A1	0.396094	0.223117	607.04	-1.77528	0.0763532	0.26292	FALSE
P12110	Collagen alpha-2(VI) chain	COL6A2	0.360922	0.22495	544.558	-1.60445	0.109195	0.334831	FALSE
Q06828	Fibromodulin	FMOD	0.356334	0.405513	18.8628	-0.878726	0.390607	0.761429	FALSE
P29508	Serpin B3	SERPINB3	0.344549	0.420734	78.0343	-0.818923	0.415325	0.791257	FALSE
P12111	Collagen alpha-3(VI) chain	COL6A3	0.33612	0.209637	2591.68	-1.60334	0.108981	0.334547	FALSE
Q9HCY8	Protein S100-A14	S100A14	0.321476	0.226144	27.5498	-1.42156	0.166377	0.445171	FALSE
P08123	Collagen alpha-2(I) chain	COL1A2	0.306412	0.44192	262.194	-0.693366	0.488694	0.879078	FALSE
O14672	Disintegrin and metalloproteinase domain-containing protein 10	ADAM10	0.303315	0.284745	28.3078	-1.06522	0.295779	0.645436	FALSE
P78539	Sushi repeat-containing protein SRPX	SRPX	0.302038	0.624987	13.7023	-0.48327	0.636535	1	FALSE
Q96P63	Serpin B12	SERPINB12	0.297222	0.303983	155.122	-0.977757	0.329717	0.690835	FALSE
Q16610	Extracellular matrix protein 1	ECM1	0.271216	0.168997	48.23	-1.60486	0.115054	0.345537	FALSE
Q14112	Nidogen-2	NID2	0.248241	0.22761	101.449	-1.09064	0.278014	0.623068	FALSE
Q08188	Protein-glutamine gamma-glutamyltransferase E;Protein-glutamine gamma-glutamyltransferase E 50 kDa catalytic chain;Protein-glutamine gamma-glutamyltransferase E 27 kDa non-catalytic chain	TGM3	0.247246	0.329363	188.704	-0.75068	0.45378	0.840818	FALSE
P98160	Basement membrane-specific heparan sulfate proteoglycan core protein;Endorepellin;LG3 peptide	HSPG2	0.245982	0.210003	1022.72	-1.17133	0.241739	0.567453	FALSE
P39059	Collagen alpha-1(XV) chain;Restin;Restin-2;Restin-3;Restin-4	COL15A1	0.240491	0.153816	70.2864	-1.5635	0.122427	0.3595	FALSE
P35625	Metalloproteinase inhibitor 3	TIMP3	0.235158	0.252686	37.5402	-0.930633	0.35799	0.726809	FALSE
P10619	Lysosomal protective protein;Lysosomal protective protein 32 kDa chain;Lysosomal protective protein 20 kDa chain	CTSA	0.220562	0.18903	23.4549	-1.16681	0.255014	0.587125	FALSE
Q7Z5L7	Podocan	PODN	0.215833	0.224896	32.5706	-0.959703	0.344275	0.710067	FALSE
O75636	Ficolin-3	FCN3	0.181746	1.0933	7.20413	-0.166235	0.872541	1	FALSE
P51610	Host cell factor 1;HCF N-terminal chain 1;HCF N-terminal chain 2;HCF N-terminal chain 3;HCF N-terminal chain 4;HCF N-terminal chain 5;HCF N-terminal chain 6;HCF C-terminal chain 1;HCF C-terminal chain 2;HCF C-terminal chain 3;HCF C-terminal chain 4;HCF C-terminal chain 5;HCF C-terminal chain 6	HCFC1	0.167583	0.172636	28.1079	-0.970729	0.339963	0.704352	FALSE
A4D0S4	Laminin subunit beta-4	LAMB4	0.162548	0.188689	8.00199	-0.861463	0.414051	0.79046	FALSE
P22735	Protein-glutamine gamma-glutamyltransferase K	TGM1	0.156304	0.33214	80.4642	-0.470597	0.639202	1	FALSE
O00468	Agrin;Agrin N-terminal 110 kDa subunit;Agrin C-terminal 110 kDa subunit;Agrin C-terminal 90 kDa fragment;Agrin C-terminal 22 kDa fragment	AGRN	0.148294	0.302637	82.5609	-0.490008	0.625428	1	FALSE
P35247	Pulmonary surfactant-associated protein D	SFTPD	0.144747	0.85371	9.97052	-0.16955	0.868755	1	FALSE
P01040	Cystatin-A;Cystatin-A, N-terminally processed	CSTA	0.142619	0.334366	65.4238	-0.426535	0.671118	1	FALSE
P12429	Annexin A3	ANXA3	0.136244	0.331989	350.708	-0.410388	0.681772	1	FALSE
P08572	Collagen alpha-2(IV) chain;Canstatin	COL4A2	0.133743	0.403857	119.945	-0.331164	0.741098	1	FALSE
P09668	Pro-cathepsin H;Cathepsin H mini chain;Cathepsin H;Cathepsin H heavy chain;Cathepsin H light chain	CTSH	0.124152	0.419073	66.7598	-0.296254	0.767955	1	FALSE
P07942	Laminin subunit beta-1	LAMB1	0.112333	0.148954	88.5565	-0.75414	0.452766	0.840634	FALSE
Q12805	EGF-containing fibulin-like extracellular matrix protein 1	EFEMP1	0.10412	0.196901	71.856	-0.528796	0.598576	0.994756	FALSE
Q6UXI9	Nephronectin	NPNT	0.09851	0.408421	36.801	-0.241198	0.810741	1	FALSE
O75339	Cartilage intermediate layer protein 1;Cartilage intermediate layer protein 1 C1;Cartilage intermediate layer protein 1 C2	CILP	0.0917239	0.187285	6.36216	-0.489757	0.640737	1	FALSE
P01009	Alpha-1-antitrypsin;Short peptide from AAT	SERPINA1	0.0801015	0.0859477	394.383	-0.93198	0.351917	0.719823	FALSE
P31151	Protein S100-A7	S100A7	0.0670328	0.391207	18.4413	-0.171349	0.865816	1	FALSE
P06703	Protein S100-A6	S100A6	0.0600057	0.132863	106.541	-0.451635	0.65245	1	FALSE
P02790	Hemopexin	HPX	0.0582516	0.151283	97.7733	-0.385052	0.701036	1	FALSE
Q6UVK1	Chondroitin sulfate proteoglycan 4	CSPG4	0.0312673	0.128382	37.1752	-0.243549	0.808919	1	FALSE
P09238	Stromelysin-2	MMP10	0.0305549	0.521733	2.42796	-0.0585642	0.957773	1	FALSE
P05109	Protein S100-A8;Protein S100-A8, N-terminally processed	S100A8	0.0293476	0.33711	139.245	-0.0870565	0.930752	1	FALSE
Q9H8L6	Multimerin-2	MMRN2	0.0248723	0.091975	27.5115	-0.270424	0.788852	1	FALSE
O15031	Plexin-B2	PLXNB2	0.0239369	0.0769187	49.6686	-0.311198	0.756953	1	FALSE
Q8IW75	Serpin A12	SERPINA12	0.0224924	0.61246	5.27898	-0.0367246	0.972053	1	FALSE
P02461	Collagen alpha-1(III) chain	COL3A1	0.0194946	0.376327	25.1342	-0.0518023	0.959096	1	FALSE
O95967	EGF-containing fibulin-like extracellular matrix protein 2	EFEMP2	0.0189781	0.154874	31.6156	-0.122539	0.903248	1	FALSE
O60568	Procollagen-lysine,2-oxoglutarate 5-dioxygenase 3	PLOD3	0.00974407	0.148645	53.2804	-0.0655527	0.947979	1	FALSE
P06702	Protein S100-A9	S100A9	0.00731448	0.176425	216.613	-0.0414595	0.966968	1	FALSE
P07858	Cathepsin B;Cathepsin B light chain;Cathepsin B heavy chain	CTSB	5.05026e-07	0.000447469	42.8698	-0.00112863	0.999105	1	FALSE
Q06033	Inter-alpha-trypsin inhibitor heavy chain H3	ITIH3	4.26e-08	0.000149803	9.9707	-0.000284373	0.999779	1	FALSE
P07339	Cathepsin D;Cathepsin D light chain;Cathepsin D heavy chain	CTSD	8.8067e-11	4.57073e-05	267.675	-1.92676e-06	0.999998	1	FALSE
P25940	Collagen alpha-3(V) chain	COL5A3	2.51646e-12	2.10814e-06	8.50289	-1.19368e-06	0.999999	1	FALSE
P22894	Neutrophil collagenase	MMP8	1.10358e-18	7.89175e-10	29.3486	-1.3984e-09	1	1	FALSE
Q9BXX0	EMILIN-2	EMILIN2	3.25104e-19	4.69389e-10	3.54886	-6.92611e-10	1	1	FALSE
Q9H239	Matrix metalloproteinase-28	MMP28	2.87212e-19	4.96076e-10	21.1125	-5.78968e-10	1	1	FALSE
Q13214	Semaphorin-3B	SEMA3B	2.59642e-19	5.25678e-10	14.2039	-4.93918e-10	1	1	FALSE
Q15828	Cystatin-M	CST6	1.89117e-19	3.33409e-10	9.87699	-5.67222e-10	1	1	FALSE
P00740	Coagulation factor IX;Coagulation factor IXa light chain;Coagulation factor IXa heavy chain	F9	1.50833e-19	5.58531e-10	12.709	-2.70053e-10	1	1	FALSE
O75635	Serpin B7	SERPINB7	1.35113e-19	3.88877e-10	7.34863	-3.47445e-10	1	1	FALSE
P48594	Serpin B4	SERPINB4	1.18256e-19	3.11858e-10	7.60339	-3.79198e-10	1	1	FALSE
Q6YHK3	CD109 antigen	CD109	1.00201e-19	1.94569e-10	93.3215	-5.14992e-10	1	1	FALSE
P00748	Coagulation factor XII;Coagulation factor XIIa heavy chain;Beta-factor XIIa part 1;Coagulation factor XIIa light chain	F12	8.07152e-20	2.58577e-10	13.9755	-3.12151e-10	1	1	FALSE
P05997	Collagen alpha-2(V) chain	COL5A2	6.27855e-20	3.09357e-10	6.69153	-2.02955e-10	1	1	FALSE
P25815	Protein S100-P	S100P	6.27225e-20	3.41717e-10	17.5988	-1.83551e-10	1	1	FALSE
P27658	Collagen alpha-1(VIII) chain;Vastatin	COL8A1	1.613e-20	2.12763e-10	80.0292	-7.58122e-11	1	1	FALSE
P01019	Angiotensinogen;Angiotensin-1;Angiotensin-2;Angiotensin-3;Angiotensin-4;Angiotensin 1-9;Angiotensin 1-7;Angiotensin 1-5;Angiotensin 1-4	AGT	9.52482e-21	1.88932e-10	39.0144	-5.04139e-11	1	1	FALSE
P39060	Collagen alpha-1(XVIII) chain;Endostatin	COL18A1	-1.23975e-21	9.73507e-11	168.145	1.27349e-11	1	1	FALSE
P02675	Fibrinogen beta chain;Fibrinopeptide B;Fibrinogen beta chain	FGB	-2.0845e-20	1.1095e-10	345.09	1.87877e-10	1	1	FALSE
O00182	Galectin-9	LGALS9	-3.57436e-20	1.21329e-05	5.41308	2.946e-15	1	1	FALSE
Q16363	Laminin subunit alpha-4	LAMA4	-6.73401e-20	1.73758e-10	74.3352	3.8755e-10	1	1	FALSE
Q6PCB0	von Willebrand factor A domain-containing protein 1	VWA1	-7.40735e-20	2.76957e-10	24.1548	2.67455e-10	1	1	FALSE
P50452	Serpin B8	SERPINB8	-9.67485e-20	1.83582e-10	41.297	5.27004e-10	1	1	FALSE
P05154	Plasma serine protease inhibitor	SERPINA5	-1.0531e-19	2.45571e-10	9.36704	4.28837e-10	1	1	FALSE
P08697	Alpha-2-antiplasmin	SERPINF2	-1.96693e-19	4.83093e-10	17.0442	4.07154e-10	1	1	FALSE
O75900	Matrix metalloproteinase-23;Matrix metalloproteinase-23, soluble form	MMP23A	-3.61142e-19	7.40149e-10	18.2021	4.87932e-10	1	1	FALSE
P02775	Platelet basic protein;Connective tissue-activating peptide III;TC-2;Connective tissue-activating peptide III(1-81);Beta-thromboglobulin;Neutrophil-activating peptide 2(74);Neutrophil-activating peptide 2(73);Neutrophil-activating peptide 2;TC-1;Neutrophil-activating peptide 2(1-66);Neutrophil-activating peptide 2(1-63)	PPBP	-5.38706e-19	5.2574e-10	18.3486	1.02466e-09	1	1	FALSE
P51888	Prolargin	PRELP	-8.53406e-16	2.13844e-08	228.378	3.99079e-08	1	1	FALSE
Q8N2S1	Latent-transforming growth factor beta-binding protein 4	LTBP4	-1.07334e-12	7.71659e-05	2.41925	1.39095e-08	1	1	FALSE
P02671	Fibrinogen alpha chain;Fibrinopeptide A;Fibrinogen alpha chain	FGA	-9.73648e-11	6.43734e-06	500.66	1.5125e-05	0.999988	1	FALSE
P29622	Kallistatin	SERPINA4	-1.63703e-10	8.06145e-06	9.57004	2.03069e-05	0.999984	1	FALSE
P02679	Fibrinogen gamma chain	FGG	-1.78704e-10	9.27118e-06	331.518	1.92752e-05	0.999985	1	FALSE
P00734	Prothrombin;Activation peptide fragment 1;Activation peptide fragment 2;Thrombin light chain;Thrombin heavy chain	F2	-1.1758e-09	1.38431e-05	44.8295	8.49372e-05	0.999933	1	FALSE
P02750	Leucine-rich alpha-2-glycoprotein	LRG1	-0.00953834	0.095369	28.7043	0.100015	0.921028	1	FALSE
P51884	Lumican	LUM	-0.0101418	0.354407	151.005	0.0286163	0.977208	1	FALSE
P07355	Annexin A2	ANXA2	-0.0163184	0.17606	219.481	0.0926866	0.926237	1	FALSE
P53634	Dipeptidyl peptidase 1;Dipeptidyl peptidase 1 exclusion domain chain;Dipeptidyl peptidase 1 heavy chain;Dipeptidyl peptidase 1 light chain	CTSC	-0.0165076	0.161502	45.3328	0.102213	0.919039	1	FALSE
P17931	Galectin-3	LGALS3	-0.0182796	0.146052	148.776	0.125158	0.900567	1	FALSE
Q99584	Protein S100-A13	S100A13	-0.0415434	0.120646	49.5833	0.344342	0.732045	1	FALSE
Q9Y6C2	EMILIN-1	EMILIN1	-0.0477022	0.240905	505.428	0.198012	0.843115	1	FALSE
P15941	Mucin-1;Mucin-1 subunit alpha;Mucin-1 subunit beta	MUC1	-0.0702603	0.492758	33.5349	0.142586	0.88747	1	FALSE
P01042	Kininogen-1;Kininogen-1 heavy chain;T-kinin;Bradykinin;Lysyl-bradykinin;Kininogen-1 light chain;Low molecular weight growth-promoting factor	KNG1	-0.0728304	0.119271	71.1566	0.610629	0.54339	0.93674	FALSE
O00469	Procollagen-lysine,2-oxoglutarate 5-dioxygenase 2	PLOD2	-0.075737	0.391047	10.1182	0.193678	0.850261	1	FALSE
P31949	Protein S100-A11;Protein S100-A11, N-terminally processed	S100A11	-0.082707	0.191261	102.255	0.432431	0.666339	1	FALSE
Q07507	Dermatopontin	DPT	-0.084975	0.269351	58.7385	0.315481	0.753515	1	FALSE
P02462	Collagen alpha-1(IV) chain;Arresten	COL4A1	-0.100539	0.332811	23.6828	0.302089	0.765221	1	FALSE
P01034	Cystatin-C	CST3	-0.101772	0.0986023	13.1876	1.03214	0.320563	0.678947	FALSE
P11047	Laminin subunit gamma-1	LAMC1	-0.105895	0.257685	336.097	0.410946	0.681374	1	FALSE
Q8IWU6	Extracellular sulfatase Sulf-1	SULF1	-0.114152	0.237331	12.6359	0.480984	0.638749	1	FALSE
P01011	Alpha-1-antichymotrypsin;Alpha-1-antichymotrypsin His-Pro-less	SERPINA3	-0.120781	0.101395	266.783	1.1912	0.234633	0.559085	FALSE
P08519	Apolipoprotein(a)	LPA	-0.121661	0.291762	15.915	0.416988	0.682258	1	FALSE
Q14624	Inter-alpha-trypsin inhibitor heavy chain H4;70 kDa inter-alpha-trypsin inhibitor heavy chain H4;35 kDa inter-alpha-trypsin inhibitor heavy chain H4	ITIH4	-0.126892	0.149274	170.595	0.850065	0.39648	0.765351	FALSE
Q9UBX5	Fibulin-5	FBLN5	-0.130443	0.247504	133.082	0.527032	0.599049	0.994945	FALSE
P20073	Annexin A7	ANXA7	-0.131942	0.118719	190.574	1.11138	0.267803	0.607986	FALSE
P05546	Heparin cofactor 2	SERPIND1	-0.135317	0.128673	85.2136	1.05163	0.295941	0.645436	FALSE
P22105	Tenascin-X	TNXB	-0.149334	0.126133	318.54	1.18394	0.23732	0.56035	FALSE
P08758	Annexin A5	ANXA5	-0.187054	0.120737	546.121	1.54927	0.121896	0.3587	FALSE
P50995	Annexin A11	ANXA11	-0.214454	0.131762	235.081	1.62759	0.104952	0.326516	FALSE
A6NMZ7	Collagen alpha-6(VI) chain	COL6A6	-0.215283	0.584197	280.169	0.368511	0.71277	1	FALSE
P35555	Fibrillin-1	FBN1	-0.222208	0.190464	120.574	1.16667	0.245647	0.573176	FALSE
P09525	Annexin A4	ANXA4	-0.240205	0.153415	311.895	1.56572	0.118428	0.352235	FALSE
O43464	Serine protease HTRA2, mitochondrial	HTRA2	-0.269888	0.212701	24.5361	1.26886	0.216397	0.531314	FALSE
P04080	Cystatin-B	CSTB	-0.295656	0.204943	65.5297	1.44262	0.15389	0.420199	FALSE
P20774	Mimecan	OGN	-0.300642	0.338452	80.6361	0.888286	0.377029	0.748657	FALSE
P11686	Pulmonary surfactant-associated protein C	SFTPC	-0.319697	0.69434	29.6915	0.460433	0.64856	1	FALSE
Q05707	Collagen alpha-1(XIV) chain	COL14A1	-0.321685	0.341124	666.342	0.943013	0.346016	0.710486	FALSE
P30740	Leukocyte elastase inhibitor	SERPINB1	-0.361611	0.156563	296.84	2.30969	0.0215914	0.10093	FALSE
Q9UGM3	Deleted in malignant brain tumors 1 protein	DMBT1	-0.364746	1.91649	3.42312	0.19032	0.859798	1	FALSE
P04196	Histidine-rich glycoprotein	HRG	-0.39171	0.164519	107.639	2.38094	0.0190256	0.0907727	FALSE
P05155	Plasma protease C1 inhibitor	SERPING1	-0.40208	0.192743	75.8867	2.0861	0.04033	0.163443	FALSE
O00534	von Willebrand factor A domain-containing protein 5A	VWA5A	-0.416914	0.123904	105.197	3.36482	0.00106983	0.0101561	TRUE
P01008	Antithrombin-III	SERPINC1	-0.424032	0.156152	133.687	2.71551	0.00749163	0.0457786	TRUE
P04083	Annexin A1	ANXA1	-0.429074	0.125405	546.355	3.42149	0.000669385	0.00710934	TRUE
Q14005	Pro-interleukin-16;Interleukin-16	IL16	-0.437209	0.187116	37.4204	2.33657	0.0249209	0.112327	FALSE
P07585	Decorin	DCN	-0.439515	0.233838	110.18	1.87957	0.0628085	0.22969	FALSE
Q5KU26	Collectin-12	COLEC12	-0.458883	0.184438	71.7378	2.488	0.0151703	0.0764586	FALSE
P13727	Bone marrow proteoglycan;Eosinophil granule major basic protein	PRG2	-0.493985	0.176986	28.6167	2.79111	0.00925402	0.0533309	FALSE
Q16787	Laminin subunit alpha-3	LAMA3	-0.494918	0.509242	170.652	0.971872	0.33249	0.694023	FALSE
Q9UBR2	Cathepsin Z	CTSZ	-0.507302	0.1444	67.2217	3.51316	0.000796874	0.00813253	TRUE
P25774	Cathepsin S	CTSS	-0.520065	0.149982	40.3468	3.46751	0.0012623	0.0114323	TRUE
P55268	Laminin subunit beta-2	LAMB2	-0.532061	0.271974	431.951	1.95629	0.0510746	0.197736	FALSE
P35030	Trypsin-3	PRSS3	-0.555032	0.186383	13.8374	2.97791	0.0100852	0.0567062	FALSE
O15230	Laminin subunit alpha-5	LAMA5	-0.559691	0.283023	499.079	1.97754	0.0485299	0.189472	FALSE
P15502	Elastin	ELN	-0.620881	0.471362	136.465	1.31721	0.189977	0.487765	FALSE
P08493	Matrix Gla protein	MGP	-0.635656	0.420056	17.8195	1.51327	0.147746	0.407111	FALSE
P08133	Annexin A6	ANXA6	-0.652999	0.143857	809.988	4.53923	6.50225e-06	0.000150202	TRUE
P07988	Pulmonary surfactant-associated protein B	SFTPB	-0.660012	0.360728	71.2903	1.82967	0.0714806	0.250948	FALSE
P35237	Serpin B6	SERPINB6	-0.717232	0.201611	144.634	3.5575	0.000506694	0.00578006	TRUE
P50453	Serpin B9	SERPINB9	-0.742178	0.215287	123.759	3.44739	0.000774006	0.007976	TRUE
P14780	Matrix metalloproteinase-9;67 kDa matrix metalloproteinase-9;82 kDa matrix metalloproteinase-9	MMP9	-0.758436	0.516132	110.64	1.46946	0.144546	0.402616	FALSE
P49257	Protein ERGIC-53	LMAN1	-0.772998	0.1778	146.157	4.34756	2.56575e-05	0.00048714	TRUE
P14543	Nidogen-1	NID1	-0.816216	0.282184	262.207	2.8925	0.00414272	0.0292204	TRUE
Q8IWL2;Q8IWL1	Pulmonary surfactant-associated protein A1;Pulmonary surfactant-associated protein A2	SFTPA1;SFTPA2	-0.869369	0.446074	148.754	1.94893	0.0531849	0.203273	FALSE
P02760	Protein AMBP;Alpha-1-microglobulin;Inter-alpha-trypsin inhibitor light chain;Trypstatin	AMBP	-0.871801	0.253769	43.4496	3.43542	0.00131327	0.0116679	TRUE
P04004	Vitronectin;Vitronectin V65 subunit;Vitronectin V10 subunit;Somatomedin-B	VTN	-0.912762	0.380426	130.656	2.39931	0.0178374	0.0858426	FALSE
Q96P44	Collagen alpha-1(XXI) chain	COL21A1	-0.927239	1.10469	12.6457	0.839364	0.416851	0.793621	FALSE
P26447	Protein S100-A4	S100A4	-0.954623	0.247712	129.343	3.85376	0.000182305	0.00252068	TRUE
P21980	Protein-glutamine gamma-glutamyltransferase 2	TGM2	-1.13813	0.354025	446.953	3.21482	0.00139986	0.0122575	TRUE
Q9GZM7	Tubulointerstitial nephritis antigen-like	TINAGL1	-1.34495	0.548495	18.8888	2.45208	0.0241065	0.109546	FALSE
P01023	Alpha-2-macroglobulin	A2M	-1.36533	0.195705	620.569	6.97649	7.78326e-12	1.02739e-09	TRUE
P08311	Cathepsin G	CTSG	-1.94521	0.269899	156.94	7.2072	2.25922e-11	2.50502e-09	TRUE
P04275	von Willebrand factor;von Willebrand antigen 2	VWF	-2.032	0.395536	273.713	5.13733	5.30287e-07	1.77103e-05	TRUE
Q13753	Laminin subunit gamma-2	LAMC2	-2.18418	0.37504	89.1554	5.82385	8.95928e-08	3.82079e-06	TRUE
P00488	Coagulation factor XIII A chain	F13A1	-2.53857	0.262896	276.625	9.65615	3.36305e-19	4.66119e-16	TRUE

## Sheet: Cell Surface
NOTES: We provide a color-coded key below to aid the reader. These lists were shortlisted to create downstream graphs, but here we provide all the data for the reader to make their own analysis. Key things to note is that the expression changes can be found by the Log2 column highlighted in green and qval calculating the statistical significance. If the protein is statistically significant, it wo…
KEY	Matrisome-associated		ECM-affiliated Proteins		Core matrisome		Proteoglycans		Cell surface Protein
	Matrisome-associated		ECM Regulators		Core matrisome		ECM Glycoproteins
	Matrisome-associated		Secreted Factors		Core matrisome		Collagens
UniProt ID	Protein.names	Gene.names	estimate	se	df	Tval	pval	qval	signif
O14498	Immunoglobulin superfamily containing leucine-rich repeat protein	ISLR	2.59102	100752	3.4085	-2.57168e-05	0.999981	1	FALSE
P53708	Integrin alpha-8;Integrin alpha-8 heavy chain;Integrin alpha-8 light chain	ITGA8	2.11841	0.540536	5.44924	-3.9191	0.00944806	0.0542142	FALSE
Q12884	Prolyl endopeptidase FAP;Antiplasmin-cleaving enzyme FAP, soluble form	FAP	1.76532	0.245358	13.488	-7.19488	5.68569e-06	0.00013705	TRUE
O75718	Cartilage-associated protein	CRTAP	1.69666	0.188545	26.1043	-8.99868	1.7551e-09	1.3149e-07	TRUE
Q8TF66	Leucine-rich repeat-containing protein 15	LRRC15	1.32677	0.447977	10.5254	-2.96169	0.0135209	0.0697411	FALSE
Q6UVY6	DBH-like monooxygenase protein 1	MOXD1	1.03902	0.175325	21.7999	-5.92628	6.00616e-06	0.000143527	TRUE
P20701	Integrin alpha-L	ITGAL	0.970846	0.437991	36.7471	-2.21659	0.0329231	0.140404	FALSE
P08842	Steryl-sulfatase	STS	0.816376	0.213496	19.9928	-3.82385	0.0010623	0.0101292	TRUE
Q9NRN5	Olfactomedin-like protein 3	OLFML3	0.791757	0.274632	27.3324	-2.88298	0.00758742	0.0461235	TRUE
Q8IY17	Neuropathy target esterase	PNPLA6	0.749512	0.278953	22.6615	-2.68687	0.0132647	0.0692464	FALSE
P06756	Integrin alpha-V;Integrin alpha-V heavy chain;Integrin alpha-V light chain	ITGAV	0.695991	0.134045	79.9249	-5.19222	1.54645e-06	4.56037e-05	TRUE
P40199	Carcinoembryonic antigen-related cell adhesion molecule 6	CEACAM6	0.681846	0.435138	63.9272	-1.56697	0.12206	0.358802	FALSE
Q13308	Inactive tyrosine-protein kinase 7	PTK7	0.618542	0.195212	83.6062	-3.16857	0.00214013	0.0170472	TRUE
P14222	Perforin-1	PRF1	0.617524	0.455482	41.7213	-1.35576	0.182469	0.475379	FALSE
Q70UQ0	Inhibitor of nuclear factor kappa-B kinase-interacting protein	IKBIP	0.527525	0.232448	28.8938	-2.26943	0.0308861	0.132533	FALSE
Q9BRK3	Matrix-remodeling-associated protein 8	MXRA8	0.525854	2.37663	3.75345	-0.221261	0.8364	1	FALSE
Q9UIQ6	Leucyl-cystinyl aminopeptidase;Leucyl-cystinyl aminopeptidase, pregnancy serum form	LNPEP	0.439302	0.273514	23.3557	-1.60614	0.12168	0.358445	FALSE
P12814	Alpha-actinin-1	ACTN1	0.430758	0.18975	455.626	-2.27013	0.0236657	0.108432	FALSE
P08603	Complement factor H	CFH	0.423741	0.188171	95.0535	-2.2519	0.0266307	0.117736	FALSE
P55290	Cadherin-13	CDH13	0.418728	0.270756	39.656	-1.54651	0.129925	0.375549	FALSE
P08962	CD63 antigen	CD63	0.40349	0.42243	29.546	-0.955164	0.347245	0.712482	FALSE
Q9P2B2	Prostaglandin F2 receptor negative regulator	PTGFRN	0.392517	0.176786	104.854	-2.22029	0.028551	0.124439	FALSE
P17301	Integrin alpha-2	ITGA2	0.39129	0.305903	49.9004	-1.27913	0.206767	0.514044	FALSE
Q92629	Delta-sarcoglycan	SGCD	0.384779	0.244222	31.0555	-1.57553	0.125268	0.365518	FALSE
Q15904	V-type proton ATPase subunit S1	ATP6AP1	0.381029	0.396568	7.14619	-0.960818	0.368019	0.737144	FALSE
Q9NZM1	Myoferlin	MYOF	0.346952	0.152138	624.29	-2.28052	0.0229133	0.105158	FALSE
P21757	Macrophage scavenger receptor types I and II	MSR1	0.329263	0.349778	4.79053	-0.941347	0.391531	0.761429	FALSE
Q9UHN6	Transmembrane protein 2	TMEM2	0.262192	0.327301	32.9354	-0.801071	0.428832	0.811414	FALSE
P05090	Apolipoprotein D	APOD	0.236798	0.252387	57.1172	-0.938232	0.352076	0.719823	FALSE
P49961	Ectonucleoside triphosphate diphosphohydrolase 1	ENTPD1	0.235226	0.201163	62.8898	-1.16933	0.246685	0.574148	FALSE
Q08431	Lactadherin;Lactadherin short form;Medin	MFGE8	0.233559	0.353464	10.0962	-0.660773	0.523548	0.919693	FALSE
Q6P4E1	Protein CASC4	CASC4	0.223988	0.383242	3.02655	-0.584456	0.599629	0.995115	FALSE
P18564	Integrin beta-6	ITGB6	0.206095	0.130346	14.6038	-1.58114	0.135257	0.387327	FALSE
Q6EMK4	Vasorin	VASN	0.200286	0.410235	7.10001	-0.488224	0.640108	1	FALSE
P11717	Cation-independent mannose-6-phosphate receptor	IGF2R	0.171261	0.160321	79.0086	-1.06824	0.288665	0.635437	FALSE
Q92896	Golgi apparatus protein 1	GLG1	0.169505	0.236519	58.1625	-0.716666	0.476448	0.86335	FALSE
Q14573	Inositol 1,4,5-trisphosphate receptor type 3	ITPR3	0.155434	0.328674	61.8202	-0.472913	0.63794	1	FALSE
P67809	Nuclease-sensitive element-binding protein 1	YBX1	0.153554	0.195312	17.6223	-0.7862	0.442195	0.828245	FALSE
P11166	Solute carrier family 2, facilitated glucose transporter member 1	SLC2A1	0.151865	0.380852	48.5816	-0.39875	0.691825	1	FALSE
P13284	Gamma-interferon-inducible lysosomal thiol reductase	IFI30	0.147223	0.380078	4.53557	-0.38735	0.715999	1	FALSE
Q9UBG0	C-type mannose receptor 2	MRC2	0.129257	0.153448	84.5591	-0.842349	0.401969	0.773365	FALSE
O43852	Calumenin	CALU	0.122188	0.154143	82.9188	-0.792691	0.43022	0.813486	FALSE
P05556	Integrin beta-1	ITGB1	0.12092	0.133723	196.818	-0.904252	0.366967	0.736592	FALSE
P08648	Integrin alpha-5;Integrin alpha-5 heavy chain;Integrin alpha-5 light chain	ITGA5	0.0942829	0.141001	37.5425	-0.668667	0.507799	0.902898	FALSE
Q04941	Proteolipid protein 2	PLP2	0.0871667	0.258684	18.3335	-0.336962	0.739972	1	FALSE
P02765	Alpha-2-HS-glycoprotein;Alpha-2-HS-glycoprotein chain A;Alpha-2-HS-glycoprotein chain B	AHSG	0.068289	0.115664	43.7448	-0.590411	0.557953	0.955309	FALSE
P02786	Transferrin receptor protein 1;Transferrin receptor protein 1, serum form	TFRC	0.0510372	0.269791	122.337	-0.189173	0.850271	1	FALSE
P56199	Integrin alpha-1	ITGA1	0.0410754	0.153516	125.422	-0.267565	0.789474	1	FALSE
Q07954	Prolow-density lipoprotein receptor-related protein 1;Low-density lipoprotein receptor-related protein 1 85 kDa subunit;Low-density lipoprotein receptor-related protein 1 515 kDa subunit;Low-density lipoprotein receptor-related protein 1 intracellular domain	LRP1	0.0382715	0.098527	357.239	-0.388436	0.697925	1	FALSE
Q9UM22	Mammalian ependymin-related protein 1	EPDR1	0.0324446	0.234358	12.5789	-0.13844	0.892084	1	FALSE
P08473	Neprilysin	MME	0.0163519	0.881274	31.6464	-0.0185548	0.985313	1	FALSE
P10253	Lysosomal alpha-glucosidase;76 kDa lysosomal alpha-glucosidase;70 kDa lysosomal alpha-glucosidase	GAA	0.0140428	0.219117	116.986	-0.064088	0.94901	1	FALSE
Q99523	Sortilin	SORT1	6.18941e-11	1.8566e-05	23.0105	-3.33373e-06	0.999997	1	FALSE
Q9HD45	Transmembrane 9 superfamily member 3	TM9SF3	6.14344e-11	3.70326e-06	17.0645	-1.65893e-05	0.999987	1	FALSE
P98172	Ephrin-B1	EFNB1	1.05254e-16	1.025e-08	14.3623	-1.02687e-08	1	1	FALSE
O15118	Niemann-Pick C1 protein	NPC1	4.66986e-19	9.20273e-10	5.47015	-5.07443e-10	1	1	FALSE
Q96JJ7	Protein disulfide-isomerase TMX3	TMX3	2.74751e-19	2.92279e-10	42.6581	-9.40032e-10	1	1	FALSE
P18084	Integrin beta-5	ITGB5	2.3567e-19	2.60334e-10	57.771	-9.05261e-10	1	1	FALSE
O75629	Protein CREG1	CREG1	1.99255e-19	4.23027e-10	6.50455	-4.71021e-10	1	1	FALSE
O00461	Golgi integral membrane protein 4	GOLIM4	7.60677e-20	3.66344e-10	10.6753	-2.0764e-10	1	1	FALSE
Q12797	Aspartyl/asparaginyl beta-hydroxylase	ASPH	6.2541e-20	1.4048e-10	79.8638	-4.45196e-10	1	1	FALSE
Q15517	Corneodesmosin	CDSN	2.06934e-20	1.57371e-10	15.3772	-1.31494e-10	1	1	FALSE
P21333	Filamin-A	FLNA	5.74414e-21	3.86567e-11	1918.96	-1.48593e-10	1	1	FALSE
O00391	Sulfhydryl oxidase 1	QSOX1	-7.02625e-21	1.35343e-10	39.0145	5.19143e-11	1	1	FALSE
Q687X5	Metalloreductase STEAP4	STEAP4	-1.64097e-20	3.59016e-10	13.3432	4.57074e-11	1	1	FALSE
P04920	Anion exchange protein 2	SLC4A2	-5.52281e-20	8.54074e-10	17.0971	6.46643e-11	1	1	FALSE
Q9UBV2	Protein sel-1 homolog 1	SEL1L	-6.37916e-20	1.65043e-10	11.0093	3.86515e-10	1	1	FALSE
P35613	Basigin	BSG	-6.9602e-20	2.19723e-10	24.6424	3.16771e-10	1	1	FALSE
P54709	Sodium/potassium-transporting ATPase subunit beta-3	ATP1B3	-7.17983e-20	2.0858e-10	29.5737	3.44225e-10	1	1	FALSE
P02763	Alpha-1-acid glycoprotein 1	ORM1	-1.55813e-19	3.82498e-10	30.9037	4.07356e-10	1	1	FALSE
P15144	Aminopeptidase N	ANPEP	-1.69381e-19	2.38779e-10	19.4352	7.09364e-10	1	1	FALSE
P01857	Ig gamma-1 chain C region	IGHG1	-2.4985e-19	2.38197e-10	88.4808	1.04892e-09	1	1	FALSE
P09619	Platelet-derived growth factor receptor beta	PDGFRB	-2.60426e-19	2.25181e-10	42.3063	1.15652e-09	1	1	FALSE
P01859	Ig gamma-2 chain C region	IGHG2	-3.92964e-19	3.39633e-10	63.4056	1.15703e-09	1	1	FALSE
Q86VB7	Scavenger receptor cysteine-rich type 1 protein M130;Soluble CD163	CD163	-4.32773e-19	5.44776e-10	11.1696	7.94405e-10	1	1	FALSE
Q5JRA6	Melanoma inhibitory activity protein 3	MIA3	-1.5572e-16	0.00116428	3.42171	1.33748e-13	1	1	FALSE
O94901	SUN domain-containing protein 1	SUN1	-1.21192e-15	2.13004e-08	20.3359	5.68968e-08	1	1	FALSE
P08514	Integrin alpha-IIb;Integrin alpha-IIb heavy chain;Integrin alpha-IIb light chain, form 1;Integrin alpha-IIb light chain, form 2	ITGA2B	-4.43816e-11	1.3051e-05	26.321	3.40063e-06	0.999997	1	FALSE
P17813	Endoglin	ENG	-6.33328e-10	1.3677e-05	18.4287	4.63061e-05	0.999964	1	FALSE
Q8TEM1	Nuclear pore membrane glycoprotein 210	NUP210	-5.86595e-09	4.99982e-05	35.4515	0.000117323	0.999907	1	FALSE
P00450	Ceruloplasmin	CP	-0.0031535	0.0338873	174.352	0.0930584	0.925964	1	FALSE
P78410;O00481;O00478	Butyrophilin subfamily 3 member A2;Butyrophilin subfamily 3 member A1;Butyrophilin subfamily 3 member A3	BTN3A2;BTN3A1;BTN3A3	-0.00318962	0.184617	14.2641	0.0172769	0.986455	1	FALSE
Q14643	Inositol 1,4,5-trisphosphate receptor type 1	ITPR1	-0.0109846	0.075523	10.326	0.145447	0.887158	1	FALSE
Q8NC56	LEM domain-containing protein 2	LEMD2	-0.0116321	0.243259	103.92	0.0478178	0.961953	1	FALSE
P02787	Serotransferrin	TF	-0.0169418	0.077459	334.306	0.21872	0.827002	1	FALSE
Q13586	Stromal interaction molecule 1	STIM1	-0.018925	57270.8	3.3817	3.30447e-07	1	1	FALSE
P05026	Sodium/potassium-transporting ATPase subunit beta-1	ATP1B1	-0.021951	0.269987	63.179	0.081304	0.935457	1	FALSE
P13747	HLA class I histocompatibility antigen, alpha chain E	HLA-E	-0.0219657	0.470793	18.5742	0.0466567	0.963285	1	FALSE
P00533	Epidermal growth factor receptor	EGFR	-0.0387669	0.350655	6.8879	0.110556	0.915121	1	FALSE
Q9Y3B3	Transmembrane emp24 domain-containing protein 7	TMED7	-0.0477597	0.256605	17.369	0.186121	0.854506	1	FALSE
P28906	Hematopoietic progenitor cell antigen CD34	CD34	-0.0504395	0.498787	19.9359	0.101124	0.920462	1	FALSE
Q9UH99	SUN domain-containing protein 2	SUN2	-0.0717973	0.149178	69.7865	0.481287	0.631818	1	FALSE
P50895	Basal cell adhesion molecule	BCAM	-0.0842836	0.251642	115.286	0.334935	0.738283	1	FALSE
Q9UGT4	Sushi domain-containing protein 2	SUSD2	-0.0846789	0.388647	104.493	0.217882	0.827946	1	FALSE
P11279	Lysosome-associated membrane glycoprotein 1	LAMP1	-0.0855298	0.140072	103.815	0.610614	0.54279	0.936309	FALSE
P01024	Complement C3;Complement C3 beta chain;C3-beta-c;Complement C3 alpha chain;C3a anaphylatoxin;Acylation stimulating protein;Complement C3b alpha chain;Complement C3c alpha chain fragment 1;Complement C3dg fragment;Complement C3g fragment;Complement C3d fragment;Complement C3f fragment;Complement C3c alpha chain fragment 2	C3	-0.0857388	0.102275	1163.78	0.838313	0.402027	0.773365	FALSE
Q8N766	ER membrane protein complex subunit 1	EMC1	-0.0973923	0.264551	44.281	0.368142	0.714522	1	FALSE
P13473	Lysosome-associated membrane glycoprotein 2	LAMP2	-0.113448	0.191886	32.4202	0.591224	0.558471	0.955605	FALSE
Q4KMQ2	Anoctamin-6	ANO6	-0.130076	0.150303	43.667	0.865424	0.391536	0.761429	FALSE
Q8NCM8	Cytoplasmic dynein 2 heavy chain 1	DYNC2H1	-0.135914	0.280642	24.3271	0.484297	0.632507	1	FALSE
P04216	Thy-1 membrane glycoprotein	THY1	-0.150404	0.194987	23.5213	0.771354	0.448177	0.835566	FALSE
P32942	Intercellular adhesion molecule 3	ICAM3	-0.152854	0.260328	17.3423	0.587158	0.564664	0.959687	FALSE
P0C0L4	Complement C4-A;Complement C4 beta chain;Complement C4-A alpha chain;C4a anaphylatoxin;C4b-A;C4d-A;Complement C4 gamma chain	C4A	-0.160025	0.182322	16.636	0.877706	0.392603	0.761429	FALSE
P21796	Voltage-dependent anion-selective channel protein 1	VDAC1	-0.16813	0.176321	146.377	0.953544	0.341886	0.706192	FALSE
P16070	CD44 antigen	CD44	-0.168147	0.158713	79.9234	1.05944	0.292591	0.641157	FALSE
O96005	Cleft lip and palate transmembrane protein 1	CLPTM1	-0.169377	0.22629	32.3403	0.748494	0.459571	0.847029	FALSE
Q5JTV8	Torsin-1A-interacting protein 1	TOR1AIP1	-0.179718	0.211383	54.4275	0.8502	0.398939	0.769151	FALSE
Q9BVK6	Transmembrane emp24 domain-containing protein 9	TMED9	-0.189276	0.154273	104.545	1.22689	0.22262	0.541012	FALSE
Q14108	Lysosome membrane protein 2	SCARB2	-0.19571	0.12375	128.192	1.58149	0.11623	0.34869	FALSE
P09758	Tumor-associated calcium signal transducer 2	TACSTD2	-0.203767	0.42516	37.9642	0.479271	0.634495	1	FALSE
P11117	Lysosomal acid phosphatase	ACP2	-0.207449	0.198561	48.0368	1.04476	0.301362	0.654082	FALSE
P43307	Translocon-associated protein subunit alpha	SSR1	-0.213368	0.180063	48.8868	1.18496	0.241761	0.567453	FALSE
P20645	Cation-dependent mannose-6-phosphate receptor	M6PR	-0.226631	0.200357	41.8968	1.13113	0.264433	0.603795	FALSE
Q9Y646	Carboxypeptidase Q	CPQ	-0.246168	0.196889	27.4878	1.25029	0.221734	0.541012	FALSE
Q92542	Nicastrin	NCSTN	-0.254925	0.191672	43.6538	1.33001	0.190423	0.4883	FALSE
P29972	Aquaporin-1	AQP1	-0.255724	0.671937	22.942	0.380578	0.707018	1	FALSE
P22897	Macrophage mannose receptor 1	MRC1	-0.264244	0.318069	218.315	0.830777	0.407007	0.77916	FALSE
P61978	Heterogeneous nuclear ribonucleoprotein K	HNRNPK	-0.268282	0.100371	408.532	2.67291	0.00782094	0.0470274	TRUE
Q8IWA5	Choline transporter-like protein 2	SLC44A2	-0.272167	0.244515	36.7976	1.11309	0.272889	0.613999	FALSE
P20702	Integrin alpha-X	ITGAX	-0.27612	0.396898	24.5889	0.695696	0.493143	0.884784	FALSE
P05362	Intercellular adhesion molecule 1	ICAM1	-0.290858	0.133079	171.692	2.18561	0.030198	0.130185	FALSE
Q13740	CD166 antigen	ALCAM	-0.292212	0.414397	28.9199	0.705149	0.486359	0.876014	FALSE
P01911	HLA class II histocompatibility antigen, DRB1-15 beta chain	HLA-DRB1	-0.297187	0.406952	34.8484	0.730276	0.470103	0.856548	FALSE
Q9UQV4	Lysosome-associated membrane glycoprotein 3	LAMP3	-0.301605	0.363282	26.3197	0.830225	0.413879	0.79046	FALSE
P26006	Integrin alpha-3;Integrin alpha-3 heavy chain;Integrin alpha-3 light chain	ITGA3	-0.307054	0.281086	54.2863	1.09238	0.279489	0.624793	FALSE
Q7Z2K6	Endoplasmic reticulum metallopeptidase 1	ERMP1	-0.312958	0.256739	50.6529	1.21898	0.2285	0.550241	FALSE
P08195	4F2 cell-surface antigen heavy chain	SLC3A2	-0.32368	0.160456	32.2352	2.01725	0.0520609	0.200434	FALSE
Q10588	ADP-ribosyl cyclase/cyclic ADP-ribose hydrolase 2	BST1	-0.325532	0.256348	21.8536	1.26988	0.217482	0.532563	FALSE
Q969V3	Nicalin	NCLN	-0.330913	0.130761	97.1826	2.53067	0.01299	0.0681977	FALSE
P02788	Lactotransferrin;Lactoferricin-H;Kaliocin-1;Lactoferroxin-A;Lactoferroxin-B;Lactoferroxin-C	LTF	-0.33649	0.395248	378.583	0.851339	0.395119	0.763787	FALSE
Q96AQ6	Pre-B-cell leukemia transcription factor-interacting protein 1	PBXIP1	-0.344312	0.323793	16.6006	1.06337	0.302838	0.654082	FALSE
P04632	Calpain small subunit 1	CAPNS1	-0.361382	0.208618	91.766	1.73227	0.0865851	0.286334	FALSE
O75396	Vesicle-trafficking protein SEC22b	SEC22B	-0.364181	0.137474	148.224	2.64909	0.0089457	0.0519864	FALSE
P79483	HLA class II histocompatibility antigen, DR beta 3 chain	HLA-DRB3	-0.376585	0.355902	22.7977	1.05811	0.301087	0.654082	FALSE
P22314	Ubiquitin-like modifier-activating enzyme 1	UBA1	-0.38902	0.104674	437.535	3.71648	0.000228215	0.00305609	TRUE
Q9NQC3	Reticulon-4	RTN4	-0.389895	0.173367	115.149	2.24896	0.0264169	0.116977	FALSE
P46977	Dolichyl-diphosphooligosaccharide--protein glycosyltransferase subunit STT3A	STT3A	-0.397393	0.11923	110.247	3.33299	0.00117033	0.0108006	TRUE
Q30154	HLA class II histocompatibility antigen, DR beta 5 chain	HLA-DRB5	-0.403791	11749.8	9.40357	3.43657e-05	0.999973	1	FALSE
P06733	Alpha-enolase	ENO1	-0.406433	0.138583	555.449	2.93277	0.0034981	0.0257208	TRUE
P27797	Calreticulin	CALR	-0.407345	0.147139	155.685	2.76845	0.00631652	0.0407195	TRUE
Q16563	Synaptophysin-like protein 1	SYPL1	-0.411775	0.148478	15.5889	2.77331	0.0138179	0.0708008	FALSE
Q9Y639	Neuroplastin	NPTN	-0.421589	0.135114	14.16	3.12025	0.00743723	0.0457117	TRUE
Q96G23	Ceramide synthase 2	CERS2	-0.434635	0.241135	27.1919	1.80246	0.0825695	0.275762	FALSE
P16671	Platelet glycoprotein 4	CD36	-0.441744	0.455868	37.5784	0.969017	0.338733	0.70282	FALSE
Q8IV08	Phospholipase D3	PLD3	-0.442441	0.323595	89.4439	1.36727	0.174968	0.462355	FALSE
P13762	HLA class II histocompatibility antigen, DR beta 4 chain	HLA-DRB4	-0.462564	0.368947	20.2848	1.25374	0.224193	0.543215	FALSE
Q14956	Transmembrane glycoprotein NMB	GPNMB	-0.463678	0.498542	10.1604	0.930066	0.373906	0.744337	FALSE
P05107	Integrin beta-2	ITGB2	-0.478329	0.158663	119.623	3.01475	0.00314105	0.0234874	TRUE
Q7Z7H5	Transmembrane emp24 domain-containing protein 4	TMED4	-0.483899	0.288819	25.7998	1.67544	0.105927	0.328813	FALSE
P30511	HLA class I histocompatibility antigen, alpha chain F	HLA-F	-0.484764	0.506155	16.0722	0.957739	0.352381	0.719823	FALSE
Q10589	Bone marrow stromal antigen 2	BST2	-0.485614	0.669975	37.1828	0.724824	0.473097	0.85995	FALSE
P10909	Clusterin;Clusterin beta chain;Clusterin alpha chain	CLU	-0.488401	0.271937	171.701	1.79601	0.0742517	0.258251	FALSE
P12821	Angiotensin-converting enzyme;Angiotensin-converting enzyme, soluble form	ACE	-0.490973	0.371631	102.972	1.32113	0.189386	0.487765	FALSE
P04839	Cytochrome b-245 heavy chain	CYBB	-0.492797	0.230923	71.0424	2.13403	0.0362929	0.15197	FALSE
P01861	Ig gamma-4 chain C region	IGHG4	-0.497402	0.182075	17.6309	2.73186	0.0138708	0.0709407	FALSE
P09110	3-ketoacyl-CoA thiolase, peroxisomal	ACAA1	-0.522839	0.510717	81.7918	1.02374	0.308978	0.661937	FALSE
Q5T3F8	CSC1-like protein 2	TMEM63B	-0.538692	0.295742	21.5491	1.82149	0.0824448	0.275678	FALSE
P11215	Integrin alpha-M	ITGAM	-0.539765	0.284321	124.809	1.89844	0.0599476	0.222401	FALSE
Q9H330	Transmembrane protein 245	TMEM245	-0.540768	0.327602	10.5445	1.65069	0.128237	0.371444	FALSE
P05023	Sodium/potassium-transporting ATPase subunit alpha-1	ATP1A1	-0.542436	0.171689	186.532	3.15941	0.00184467	0.0152185	TRUE
Q9HDC9	Adipocyte plasma membrane-associated protein	APMAP	-0.555454	0.145679	165.485	3.81285	0.000193557	0.00264306	TRUE
P51148	Ras-related protein Rab-5C	RAB5C	-0.556556	0.136647	89.8244	4.07296	9.98438e-05	0.00155487	TRUE
Q6P4A8	Phospholipase B-like 1;Phospholipase B-like 1 chain A;Phospholipase B-like 1 chain B;Phospholipase B-like 1 chain C	PLBD1	-0.558088	0.55287	28.1985	1.00944	0.321349	0.678947	FALSE
Q8NFJ5	Retinoic acid-induced protein 3	GPRC5A	-0.56699	0.517354	30.4119	1.09594	0.281708	0.627224	FALSE
Q96S52	GPI transamidase component PIG-S	PIGS	-0.567081	0.329192	9.21896	1.72265	0.11825	0.352206	FALSE
P31997	Carcinoembryonic antigen-related cell adhesion molecule 8	CEACAM8	-0.573769	0.478525	13.235	1.19904	0.251541	0.582191	FALSE
P55899	IgG receptor FcRn large subunit p51	FCGRT	-0.591766	0.356254	6.46353	1.66108	0.144204	0.402146	FALSE
P08571	Monocyte differentiation antigen CD14;Monocyte differentiation antigen CD14, urinary form;Monocyte differentiation antigen CD14, membrane-bound form	CD14	-0.602057	0.328945	54.3985	1.83027	0.0726909	0.253777	FALSE
P01909	HLA class II histocompatibility antigen, DQ alpha 1 chain	HLA-DQA1	-0.606905	0.612096	10.7875	0.99152	0.343151	0.708276	FALSE
Q9NYU2	UDP-glucose:glycoprotein glucosyltransferase 1	UGGT1	-0.637525	0.119921	189.083	5.31621	2.96782e-07	1.09691e-05	TRUE
Q8TCJ2	Dolichyl-diphosphooligosaccharide--protein glycosyltransferase subunit STT3B	STT3B	-0.664853	0.222124	70.1249	2.99316	0.0038106	0.0274363	TRUE
P27824	Calnexin	CANX	-0.671753	0.112453	304.838	5.97362	6.4609e-09	3.8934e-07	TRUE
Q93050	V-type proton ATPase 116 kDa subunit a isoform 1	ATP6V0A1	-0.715599	0.258127	33.4318	2.77228	0.00903002	0.0522526	FALSE
P04440	HLA class II histocompatibility antigen, DP beta 1 chain	HLA-DPB1	-0.769341	0.30681	25.11	2.50755	0.0189856	0.0907379	FALSE
P04114	Apolipoprotein B-100;Apolipoprotein B-48	APOB	-0.773997	0.34708	502.461	2.23003	0.0261866	0.116516	FALSE
P10321	HLA class I histocompatibility antigen, Cw-7 alpha chain	HLA-C	-0.776025	0.835238	17.1759	0.929107	0.365708	0.735947	FALSE
P05186	Alkaline phosphatase, tissue-nonspecific isozyme	ALPL	-0.800915	0.315807	25.5515	2.53609	0.017679	0.0855256	FALSE
P06744	Glucose-6-phosphate isomerase	GPI	-0.825854	0.15876	206.339	5.20189	4.74269e-07	1.64334e-05	TRUE
P04843	Dolichyl-diphosphooligosaccharide--protein glycosyltransferase subunit 1	RPN1	-0.846621	0.114966	431.514	7.36411	9.12021e-13	1.68541e-10	TRUE
O00592	Podocalyxin	PODXL	-0.849045	0.505047	39.5976	1.68112	0.100612	0.315138	FALSE
Q92692	Nectin-2	PVRL2	-0.864638	0.240138	12.2733	3.60058	0.00351947	0.0258094	TRUE
P08575	Receptor-type tyrosine-protein phosphatase C	PTPRC	-0.865488	0.185182	128.039	4.67371	7.38509e-06	0.000162586	TRUE
P04003	C4b-binding protein alpha chain	C4BPA	-0.887063	0.406016	62.3105	2.1848	0.0326735	0.13977	FALSE
Q12907	Vesicular integral-membrane protein VIP36	LMAN2	-0.893677	0.14808	159.995	6.03512	1.06741e-08	5.58277e-07	TRUE
P00738	Haptoglobin;Haptoglobin alpha chain;Haptoglobin beta chain	HP	-0.895002	0.18981	124.851	4.71526	6.3462e-06	0.00014873	TRUE
P16284	Platelet endothelial cell adhesion molecule	PECAM1	-0.902542	0.444807	161.372	2.02906	0.0440955	0.175874	FALSE
Q16706	Alpha-mannosidase 2	MAN2A1	-0.90505	0.28756	11.8429	3.14734	0.00854083	0.0501593	FALSE
P27487	Dipeptidyl peptidase 4;Dipeptidyl peptidase 4 membrane form;Dipeptidyl peptidase 4 soluble form	DPP4	-0.917398	0.198705	88.7496	4.61688	1.30835e-05	0.000270652	TRUE
P04844	Dolichyl-diphosphooligosaccharide--protein glycosyltransferase subunit 2	RPN2	-0.969908	0.145954	162.986	6.64528	4.32593e-10	3.5269e-08	TRUE
P04439	HLA class I histocompatibility antigen, A-3 alpha chain	HLA-A	-0.973132	0.190133	129.611	5.11816	1.08673e-06	3.38474e-05	TRUE
Q08380	Galectin-3-binding protein	LGALS3BP	-1.04897	0.230978	88.9388	4.54142	1.74755e-05	0.00034897	TRUE
P01920	HLA class II histocompatibility antigen, DQ beta 1 chain	HLA-DQB1	-1.09433	0.328186	62.9346	3.33449	0.00143604	0.0124787	TRUE
Q9NY15	Stabilin-1	STAB1	-1.10806	0.400967	19.8051	2.76346	0.0120569	0.0651497	FALSE
Q9UNN8	Endothelial protein C receptor	PROCR	-1.15057	86371.6	5.43145	1.33211e-05	0.99999	1	FALSE
Q08722	Leukocyte surface antigen CD47	CD47	-1.16571	0.298592	35.6144	3.90401	0.000403536	0.00486349	TRUE
Q9UHL4	Dipeptidyl peptidase 2	DPP7	-1.19177	0.381413	80.4691	3.12463	0.00247579	0.0192778	TRUE
P43121	Cell surface glycoprotein MUC18	MCAM	-1.20706	0.367922	35.7695	3.28076	0.00231424	0.0182766	TRUE
P01871	Ig mu chain C region	IGHM	-1.22992	0.251013	210.701	4.89981	1.91079e-06	5.40481e-05	TRUE
P23229	Integrin alpha-6;Integrin alpha-6 heavy chain;Integrin alpha-6 light chain;Processed integrin alpha-6	ITGA6	-1.25081	0.162825	17.9003	7.68191	4.50733e-07	1.60183e-05	TRUE
P20036	HLA class II histocompatibility antigen, DP alpha 1 chain	HLA-DPA1	-1.28341	0.125514	17.6303	10.2252	7.78795e-09	4.40576e-07	TRUE
P55083	Microfibril-associated glycoprotein 4	MFAP4	-1.32115	0.419013	74.1908	3.15301	0.00233257	0.018344	TRUE
P01889	HLA class I histocompatibility antigen, B-7 alpha chain	HLA-B	-1.33563	0.282357	50.2268	4.73029	1.85916e-05	0.000365503	TRUE
Q9Y624	Junctional adhesion molecule A	F11R	-1.36314	0.209917	28.3676	6.4937	4.606e-07	1.61618e-05	TRUE
P04233	HLA class II histocompatibility antigen gamma chain	CD74	-1.49388	0.337734	68.2632	4.42325	3.58314e-05	0.000624683	TRUE
P14384	Carboxypeptidase M	CPM	-2.21535	0.411354	26.5978	5.3855	1.13475e-05	0.000236506	TRUE
P28907	ADP-ribosyl cyclase/cyclic ADP-ribose hydrolase 1	CD38	-2.62382	0.485269	7.43269	5.40694	0.000820209	0.00831867	TRUE
